# Supplementary material for: A novel multi-network approach reveals tissue-specific cellular modulators of fibrosis in systemic sclerosis
Source: Genome Med. 2017 Mar 23;9:27. doi: 10.1186/s13073-017-0417-1 (PMC5363043; doi:10.1186/s13073-017-0417-1)
Supplement: Supplementary file 2 — Table of Bostwick dataset pathophenotype associations with WGCNA co-expression modules. (TXT 3 kb) [file 13073_2017_417_MOESM2_ESM.txt]

ModuleEigengene	SSc	PAH	Pulmonary_fibrosis	GENDER_Femaile	AGE	SMOKING(pk_yrs)	Diffuse_cutaneous	Limited_cutaneous	SCL70_AutoAb	U11_U12_RNP_AutoAb	U1_RNP_AutoAb	Th_To_AutoAb	Centromere_AutoAb	RNAP_AutoAb	FVC	FEV-1	DLCO	FVC_DLCO	mPAP
ME1	1	1	1	1	1	1	1	1	1	1	1	1	1	1	1	1	1	1	1
ME2	1	1	0.478982824	1	1	1	1	1	1	1	1	1	0.180319403	1	1	1	0.12411017	1	1
ME3	1	1	1	1	1	1	1	1	1	1	1	1	1	1	1	1	1	1	1
ME4	1	1	1	1	1	1	1	1	1	1	1	1	1	1	1	1	1	1	1
ME5	1	0.206314686	0.038398597	1	1	1	1	1	1	1	1	1	0.219767996	1	0.341952965	1	0.126916749	1	1
ME6	1	1	1	1	1	1	1	1	1	1	1	1	1	1	1	1	1	1	1
ME7	0.489621174	1	1	1	1	1	1	1	1	1	1	1	1	1	1	1	0.056863224	1	1
ME8	1	0.030309231	0.397794517	1	1	1	1	1	1	1	1	0.435483871	1	1	1	1	0.334370388	1	1
ME9	1	2.55E-05	0.000660214	1	1	1	1	1	0.456817098	1	1	1	0.027053869	1	0.051188668	0.457869102	0.48914519	1	0.005727457
ME10	1	1	1	1	1	1	1	1	1	1	1	1	1	1	1	1	1	1	1
ME11	1	9.31E-05	1	1	1	1	1	1	1	1	1	1	1	1	0.621783869	1	1	1	0.917401232
ME12	1	1	1	1	1	1	1	1	1	1	1	1	1	1	1	1	1	1	1
ME13	0.360228746	1	0.006776546	1	1	1	1	1	1	1	1	1	1	1	1	1	1	1	1
ME14	0.250179764	1	1	1	1	1	1	1	1	1	1	1	1	1	1	1	1	1	1
ME15	1	1	1	1	1	1	1	1	1	1	1	1	1	1	1	1	1	1	1
ME16	0.685997696	0.093284962	1	1	1	1	1	1	1	1	1	0.870967742	1	1	0.671124221	1	1	1	1
ME17	1	0.104921046	1	1	1	1	1	1	1	1	1	1	1	0.870967742	1	1	1	1	1
ME18	0.068767554	0.006927501	0.001461417	1	1	1	1	1	0.541315748	1	1	1	1	1	0.016499459	0.480797585	1	1	0.083320567
ME19	1	1	1	1	1	1	1	1	1	1	1	1	1	1	1	1	1	1	1
ME20	1	1	1	1	1	1	1	1	1	1	1	1	1	1	1	1	1	1	1
ME21	1	0.139901954	0.06129236	1	1	1	1	1	1	1	1	1	1	1	1	1	1	1	1
ME22	0.360228746	1	1	1	1	1	1	1	1	1	1	1	1	1	1	1	0.160396591	1	1
ME23	1	1	1	1	1	1	1	1	1	1	1	0.217741935	1	1	1	1	1	1	1
ME24	1	1	1	1	1	1	1	1	1	1	1	1	1	1	1	1	0.66074621	1	1
ME25	0.072496363	1	1	1	1	1	1	1	1	1	1	0.870967742	1	1	1	1	1	1	1
ME26	0.875297449	1	1	1	1	1	1	1	1	1	1	1	1	1	1	1	1	1	1
ME27	1	1	1	1	1	1	1	1	1	1	1	1	1	1	1	1	1	1	1
ME28	1	1	1	1	1	1	1	1	1	1	1	1	1	1	1	1	0.214062378	1	1
ME29	1	1	1	1	1	1	1	1	1	1	1	0.217741935	1	1	1	1	1	1	1
ME30	1	0.546568258	1	1	1	1	1	1	1	1	1	1	1	1	1	1	1	1	1
ME31	1	1	1	1	1	1	1	1	1	1	1	1	1	1	1	1	1	1	1
ME32	1	1	0.361944196	1	1	1	1	1	1	1	1	1	1	1	1	1	1	1	1
ME33	1	1	1	1	1	1	1	1	1	1	1	1	1	1	1	1	1	1	1
ME34	0.15527026	0.006426209	0.076864013	1	1	1	1	1	1	1	1	0.870967742	1	1	1	1	1	1	1
ME35	1	1	1	1	1	1	1	1	1	1	1	1	1	1	1	1	1	1	1
ME36	1	0.023210987	0.000338419	1	1	1	1	1	1	1	1	1	0.003575401	1	0.805165976	1	0.54163527	1	0.260029291
ME37	1	0.034552133	0.200769147	1	1	1	1	1	1	1	1	1	1	1	1	1	1	1	0.706467937
ME38	1	1	1	1	1	1	1	1	1	1	1	1	1	1	1	1	1	1	1
ME39	0.068767554	1	1	1	1	1	1	1	1	1	1	1	1	1	1	1	1	1	1
ME40	1	1	0.257878699	1	1	1	1	1	1	1	1	1	1	1	1	1	1	1	1
ME41	0.000495359	1	1	1	1	1	1	1	1	1	1	1	1	1	1	1	1	1	1
ME42	1	0.047616732	1	1	1	1	1	1	1	1	1	1	1	1	1	1	1	1	1
ME43	1	1	1	1	1	1	1	1	1	1	1	1	1	1	1	1	1	1	1
ME44	1	1	1	1	1	1	1	1	1	1	1	1	1	1	1	1	1	1	1
ME45	1	0.406766693	1	1	1	1	1	1	1	1	1	1	1	1	1	1	0.715727094	1	1
ME46	1	1	1	1	1	1	1	1	1	1	1	1	1	1	1	1	1	1	1
ME47	1	1	1	1	1	1	1	1	1	1	1	1	1	1	1	1	1	1	1
ME48	1	1	0.549070265	1	1	1	1	1	1	1	1	1	1	1	1	1	1	1	1
ME49	1	1	1	1	1	1	1	1	1	1	1	1	1	0.435483871	1	1	1	1	1
ME50	1	0.206314686	0.125694549	1	1	1	1	1	1	1	1	1	0.219767996	1	1	1	0.006801268	1	1
ME51	0.910888161	1	1	1	1	1	1	1	1	1	1	1	1	1	1	1	1	1	1
ME52	1	0.217796218	1	1	1	1	1	1	1	1	1	1	1	1	1	1	1	1	1
ME53	1	1	1	1	1	1	1	1	1	1	1	1	1	1	1	1	0.00410335	1	1
ME54	1	0.017659382	1	1	1	1	1	1	1	1	1	0.870967742	1	1	1	1	1	1	1
