# Supplementary material for: A novel multi-network approach reveals tissue-specific cellular modulators of fibrosis in systemic sclerosis
Source: Genome Med. 2017 Mar 23;9:27. doi: 10.1186/s13073-017-0417-1 (PMC5363043; doi:10.1186/s13073-017-0417-1)
Supplement: Supplementary file 3 — Table of Christmann dataset pathophenotype associations with WGCNA co-expression modules. (TXT 2 kb) [file 13073_2017_417_MOESM3_ESM.txt]

ModuleEigengene	SSc	PF	ILD	Disease_duration_mos	Diffuse_subtype	Limited_subtype	Age	Scl70_autoAb	FVC	FEV	FEV1_FVC	TLC	DLCO_corrected
ME1	1	1	1	1	1	1	1	1	1	1	1	1	1
ME2	0.146405229	0.146405229	0.146405229	1	1	1	1	1	1	1	1	1	1
ME3	0.036601307	0.036601307	0.036601307	1	1	1	1	1	1	1	1	1	1
ME4	0.439215686	0.439215686	0.439215686	1	1	1	1	1	1	1	1	1	1
ME5	0.439215686	0.439215686	0.439215686	1	1	1	1	1	1	1	1	1	1
ME6	1	1	1	1	1	1	1	1	1	1	1	1	1
ME7	1	1	1	0.798171564	1	1	0.220163989	1	1	1	1	1	1
ME8	1	1	1	1	1	1	1	1	1	0.71460485	1	1	1
ME9	1	1	1	1	1	1	1	1	1	1	1	1	1
ME10	1	1	1	1	1	1	1	1	1	1	1	1	1
ME11	1	1	1	0.288428241	1	1	0.17851164	1	1	1	1	1	1
ME12	0.146405229	0.146405229	0.146405229	1	1	1	1	1	1	1	1	1	0.01023834
ME13	1	1	1	1	1	1	1	1	1	1	1	1	1
ME14	1	1	1	1	1	1	0.911597119	1	1	1	1	1	1
ME15	1	1	1	1	1	1	1	1	1	1	1	1	1
ME16	0.146405229	0.146405229	0.146405229	1	1	1	1	1	1	1	1	1	0.339650823
ME17	1	1	1	1	1	1	0.042466087	1	1	1	1	1	1
ME18	1	1	1	1	1	1	1	1	1	1	1	1	1
ME19	1	1	1	1	1	1	1	1	1	0.550374606	1	1	1
ME20	1	1	1	1	1	1	1	1	1	1	1	1	1
ME21	1	1	1	1	1	1	1	1	1	1	1	0.800910882	1
ME22	1	1	1	1	1	1	1	1	1	1	1	1	1
ME23	1	1	1	1	1	1	1	1	1	1	1	1	1
ME24	0.036601307	0.036601307	0.036601307	1	1	1	1	1	1	1	1	1	1
ME25	1	1	1	1	1	1	0.132633228	1	1	1	1	1	1
ME26	1	1	1	1	1	1	1	1	1	1	1	1	1
ME27	1	1	1	1	1	1	1	1	1	1	1	1	1
ME28	0.988235294	0.988235294	0.988235294	1	1	1	1	1	1	1	1	1	1
ME29	1	1	1	1	1	1	1	1	1	1	1	1	1
ME30	1	1	1	1	1	1	1	1	1	1	1	1	1
ME31	0.988235294	0.988235294	0.988235294	1	1	1	0.191663673	1	1	1	1	1	1
ME32	0.988235294	0.988235294	0.988235294	1	1	1	1	1	0.696067686	0.082958104	1	1	1
ME33	1	1	1	1	1	1	1	1	1	1	1	1	1
ME34	1	1	1	1	1	1	1	0.226262626	0.006142509	0.009549991	1	1	1
ME35	1	1	1	1	1	1	1	1	1	1	1	1	1
ME36	1	1	1	1	1	1	1	1	0.607911362	0.043596672	1	1	1
ME37	0.439215686	0.439215686	0.439215686	1	1	1	1	1	1	1	1	1	1
ME38	1	1	1	1	1	1	1	1	1	1	1	1	1
ME39	1	1	1	1	1	1	1	1	1	1	1	1	1
ME40	1	1	1	1	1	1	1	1	1	1	1	1	1
ME41	1	1	1	1	1	1	1	1	1	1	1	1	1
ME42	1	1	1	1	1	1	1	1	1	1	1	1	1
ME43	1	1	1	0.037854484	1	1	0.677284071	1	1	1	1	1	1
ME44	0.036601307	0.036601307	0.036601307	1	1	1	1	1	1	1	1	1	1
ME45	1	1	1	1	1	1	1	1	1	1	0.610160972	1	1
ME46	1	1	1	1	1	1	1	1	1	1	1	1	1
ME47	0.988235294	0.988235294	0.988235294	1	1	1	1	1	1	1	1	1	1
ME48	0.036601307	0.036601307	0.036601307	1	1	1	1	1	1	1	1	1	1
ME49	1	1	1	1	1	1	1	1	1	1	1	1	1
ME50	1	1	1	1	1	1	1	1	1	1	1	1	1
ME51	1	1	1	0.798171564	0.452525253	0.452525253	0.677284071	1	1	1	1	1	1
ME52	1	1	1	1	1	1	1	1	1	1	1	1	1
ME53	0.658823529	0.658823529	0.658823529	1	1	1	0.677284071	1	1	1	1	1	1
ME54	1	1	1	1	1	1	1	1	1	0.156381624	1	1	1
ME55	1	1	1	1	1	1	0.911597119	1	1	1	1	1	1
ME56	1	1	1	1	1	1	1	1	1	1	1	1	1
