# Supplementary material for: A novel multi-network approach reveals tissue-specific cellular modulators of fibrosis in systemic sclerosis
Source: Genome Med. 2017 Mar 23;9:27. doi: 10.1186/s13073-017-0417-1 (PMC5363043; doi:10.1186/s13073-017-0417-1)
Supplement: Supplementary file 4 — Table of ESO dataset pathophenotype associations with WGCNA co-expression modules. (TXT 4 kb) [file 13073_2017_417_MOESM4_ESM.txt]

ModuleEigengene	Non_inflammatory	Inflammatory	Proliferative	Age	Gender_Female	Diffuse_cutaneous	Limited_cutaneous	Disease_duration_mos	Scl70_autoAb	RNP_autoAb	FVC	FEV1	FEV1_FVC	TLC	DLCO	ILD	PAH
ME1	0.092861805	1	0.001296027	1	1	1	1	1	1	1	1	1	1	1	1	1	1
ME2	1	1	1	1	1	1	1	1	1	1	1	1	1	1	1	1	1
ME3	1	6.29E-07	0.722967019	1	0.537878788	1	1	1	1	1	1	0.328510985	1	1	1	1	1
ME4	1	1	1	1	0.268939394	1	1	1	1	1	1	1	1	1	1	0.857997852	1
ME5	1	1	1	1	1	1	1	1	1	1	1	1	1	1	1	1	1
ME6	1	1	1	1	1	1	1	1	1	1	1	1	1	1	1	1	1
ME7	0.511409072	1.89E-05	1	1	1	1	1	1	1	1	1	0.462020909	1	1	0.200884244	1	1
ME8	0.287029379	0.026541258	1	1	1	1	1	1	1	1	1	1	1	1	1	1	1
ME9	0.077971247	1	0.098943556	1	1	1	1	1	1	1	1	1	1	1	1	1	1
ME10	0.000112363	1	0.287312969	1	1	1	1	1	1	1	1	1	1	1	1	1	1
ME11	0.444501346	1	0.957061883	1	1	1	1	1	1	1	1	1	1	1	1	1	1
ME12	1	0.840215739	0.243113051	1	0.268939394	1	1	1	1	1	0.712857408	1	1	1	1	1	1
ME13	1	0.01224836	1	1	1	1	1	1	1	1	1	1	1	1	1	1	1
ME14	1	0.000317592	0.46307312	1	1	1	1	1	1	1	0.063587726	0.005206759	1	0.723877916	1	1	1
ME15	1	1	1	1	1	1	1	1	1	1	1	1	1	1	1	1	1
ME16	0.444501346	0.002086674	1	1	0.537878788	0.381263395	0.381263395	1	1	1	1	1	1	1	1	1	1
ME17	0.76646878	1	1	1	1	1	1	1	1	1	1	1	1	1	1	1	1
ME18	0.130330534	1	1	1	1	1	1	1	1	1	1	1	1	1	1	1	1
ME19	1	0.142939041	2.70E-05	1	1	1	1	1	1	1	1	1	1	1	1	1	1
ME20	1	1	0.957061883	1	1	1	1	1	1	1	1	1	1	1	1	1	1
ME21	1	1	1	1	0.268939394	0.557040648	0.557040648	1	1	1	1	1	1	1	1	1	1
ME22	1	1	1	1	0.268939394	0.092595649	0.092595649	1	1	1	1	1	1	1	1	1	0.183919844
ME23	0.872681608	1	1	1	0.268939394	1	1	1	1	1	1	1	1	1	1	1	1
ME24	0.385301359	1	0.022477967	1	1	1	1	1	1	1	1	1	0.895963527	1	1	1	1
ME25	0.020493593	1	0.62527899	1	1	0.79865298	0.79865298	1	1	1	1	1	1	1	1	1	1
ME26	0.000840204	1	0.017725868	1	1	1	1	1	1	1	1	1	1	1	1	1	1
ME27	0.991126864	1	1	1	1	1	1	1	1	1	1	1	1	1	1	0.761035022	1
ME28	1	0.009991885	1	1	1	1	1	1	1	1	1	0.469843297	1	1	1	1	1
ME29	1	0.223354594	0.081460692	1	1	1	1	1	1	1	1	0.418810853	1	1	1	1	1
ME30	0.010790162	0.000976045	1	1	1	1	1	1	1	1	0.08839452	0.005673051	1	1	0.611902537	1	1
ME31	0.180444246	0.390440689	1	1	1	1	1	1	1	1	1	1	1	1	1	1	1
ME32	0.092861805	1	1	1	0.537878788	0.79865298	0.79865298	1	1	1	1	1	1	1	1	1	1
ME33	0.991126864	0.000122635	1	1	1	1	1	1	1	1	1	0.855642498	1	1	1	1	1
ME34	0.000327025	0.008110859	1	1	1	1	1	1	1	1	1	1	1	1	1	1	1
ME35	1	1	1	1	0.268939394	1	1	1	1	1	1	1	1	1	1	1	1
ME36	1	1	1	1	1	1	1	1	1	1	1	1	1	1	1	1	1
ME37	1	1	1	1	0.268939394	1	1	1	1	1	1	1	1	1	0.416381263	1	1
ME38	1	0.002086674	0.243113051	1	0.268939394	1	1	1	1	1	1	0.989463095	1	0.212600808	0.000399727	1	1
ME39	1	1	0.171966573	1	0.268939394	1	1	1	1	1	0.708374138	0.802083249	1	0.361722725	0.010692757	1	1
ME40	0.025134	0.446184689	1	1	1	1	1	1	1	1	1	1	1	1	1	1	1
ME41	0.287029379	1	1	1	1	1	1	1	1	1	1	1	1	1	1	1	1
ME42	1	0.840215739	0.000607513	1	1	1	1	1	1	1	1	1	1	1	1	1	1
ME43	0.030673308	1	0.066758887	1	1	1	1	1	1	1	1	1	1	1	1	1	1
ME44	0.010790162	0.022010069	1	1	0.268939394	1	1	1	1	1	1	1	1	1	1	1	1
ME45	1	1	1	1	0.268939394	0.292870309	0.292870309	1	1	1	1	1	1	1	1	1	0.041642229
ME46	1	1	1	1	1	1	1	1	1	1	1	1	1	1	1	1	1
ME47	1	0.166327648	1	1	0.537878788	1	1	1	1	1	1	1	1	1	1	1	1
ME48	0.76646878	0.122503725	1	1	1	1	1	1	1	1	1	1	1	1	0.210953862	1	1
ME49	0.045097645	1	0.46307312	1	0.537878788	1	1	1	1	1	1	1	1	1	1	1	1
ME50	1	0.578626842	1	1	0.268939394	1	1	1	1	1	1	1	1	1	1	1	1
ME51	0.333025925	1	1	1	0.537878788	1	1	1	1	1	1	1	1	1	1	1	1
ME52	1	0.089186752	1	1	1	1	1	1	1	1	1	1	1	1	1	1	1
ME53	1	1	0.204947758	1	1	1	1	1	1	1	1	1	1	1	1	1	1
ME54	1	1	1	1	0.268939394	1	1	1	1	1	1	1	1	1	1	1	1
ME55	0.000162674	0.003353897	1	1	1	1	1	1	1	1	1	0.48907999	1	1	1	1	1
ME56	1	1	1	1	1	1	1	1	1	1	1	1	1	1	1	1	0.537878788
ME57	0.444501346	0.656692214	1	1	0.268939394	0.041284845	0.041284845	1	1	1	1	1	1	1	1	1	1
ME58	1	1	1	1	1	1	1	1	1	1	1	1	1	1	1	1	0.062463343
ME59	1	1	0.119504483	1	0.537878788	1	1	1	1	1	1	1	1	1	1	1	1
ME60	0.000454481	0.005270141	1	1	1	1	1	1	1	1	1	1	1	1	1	1	1
ME61	1	1	1	1	1	1	1	1	1	1	1	1	1	1	1	1	1
ME62	7.55E-05	0.578626842	1	1	1	1	1	1	1	1	1	1	1	1	1	1	1
ME63	1	1	1	1	0.268939394	1	1	1	1	1	1	1	1	1	1	1	1
ME64	1	1	1	1	1	1	1	1	1	1	1	1	1	1	0.243832366	1	1
ME65	1	1	0.00625063	1	0.537878788	1	1	1	1	1	1	1	1	1	1	1	1
ME66	0.025134	7.55E-06	1	0.046820792	1	1	1	1	1	1	1	1	1	1	1	1	1
ME67	1	1	1	1	1	1	1	1	1	1	0.09728865	0.113759986	1	1	1	1	1
ME68	1	1	1	1	1	1	1	1	1	1	1	1	1	1	1	1	1
ME69	1	1	1	1	1	1	1	1	1	1	1	1	1	1	1	1	1
ME70	1	1	1	0.900456582	0.268939394	1	1	1	1	1	1	1	1	1	1	1	1
ME71	1	1	1	1	1	1	1	1	1	1	1	1	1	1	1	1	1
