# Supplementary material for: A novel multi-network approach reveals tissue-specific cellular modulators of fibrosis in systemic sclerosis
Source: Genome Med. 2017 Mar 23;9:27. doi: 10.1186/s13073-017-0417-1 (PMC5363043; doi:10.1186/s13073-017-0417-1)
Supplement: Supplementary file 5 — Table of Hinchcliff dataset pathophenotype associations with WGCNA co-expression modules. (TXT 4 kb) [file 13073_2017_417_MOESM5_ESM.txt]

ModuleEigengene	SSc	Normal_like	Proliferative	Inflammatory	Limited	Age	Gender_Female	Diffuse_cutaneous	Limited_cutaneous	Centromere_autoAb	Scl70_autoAb	RNP_autoAb	FVC	FEV1	FEV1_FVC	TLC	DLCO_adj	PASP
ME1	0.540400624	0.863728852	0.028056703	1	1	1	1	0.181002533	1	0.902488299	1	1	1	1	1	1	1	1
ME2	1	1	1	1	1	0.187638364	1	0.040125423	0.005924631	1	1	0.49452433	1	1	1	1	1	1
ME3	1	1	0.002568366	1	1	0.123588711	1	1	0.277352159	1	0.977666304	0.282702453	0.131671616	1	1	1	1	1
ME4	1	3.52E-05	3.97E-15	0.140690003	1	1	1	1	1	0.21732401	0.260822056	0.018942053	0.157165449	0.002090377	1	0.326905678	0.099546874	1
ME5	1	0.159145133	0.953693394	1	1	1	1	1	1	1	1	1	1	1	1	1	1	1
ME6	1	1	1	1	1	1	1	1	0.1639574	1	1	1	1	1	1	1	1	1
ME7	1	0.179999296	0.002648679	1	1	1	1	1	1	1	1	1	1	1	1	1	1	1
ME8	1	1	0.001608931	1	1	1	1	1	1	1	1	1	1	1	1	1	1	1
ME9	1	1	1	0.793521388	1	1	1	1	1	1	1	1	0.770765756	1	1	1	1	1
ME10	1	0.359054687	1	0.022854307	1	0.557832046	1	0.81104832	0.01214036	1	1	1	1	0.865162437	1	1	1	1
ME11	0.68865689	0.000171306	9.53E-12	0.035267356	1	1	1	1	1	0.622143473	1	1	1	0.553722629	1	1	0.362288102	1
ME12	1	1	1	1	1	1	1	1	0.128765301	1	1	1	1	1	1	1	1	1
ME13	1	0.147050308	0.52371102	1	1	0.142300026	1	1	0.213908645	1	1	0.203277621	1	1	1	1	1	1
ME14	1	1	1	1	1	1	1	1	1	1	1	1	1	1	1	1	1	1
ME15	1	0.009729264	0.000696934	1	1	1	1	1	1	1	1	1	1	1	1	1	1	1
ME16	1	1	1	1	1	1	1	1	1	1	1	1	1	1	1	1	1	1
ME17	1	1	1	1	0.530424159	1	1	1	0.181956374	1	1	1	1	1	1	1	1	1
ME18	1	0.792561292	0.006522335	6.07E-06	1	2.22E-05	1	1	1	0.000652735	1	1	1	1	1	1	1	1
ME19	0.000107988	3.33E-06	1	1.01E-10	1	1	1	5.48E-05	1	0.064151898	0.925502902	1	1	1	1	1	1	1
ME20	1	1	1	0.222848967	1	1	1	1	1	1	1	1	1	1	1	1	1	1
ME21	1	1	1	1	1	1	1	1	1	1	1	1	1	1	1	1	1	1
ME22	0.513092207	2.41E-07	7.72E-05	1	0.028342639	0.00036121	1	1	0.938383583	1	1	1	1	1	1	1	1	1
ME23	1	1	6.22E-06	0.000863393	1	1	1	1	1	0.454553424	1	1	1	0.490926729	1	1	1	1
ME24	1	1	1	0.552105685	0.177498804	1	1	0.000534275	0.027233565	1	1	0.669135274	1	1	1	1	1	1
ME25	1.07E-08	8.50E-16	0.39273203	2.49E-11	1	0.014469391	1	4.67E-07	1	1	1	1	1	1	1	1	1	1
ME26	1	2.95E-09	0.00126822	1	1	6.35E-06	1	1	0.042217981	1	1	1	1	1	1	1	1	1
ME27	0.173771342	0.762632899	0.043380376	1	1	1	1	0.691888241	1	1	1	1	1	1	1	1	1	1
ME28	1	0.000205648	1	1	0.02268996	0.0408735	1	0.547829304	0.007834834	1	1	1	1	1	1	1	1	1
ME29	3.83E-07	3.47E-12	0.898950798	1.88E-05	1	1.15E-05	1	0.00046867	1	1	1	1	1	1	1	1	1	1
ME30	0.159322435	7.33E-11	3.98E-11	1	1	0.007347806	1	1	0.837632309	1	1	1	0.505973353	1	1	1	1	1
ME31	1	1	1	1	1	1	1	1	1	1	1	1	1	1	1	1	1	1
ME32	3.22E-05	3.08E-08	1	3.61E-07	1	0.341070158	1	5.12E-08	0.342753596	1	1	1	1	1	1	1	1	1
ME33	1	0.347961307	1	1	1	1	1	1	1	1	1	1	1	1	1	1	1	1
ME34	1	1	1	1	1	1	1	1	1	1	1	1	1	1	1	1	1	1
ME35	1	1	0.162980931	1	1	1	1	1	1	1	1	1	1	1	1	1	1	1
ME36	0.027957196	1.30E-11	7.56E-07	1	1	0.000238886	1	1	0.269544613	1	1	0.732930277	1	1	1	1	1	1
ME37	1	1	1	0.117301835	0.704478509	1	1	0.727337127	1	1	1	1	1	1	1	1	1	1
ME38	0.410301997	0.006882658	1	6.83E-06	0.009260726	1	1	0.03910534	1	1	1	1	1	1	0.454517827	1	1	1
ME39	1	0.058079352	1	0.000662564	1	0.758679885	1	1	1	1	1	1	1	1	1	1	1	1
ME40	1.72E-05	0.168333988	0.020548322	2.29E-09	1	0.208155393	1	7.54E-06	1	1	1	0.389270725	1	1	1	1	1	1
ME41	1	0.000552682	9.45E-10	0.01362383	0.286940648	1	1	1	0.848333883	1	1	1	1	1	1	1	0.834756178	1
ME42	0.724126583	0.004130544	0.014746567	1	1	1	1	1	1	1	1	1	1	1	1	1	1	1
ME43	1	1	0.008977684	0.062736353	1	1	1	1	1	0.3918705	1	0.056748209	0.12376851	0.000863486	1	0.106218856	0.280824388	1
ME44	0.061565615	1.25E-09	0.220248413	6.02E-05	1	1	1	0.000325614	0.766004089	1	1	1	1	1	1	1	1	1
ME45	0.085203375	1	1	1	1	1	1	0.326584579	1	1	1	1	1	1	1	1	1	1
ME46	1	0.044854148	1	1	0.572613292	0.218359134	1	0.007234978	1.85E-05	1	1	1	1	1	1	1	1	1
ME47	1	7.23E-06	1	0.036221529	1	0.021305568	1	1	0.004999408	1	1	1	1	1	1	1	1	1
ME48	1	1	0.029996886	0.134067557	0.117492475	0.248455408	1	0.000146714	0.000323197	1	1	0.732930277	1	1	1	1	1	1
ME49	0.000206651	1.46E-10	8.79E-12	1	1	0.861583196	1	1	1	1	1	1	1	1	1	1	1	1
ME50	1	0.032356255	0.054023234	1	1	1	1	1	1	1	1	1	1	1	1	1	1	1
ME51	1	5.76E-08	4.85E-10	1	0.189199117	1	1	1	1	1	1	1	1	1	1	1	0.529646258	1
ME52	1	1	0.000389551	0.120199093	1	1	1	1	1	1	1	1	1	0.0948817	1	1	1	1
ME53	0.474441872	1	0.00079437	2.36E-10	1	1	1	0.00020663	0.066704998	0.683784641	0.026827623	0.023459455	1	1	1	1	1	1
ME54	0.110191869	1.92E-07	1	3.52E-05	1	0.000239502	1	1	0.073429439	1	1	1	1	1	1	1	1	1
ME55	1	1	1	1	0.772863804	1	1	1	1	1	1	1	0.731471529	1	1	1	1	1
ME56	0.468260169	2.26E-05	1	0.000264785	1	1	1	0.108221598	1	1	1	1	1	1	1	1	1	1
ME57	1	1	1	1	1	1	1	1	1	1	1	1	1	1	1	1	1	1
ME58	1	1	1	1	1	1	1	1	1	1	1	1	1	1	1	1	1	1
ME59	1	1	1	1	1	1	1	1	1	1	1	1	1	1	1	1	1	1
ME60	1	0.290738923	1	0.048427617	1	0.00010695	1	1	1	0.382215141	1	1	1	1	1	1	1	1
ME61	0.000350383	1.25E-09	0.063743513	0.024144475	1	1	1	1	1	0.247734056	0.172036636	1	1	1	1	1	1	1
ME62	1	1	1	1	1	1	1	1	1	1	1	1	1	1	1	1	1	1
