# Supplementary material for: A novel multi-network approach reveals tissue-specific cellular modulators of fibrosis in systemic sclerosis
Source: Genome Med. 2017 Mar 23;9:27. doi: 10.1186/s13073-017-0417-1 (PMC5363043; doi:10.1186/s13073-017-0417-1)
Supplement: Supplementary file 6 — Table of Milano dataset pathophenotype associations with WGCNA co-expression modules. (TXT 3 kb) [file 13073_2017_417_MOESM6_ESM.txt]

ModuleEigengene	Proliferative	Inflammatory	Normal_like	Limited	Age	Gender_Female	Disease_duration_mos	Diffuse_cutaneous	Limited_cutaneous	GI_involvement	ILD	ANA_autoAb	Scl70_autoAb	Centromere_autoAb
ME1	5.56E-07	0.002826904	1	0.055986521	0.308134122	1	1	1.55E-05	0.176614601	1	1	0.507532173	1	1
ME2	1.06E-08	1	0.002894539	0.005859915	1	1	1	1.66E-05	0.019162389	1	1	0.042353279	0.433814782	0.561868789
ME3	3.69E-08	0.000392369	1	0.148373698	0.3921681	1	1	1.53E-06	0.053428371	1	1	0.453134784	1	1
ME4	1	0.506158565	1	0.000297431	0.711642942	1	1	1	0.480909643	1	1	1	1	0.561868789
ME5	1.36E-09	1	0.001063843	0.659745564	1	1	1	1.45E-07	0.018256692	1	1	0.059148736	1	0.114988103
ME6	3.43E-08	0.000540997	0.032022288	1	1	1	1	0.000234189	1	1	1	0.567288639	1	1
ME7	1	0.222483428	0.920920228	0.026342436	1	1	1	1	1	1	1	1	1	1
ME8	0.000239702	1	1	0.012651149	0.371988082	1	1	0.042256706	0.215870398	1	1	0.403555038	1	1
ME9	4.45E-06	0.036366156	0.013486375	1	1	1	1	3.61E-05	1	1	0.883525269	1	1	0.634696982
ME10	5.60E-05	0.001756768	1	1	1	1	1	1	1	0.932673535	0.474688553	0.781927942	1	1
ME11	1	1	1	0.52688826	1	1	1	1	1	1	1	1	1	1
ME12	2.07E-06	4.58E-06	1	1	0.019609708	0.539520973	1	0.072826546	1	0.544140294	1	0.567288639	1	1
ME13	1	0.449492958	1	1	1	1	1	1	1	1	1	1	1	0.43625093
ME14	3.92E-06	1	0.000145644	1	1	1	1	0.004170013	1	1	1	0.016718109	1	1
ME15	1.13E-05	0.005038053	0.016821447	1	1	1	1	0.094658937	1	1	0.474688553	1	1	1
ME16	1.15E-07	0.715815403	0.037836239	1	1	0.63806494	1	0.000389119	0.790207078	1	1	0.109468807	0.107595393	1
ME17	1	1	1	0.000136902	0.581801822	1	1	0.374908279	0.162813475	1	1	0.958788517	1	0.04510464
ME18	1	1	0.0569099	0.299645971	0.250774689	1	1	1	1	1	1	1	1	1
ME19	1	1	0.790036604	1	0.498717144	1	1	1	1	1	1	1	0.078828812	1
ME20	0.00099125	0.000166507	1	1	1	1	1	1	1	1	1	1	1	1
ME21	3.96E-08	0.004007314	0.002624939	1	1	1	1	0.012533626	1	1	0.144517074	0.567288639	1	1
ME22	6.65E-05	0.431896667	0.001951611	0.07817079	1	1	1	0.031862536	0.517209056	1	1	0.008806565	0.160062795	0.382527569
ME23	6.09E-08	4.49E-05	0.697319421	1	1	0.435397158	1	0.004170013	1	1	1	0.247810329	1	1
ME24	1	0.025510439	1	0.258792764	1	1	1	1	1	1	1	1	1	1
ME25	0.053605723	0.928016543	1	0.000136902	0.014767288	1	1	0.001720497	0.012951193	1	1	1	1	0.217550884
ME26	2.82E-07	1	0.000333205	0.399082273	1	1	1	0.001476759	0.112033394	1	1	0.029712488	0.045694344	1
ME27	1	1	1	1	1	1	1	1	0.357274784	1	1	0.126485256	1	1
ME28	1	0.000103575	0.003687648	0.346187366	1	1	1	0.193237986	1	0.830549326	1	1	0.212914576	0.634696982
ME29	0.00015463	1	1	9.97E-05	0.115740618	1	1	2.62E-05	0.002578845	1	1	0.781927942	1	0.096673321
ME30	0.2006605	1	1	0.140848954	0.484202359	1	1	1	1	1	1	1	1	1
ME31	0.000349429	1	0.042822335	0.933672902	1	1	1	0.000541366	0.015773507	1	1	0.016718109	1	0.036557742
ME32	0.000623926	0.526404411	0.123957721	0.001049064	1	1	1	0.000975298	0.058427996	1	1	0.247810329	0.022638049	0.561868789
ME33	1	1	1	1	1	1	1	1	1	1	1	1	1	1
ME34	0.000623926	0.026850655	0.401319748	1	1	1	1	0.221512196	1	1	1	1	1	1
ME35	0.12507062	1	1	0.156261978	1	1	1	1	1	1	1	1	1	1
ME36	0.004308242	0.042217303	1	1	1	1	1	1	1	1	1	1	1	1
ME37	0.025637145	0.263750047	1	1	1	1	1	1	1	0.324430145	1	0.000707177	1	1
ME38	1	0.894701296	1	0.85726538	1	1	0.691925989	1	1	1	1	1	1	1
ME39	1	1	0.03339251	0.108176141	1.80E-06	1	1	1	0.008234742	1	1	1	1	1
