# Supplementary material for: A novel multi-network approach reveals tissue-specific cellular modulators of fibrosis in systemic sclerosis
Source: Genome Med. 2017 Mar 23;9:27. doi: 10.1186/s13073-017-0417-1 (PMC5363043; doi:10.1186/s13073-017-0417-1)
Supplement: Supplementary file 7 — Table of PBMC dataset pathophenotype associations with WGCNA co-expression modules. (TXT 1 kb) [file 13073_2017_417_MOESM7_ESM.txt]

ModuleEigengene	SSc_v_Other	PAH_v_No_PAH	Age	Gender_Female	ILD	mPAP	PCWP	FVC	DLCO
ME1	1	0.67931127	1	1	1	1	1	1	1
ME2	1	1	1	1	1	1	1	1	1
ME3	1	1	1	1	1	1	1	1	1
ME4	0.003651496	0.00042352	0.040923	1	0.456916497	1	1	1	0.070894731
ME5	0.002087354	0.021986185	0.149753696	1	1	1	1	1	1
ME6	1	1	0.75911938	1	1	1	1	1	1
ME7	1	1	1	1	1	1	1	1	1
ME8	1	1	1	1	1	1	1	1	1
ME9	0.80925319	1	1	1	1	1	1	1	1
ME10	1	1	1	1	1	1	1	1	1
ME11	0.000366297	0.040307111	0.621196541	1	1	1	0.975198482	1	1
ME12	1	1	1	1	1	1	1	1	1
ME13	1	0.490960596	0.665968168	1	1	1	1	1	1
ME14	1	1	1	1	1	1	1	1	1
ME15	1	1	0.487505182	1	1	1	1	1	1
ME16	1	0.066612931	0.256567801	1	1	1	1	1	0.869811413
ME17	1	1	1	1	1	1	1	1	1
ME18	1	1	0.655790713	1	1	1	1	1	1
ME19	0.057080756	0.000796782	0.093348876	1	1	0.133439837	1	1	0.241927235
ME20	1	1	1	1	1	1	1	1	1
ME21	0.599922368	1	1	1	1	1	1	1	1
ME22	0.295539205	1	1	1	1	1	0.066448899	1	1
ME23	1	1	1	1	1	1	1	1	1
ME24	1	1	1	1	1	1	1	1	1
ME25	1	1	1	1	1	1	1	1	0.571939433
ME26	1	1	1	1	1	1	1	1	1
ME27	0.078904322	0.057855286	0.956032217	1	1	1	1	1	1
ME28	1	0.46442728	1	1	1	1	1	1	1
ME29	0.012509982	0.880598893	1	1	1	0.764767524	1	1	1
ME30	1	1	1	1	1	1	1	1	1
ME31	0.000101314	0.10045843	1	1	0.098072916	1	1	1	0.6867254
ME32	1	1	1	1	1	1	1	1	1
ME33	0.257853271	0.040307111	1	1	1	1	1	1	1
ME34	0.034329872	0.926416361	1	1	1	1	1	1	1
ME35	0.145708667	1	1	1	1	1	1	1	1
ME36	1	0.547980005	1	1	0.456916497	1	1	0.114782101	1
ME37	0.015149997	1	1	0.197852824	1	1	1	1	1
ME38	0.061961837	0.071422718	1	1	1	1	1	1	1
