# Supplementary material for: A novel multi-network approach reveals tissue-specific cellular modulators of fibrosis in systemic sclerosis
Source: Genome Med. 2017 Mar 23;9:27. doi: 10.1186/s13073-017-0417-1 (PMC5363043; doi:10.1186/s13073-017-0417-1)
Supplement: Supplementary file 8 — Table of Pendergrass dataset pathophenotype associations with WGCNA co-expression modules. (TXT 2 kb) [file 13073_2017_417_MOESM8_ESM.txt]

ModuleEigengene	SSc	INFLAMMATORY	PROLIFERATIVE	NORMAL_LIKE	Age	Gender_Female	Disease_duration_mos	FVC	DLCO	Scl70_autoAb	RNP_autoAb	Centromere_autoAb
ME1	1	1	1	1	1	1	1	1	1	1	1	1
ME2	1	1	0.9029755	1	1	1	1	1	1	1	1	1
ME3	1	0.557336341	2.05E-06	1	0.249588283	1	1	1	0.292227024	1	1	0.249775026
ME4	9.31E-05	1.16E-05	1	2.32E-06	1	1	0.864813501	1	1	0.035152979	1	1
ME5	1	1	8.97E-06	1	0.23420223	1	1	0.001808393	0.000289346	1	1	0.017505665
ME6	0.001593537	0.410792009	1	0.005887936	1	1	1	1	1	1	1	1
ME7	1	0.003239133	1	0.027829969	1	0.424322505	1	0.974799057	1	0.963734918	1	1
ME8	1	1	1	1	1	1	1	1	1	1	1	1
ME9	4.73E-07	5.34E-06	1	6.63E-09	1	1	1	0.01697714	0.117356929	0.095251568	0.765479401	1
ME10	1	1	1	1	1	1	1	1	1	1	1	1
ME11	1	0.25477502	0.115406122	1	1	1	1	1	1	1	1	1
ME12	1	1	1	1	1	1	0.235918669	1	1	1	1	1
ME13	1	1	1	1	1	1	1	1	1	1	1	0.523164492
ME14	1	1	1	1	1	1	1	1	1	1	1	1
ME15	1	1	1	1	1	1	1	1	1	1	1	0.17640993
ME16	0.021345561	1.62E-05	0.089280525	0.006612864	1	1	1	1	1	1	1	1
ME17	1	1	0.059217632	1	1	1	1	6.96E-05	0.000148744	1	1	0.0538431
ME18	1	1	1	1	1	1	1	1	0.505563078	1	1	1
ME19	0.339574514	1	1	0.573427781	1	1	0.036006745	0.006424752	0.035327628	1	1	0.138240949
ME20	1	1	1	1	1	1	1	1	1	1	1	1
ME21	0.956538561	1	0.55317312	1	1	1	1	1	1	1	1	1
ME22	1	2.36E-05	1	0.914028275	1	1	1	1	1	0.325229962	1	1
ME23	1	0.646590593	1	1	1	1	1	1	1	1	1	0.198529786
ME24	0.906089995	1	4.65E-06	1	0.397968056	1	1	0.303335382	0.004707934	1	1	0.17640993
ME25	1	1	1	1	1	1	1	0.001250612	0.009634131	1	1	1
ME26	0.050544766	0.20444373	1	0.00245228	1	1	0.057694922	1	1	1	1	1
ME27	1	1	0.320517902	1	1	1	0.03314375	1	1	1	1	1
ME28	0.037681227	0.000766499	1	0.029850483	1	1	1	1	1	0.047111988	1	1
ME29	1	1	1	1	1	1	0.037155064	1	1	1	1	0.029092774
ME30	1	1	1	1	1	1	1	1	1	1	1	1
ME31	1	1	0.824412805	1	1	1	1	1	0.498552224	1	0.765479401	0.006690305
ME32	0.163777459	1	1	1	1	1	1	1	1	1	1	0.156344448
ME33	0.00037489	1	0.205483062	0.025036225	1	1	1	1	1	1	1	0.006690305
ME34	1	1	1	0.4373626	1	1	1	1	1	0.819435912	1	1
ME35	0.000208413	0.009985338	1	4.65E-07	1	1	1	9.45E-05	0.001718719	1	1	1
ME36	1	1	0.006852206	0.93726186	1	1	1	1	1	1	1	1
ME37	1	0.20444373	1	0.961005326	1	1	1	1	1	1	1	0.222954021
ME38	0.360899394	2.59E-05	1	0.027829969	1	1	1	0.199601116	0.566592871	0.18505508	1	0.024685107
