# Supplementary material for: A novel multi-network approach reveals tissue-specific cellular modulators of fibrosis in systemic sclerosis
Source: Genome Med. 2017 Mar 23;9:27. doi: 10.1186/s13073-017-0417-1 (PMC5363043; doi:10.1186/s13073-017-0417-1)
Supplement: Supplementary file 9 — Table of Risbano dataset pathophenotype associations with WGCNA co-expression modules. (TXT 772 bytes) [file 13073_2017_417_MOESM9_ESM.txt]

ModuleEigengene	SSc_v_Other	PAH_v_NoPAH
ME1	1	1
ME2	0.347061799	0.138838426
ME3	0.662531289	1
ME4	0.233830835	1
ME5	0.233830835	0.460983592
ME6	1	0.026927196
ME7	0.347061799	0.056296004
ME8	1	8.92E-05
ME9	1	0.071136866
ME10	0.347061799	1
ME11	1	1
ME12	0.044293437	1
ME13	1	1
ME14	1	1
ME15	1	1
ME16	1	1
ME17	1	1
ME18	1	1
ME19	1	1
ME20	1	0.285556855
ME21	1	1
ME22	1	0.001465726
ME23	1	1
ME24	1	1
ME25	1	0.211208628
ME26	1	0.002796505
ME27	1	1
ME28	1	1
ME29	1	0.099988205
ME30	1	1
ME31	1	0.002033747
ME32	1	1
ME33	1	1
ME34	1	1
ME35	1	1
ME36	1	1
ME37	1	1
ME38	1	0.553869428
ME39	1	0.013943254
ME40	1	1
ME41	1	0.124613455
ME42	1	1
ME43	1	1
ME44	1	1
ME45	1	1
ME46	1	1
ME47	1	1
ME48	1	1
ME49	1	1
ME50	1	1
ME51	1	1
ME52	0.171677322	0.460983592
ME53	0.258558695	1
ME54	1	0.41984702
