# Supplementary material for: A novel multi-network approach reveals tissue-specific cellular modulators of fibrosis in systemic sclerosis
Source: Genome Med. 2017 Mar 23;9:27. doi: 10.1186/s13073-017-0417-1 (PMC5363043; doi:10.1186/s13073-017-0417-1)
Supplement: Supplementary file 11 — Table of z-scores from mutual information of partitions permutation test. (TXT 1 kb) [file 13073_2017_417_MOESM11_ESM.txt]

Data set	Bostwick	Christmann	ESO_Taroni	LSSc	MH_165_Hinchcliff	Milano	PBMC_Pendergrass	Pendergrass_skin	Risbano_PBMC	UCL_data
Bostwick	NA	91.54051763	38.36696667	47.68047918	44.2878211	55.58958495	45.14981521	49.88258746	52.27195914	51.43342881
Christmann	91.54051763	NA	33.78574876	45.36679005	35.6639561	55.73830153	46.36472955	38.00339151	89.32924052	33.37383183
ESO_Taroni	38.36696667	33.78574876	NA	71.79213207	131.0529818	80.88137849	86.04584303	136.9496661	43.67483265	131.0990177
LSSc	47.68047918	45.36679005	71.79213207	NA	152.0536488	132.8760795	77.3699374	144.4112912	69.1305007	157.0738276
MH_165_Hinchcliff	44.2878211	35.6639561	131.0529818	152.0536488	NA	125.0870981	88.02982488	169.6804714	57.84033012	174.1881317
Milano	55.58958495	55.73830153	80.88137849	132.8760795	125.0870981	NA	115.8729892	188.3270302	65.5308085	155.910304
PBMC_Pendergrass	45.14981521	46.36472955	86.04584303	77.3699374	88.02982488	115.8729892	NA	114.0352306	134.9883716	73.33817816
Pendergrass_skin	49.88258746	38.00339151	136.9496661	144.4112912	169.6804714	188.3270302	114.0352306	NA	48.28814882	133.4778841
Risbano_PBMC	52.27195914	89.32924052	43.67483265	69.1305007	57.84033012	65.5308085	134.9883716	48.28814882	NA	52.1217155
UCL_data	51.43342881	33.37383183	131.0990177	157.0738276	174.1881317	155.910304	73.33817816	133.4778841	52.1217155	NA
