# Supplementary material for: A novel multi-network approach reveals tissue-specific cellular modulators of fibrosis in systemic sclerosis
Source: Genome Med. 2017 Mar 23;9:27. doi: 10.1186/s13073-017-0417-1 (PMC5363043; doi:10.1186/s13073-017-0417-1)
Supplement: Supplementary file 13 — Module overlap graph adjacency matrix. (TXT 1262 kb) [file 13073_2017_417_MOESM13_ESM.txt]

Bost_.1	Bost_.2	Bost_.3	Bost_.4	Bost_.5	Bost_.6	Bost_.7	Bost_.8	Bost_.9	Bost_10	Bost_11	Bost_12	Bost_13	Bost_14	Bost_15	Bost_16	Bost_17	Bost_18	Bost_19	Bost_20	Bost_21	Bost_22	Bost_23	Bost_24	Bost_25	Bost_26	Bost_27	Bost_28	Bost_29	Bost_30	Bost_31	Bost_32	Bost_33	Bost_34	Bost_35	Bost_36	Bost_37	Bost_38	Bost_39	Bost_40	Bost_41	Bost_42	Bost_43	Bost_44	Bost_45	Bost_46	Bost_47	Bost_48	Bost_49	Bost_50	Bost_51	Bost_52	Bost_53	Bost_54	Chri_.1	Chri_.2	Chri_.3	Chri_.4	Chri_.5	Chri_.6	Chri_.7	Chri_.8	Chri_.9	Chri_10	Chri_11	Chri_12	Chri_13	Chri_14	Chri_15	Chri_16	Chri_17	Chri_18	Chri_19	Chri_20	Chri_21	Chri_22	Chri_23	Chri_24	Chri_25	Chri_26	Chri_27	Chri_28	Chri_29	Chri_30	Chri_31	Chri_32	Chri_33	Chri_34	Chri_35	Chri_36	Chri_37	Chri_38	Chri_39	Chri_40	Chri_41	Chri_42	Chri_43	Chri_44	Chri_45	Chri_46	Chri_47	Chri_48	Chri_49	Chri_50	Chri_51	Chri_52	Chri_53	Chri_54	Chri_55	Chri_56	ESO__.1	ESO__.2	ESO__.3	ESO__.4	ESO__.5	ESO__.6	ESO__.7	ESO__.8	ESO__.9	ESO__10	ESO__11	ESO__12	ESO__13	ESO__14	ESO__15	ESO__16	ESO__17	ESO__18	ESO__19	ESO__20	ESO__21	ESO__22	ESO__23	ESO__24	ESO__25	ESO__26	ESO__27	ESO__28	ESO__29	ESO__30	ESO__31	ESO__32	ESO__33	ESO__34	ESO__35	ESO__36	ESO__37	ESO__38	ESO__39	ESO__40	ESO__41	ESO__42	ESO__43	ESO__44	ESO__45	ESO__46	ESO__47	ESO__48	ESO__49	ESO__50	ESO__51	ESO__52	ESO__53	ESO__54	ESO__55	ESO__56	ESO__57	ESO__58	ESO__59	ESO__60	ESO__61	ESO__62	ESO__63	ESO__64	ESO__65	ESO__66	ESO__67	ESO__68	ESO__69	ESO__70	ESO__71	LSSc_.1	LSSc_.2	LSSc_.3	LSSc_.4	LSSc_.5	LSSc_.6	LSSc_.7	LSSc_.8	LSSc_.9	LSSc_10	LSSc_11	LSSc_12	LSSc_13	LSSc_14	LSSc_15	LSSc_16	LSSc_17	LSSc_18	LSSc_19	LSSc_20	LSSc_21	LSSc_22	LSSc_23	LSSc_24	LSSc_25	LSSc_26	LSSc_27	LSSc_28	LSSc_29	LSSc_30	LSSc_31	LSSc_32	LSSc_33	LSSc_34	LSSc_35	LSSc_36	LSSc_37	LSSc_38	LSSc_39	MH_1_.1	MH_1_.2	MH_1_.3	MH_1_.4	MH_1_.5	MH_1_.6	MH_1_.7	MH_1_.8	MH_1_.9	MH_1_10	MH_1_11	MH_1_12	MH_1_13	MH_1_14	MH_1_15	MH_1_16	MH_1_17	MH_1_18	MH_1_19	MH_1_20	MH_1_21	MH_1_22	MH_1_23	MH_1_24	MH_1_25	MH_1_26	MH_1_27	MH_1_28	MH_1_29	MH_1_30	MH_1_31	MH_1_32	MH_1_33	MH_1_34	MH_1_35	MH_1_36	MH_1_37	MH_1_38	MH_1_39	MH_1_40	MH_1_41	MH_1_42	MH_1_43	MH_1_44	MH_1_45	MH_1_46	MH_1_47	MH_1_48	MH_1_49	MH_1_50	MH_1_51	MH_1_52	MH_1_53	MH_1_54	MH_1_55	MH_1_56	MH_1_57	MH_1_58	MH_1_59	MH_1_60	MH_1_61	MH_1_62	Mila_.1	Mila_.2	Mila_.3	Mila_.4	Mila_.5	Mila_.6	Mila_.7	Mila_.8	Mila_.9	Mila_10	Mila_11	Mila_12	Mila_13	Mila_14	Mila_15	Mila_16	Mila_17	Mila_18	Mila_19	Mila_20	Mila_21	Mila_22	Mila_23	Mila_24	Mila_25	Mila_26	Mila_27	Mila_28	Mila_29	Mila_30	Mila_31	Mila_32	Mila_33	Mila_34	Mila_35	Mila_36	Mila_37	Mila_38	Mila_39	PBMC_.1	PBMC_.2	PBMC_.3	PBMC_.4	PBMC_.5	PBMC_.6	PBMC_.7	PBMC_.8	PBMC_.9	PBMC_10	PBMC_11	PBMC_12	PBMC_13	PBMC_14	PBMC_15	PBMC_16	PBMC_17	PBMC_18	PBMC_19	PBMC_20	PBMC_21	PBMC_22	PBMC_23	PBMC_24	PBMC_25	PBMC_26	PBMC_27	PBMC_28	PBMC_29	PBMC_30	PBMC_31	PBMC_32	PBMC_33	PBMC_34	PBMC_35	PBMC_36	PBMC_37	PBMC_38	Pend_.1	Pend_.2	Pend_.3	Pend_.4	Pend_.5	Pend_.6	Pend_.7	Pend_.8	Pend_.9	Pend_10	Pend_11	Pend_12	Pend_13	Pend_14	Pend_15	Pend_16	Pend_17	Pend_18	Pend_19	Pend_20	Pend_21	Pend_22	Pend_23	Pend_24	Pend_25	Pend_26	Pend_27	Pend_28	Pend_29	Pend_30	Pend_31	Pend_32	Pend_33	Pend_34	Pend_35	Pend_36	Pend_37	Pend_38	Risb_.1	Risb_.2	Risb_.3	Risb_.4	Risb_.5	Risb_.6	Risb_.7	Risb_.8	Risb_.9	Risb_10	Risb_11	Risb_12	Risb_13	Risb_14	Risb_15	Risb_16	Risb_17	Risb_18	Risb_19	Risb_20	Risb_21	Risb_22	Risb_23	Risb_24	Risb_25	Risb_26	Risb_27	Risb_28	Risb_29	Risb_30	Risb_31	Risb_32	Risb_33	Risb_34	Risb_35	Risb_36	Risb_37	Risb_38	Risb_39	Risb_40	Risb_41	Risb_42	Risb_43	Risb_44	Risb_45	Risb_46	Risb_47	Risb_48	Risb_49	Risb_50	Risb_51	Risb_52	Risb_53	Risb_54	UCL__.1	UCL__.2	UCL__.3	UCL__.4	UCL__.5	UCL__.6	UCL__.7	UCL__.8	UCL__.9	UCL__10	UCL__11	UCL__12	UCL__13	UCL__14	UCL__15	UCL__16	UCL__17	UCL__18	UCL__19	UCL__20	UCL__21	UCL__22	UCL__23	UCL__24	UCL__25	UCL__26	UCL__27	UCL__28	UCL__29	UCL__30	UCL__31	UCL__32	UCL__33	UCL__34	UCL__35	UCL__36	UCL__37	UCL__38	UCL__39	UCL__40	UCL__41	UCL__42	UCL__43	UCL__44	UCL__45	UCL__46	UCL__47	UCL__48	UCL__49	UCL__50	UCL__51	UCL__52	UCL__53	UCL__54	UCL__55	UCL__56	UCL__57	UCL__58	UCL__59	UCL__60	UCL__61	UCL__62	UCL__63	UCL__64	UCL__65	UCL__66	UCL__67	UCL__68	UCL__69	UCL__70	UCL__71	UCL__72	UCL__73	UCL__74	UCL__75	UCL__76	UCL__77	UCL__78	UCL__79	UCL__80	UCL__81	UCL__82	UCL__83	UCL__84	UCL__85	UCL__86	UCL__87	UCL__88	UCL__89	UCL__90	UCL__91	UCL__92	UCL__93	UCL__94	UCL__95	UCL__96	UCL__97	UCL__98
0	0	0	0	0	0	0	0	0	0	0	0	0	0	0	0	0	0	0	0	0	0	0	0	0	0	0	0	0	0	0	0	0	0	0	0	0	0	0	0	0	0	0	0	0	0	0	0	0	0	0	0	0	0	0	0.024948	0.015888	0	0	0	0.001432	0	0	0	0	0.0071413	0	0	0.0012047	0	0	0	0.0012207	0.00041675	0	0	0	0	0	0	0.0010364	0.00052954	0	0	0.0005086	0	0	0	0	0	2.38E-05	0	0.0017535	0	0	0.001012	0.00067347	0	0.00098635	0.00019256	0	0	0.00052172	0	0	0.00019256	0	0	0.00023186	0	0	0	0.0015097	0.0049355	0.0062519	0	0	0	0.0049854	0	0.0079777	0.0082366	0	0.00030525	0.0029682	0.0011656	0	0.0036855	0	0	0	0.00062806	0	0	0.0012082	0.0005009	0.0011417	0	0.00095054	0	0	9.33E-05	0	0	0	0	0	0	1.83E-07	0.00073314	0.0018452	0	0	0.0011373	0.00073314	0.0011306	0	1.15E-07	0	7.17E-05	0	9.72E-05	0.00023177	0.0016658	0	0.0010081	0	0	0.00026157	0	0	0	0.00058573	0	7.29E-05	0	0	4.86E-05	0	4.86E-05	0.00017091	0	0.05008	0	0	0.0091544	0	0.015378	0	0	0	0	0	0.00080634	0	0	0	0.0016957	0	0	0	0	0	0	0	5.16E-05	0	0	0	0	0.0015181	0	0.0027374	0	0.0018667	0	0	0	0	0.00162	0.037705	0.020149	0	0	0	0	0.0052508	0	0	0	0	0.0024877	0	0	0	0.0002726	0	0	0	0	0.00061304	0	0	0	0	0	8.54E-05	0	0	0	0.000661	0	0.0038409	0.00088341	0	0.0032947	0	0.00022003	0	0	0.00019311	0.0013138	0	0	0	0.0015737	0	0	0	0.00064944	0	0	0	0.00027637	0	0.000246	1.07E-05	0	1.42E-05	0	0.00011562	0	0	0	0	0	0	0.013934	0.031683	0.012715	0	0	0.0096018	0	0	0.0026145	0	0	0.0032922	0.00066974	0	0	0	0	0.00071817	0	0	0	0	0.00041397	0	0.0020195	0	0	0	0.00031117	0	1.62E-05	0	0	0	0	0	0.0092735	0.0032479	0.0082308	8.65E-05	0	0	0	0.012214	2.72E-05	0.0074465	0.0021241	0	0.00062414	0	0.01176	0	0	0.0019625	0.0054047	0.0038606	0	0	0	0	0.002592	0.00281	0	0	0	0	0	0	0	0	0.00047046	0	0.039955	0	0	0	0	0.0041194	0.00055584	0	0	0	0	0.010325	0.0012569	0.0066685	0.0018352	0	0	0	0	0	0	0	0.001635	0.00039274	0	0.0031155	0	0.002893	0	0	0.0010535	0	0	0	0.00041206	0	0	0	0	0.025523	0	0.0075763	0	0	0	0.0022671	0.005714	0	0.0011195	0	0	0	0	0.0028232	0	0.00022352	0	0	0.0033219	0	0.0024144	0	0	0.00016677	0.0014085	0.00010988	0.0013712	0	0	0.0026012	0	0.0019494	0.0010459	0	0	0.0026245	0.00054737	0	0	0	4.97E-05	0	0	0.00054643	8.70E-05	0	0.001564	0.00024184	0	0.00027369	5.07E-05	0	0.059345	0	0	0	0	0.0092158	0	0.0022144	0	0.000379	0	0	0	0	0	0	0.0030096	0.0017265	0	0	0.0032768	0	0	0	0	0.0010259	0	0	0.00081485	0	0	0	0	0	0	0.00050215	0	0	0	0	0.00047528	0	0	0	0	0	0.00090562	0.0014657	0.00053519	0.00025702	8.71E-05	0.00030837	0	0.00036489	0	0.00077386	0.0012683	0.00027998	0	0	0	0.00025259	0.00089376	0	0.00077212	0	0	0	0	7.33E-06	0	0	0	0	0	0.00011616	0.00074095	0	0	0	0	0	0	0	0.00011616	0.00016755	0	0	0	0	0.00073074	0	0	0	0	0	0	0
0	0	0	0	0	0	0	0	0	0	0	0	0	0	0	0	0	0	0	0	0	0	0	0	0	0	0	0	0	0	0	0	0	0	0	0	0	0	0	0	0	0	0	0	0	0	0	0	0	0	0	0	0	0	0	0	0	0	0	0.085962	0	0	0	0	0.0044092	0	0	0.00048667	0	0	0	0.0010317	0	0	0	0.0010434	0	0	0	0.0007374	0	0	0	0	0	0	0.0094128	0	0	0	0.00026408	3.36E-06	0.00040631	0	0.00010372	0.00048853	0	0	0	0	0	0	0.00020349	0	0	0	0	0	0	4.08E-05	0	0.0012161	0.002039	0	0	0	7.03E-05	0.0019809	0.00023468	0	0	0	0	0	0.00093286	0.0016894	0	0	0	0	0.0023332	0.0014551	0	8.22E-05	0	0	0	0.0020725	0	0.0015914	0.00076143	0	0.00070885	0	0.0015618	0.00067873	0	0	0.00040994	0	0.0016439	0	0.00021789	0.00055732	6.75E-05	0.0010217	0.00011652	0	0	0.00014531	0	0.00073834	0	0	0.00040538	0	0.00022624	0	0	0.001606	0.00012285	0.00091711	0.00063759	0	0	0.00018913	0	0.00021421	0	0	4.23E-05	0.00051161	0	0	0.0039641	0	0.0029208	0	0	0.0014952	0	0.0010976	0.0035908	0	0	0	0	0.00027503	0	0.00041224	0.00054914	0.0019325	0	4.14E-05	0.0004738	0	0.0010377	0	0	0.00022693	0	0.00090984	0.00032436	0	0.00032591	0.00040057	0	0	0	0	0	0	0	0.0040247	0	0.00058205	0	0.001237	0	0.00079673	0.001042	0	0.00030515	0	0	0.00018019	0	0.0021582	0	0.0027748	0	0	0.00061411	0.0015763	0	0	0	0	0	0.0021135	0	0	0.00054303	0	0	0.00073714	0	0	0.0013164	0.0055471	0	0.00059422	2.33E-05	0	0	0	0.00049674	0	0	0	3.08E-06	0	0	0.00028171	0	0	0.00041604	0.0002707	0.00031818	0	0	0.00056157	0.0018135	0.0057917	0.0020518	0	0.0048195	1.08E-05	0	0	0	0	0	0	0	0.00020314	0	0.001545	0	0	0	0	3.69E-05	0	0	0	0.00037494	0.00033317	0	0	0	0	0	0	0.00082933	0	3.85E-05	0.0010526	0	0	0	0.0044609	0.002982	0	0.0020973	0	0	0	0.0015775	0	0.00054513	0	0	0	0.00055963	0.0010046	0	0	0	0	0	0	0.00039525	0.0015877	0	0.001365	0	0	0	0.000615	0.0016181	0	0	0	0.00077151	0	0	0	0.00030041	0	0.0020219	0.0097497	0	0.00026455	0.0065744	0.0017746	0	0	0	0.00036489	0	0	0	0	0	0.00023664	0.00089157	8.69E-05	0	0	0	0	0.00096044	0	0	0.00055286	0	0.00058929	0.00032804	0	0	0	0	0	0.00011786	0	0	0.027543	0	0.00059602	0	0.0050802	0	0.000663	0	0	0.00081321	0	0.0014836	0.0001158	0	0	0	0	0.0011221	0	0	0	0	0	0	0	0	0	0	0	0	0	0	0.00054627	0	0	0	0.00022113	0	0	0	0	0.00022113	0	0.00046499	0.00026766	0	0	0	3.12E-05	0	0	0	0.00014026	0	0	0.0028711	0	0	0	0.0014603	0.0013542	0.00016203	0.00051326	4.67E-05	0.00099237	0	0	0	0	0.00033476	0	0	0	8.82E-05	0	0	0.0001481	0	0	0	0.0002783	0	0.00019754	0.0008201	1.59E-05	0.00087701	0	0.00057666	0.00076431	0	0.00066467	0	7.37E-05	0.00018928	0.00035293	0	0	0.00019941	0	0	0	0.00010471	0	0.00035293	0.0006267	0	2.95E-05	0	0	9.06E-05	0.00026588	2.94E-05	0	0.00065184	0	7.46E-05	0	0.00028652	0.00022017	0.00028833	0.00032989	9.46E-05	0.00010711	0.0001795	0.0001795	0.0015286	4.45E-05	0	0.00033972	0.00028833	0	0.00024185	0	0.0011598	0	7.71E-05	4.45E-05	0.00028833	0	0	0.0011296	0.00013294	0.00046229	0.00093749	0.00057991	0	0.00046229	0.00035832	0	0.00017636	0	0
0	0	0	0	0	0	0	0	0	0	0	0	0	0	0	0	0	0	0	0	0	0	0	0	0	0	0	0	0	0	0	0	0	0	0	0	0	0	0	0	0	0	0	0	0	0	0	0	0	0	0	0	0	0	0.00071503	0	0.011226	0.0046413	0	0	0	0	0.0078367	0	0	0.00028088	0.0078023	0.00064859	0	0	0	2.87E-05	0	0.00064859	0	0	0	0	0	0	0	0.00033083	0	0.00063438	0	0	0	0	0.00015191	0	0.0002375	0.0004553	0	0.00013651	0	0.0010828	0	0	0	0.0022941	0	0	0	0.0012443	0	0	0	0	0	3.41E-05	0.012615	0.0089887	0.00076984	0	0	0	0	0	0	0	0	0	0	0	0	0.00012031	0.0023264	0	0.0040522	0.00028349	0.0018617	0.00017399	0.00022779	0.0022827	0	0	0.00099318	0	0	0.00074666	0.00075521	0	0	3.45E-05	0.00025306	0	0	0	0.00023625	0	0	0.0001971	0.00027665	0	0	0	0.00022438	0.00029011	0.0022457	0	0.00027901	0	0	0	0	0	0.00071727	0.00064732	0	0	0	0.00019727	0	0	0	0	0	0.00016459	0.00013951	0.00016459	1.75E-05	0.0050287	0	0.016727	0.00059546	0	0	0	0.00090986	0.00063771	0.0035342	0	0	0	0.00027377	0.0021111	0.00068124	0	0	6.36E-05	0.0015583	6.57E-05	0	0.0015371	0	0	0	0	0.001277	0.0011353	0	0	0	0.00062874	3.23E-05	8.83E-05	0.00035995	0	0	0	0	0	0.009267	0	0.0075811	0.0020392	0	0.0015119	0.0034865	0.0022116	0.0013296	0	0.0030406	0	0.0012342	0.00090823	0	0	0	0	0	0	0.0012206	0.0013612	0	0.00065885	0	0.00058886	0	0	0	0	0	0	0	0	0	0	0	0	0.00082547	0	0.00079445	0	0.0003276	0.00022524	0	0.00073714	0.00040784	0.00053888	7.02E-05	0.00053888	0	0	0.00015016	0.00010911	0.00026368	0.000427	0	0.00019355	0	0.00044731	0	0.0022929	0	0.014033	0.0030396	0	0	0	0.0017535	0.00068393	0	0	0	0	0.0014626	0	0	0	0.00011114	0	0	0	0	0.0027229	0	0	0.00038237	0	0.00062511	0	0.00096525	0.00040848	0	0	0	0	0.00080965	0	0.0001786	0.012264	0	0.00031969	0	0	0	0.0065027	0	0.0036867	0	0.00010225	0	0.00051113	7.72E-05	0	0.00019372	0	0.0026622	0.0017275	0	0	0	0	0	0	0.0024068	0.00082537	0	0	0	0.00024813	0	0	0	0	0	0	7.39E-05	0	0.0079033	0	0	0	0	0	0.012895	0	0.0071555	0.0042646	0	0	0	0.000664	0	0.00096977	0.00034294	0	0	0.0007978	0.0015088	0	0	0.00043207	0	0.001404	0.0001222	0	0.00012231	4.65E-06	0.00079523	0	0.0014561	0	0	0	0	0	0.00010032	0	0.0024023	0	0.0020534	0	0.00074001	1.24E-05	0	0.00016921	0.00025441	0.0019707	0	0.0048165	0	0.00081863	0	0	0.0013268	0	0	1.02E-05	0.002781	0.0014399	0	0	0.0001719	0	0.0010714	0	0	0	0	6.81E-06	0.0020341	0	0	0.00040448	0.0011981	0	0.0006972	0.00080419	0	4.87E-05	0	0	0	0	0.00012103	3.40E-06	0	0	0	0	0.0073628	0.0068023	0.0084905	0.0066065	0	0.0018858	0	0	0.00042078	0.00037043	0	0	0	0.00064136	0	0	0	0	0	0	0.0015741	0	0.00087871	0	0	0	0	0	0.00023751	0	0.0010563	0	0.00048695	0	0	0	0.00027816	0	0	0	7.62E-05	0	0.00067282	0	0.00011165	0.00023751	0	0	0	0	0	0	0.00057708	0.00016664	4.57E-05	0	0	0	0.00087034	0.00014779	0	0	0.00046478	0	0	6.23E-05	6.47E-05	0	0.00013464	0	0	0.00021968	0	0	3.05E-05	8.33E-05	0.00019699	0	0	0.00035231	0.00026849	0.00047998	0.00051171	0.00024347	6.47E-05	0	0.00035231	0	0	0	0	0	0	0.00025586	0	0	0.00029011
0	0	0	0	0	0	0	0	0	0	0	0	0	0	0	0	0	0	0	0	0	0	0	0	0	0	0	0	0	0	0	0	0	0	0	0	0	0	0	0	0	0	0	0	0	0	0	0	0	0	0	0	0	0	0	0.012092	0.00096169	0	0.00093037	0	0.0041448	0.00018679	0	0.000196	0	0.0012687	0	0	0.0053917	0.0020958	4.32E-05	0	0.00073039	0	7.45E-05	0	0	0	0.0039482	0	0.0039216	0.00012317	0.00021203	0.0006463	0.00026836	0	0	0	0	0	0	0	0.00038569	0	0	0	0	0	0.00036005	0	0.00016662	0.00021027	0.00046828	0	0	0.00014599	5.28E-05	0	0	0	0	0	0	0.0039156	0.0055282	0.0022812	0.0028894	0	0.0024114	0.00078614	0.0038611	0.0030774	0	0.0024232	0	0	0	0.0035478	0	9.98E-05	0	0	0	0	0	0.0013306	0.0018465	0	0.001958	0	0	0.00028141	0	0	0	0	0	0.0020638	0	0	0.00054411	0	0	0.00064273	0.00016941	0.00083327	0.00047569	0.00055456	0	0.0012523	0	9.38E-05	3.83E-05	0.00023715	0	0.0011271	0	0	0.00028407	0.00041663	0	0.00020107	1.97E-05	0	0.0005434	0	3.75E-05	0	0.00014204	0	0	0	0.048246	0	0	0.0023535	0	0.0069439	0	0	0	0	0	0.0011834	8.61E-05	0	0	0.0012197	8.55E-05	0	0	0	0	0	0	0	3.48E-05	0	0	0	0.0013093	0	0.00010033	0	8.45E-05	0	0	0.00042499	0	0	0.029399	0.014574	0	0	0	0	0	0	0	0	0	0.0036265	0	0.00011655	0	0	0	0	0	0.00050288	0	0	0	0	0	0	0.00081132	0	0.00026036	0	0.00108	0.00014354	0.00074903	0.0013541	0	0	0	0	0.0002003	0	0	0.00034691	0	0	0	0.00024179	0	2.85E-05	0	0.00085281	0	0.00055543	0.0012565	0.00067234	0	0	0	0	0.00050134	0	0.00012089	0	0	0	0	0	0	0.0070234	0.018071	0.010419	0	0	0.007029	0	0	0.00068484	0	0	0.0012195	0	0.00012826	0.00029881	0	0	0.00015438	0	3.41E-06	0	0	0.00058865	0	0.0012288	0	0	0.00086127	0.0012312	0.00082832	0	0	0	0	0	0.00094382	0.0016647	0.0019394	0.0056331	0.0021667	0	0	0	0.0010415	0.0011748	0.010062	0.0042875	0	0	0	0.010971	0	0	0.00079496	0.00044917	0.0016109	0	0	0.00025843	0	4.64E-05	0.0026504	0	0	0	0	0.00029662	0	0	0.00038698	0	0	0.030821	0	0	0.00050126	0	6.69E-05	0	0	0	0	0	0.00055107	0.002055	0.0037363	0.00084768	0	0	0	0	0	0	0	0.00021934	0	0	0.0013466	0	0.0014854	0.0002111	0	0.00027041	5.91E-05	0	0	0	0	0.00035949	0	0	0.010585	0	0.0052286	0	0	0	0	0.0027951	0.0016421	0.0026821	0	0	0.0023169	0	0	0	0	0	0	0.0012582	0.0012077	0.00090963	0	0	0.0005314	0.0015326	0.001225	0.00055301	0	0	0.0017839	0	0.00032411	0.0018933	0	0.00025772	0.0011059	0	0.00044333	0	6.15E-05	0.0005975	0	0	0.0018799	0.00024328	0	0.00026589	0.00039811	1.64E-05	1.64E-05	0	0	0.049462	0	0	0	0	0.0041989	0	0.00078812	0	0	0	0	0.00066499	0.00064476	0	0	0.0011405	4.86E-05	0.0012064	0.00022403	0.00016335	0	0	0	0.00026344	0.0016215	0	0.00021243	0.00057553	0	0	0	0	0	0	0.00017997	0.00016249	0	0	0	0.00010622	0	0	0	0	0	0	0.0013524	0.00035695	0.00031416	0	0.00014045	0	0	0	0	0	1.39E-05	0	0	0	5.13E-05	0.00091354	5.13E-05	0	4.49E-05	0.00029888	0	0	0.00015624	0.0013288	0	0	0	0	0.00026507	0	0	1.39E-05	0	0	0	0	0	0	0.00031646	0	0	0	6.16E-05	0	0	0	5.87E-05	0	0.00016085	0.00055665	0
0	0	0	0	0	0	0	0	0	0	0	0	0	0	0	0	0	0	0	0	0	0	0	0	0	0	0	0	0	0	0	0	0	0	0	0	0	0	0	0	0	0	0	0	0	0	0	0	0	0	0	0	0	0	0.01007	0	0	0.0001182	0.0034395	0	0.00026579	0.0084446	0	0	0	0	0	0	0.00090042	0.00017639	0.0076554	0	0.0010748	0	0.013786	0	0.00037036	0	0.0018805	0	0	0.00010288	0.00017905	0	0	0	0	0	0	0	0.00010551	0	0	0	0.00045005	0	0	0.00090413	0.00047485	0	0	0.00029637	0	0	0.00062527	0	0.00039527	0.00021302	0	0	0.0016027	0.00020846	0.0022998	0	0	0	0.0012406	0.0031999	0.00027218	0.00049906	0	0	0.0001531	0	0	0.00064978	0	0	0.0022791	0	0	0	0	8.55E-05	0.00028952	0	0	6.87E-08	0.00040381	0.00086144	0.00042051	0.00040527	0.00079167	0.0001536	0	8.67E-05	0.00065556	5.10E-05	2.24E-05	4.00E-05	0	0.00071212	0.00079167	0	0	0	0.00031156	0.00065798	0	0	0	0	0	0	0.00022038	0	0	7.30E-05	0	0.00010095	0.00022038	0	0	0	0	1.73E-05	0.00086811	2.99E-05	0	0.00068871	9.10E-05	0.0075034	0	0	0.00059116	0	0.0014604	0	0.0018073	3.91E-05	0	0.00014621	0.00054064	5.77E-05	0	0	0.00060484	0	0	0	0	0.00013123	0.0010289	0.00062443	7.83E-05	0	3.69E-05	0	0.00039312	2.44E-05	2.44E-05	0.00011699	0	0	0	0.0013026	0	0	0.001863	0	0	0	0	0.0057168	0	0	0.0007823	0	0.0030443	0.00035978	0.00088066	0	0.00012136	0.00032957	0.00041546	0	0	0	0	0	0.0013003	0	0.00046014	0.0005405	0	0.00012838	0	9.02E-05	0.00015456	0.00032571	0	0.00022277	0	0.00049104	0.0010448	0	0.00054572	0.00015113	0.00043887	0	0.0012519	0.00029742	0.00017717	0	6.85E-05	0	0.0010536	0.00014852	3.89E-05	0.0001044	0	0	0	0	0	0.00014767	2.18E-05	0.00010347	0	0.00049975	7.43E-05	1.71E-05	0	0.00099326	0.0048311	0.0035628	0.0033562	0	0	0	0	0.00075119	0	0	0.0016689	0	0	0.00053037	0	0	0	1.22E-05	0	0.00075096	0	0	0.00068499	0	3.27E-05	0.00010503	0.0006199	0	0	4.58E-05	0	0	0	5.94E-05	0.00065604	8.82E-05	0.00025996	4.35E-05	0	0	0	0	0.0032841	0.0018462	0	0	0	0	0	0	0.0034252	0.00097799	0.0027428	6.42E-05	0.00072017	0	0	0.00045291	0	0	0.0005099	0	0.00062501	0	0	0.00060389	0.00072692	0.00091428	0	0.0020558	0.00076263	4.03E-05	0.00012146	0	0	0	0.0029811	0.0037333	0.00084073	0	0.00098224	0.00030748	0.0030101	0	8.18E-05	0	0	0	0	0	0	0	0	0.00046852	0	0.0016474	0	0.00022316	0	0.00057159	9.26E-05	0.0006184	0	0	0.00077217	0	0	0.00028347	0	0	0.00059284	0.00010959	0	0.0057545	0	3.27E-05	0	0.0031152	0.0011728	0.0012651	0	0	0.0013925	0.00061946	0.0012158	0	0	0	0	0.00097058	0	0	0.0012939	0	0.0009889	0	0	4.90E-06	0	0	0.00012995	6.44E-05	0.00058524	0.00035174	0	0.0027752	0	0	0	0	0	0	0	0	0	0	0	0.00011725	0	0	3.22E-05	0	0	7.19E-05	7.19E-05	0	0	0	0.0004613	0.0031614	0.0022509	0	0	0.00052874	0.0010228	0	0.00092327	0.0015892	0	0	0.00036179	0	0.0021304	0	1.31E-05	4.83E-05	0.00013844	0	0.0004013	0.00068399	0	0	0	0	2.64E-06	0	6.61E-05	0	0	0	0.00029129	0.0017343	9.99E-06	0	9.05E-05	0.0021003	0	0	0	0	8.64E-05	0	0.00011618	0	0	0	9.05E-05	0	0	0.00039698	0	0.00039698	1.38E-05	0.0004364	0	0.0004364	0	0.00014329	0	0	3.15E-06	0	0	2.48E-05	0.00017991	0.00023501	0	0	0.00068007	0.00071032	0.00052506	0	0	0	0	0	0	0.0002182	0	0.00039243	0	0	0	6.90E-06	0.0002182	0.00059019	0	0	0	0.0013989	0	0	0.00026162	5.73E-05	0
0	0	0	0	0	0	0	0	0	0	0	0	0	0	0	0	0	0	0	0	0	0	0	0	0	0	0	0	0	0	0	0	0	0	0	0	0	0	0	0	0	0	0	0	0	0	0	0	0	0	0	0	0	0	0.01006	0	0	0.021498	0	0	0	0	0.0070769	0	0.00046933	0	0.0013575	0.0026521	0	4.02E-06	0	0	0	0	0	0	3.90E-05	0	0	0	0	0	0	0	0	0	0.00024593	0	0.0028603	0	0	0.00051773	0	0	0.00032548	0	0	0	7.61E-05	0.00038321	0	0.000145	0	0	5.11E-05	0	0	0.00031377	0	0.00011469	0.013822	0.0092233	0	0	0	0	0	0	0	0.0010607	0	0	0	0	0	0	0.00029647	0	0.0016762	0.0016903	0.002203	0	0.0016299	0.00095319	0	0	0	0.0001097	0	0.00044196	0	0	0.00011859	0.00050324	0.00069445	0	0	0	0	0	0	0	0.0012451	0	0.00033562	0	0	0	0.00059947	0	0	0	0	4.78E-05	2.47E-06	0	0.0001375	0	0	0	0	0	0	0	0	3.56E-05	0	0.00034828	0.0003232	0.00034828	0	0.003212	0	0.0087665	0.0010456	0	0	0	0	0	0.0038743	0	0	0	0	0.0047611	0.0024393	0	0	0.0019993	0	0	0.00072952	0.0001455	0	0	0.00067672	0	8.16E-05	0.0012992	0	0.00079686	0	0	0	0	0	0.00010308	0	0	0	0	0.016149	0	0.0073656	0.0041853	0	0.0010855	0.0056378	0.00011402	0.0001709	0	0.0010398	0	0	0.00020573	0	0	0	9.12E-05	0.00068273	0	0	0.0030739	0	0.00023668	0	0	0	0	0	0	0	9.17E-05	6.84E-05	0	0	0	0	0	0	0	0.00024937	0	0.00098978	0	0	0	0	0	0	0	0	0.000217	0	0	5.79E-05	0.00044023	0	0	0.00011036	3.52E-05	0	0.002084	0	0.014917	0.0027828	0	0	0	0.0062423	0	0	0	0.00059063	0	0.0033063	0	0	0	0	0	0.0015399	0.0007945	0	0.00063061	0	0.00055505	0.00038771	0	7.84E-05	0	0.0002242	0.00074212	0	0	0	0	0.00017367	0	0.00034542	0.0098927	0	0	0	0	0.001657	0.014208	0	0.0012166	0	0	0	0	0	0	0	0	0.0030863	0.0033896	0	0	0	0.00044053	0	0	0.0021411	0	0	0.00039369	0.0013423	0.000339	0	0	0.0019463	0.00013942	0	0	0	0	0.010508	0	0	0	0	0	0.010304	0	0.0063889	0.0048775	0	0	0	0	0	0	0	0	0	0.00081093	0.0014574	0	0.00091248	8.81E-05	0	0.00036554	0	0.0012687	0.0013991	0	0	0	3.42E-05	0	0	0	6.54E-05	0.0012217	0	0	0	0.0011433	0.001178	0.0014076	0	0	0	0	0	0	0	0.0059629	0	0.0046664	0	0.00043318	0.0024428	0	0	0	0.00065933	0.00016543	0	0	0	0	0.0025331	0	0	0	0	0	0.0017756	0	0	0.00030442	0	0	0	0.00025037	0	0	0	0	0	0	2.26E-05	0	0	0	0.00031312	0	0.0090526	0.0068517	0.0091286	0.0056795	0	0.0020175	0	0	0.00050917	1.30E-05	0	0	0	0.00011979	0	0	0	0	0	0	0.00058613	0	0	0	0.00013324	0	0	0	0	0	0.0010156	0	0.00039691	0	0	0	0.0010156	0	0	0	4.85E-05	0	0	0	0	0	0	0.0001954	0	0.00018239	0	0	0	0.0011494	0	0	0.00044896	4.56E-05	0	0	0	0	0	0.00015301	0	0	0.0013266	7.76E-05	0.0001259	0	0	0.00018259	2.28E-05	0	0	1.30E-05	0	0	0	2.28E-05	0	0.00018259	0.00019846	0	3.67E-06	0	0	4.45E-05	0	8.37E-05	0	4.45E-05	0	0	4.45E-05	0	0
0	0	0	0	0	0	0	0	0	0	0	0	0	0	0	0	0	0	0	0	0	0	0	0	0	0	0	0	0	0	0	0	0	0	0	0	0	0	0	0	0	0	0	0	0	0	0	0	0	0	0	0	0	0	0	0.000491	0	0	0	0	0.015436	0	0	0.0017365	0	0	0	0	0.00043055	0	0.013339	0	0	0.0011264	0.0015222	0	0	0	0.0002965	0	0	0.00014319	0	5.80E-05	0.002726	0	0	0.00028803	0	0.00033007	0	0	0	0.0010091	0	0	0	0	0	0	0	0	0	0	0.00091121	0	0.0011259	0	0.0012425	0	0.0028617	0.00021347	0.0021325	0	0	0	0	0.0012599	0	6.16E-05	0	0	0.00067058	0.00051755	0	0	0.00030562	0	0.00087163	0	0.00040213	0	0.0019193	0.0014443	0	0	0	0.00066793	0	0	0	0	7.94E-05	0.00084705	0	0	0.0004994	0	0	1.41E-05	0	0.0005398	0.00031505	0.00037619	0	0	0.0013139	6.49E-05	0.00044008	0	0.00016945	0	0.00015753	0	0.0012143	0	0.00023573	0	0	0.00023573	5.16E-05	0	0	0.00035515	2.36E-05	0	0	9.73E-05	8.47E-05	0	0	0.0016187	0	0.0010171	0.0019897	0	0.0061303	0	0.0002995	0	0.0005046	0.00020442	0.00040333	0	0.0013382	0.00068758	0	0	0.0022164	0	0.00095651	0.00015213	0.00047926	0	0.00043156	0	0	0	2.72E-05	0	0	0	0	0	0	0	0	0	0	5.07E-05	0	0	0.0024496	0.00054185	0	0.00058455	0	0	0	0.0019271	0.00083928	0	0.0002316	0	7.80E-05	0.00037524	0.00040921	0.0061334	0.0020341	0.0018774	0	0	0.0015904	0	0	0.00048338	0	0	0	0	0	0.0012072	0	0	1.08E-05	0	0.00090072	0	2.25E-06	0	0	0	0.00014657	1.95E-05	0	0	0.00072906	0	0.00050692	0	0	3.40E-05	0.00019215	0	0	6.29E-05	0	0	0	0.0003885	0.00019259	0	0	0.001276	0	0.0026993	0.00014998	0	0	0	6.08E-05	0.0011828	0	0.00030303	0.0015132	0	0.00026958	0.0019096	0.00015284	7.51E-05	0.0063441	0	0	0.00046261	0	0	0	0.00074119	0	0	0	6.54E-05	0.00033588	0	0	0	0.00041122	0.00021927	0	0	9.00E-05	0.0017056	0.00021543	0	0	0.0022078	0	0	0	0.0030503	0	0.0051728	0	0.00019285	0.00024393	0	0.0032693	0	0.0016479	0.00063746	0	0	0	0	0.0031297	0	0.00023044	0	0	0	0	0.0022235	0.00099754	0	0	0	0	0	3.00E-05	0	0.0020262	0.00038151	0	0	0	0.0070171	0.0026713	0.0013108	0	2.58E-05	0	0	0	0	0.00069348	0	0	0.0028773	0	0.0011912	0	0	0	0.00060397	4.98E-05	0.00097394	0	0	0	1.40E-05	0	0	0.00050137	0.00039695	0	0	0.00011975	0	0	0.00019535	0	0	0.015078	0.0001183	0	0	4.16E-06	0	0	0.00067236	0	0	0	0.0013937	0	0	0.0010812	0	0.00033374	0	0.00065561	0	0	0.00046911	6.93E-07	0	0.00054634	0.0018407	0	0	0.00038519	0	0	0	0	7.66E-06	0.00046466	0	0	0.00069408	0	0	0	0.00024674	0	0	6.26E-05	0.000914	3.83E-06	0	0.00039324	0	0.0030754	0	0.0039173	0.0046027	0	0	0	0.0043712	0	0.00098791	0.00019401	0.00037296	0.00047198	0.000644	0	0	0	0	0.00047885	0	0.00013773	0	0.00028282	0	0	0	0.0011602	0	4.84E-05	4.00E-06	0	0	0	0.00068873	0	0.00045876	6.47E-05	0	0	0.00029476	0.00070454	0	0	0.00082714	0	0	0	0	0	0	0	0.00036168	0	0	0	0	0.00025082	0.00039124	0.00018423	0	0.00040673	0	0	0	0	0.000161	0	0	0	0	1.27E-05	0.00026595	6.45E-05	0	0	5.46E-05	0	1.27E-05	1.27E-05	0	0	0	0	0	4.53E-05	0	0	8.62E-05	0	0.00012541	5.46E-05	8.62E-05	0	0	8.62E-05	0	0
0	0	0	0	0	0	0	0	0	0	0	0	0	0	0	0	0	0	0	0	0	0	0	0	0	0	0	0	0	0	0	0	0	0	0	0	0	0	0	0	0	0	0	0	0	0	0	0	0	0	0	0	0	0	0.00051385	0	0	0.0015344	2.52E-05	0	0	0.028566	0	0	0	0	0	0	0	0.00024969	0.00011261	0	0.0037848	0	0.00077016	0	0.011305	0	0	0	0	0	0	0.0014336	0	0	0	8.92E-05	0	0	0	0	0	0	0.00053604	0	0	0.0025551	0	0	0	1.16E-05	0	1.93E-05	0	0	0.0023003	0	0	0	0	3.59E-05	0	0	4.50E-05	0.0081536	0	0.00039021	0.00047867	6.57E-05	0	0	0.00064398	0.00017778	0	0.00086671	0	0	0.00010838	0.00032979	0	0	0	0	0.00054046	0	0	0	0	0.0007507	0	0	2.66E-05	0	0	0.00015713	0	0.00013574	1.50E-05	0.00013506	0	0	0	5.71E-05	0	0	0.00015958	0	7.50E-06	0	0	3.18E-05	0.00027853	0.00026699	0.00011209	7.50E-06	0.00035674	0.00032876	0.00029045	0	0.00093534	0	0	0	8.41E-05	0.00014523	0	0	0	0	0	0.0022174	0	0.00037508	0.0033941	0	0	0	0.0017803	0.0007571	0.0013438	0.00013776	0	0	0.0012152	0	0.00077493	0	0.00047323	0.00010532	3.10E-05	0	0.00048301	0.00041206	0	0.00043178	0.00023185	0	0.0001777	0	0	0.00029192	0	0	0	9.37E-06	0	0	0	0	0	0	0.00074575	0	0.00069198	0.0033501	0	0	0.0025459	0	0	0	0	0.0022327	0	0	0	0	0.00026279	0	0.0016872	0.0030447	0	0	0	2.50E-05	0.00029614	0	0.00026918	0.00038328	0	0.00093374	0.00011601	0	0.001167	0	0.00023365	0.0023426	0.00018023	0	0	8.13E-06	0	0	8.13E-06	0	0.00065114	0.00030306	0	0	0	0	0.0015296	0	0	0	0.0002588	0	5.45E-05	0	0	0	0	0.0022565	0.0063885	0.0028155	0.0012809	0	0	0	0	0.0013325	0	0.00091801	0	0	0	0.00035553	0	0	0	0.00018299	5.05E-05	0.00035129	0.00058337	0	0.00045962	0.00091069	0	0	0	0	0.00015144	0	0	0	0.00051292	0	0.00031592	0	0.00012393	0.00039804	0.00065395	0	0	0	0.00084201	0	0.0021119	0	0	0	0	6.30E-05	0	0.00027683	0.0011382	0	0.0031563	5.34E-05	0	0	0	3.22E-05	0.0023781	0.00034833	0.0017726	0.00021823	0	0	0	0	0.00021823	0.00020799	3.77E-05	0	0	0	0.00016712	0	0	0.0011692	0.0015371	0	0.00031046	0	0	0.0028996	0	0.00082016	0	0	0.00024503	0	0.0088618	0	0	0.0016468	0.00022904	0.0004747	0.00025934	0	0	0	0.00020863	0	0	0	3.70E-05	0.00051122	0	0.0019117	0	0.00011573	0	0	0	0.0060236	0	0.0050667	0	0.0061196	0.00028114	0.0011218	0	0	0.00024296	0	0.00052314	0	9.42E-05	0	0	0.00029906	0	0	0.00080669	0	0	0	0	0	3.34E-05	0	0	0	0.00043579	0	0	0	0	0	0	0	0	0	0	0	0	0.00027562	0	0	0	0	0	5.44E-05	0	0	0	0.00010895	0	0	0	0.00014899	0.0012764	0	0	0.00032838	3.81E-05	0	8.25E-07	0	0.0032264	0	0	0.00091432	0.0014477	0.00019349	0.00027289	0.0020049	0.00013954	0	0	0.0018587	0.00045177	0.00083052	0	0.00064781	0	0	0	0.00030513	0.00013225	0	0.00012402	0.00082389	0	0.00030513	0.00013225	0.00065176	0	0	0	0.0001407	0	0	0	0.00011599	0	0	0	0	0	0.00080448	0	0	0	0.00019657	0	0	0	0.0011634	0.0002069	0	0.0002069	0	0	0	0	0.00054063	0.00027684	0	0.00031841	0	0.00083068	0	6.20E-05	0	0.00067536	4.65E-05	4.65E-05	0.00042195	0	0	0	6.20E-05	0	0	9.83E-05	0	7.03E-05	0.0001592	0	0.00012	0	0.00057477	0.00012	0.0001592	0
0	0	0	0	0	0	0	0	0	0	0	0	0	0	0	0	0	0	0	0	0	0	0	0	0	0	0	0	0	0	0	0	0	0	0	0	0	0	0	0	0	0	0	0	0	0	0	0	0	0	0	0	0	0	2.03E-06	0	0	0	0	0.0007753	0.00085043	0	0.00034548	0.00012793	0	0	0	0	0	0	0	0.00013142	0	0.00094594	0	0.015001	0	0	0	0.00059516	0	0.00011669	0	0	0	0.00086714	0.00032856	0	0	0.0001817	0	0.00092747	0	0.00017213	3.20E-06	0	0	2.93E-05	0	2.24E-05	0.0016682	4.39E-05	3.65E-05	0.00036531	0.00015351	0	0	0	0.00010599	0.00069638	0.0033846	8.76E-05	0	0.00024057	0	0	0.0010683	1.10E-05	0	0	0	0	0	0	0.00014924	0	0	0	0.00067341	0	0	0	0	0.0011316	0	0.00017841	0	0.0080321	0.00035003	0	0.00051937	0.00024455	0	0.00022744	9.57E-05	0	0.00038757	0	0	0	0	0	0	0	8.92E-05	0	0	0	0	0.00025692	0.00058799	8.85E-06	0	0	0	0	0	0	0	0	0	0	0	8.92E-05	0	0	7.00E-05	0	0.0001223	0	0	0.0010242	0	0	0	0	0.0028845	0	0	0.0020721	0	0.00043279	0.0029886	0.0015032	0.00018921	0	0	5.42E-05	0	0	0	0.00033441	4.06E-05	0.00075867	0.0047021	0	2.71E-05	0	0.00020951	0	0	0	0	0	1.31E-06	2.00E-05	0	2.66E-05	0	0.00011147	0	0	0.00028566	0.0025957	1.91E-05	0	0	9.38E-05	0	0	0.00033819	0	0.00069402	0	0.0017021	0.00061712	0	7.82E-05	0	0.00049613	0.00042142	0.00051559	0.001044	0	0.0004305	0.0008302	0.00029004	0.00022018	0	0.0014036	0	0	0	0	0.0033882	0	0.00022908	0	0	0.0023288	0.00014264	0	0.00031998	0	0	0	0	0	0.00073813	0	0	0.00045531	8.98E-05	0	0	0.00088318	0	0	0	0.00056191	0	0	0.00045069	0	0.0036068	0.0025452	0.0023064	0	0	0	0.00014186	1.31E-05	0	0	0	0	0	0	0	0	7.28E-05	2.11E-05	0.0005813	0	0.00035647	0	0.0005038	0	0.0025059	0	0.00032494	0	0	0	0	0.00024609	0.00022376	3.47E-05	0.00033801	0	0	7.22E-05	0.0038008	0	0	0.00049766	0	0.001263	0.0016462	0.00077977	0	0.0006011	0	0	0.0010421	0	0	0	0	0	0	0	0	0.0019965	0	0.00073126	0.00035573	0	0.00012342	0.0010076	0.00020877	0.0014682	0	0	0	0	0	0	0.00066902	0	0.00032604	0.0074504	0	0	0.00040584	0.0020269	0	0	0	0.00024351	0	0	0	0	0	0.0007	0	2.01E-05	0.010528	0.0015351	0.00016842	0	0	0	0	0	0	0	6.70E-06	6.31E-05	0	0	0	0	0	0.0002476	0.00016888	0.0092191	0	0.0013407	0	0.0030038	0	0	0	0	0.0012946	0	0.00019635	0.00012933	0	0	2.63E-05	0	0	0	0	0	0	0	0.0001402	3.78E-05	0	0	0.00010029	0	0	0.00022884	3.21E-05	0.00031748	6.75E-05	0	0	0.00069267	0	0	0	0.00035802	0	0	0	0	0	0	3.38E-05	0	0	0.00033193	0	0.0001229	0.00013408	0	0.0006621	0.0035404	0.00013146	0.0016274	0	0.00024243	0.00049545	0.0031198	0	0.00028409	0.00022652	0.00042497	7.62E-05	0	0.00062253	0	0	0	0	6.61E-05	0	0	0	0	0	0	0.00055611	0	0	0	0.00014989	5.63E-05	0.00014166	0.00085917	0	0	0	0	0	0.00014989	0	0.00015834	0	0	0.00078477	0	0	0	0	0.0019799	0	0	0	0.00048951	0.0002352	0	0	0.00021421	2.20E-05	0	0	0	0	4.81E-05	0.00036703	1.04E-05	0	0	0	0	0	6.29E-05	0	0.00040129	7.08E-05	9.73E-05	0	0.00033604	0.0011228	0.00010711	0	6.29E-05	0	0	8.80E-05	0.0001176	0	0.00012882	0	0	9.73E-05	0	0	0.00018352	0	0.00016802	0.00020065
0	0	0	0	0	0	0	0	0	0	0	0	0	0	0	0	0	0	0	0	0	0	0	0	0	0	0	0	0	0	0	0	0	0	0	0	0	0	0	0	0	0	0	0	0	0	0	0	0	0	0	0	0	0	0	0.0080076	0.0022981	0	0	0	0.0024678	0	0	0	0	0.0014845	0	0	0.001974	0	0	0	0.00026679	0	0.00027583	0	0.00017825	0.00059758	0	0	0.0012294	0.0012294	0.00033002	0.00016007	0.00010847	0	0	0	0	0	0.00017566	0	0	0	0	0.00046197	0	0	0.00023396	0	5.84E-06	0	1.30E-05	2.81E-05	0.00013002	0	5.34E-05	0	0	0	0	0	0.00034311	0.00087918	0.0038484	0	0	0	0.0012622	0.00070783	0.0011895	0.0022231	0	0.0012053	0.0020624	0	0	0	0	0.00021514	0	0	0	0	0	0.00017841	0.00016277	0	0.0012435	0	3.31E-05	0	0	0	0	0	0	0	0	0	0.00079926	0.001072	0	0	0	0.00062175	0	0	0	0.00025692	0	8.85E-06	0	0	0	0.00022113	0	1.55E-05	0	2.94E-05	8.92E-05	0.00034119	0	0	0	0.0001223	0	0	0.0001223	0	0.000196	0	0.010115	0	0	0.0021728	0	0.0021294	0	0	0	0	0	8.95E-05	0	0	0	0.0013647	0	0	0	0	0	0.00016599	0	0.00018176	5.87E-06	0	0.0007645	0	0.00083908	0.00060023	0.0013049	0	0	0	0	0	0	0.00090693	0.0069664	0.0072023	0	0	0	0	0.00020247	0	0	0	0	0.00013295	0	0.00035016	0	0	0	0	6.53E-05	0	0.0010418	5.75E-05	0.00019326	1.13E-05	0.0010539	0.00086254	0.0003116	0.00024174	0	0	0	0	0	0.00084797	0	0.00020039	0	0.00016689	0.00019183	0	0.00015881	0.00025466	0	0	0	5.59E-05	7.02E-05	0	0	0	0.0008658	0	0	0.00019937	0	0	0	4.25E-05	0.00037984	0	0	0	0	0	0	0	0	0.0043836	0.0066669	0.0018423	0	0	0.0013404	0	0	0.00042817	0	0.00043648	0.00045339	0	0	0.00024775	0	0	0.00066432	0	0	7.96E-05	0	0	0	0	0	0	0	0.00059498	0	0	0	0	0	0	0	0.00080943	7.08E-05	0.0044884	0	0	0	0	0.0040954	0	0.0006966	0.0020798	0	0	0.0010336	0.00141	0	0	0.0010874	0.001395	0.00090327	0	0	0.00093137	0	0.00045935	0.00033133	0	0.00010487	0	0	0	0	0	0	0	0	0.012317	0	0	0.00080791	0.00058405	0	0	0	0	0	0	0.0014561	0	0.001213	0	0	0	0	0	0	0	0	0.00025824	4.29E-05	0	0	0	0	0	2.97E-05	8.61E-05	0	0	0.00016059	0	0	0	0	0	0.0058571	0	0.0028651	0	0	0	0	0.00040249	0.00042147	0.00076528	0	2.42E-05	8.78E-05	0	0	0	0	0	0	0.0025687	0	0.00090565	0	0.00020871	0.00024409	0.00094888	0.0003025	0.00052429	0	0	0.00020026	0	0.00052429	0.00060377	0	0	0.0011996	0	0.00031296	0	0	0	0	0	0.00052078	4.58E-05	1.87E-05	5.34E-05	9.74E-05	3.86E-05	3.86E-05	0	0	0.0085956	0	0	0	0	0.0023287	0.00077184	0.00044654	0	0.00065724	0	0	0.00038828	5.18E-05	0	0.00012688	0.0013101	0.00028371	0.00051854	0	4.78E-05	0	0	0.00022713	0	0	0.00014766	0	0.00075247	0	0.00031324	0	0	0	0	0.00061872	0	0	0.00010591	0	0.001089	0	0	3.51E-05	0	0	0.0001214	0	0	0.00013766	0	0.00076031	0	1.59E-05	0	0	0.00020198	0	0	0	0	0	0	0	4.20E-05	6.47E-05	0.00023399	0	4.31E-06	0	0.00062113	4.92E-05	5.68E-05	0	0	0	0	0	0	4.92E-05	0	7.31E-05	0	6.47E-05	0.00035481	8.18E-05	0.00011148	0	0.00047078	0	0	0	0	0	0	0	0	0.00019453
0	0	0	0	0	0	0	0	0	0	0	0	0	0	0	0	0	0	0	0	0	0	0	0	0	0	0	0	0	0	0	0	0	0	0	0	0	0	0	0	0	0	0	0	0	0	0	0	0	0	0	0	0	0	0	0.0072595	0.0074742	0	0	0	0	0	9.48E-05	0.0015114	0	0.00012763	0	0	0	0	0	3.51E-05	0	2.45E-05	0	0	0	0.00023892	0	0.00016702	0	0	0.0012953	0	3.24E-05	0.00065785	0	0.00022013	0.0016865	0.00024816	0	0	0	0	3.64E-05	2.97E-06	0	0	4.26E-05	5.57E-05	0.00081083	7.71E-05	0	8.48E-05	0	0	0	0.00016149	0	0	0.00098744	0.001142	0	0.000632	0	0	0.00021985	0	0	0.0031726	0.00094161	0	0	0	0	0.00034549	0.0024504	0.0010025	0	0	0.00029163	0	0.0022678	0	0	5.03E-05	3.86E-05	0	0	0	0.00010646	0.00034241	0.0005632	0.0003253	0	0	0.0002072	0.00014034	0	0	0.0013047	6.89E-06	0.0005632	6.02E-05	0.0011781	0	0	0.00088185	9.04E-06	0	0	0	0	9.04E-06	0	0	0	0.00071884	0	0	0	0.00039012	0	0	8.56E-05	0.00014676	0	0	0	0	0	0	0	0.0075928	0	0.0014156	8.96E-05	0	0	0	0.00010743	0	0	0	7.74E-05	0.00025898	0	0	0	0	0.0024887	0	0	0	0	0	7.19E-05	0	0.0013161	0	0.00032151	0	0	0.00080645	0	0.0007315	0.00023676	0	0	0.00013389	0	0	0.0015137	0	0.0016848	0.0004244	0.0013327	0.0001789	0.0013587	0	0	0	0.0021347	0	0.00032325	0.0053048	0.00068454	0	0.00010926	0	0.00024907	0	0	0	0	6.30E-05	0	0.0016063	0	0	0.00055609	0	0	0	0	0	0	0	0	0	0.00018519	0	0	0	3.34E-05	0	0	0.00067312	0.0021345	0	0	0	0	0	0	0.00020683	1.05E-05	5.13E-05	0	0	0	0	0.0027548	0	0	0.001074	0	0	0.0011604	0	0.0031283	0.00046881	0	0	0.00099715	0	0.0018328	0	0	2.92E-05	0	0.00037967	0.00019806	0	0	0.00045432	0	0	0	0	0.0001526	0.00023157	0.00024978	0	3.56E-05	0.00032234	0	0	0	0	0.0001731	0.00052188	0	0.0034038	0	0	0	0.0032274	0	0.0067389	0.00032126	0	0	0	0	0	0.00054428	0	0.0010034	0	0.00048557	0	0	0	0	0.00025425	0	0	7.02E-05	0	0	0	0	0	0	0	0	0.00014919	0	0	0.0025194	0	0	0.00044776	0	0.00067548	0.0011647	0	0.0049188	0	0.0027473	0.0010893	0	0.00031786	0	0	0.00094973	0	0	0	0.0010487	0.00029159	0	0.001432	0	2.33E-06	0	0	0	0.00051875	0.0001315	9.53E-06	0	0	0	0	0	0	0	0	0.0023888	0	0.00096964	0	0	0.0020275	0	0.00026521	0	0.002528	0	6.53E-05	0	0.00058256	0	0	5.53E-05	0	0	0	0.0014742	0.00096962	0	4.33E-05	0.00015338	0.00012061	0	7.42E-05	0.00061977	0	0.00069056	0.00043766	0	0	0	0	0.0015493	0	0.0015925	0	0	0.00010282	0.00029889	0.00079627	0	9.49E-05	0	8.02E-05	8.02E-05	0	0.00016063	0	0.0005163	0	0.0020722	0.0082782	0	0.00048212	0	0.0006621	0	0	0	0	0	0	0.002465	0	0	0	0.00049557	0.0016263	0	0	0.00090363	0.00016902	5.34E-05	0	0	0	0	0.00039696	0	0.00034765	0	0	0	0	0	0	0	0	0.00011268	0	0	0	0.00021059	0	0	0	0	0	0	6.35E-06	0	6.35E-06	0	0	0	1.62E-05	0.00031304	0	0	4.38E-05	0	0.00036517	0	0	0	0.00063246	5.63E-05	0	0	8.47E-05	0	0.00044487	0	0.00011904	0	0	7.71E-05	0	0	8.47E-05	0.00041061	0	0	0.00013939	0	0	0	0	0	0	0	0	0	0	0
0	0	0	0	0	0	0	0	0	0	0	0	0	0	0	0	0	0	0	0	0	0	0	0	0	0	0	0	0	0	0	0	0	0	0	0	0	0	0	0	0	0	0	0	0	0	0	0	0	0	0	0	0	0	0.01237	0	0	0.00041632	0	0	0	0	0	0.00038015	0	0	0.00012785	0.00047401	0.00027774	0	0	0	0	0	0	0	0	0.00040678	0	0	0	0	0.00012821	0.00049806	0	0	0	3.50E-05	0	4.90E-05	0	0.0018162	0.00010499	0	9.24E-05	0	0	0	9.86E-05	0	0.0001185	0.00013305	0.00012564	0.00014077	0.00024269	0.00011163	0	0	0	0	0	0.00070673	0.00027188	0.00044087	6.88E-05	0.00016798	0	0.00067252	0	0	0.00082259	0	0	0	0.00049347	0	0.00010808	7.73E-05	0.00038687	0	1.17E-05	0	0	0	0	0.00011428	0.00010647	0	0	0.00019838	0	0.00014736	0.00060774	0	0	0.00050393	0.0005494	0	0	0.00036627	5.84E-06	0	0	1.82E-05	0	4.20E-05	0.00039079	0	0	0.000141	0	0	0	0	0	0.00012311	0	0	0	0	0	0	0	0.00022769	0.00019967	0.00026083	0.00020854	0	0	0	0	0.0018288	0.00020702	0	0.00076553	0	0	0.00032395	0	0.00010956	0	0.0015632	3.97E-05	2.25E-05	0	0	0	0	0	0	0	0.00029243	9.66E-05	0	0	0	0	0.00011827	0	0.00023899	0	0.000651	0	3.41E-05	0	0	0	0.00013573	0.00014985	0	0.0011546	0	0	3.11E-05	0	0.0020202	0	0.00035088	0	0.00015634	0.00010961	0.00010275	0.0001489	0.00021136	0	0	0.0002155	0	0	0	2.15E-05	5.29E-05	0.0004121	0	0	0	0	0.00014506	0	0.00022356	1.08E-05	0	0	7.77E-06	0	0	0	0	0.00026128	0	0	2.00E-05	0.0012412	4.83E-06	2.00E-05	4.00E-05	0	0	0	0	9.70E-05	0	0.00038788	0.00011178	0	0.00010672	0.00014536	0	0	0	0.00017158	0.00028315	0	0.0022617	0.00062026	9.54E-05	0.00029223	0	0	0.00018002	0	0.000517	0	0	0.00012522	0	0.00084466	0	0.0001035	0.00016676	0	0.00056311	0	0	0	0	0	0.00023733	0	0	0.00057689	0	0.0003415	0.00011188	0	0	0	0.00011866	0	0	0	0.0012216	0.002405	1.43E-05	0	0	0	0	0.001856	0	0	0	0	0	0.00014438	0	0.00016623	0	0.000363	0	0.00011527	0	0	0.0001335	0	0	7.20E-06	0	0	0	0.00053161	0	0.00053161	0.00052137	0	0	0.00023656	0	0	0.0002761	0.0013006	0.00083953	0	0.00015719	0.00023709	0	0	0	0	0.0014771	0	0	0	0.00064971	0	0.00082774	0	0	0	0.00061858	0	0	2.14E-05	0	0	0.00063114	0.0001143	0.0016207	0	0	0	0	0	0.00027056	0	0	0	0.0082667	0	0.0011352	0	0.00075385	0	0	0	0	0	0.00026299	0	0	0	0	0	0	6.43E-05	0	0.00014806	0	0	9.08E-05	0	0	0	0	0	0.00018246	0	0	0	0	0	0.0002222	0.00020172	0	0	0	0	0.0002222	0	0	0.00093746	0.00013375	6.80E-05	0	0	0	0	0	0	0	0	0.0021166	0.002815	0	0	0	0	2.15E-06	0.00022327	0	0.00075939	2.89E-05	0	0	0	0	0	0	0.00041054	4.10E-05	0	0	0	0.00042992	0	0	0	0	0	1.53E-06	6.07E-05	0	0.00036304	0.0002695	6.47E-05	9.60E-05	0	3.85E-05	0	5.30E-05	0	0	2.84E-05	0	0.0005209	0	0	0	6.07E-05	0.00038015	0	0	0	0	0	0	0	0	0	0	0.00012861	0	0.00010615	0.00012861	0	0	0	0	0	0	0.00014113	0	0	0	0	0	0	0	0.00016191	0	0.00016191	0	0.00018574	0.00016947	0	0	0	0	0	0.00023539	0	0	0	0	0.00032637	0	0	0	0.00030722
0	0	0	0	0	0	0	0	0	0	0	0	0	0	0	0	0	0	0	0	0	0	0	0	0	0	0	0	0	0	0	0	0	0	0	0	0	0	0	0	0	0	0	0	0	0	0	0	0	0	0	0	0	0	0.0023133	0	0.00034441	0	0	0	0	0	0.0016745	0.00038015	0.000426	0	0	0	0	0	0	0	0	0	0	0	0	0.0015999	0	0.0010411	0	0	0	0.00017871	0	0.0051377	0	0.00033204	0.00061793	0.0007701	0.00040099	0.00037998	0	4.42E-05	0.00044689	0	0.00036989	0	0	0	0	0	0	0	0.00024269	0	0	0.0012755	0	0.00087474	1.75E-05	0.00081527	0	0	0	0.0063864	0	0.0026904	0	0	0	0	0	0	0	0	0	0	9.16E-05	2.25E-06	0	0.00024851	0	0	0.00035088	0	0	5.99E-05	0	0.00047703	0	0	0.00022999	0	0.0012469	0.0021568	0	0	0	0.001181	0	0	0	4.29E-06	0	0	0	6.87E-05	0	0	0.0004939	0	0	0	0.00021381	0	0	0	0.0004939	0	0.00021381	0	0.00018579	0.00021381	0	0	0	0	0	0	0.00032065	0.0023443	0	0	0.00068966	0	0	0	0.0028658	0.0013321	8.63E-06	0.00040573	0	0	0.00031177	0	0.0027156	0	0	0	0	0.00057745	0.00028366	1.20E-05	0.00040326	0.0025718	0	0	0	0	0	0.00022915	0	6.02E-06	0	0	0	0.00010766	0.00012177	0	0	0	0.0013997	0	0.0011746	0.0020528	0	0	0.00013152	0.00057789	0	0	0	0	0	0	0	0	0	0.00048513	0	0.0045271	0	0	0.0011238	0	0	0	0.0041066	0.00015657	0	0	0	0	0.00092626	0	0	0.0013137	0	0.00017767	0	0	0.00029051	0	0.00023618	6.53E-06	0	0	3.70E-05	0	0.0003901	0	0.00071221	0	0	0	0	0	0	0.0004518	0	0.00024965	0	0.00073142	0.0051367	0.0039509	0	0	0	0	0.00022829	0.00056764	0	0.00087866	0	0	0	3.21E-05	0	0	0	0	0.00010036	0	0.0015101	9.60E-05	0.00019694	0	0.00046739	3.77E-06	0	0	5.93E-05	0.00012032	0	0	0	0	0.00014153	0	0	0.0014079	0.0026472	0	0	0	0	0	0.0020051	0	0	0.00033229	0	0	0.0042833	0.0011534	0	0	0	0.0021915	0	0	0	0.00055819	0	0.00087429	2.58E-05	0	0	0	0	7.40E-05	0	0	0	0	0	0.00035587	0	0	0.00014343	0	0.012964	0	0	0	0	0	0	0.00055314	0	0	0	0	0.001371	0	0.00020298	0	0.0010934	0.00017238	0.00064843	0.0011617	0	3.58E-05	7.18E-05	0.00012826	8.92E-05	0	0	0	0	0.0033281	0	0	0	0	0	0.012408	0	0.0025288	0	0.002073	0	0.00057893	0	0	0	0	0.00065758	0	0	0.00010889	0	0.0003951	0	0.00011045	6.08E-06	0	0	0.00012958	0	0	0	0	0	0	0	0	0	4.65E-06	0	0	0	0	0	0	0	0	0	0	0	0	0	0	0	0	0	0	0	0	0.00021096	0	0	0	0.00099547	0.0006678	0	0	0	0	0	0	0.0032504	0.0012539	0	0.010347	1.68E-05	0	0	0.00018926	0.0001453	0	0.0017588	0.0010151	0.00029809	0.00010374	0	0.00041571	0	0	0	0.00025569	0	0	0	0	1.87E-05	0	0.00031636	2.96E-05	0	0.00031636	0.00055112	0	0.00012442	0	5.41E-05	0	0	0	0	0	0	6.78E-05	0.00010528	0.00036097	0	7.77E-05	0	0	0	6.31E-05	0	0	0	0	0.00015407	0	0.00017119	0	0.00011779	0.00046095	0.00013857	0	0	0	0	0	0	0	0.00013857	0.00019034	0	0	0	0	0	0	0.00226	0	0	0	0	0	0	0.00026675	0	0	0
0	0	0	0	0	0	0	0	0	0	0	0	0	0	0	0	0	0	0	0	0	0	0	0	0	0	0	0	0	0	0	0	0	0	0	0	0	0	0	0	0	0	0	0	0	0	0	0	0	0	0	0	0	0	0	0	0	0	0.023373	0	0	0	0	0	0	0	0	0	0	0	0	0	0	0	0	0	5.74E-05	0.0001229	0.0019048	0	0.0030449	0	0.0016461	0	0	0.00018375	0	0	7.70E-07	0.00036511	0.00040603	0	0	4.67E-05	0	0	0	0.00050417	0.00092649	0	0	0	0.00051844	0	0	0	0.00016854	0	0	0	0.00058106	0	0	0.00032846	0	0	0.00048161	0.00046077	0	0.00021741	0.00010531	0	9.36E-05	0.0010398	0	0	0	0.0020932	0	0	0	0	0.00040427	0	0	0	0	1.70E-05	0.00024119	0	0	7.68E-05	0.00087831	0.00064041	0	0	0.00014828	0.001092	0	0	0	0	0	0	0.00029569	0.00026537	0	4.73E-05	0	0.00010571	0.00045108	0.00011209	0	0	0	0.00086252	0	0	0.00045108	0	0.0001924	0	0.00016438	0.0001924	0.00016438	0	0	0	0	0	0	0.001318	0	0.00013809	0	0	0.00042723	0	0	0.0001043	0	0.0011872	0.00052786	0.0011309	0	0	0	0	0	0	0.00050448	0.0002898	0.00069627	0	0	0	0	0	0	0.00023636	0	0	0	0	0.00010909	0	0	0.0010076	0.00014853	0	0	0.00030991	0.0001714	0.00019586	0	9.18E-05	0.00013833	0.00014253	0	7.49E-08	0.00040703	0	0.00020859	0.00029187	0.00023876	0.00042444	0	0.0012352	0	0.00014425	0	0	0	0	0.0017865	5.36E-05	0	4.09E-05	0.00065091	0	0	0.00035848	0.00011428	0	0	0	0	0	0	0	0.00043351	0	0.00025331	0	0.00019899	0.00058936	0.00025331	0	0	4.02E-05	4.49E-05	0.00034353	0	5.97E-05	0	0	0	0.0001341	0	0	0	0.00023106	0.0021504	4.20E-05	0	0	0.00030037	0	0	0.00076743	0	0	0	0	0.00072578	0	0.00010777	4.54E-05	0.00014866	9.97E-07	0.00020239	0.00031819	0	0	0	0	0	0.00026743	0	0	0	0	0.0003716	0	0	0	0	0	0	0	0	0	0.001714	0	0	0	0.001286	0.00036299	0.00047756	0	0.0003471	0.00019438	0	0.00080157	0	0.00065541	0	0	0	0	0	0	0.00033247	0.00025938	0	0	0	1.27E-05	0	0.00032045	0	0	0	0.0014073	0	0	0.0006554	0	0	0	0	0	0.0035843	0.00077206	0	0	0	0.0024597	0	0.0025319	0.0001486	0	0	7.98E-05	0	0	0	0	0	0	0	0.00053924	0	0	0	8.49E-05	0	0	0	0	0.00021405	9.21E-05	0	0	0.00038888	0	0	0.00047618	0.00013111	0	0	0	0	8.22E-05	0	4.80E-05	0.00082839	0	0	0	0.0010021	0	3.30E-05	0	0	0	0.00024121	0	0.00011314	0	0.00040576	0	0.00055472	0	0.00027733	0.00024456	0	0.0012379	0	0.00025728	0	0	0	0.00029871	0	0.0002843	0	0	3.70E-05	0.00058305	4.07E-05	0	0	0.00014936	0	0	0	0	0.00096059	0	0.00022261	0	0.0014291	0	0.00011042	0	0	9.28E-05	0	0.00016103	0	0	0	0	0.0014141	0	0	7.30E-05	0.00036674	0	0	0	0	0	0	0.0027462	0.00019377	0.00016278	0.0018053	0	0	0.00027317	0	0	0	0	2.74E-05	2.39E-05	0	3.84E-05	0	0	1.38E-05	0.00034228	0.00013316	3.84E-05	0.0016222	0	0	0	5.42E-05	5.85E-05	6.28E-05	0.00037845	0.00011401	7.65E-05	9.69E-05	0.00039816	0	0.000795	0	0	0	0	0	0	0.0001628	0	0	0.00043017	0	0	0.00014731	0	0	0	0.0001628	0	0.00014731	0	0.00014731	0	0	0	0	0	0	0	0	0	0.0010492	0	0	0	0.00031177	0	0.00022079	0	0
0	0	0	0	0	0	0	0	0	0	0	0	0	0	0	0	0	0	0	0	0	0	0	0	0	0	0	0	0	0	0	0	0	0	0	0	0	0	0	0	0	0	0	0	0	0	0	0	0	0	0	0	0	0	0	0.00058497	0.0075114	0.00011905	0	0	0	0	0	0	7.76E-05	0.0012107	0.0016805	0	0.0011001	0	0	0	0	0.00030407	0	0.00072801	0	0	0	0.00081308	0	0.00087889	0	0	0.00055821	0	0	0	0	0	0	9.62E-05	0	0	0.00012963	0	0	0	0	0.00014887	0	0	0	0.00017802	0	0	0	0	0	0	0	0.00073836	0	6.03E-05	0	9.61E-05	0	0	0	0	0	0	0	0	0	0.00022266	0.0078299	0	0	0	0.00011178	0	0.0003763	0.00017824	0.0021347	0.0051599	0.0030349	0	0	0	6.71E-05	0	0	0	0.0003844	0	0.0001343	0	0.00046357	0.0002817	0.0001791	0	0	0.00020376	0	0	0	4.03E-05	0	9.87E-05	0	0	0	0	0	0	0.00097616	0.00011171	0	0.00012569	0	0	0.00015739	0	0	0.00021855	0	0	0	0	0	0.0005649	0	0.0064831	0	0	0.0020243	0	2.47E-05	0	0	0	0	0	0.00012159	0	0	0	0	0	0.0023705	0	0	0.00028711	0	0	0	0	0	0	0.00021352	0	0	0.0002969	0	0.00095331	0	0.000123	0	0	0	0	0	0	0.00063188	4.85E-05	0	0.0024088	0	0.00018388	0.0024464	0	0	2.91E-05	0	0	0.010338	0	0	0	0	0	0	0	0	0.00028531	5.85E-05	0.00057338	0	0	0.00016316	0	0.0024929	0	0	0.00044912	0.0001754	0	0.00080582	0	0	0	0	0	0.00018168	0	0	0.00022167	0.00028254	3.15E-05	3.62E-05	0.00072021	0	0	0	0	0	0	0.00014127	0.0013208	0	0	0	0	0	0.00042658	0	0	0	0	0.0011816	0	0	0	6.28E-06	0	0.00015724	0	0.00077203	0.012615	0.002029	0	0.00014656	0	0	0.00042364	1.67E-06	3.03E-05	0.00013689	0	0	0	0.00040458	0	0	0.00011866	0	0	0	0	0	0.0022946	0	0.00066662	0.00064229	0	0.00058018	0	0	0.00079897	0	4.54E-06	0.0006604	0	0.00060782	0	0	0.00031656	6.18E-06	0.001366	0	0	0.00057716	0	0	0	0	0	0.00061462	0	0	0.0029376	0	0	0	0	0	0	0.00075398	0	0	0	0	0	0	0.0013894	0	0	0	0.00029286	0	0.021351	0	0.003083	0	0	0.0071877	0	0	0	0.00096029	0	0	0	2.85E-05	8.49E-05	4.58E-05	0	0	0	0	0	0	0	0	0	0	0	0	0	0	0	0	0	0.0018716	0.0044155	0	0	0	0.0075587	0	0.00041649	0.0021437	0	0	0	0	0	0.00012966	0	0.00043054	0	0	0	0	0	0	0	5.11E-07	2.46E-05	0.00026108	3.81E-05	2.78E-05	0	0	0	0.00064837	0	0.0030583	0	4.90E-05	0	0	0.0005399	0	0	0	0.00052549	0	0	0	0	0.007308	0	0	0.0028787	0	0	0	0	0	0	0	0	0	0.0006884	3.23E-05	0	0	0	0	9.42E-05	0	0.00012359	8.24E-05	0	0.00048543	0	0	0.00019724	4.51E-05	0.00027118	0	0	0	0	0	0	0	0	0	0	1.28E-05	0	0	0	0	0.00031559	0	0.0011487	5.32E-05	0	6.18E-05	0	0	0.00037646	0	0	0	0	0.00011302	7.08E-05	0	0	0	0	0.00016181	0.0001014	0	0	0	0	0	0	0	0.0016173	0	0.00018823	0.00014631	0	0.00014631	0	0	0	0.00054899	0.00016181	0.00017894	0.00020858	0	0	0.00017015	0	0.00018823	0.0002198	0	0	0.0002198	0	0
0	0	0	0	0	0	0	0	0	0	0	0	0	0	0	0	0	0	0	0	0	0	0	0	0	0	0	0	0	0	0	0	0	0	0	0	0	0	0	0	0	0	0	0	0	0	0	0	0	0	0	0	0	0	0.00040063	0.0032691	0	0.00068061	0.0020489	0	0	0	0	0	0	0	0	0	0	0	3.79E-05	0	0	0	0	0.00041578	0	0	0	0	0	0	0.00022469	0	0.00024078	0	3.92E-05	0.00042852	0.00035509	0.00045654	0	0.00010716	0	0	0	0	0	0	0.00014682	0.00015986	0.0011234	0	0.00017387	0	0	0	0	0	0	0	0	0	0	0.003484	6.16E-05	0	4.31E-05	0	0	0.0027382	5.74E-05	0	0	0	0	0.00013266	0.00010377	0.0028655	0.00038112	0	0	0	0.00053969	0	0	0	0	8.48E-05	0	0	0	0.00043782	1.45E-06	0	0	0	0.00093596	0.0012613	0	0.00036339	0	0	0	1.67E-05	0.00076619	0.00033308	0	8.11E-05	0	0	0.0001334	0	0.00012744	0	0	0	0	0	0	0	0	0	0	0	0.0011938	0	0	0.00027193	0.00025939	0	0	0	0.0015092	6.74E-05	3.30E-05	0.00083373	0.00011984	0.00019283	0	0.00018158	0.00044577	0	0	7.65E-05	0	0	0	0	0	0	0	0	0.00013258	0.00037934	0	0	0	0	0	0.000275	0.000275	0	0	0.00035839	0	0	9.60E-05	0.0016317	0	0	0	0.0005931	0.00020456	0	4.04E-05	0	0.0006183	6.54E-05	0.00079212	0	7.57E-05	6.88E-05	0.00011497	0.00017743	0.00013759	0	0	0.00044406	0	0	0	0	9.82E-05	0	0.0005301	0	0	0.00041453	0.00014389	0	0.00062392	0	0	0	0	0.00024437	5.57E-06	0	0	0.00022203	0	8.71E-06	0.00033487	0	0	0	0.00033487	0	0	0	0	0	0.00036525	0	0	0.00045394	0	0	0	0.00049616	0	0	0.002653	0.00038865	0	0	0	0	0.00027135	0.0013378	0.00096872	0	0	0	0	3.75E-06	0.00018777	0	0.00050393	0	4.80E-05	0.00039819	0.00046079	0	0	0	0.0002635	4.05E-05	0	0	0	8.35E-05	0	0	0	0	0.00011768	0	0	0	0.00076117	0.00020399	0.0014864	0.001228	0.0023083	0	0	4.01E-05	0.001526	0	0	0.00039299	4.69E-05	0	0	0	0	0	0	0	0	0.00012064	0	0.0017898	0	0	0	5.24E-05	0.00036376	0	0	0	0	4.73E-05	0	0	0	0.00029599	0	0.0012432	0	0	0.00046299	0.00036968	0.00017091	7.60E-05	0.00015932	0	0.0018071	5.20E-05	0.0012091	0	0.00022458	0.00061189	0	0	0	0	0	0	0	0	0	5.14E-05	0	0	0	0	0	0	0.00027311	0	0	0	0.00044794	0	0	0.00022438	0.0023446	0	0	0	0	0.00067606	0	2.72E-05	0	0.00033992	9.47E-05	0.00015582	0	0	0	0	0	1.08E-05	0	0	0	0	0.00018439	0	0	0	4.90E-05	0.00028987	0	0.00024348	0.00025447	0	0	0	0	0	0.00029616	0	0.0003296	0	5.97E-05	3.90E-05	6.34E-05	0.00018745	0	0.00017201	0	0	0	0	0	0.00069282	0	0	0	1.57E-05	1.93E-05	0.0011029	0	0	0	0.00025995	0	0	0	0	0.0012101	0	0	0.0010509	0	0	0.00021224	0.00041623	0	0	0.0007184	0.0007921	8.92E-06	0	0.00076659	0.00024869	0	4.86E-05	0	3.22E-05	0	0	5.21E-05	4.86E-05	0	0	0	0	3.86E-05	0	0	0	8.75E-05	0.00036703	7.08E-05	8.75E-05	7.90E-05	0	0.00040041	0	0.00013874	0	0	0.00011112	0	0.00011112	0	0	0	0	0	0	0	0.00012712	0	0.00012712	0	0.00015125	0	0	0.00022381	0.00020466	0.00018753	0	0	0	0	0.000673	0	0.0001796	0	0.00018753	0.00020466	0	0	0	0	0	0.00065328	0	0	0	0	0.00028473	0
0	0	0	0	0	0	0	0	0	0	0	0	0	0	0	0	0	0	0	0	0	0	0	0	0	0	0	0	0	0	0	0	0	0	0	0	0	0	0	0	0	0	0	0	0	0	0	0	0	0	0	0	0	0	0.0011551	0	0	0.0012695	0.0017753	0	0	0	0.0017222	0.00034134	0	0	0	0.00034681	0	0	0	0	0	0	0	0	0	0.0014184	0	0	0	0	0	9.79E-06	0.0002473	0	4.25E-05	8.65E-05	0.00036161	0.00046306	0	0.00011042	0	9.57E-05	0.00014388	0	0.00010538	0	0	0	0.00060212	0.00018455	0	0	0	0	0	0.00026894	0.00024666	0	0.0015421	0	0	0.0010882	0	0	0	0	0	0.00079112	0	0	0	0	0	0	0.00014849	0	0	0	0	0	0.0031638	0	0	0.00043294	0.00013341	0.00011457	0	0	0	0.0012685	0	0	0	0	0.00099558	0	0	7.06E-05	0	4.99E-06	1.64E-05	0	7.06E-05	0.0003629	8.29E-05	0.00044402	0	0.00056093	0.00014831	0	0.00014235	0	0	0	0	0	0	0	0	0.0001966	0	0	0	0	0	0.00028684	0	0	0	0.0021822	0	0.0033143	0	0	0	0	0	0	0.0014865	0.00068854	0.00012512	0.00035497	0	0.00021987	0	4.80E-05	0	0	0	4.76E-05	0	0	0	0	0	0	5.97E-06	0.00066699	0.00029596	0	0	0	0	0	0	0	0	0	0	0	0.0010821	0.00025899	0.0015263	0	0	0.00035757	0.00055199	0.00016136	0.00067583	0.00036211	0.00042363	0	0	0.00038518	0	0	0	4.98E-05	2.49E-05	0	0.00012416	0	2.79E-05	0	0	0.0016963	0	0	0.00028799	0	0	0	0	0	0	0	7.51E-07	0.000248	0	0	4.89E-05	6.50E-06	2.17E-05	0	0	0.0012193	0	9.40E-05	0	0.00045106	0	0	0	0	0.00014703	0	0.00020369	0	0	0	0.0021142	0	0	0	0.00076956	0	0	0	0.0044354	5.22E-05	0	0	0.00027865	0	0.00048712	0	0	0.00062598	0	0	0.00018577	0	0	0.00084233	0	0	0	0	5.34E-05	0	0	0.00016302	0	0	0	0.00057942	0	0	0	0.0019991	0	0.00095689	0	0	0	0.0023268	0.00076221	0.0014823	0.00058431	0	0	0	0.0015749	0	0	0	0.0020851	0	0	0	0.00047479	0	0	0	0	0	0.0003792	0	0.00046455	0	0	0	0	0	0	0	0	0	0.0010766	0	0.00063676	0	0	0	0.00090537	0	0.0011825	0.00076306	3.31E-05	0.00093555	0	0.0011224	0	0.00044843	0.00027295	0	0	0	0.0012738	0.00032649	0	7.08E-05	0	0	0	9.07E-05	0	0	0	0.00017044	0.00033262	0.00028041	0.00046725	0	0	0.00071609	0.0011924	0	0.0014627	0	0.00012274	0	0	0	0	1.46E-05	0.00015369	0.0013677	0	0.00088142	0.00015993	0	0	0	0	0	0	6.42E-06	0	0	0	0	6.87E-05	0	0.00028282	0.00028282	3.46E-05	0	0	0	0.00034846	0	0	0	7.21E-05	0	0	0.00034191	0	0.00020712	0	0.00019167	0	0	0	0.00018447	0	0	0.00026493	0	0.0047491	0	0	0.003184	0	0	0.00012067	0	0	0.00033456	0	0	0	0	0	0	0	0	0	0	0	0	0.00080259	0.0005169	0	1.45E-05	0.00049777	0	0	0	0.00010001	0	0.00041716	0	0	0	0	0	0.00011302	0	0.0003446	0	0	0	0.00010856	0	0.00040913	0.00010856	0	0	0.00044251	0.00012231	0	0.00012231	0	0	0	0	0	0	0.00013733	0.00015979	0	0	0	0	0	0	0	0	0	0.00062667	0	0.00067679	0	0	0	0	0	0	0.00021692	0	0.00020858	0	0	0	0	0	0	0	0	0	0	0	0	0	0
0	0	0	0	0	0	0	0	0	0	0	0	0	0	0	0	0	0	0	0	0	0	0	0	0	0	0	0	0	0	0	0	0	0	0	0	0	0	0	0	0	0	0	0	0	0	0	0	0	0	0	0	0	0	0.00060963	0	0	0	0.00014204	0	0	0	0.0001631	0.00016645	0.00019396	0	0.00035597	0	0	0	0.00037021	0.00013403	0	0.00012696	0	0.0013149	0	0	0	0.0041532	0	0	9.09E-06	0	0	0.0022387	0	0	0.0013457	0.00012501	0.00014547	0	0.00018103	0	0.00016842	0	0.00012993	0	0	0	0.0012068	0	0.00020168	0	0	0	0	0.00029348	0	0.0010268	0	0.00057203	0	0	0	0.0015982	0.0004297	0.001922	0	0	0	0	0.0001111	0.0001886	0	0	0	0	0	0.00049376	0	0.00019779	0.00017249	0	0.00062016	0	3.12E-06	0.00023938	0	0	2.57E-05	0.00029911	0.00040951	1.93E-05	0	0.00034031	5.93E-05	0	7.30E-05	0	0	0	0	0	0.00013302	0	0	0	0	0.00021688	0	0	0	0	0	0	0	0	0.0012312	0	0.00030357	0.00025901	0	0	0	0	0	0	0	0	0	0.0020326	0	0	0.0030357	0	0	0	0.00011282	0	0	0.00080329	0	0	0.00031411	0	0.0005636	0	0.00036871	4.79E-06	0.00037836	0	0.0013387	0	1.25E-05	0	0	0	0	0	0	0.00038818	0	0.00042525	0.00016184	0	0.0001294	0.00018717	0	0	0	0	0	0.0019567	0.00037554	0	0	0	0	0.00032349	0.00058743	0	0	9.84E-05	0	0	0	0	0	0.00046766	0.00013296	0.00016435	0	0	0.0026489	3.05E-06	1.41E-05	0	0.00027794	0.00033499	6.65E-05	0.0011276	0	6.35E-05	0.00079851	5.76E-05	0.00040833	0	0	0.00035608	0	0	0.0001029	0	0.00085278	0	0	0	0	0	0	0	0	0	0	0.00016243	0	0	0.00025773	0	0	0.00033886	0.0032399	0	0.0017379	0	0.0013178	0	0	0	0.0001309	0	0	0.0013972	0	0	0	0	7.52E-05	0	0	0	0.00022999	1.63E-05	0.00025291	0	4.34E-05	7.20E-05	0.00017861	0.0007759	0	0	0	0	0	0	0.00014922	0	0	0	0	6.23E-05	0.0045406	0	0	0	0	0	0.0011811	0.0016099	0	2.65E-05	0	0	0.00050718	0.00021092	0	0	0	0	0	0	3.99E-05	0.0014392	0	0	0	0	0.00017195	0	0	0	0.00021462	0	0	0	0	0	0	0	1.37E-06	0.00061954	0.0021868	0.00048135	0	0	0	0.0004328	0	0	0	0	8.69E-05	0	0.0042719	0.0015659	1.85E-05	0.00073758	0	0	3.83E-05	4.52E-05	0.00099756	0.0017571	0	0	0	0.00013485	0	0	0	0.00021462	0	0	0	0	0	0.0062531	0	0.0014524	0	0.00058594	4.56E-05	7.29E-05	0.00027292	0	0.00027079	0	1.15E-06	8.12E-05	0	0	0	0	0	0	0	0	1.61E-06	0	1.46E-05	0	0	0.00028204	0	0	0	4.41E-05	0	0.00037202	0	0	0	0	0	0	0	8.72E-05	0	0	0	0	0	0	0	0	0	0	0	0.0002688	0	0	0.00026091	0	0	0	0	0	0.00043255	0	0	0.00013349	0.0018123	0.0017835	0.0014632	0.00067726	0	0	0	0.00074205	0	0	0	0.00025942	0.00052506	0	0	0.0029895	8.46E-06	5.38E-05	0.00011302	9.08E-05	0	0	0.00045944	0	9.43E-05	0	0	0.00010528	0.0004937	0	0.0012245	0.00012537	0.00020008	0.00010528	0	0.00011302	0	0	0	0	0	0	0	0	0	0	0	0.000532	0	0.00050286	0	0	0	0	0.00068482	0	0	0	0	0	0	0	0	0	0	0	0	0	0	0	0	0	0	0.00022972	0	0	0	0	0	0	0	0	0	0.00034241	0	0	0
0	0	0	0	0	0	0	0	0	0	0	0	0	0	0	0	0	0	0	0	0	0	0	0	0	0	0	0	0	0	0	0	0	0	0	0	0	0	0	0	0	0	0	0	0	0	0	0	0	0	0	0	0	0	0	0	0	0	0.0087763	0	0.00031776	0.00015077	0	0	0	0	0	0	0	0.0019727	0	0	0	0	0	0	0	0	0.0030757	0	9.97E-06	0	0.0011392	0	3.07E-05	0	0	0.00051129	0.00043786	0	0	0	0	0	0	0	0	0	0.00063853	0	0	0	0.00021526	0	0	0.00020125	0	0	0	0	0	0	0	0	0.00011359	0	0.0026927	0	0	2.20E-06	0.00028397	0.00060625	0.0015571	0.0010091	0	0	0	1.45E-05	0	0	0.00040422	0	0	0	0	0	0	0.00019803	0	0	0	0.00025776	5.81E-05	0.0002492	0	0	0.00032927	0.0010734	5.23E-05	0	0	4.67E-05	0.00036815	0	0	9.72E-05	0	0	0	0	0.00019004	0	0.00018408	0	0.00028289	0	0.00022318	0	0	0.00022318	0	0	0	0.00028289	0	0	0	0.00032857	0.00031603	0	0	0.00051624	0	0	0.00031799	0	0	0	5.57E-05	0	0.00021609	7.15E-05	0	5.54E-05	0	0.00013001	0	0.00018016	0.0022497	4.79E-05	0	0	0	0	0	5.49E-06	0	0.0016085	7.20E-05	0	0	0.0001101	0	0.00012864	0	0	0.00017251	0	0	0	0	0	0	0	0.00013102	8.76E-05	0.00011555	0.0002665	0.00020246	0	0	0.0002699	0.00063981	0	7.19E-05	3.76E-05	0.00010118	9.30E-05	0.0034399	0	0	0	0	0	0.00043485	0	0	0	0	0	6.65E-05	0.0006819	0	0	0	0.00037842	7.26E-05	0	0	0	0	0	0	0.00038422	0	9.57E-05	0.00046892	0.00091277	0.00012617	0	0.0001527	0	0.00011809	0	0	0.00058799	0	0	0	0	0	0	0	0.00064796	0	0	2.99E-05	0.00078015	0.00032914	0	0	0	0	0.0030143	0	7.96E-05	0	0.00017459	0	0	0.00012387	0	1.50E-06	0.00063826	0.00026573	0	0	0	0	0.00079513	0	0	0	0.00019154	0.00016112	0	0	0	0	0.00066531	0	0	0	0	0	0	6.94E-05	0	0	0	0	0.00077576	0	0.001023	0	3.97E-05	0.0010878	0	0	0	0.00058087	0	0	0	0.0018627	0	0	0.00012899	0	0.00010439	0.00012899	0.0010905	0	0.0018724	0	0.00119	0.00088796	0	0	0	0	0.00040074	0	0	0	0.00020658	0	0.006565	0	0	0	0	0	0	0.00064757	0	0	0	0	0	0	0.00055557	0	0	0	0	0	0	0	0	0.00040696	0.00028499	0	0.00039496	0	0	0	0	0	0	0	0	0	0	0	0	0.0024405	0	0	0.00010317	0.008656	0	0	0	0	0.00063919	0	0	0.00024256	0.00062058	2.19E-05	0.00034422	7.16E-05	3.60E-05	0	0	5.15E-05	5.15E-05	0	0	0	0	0	0	0	9.45E-05	0	0	0.00010173	8.10E-05	0.00010546	0	0	0	0.00018699	0	0	0	0.0017261	0	0	0	0	0	0	0.00011273	0	0.00013574	0	0.00023361	0.00014539	0	0	0	0.00078165	0	0	0.00024172	2.80E-05	0	0.00033154	0	0	0	1.39E-05	0	6.86E-05	0	2.59E-05	0	0.00013048	0	0	0	0.0001345	0	0	0	0.0005026	0	0	0	0	0.00051105	0	0.0013925	0	0	0.00013048	0	0	0.00014284	0	0.00054722	0	0	0	0	0.00023169	0.0010481	0.0001984	0.00053779	0	0.00062217	0.00017594	0	0	0	0	0.00059894	0.00021091	0	0.00023169	0	0	0	0	0	0	0.00068876	0	0.00028346	0.00025552	0	0	0	0.00026431	0	0	0	0	0	0.00027361	0	0	0	0	0	0
0	0	0	0	0	0	0	0	0	0	0	0	0	0	0	0	0	0	0	0	0	0	0	0	0	0	0	0	0	0	0	0	0	0	0	0	0	0	0	0	0	0	0	0	0	0	0	0	0	0	0	0	0	0	0.0014639	0	0	0	0	0	0.00035887	0	0	0	0	0	0	0.0017581	0	0	0	0.007047	0	0.0022551	0	0	0	2.57E-05	0	0	0	0	0	0	0	5.61E-05	8.88E-05	0.0001328	0	0	0.002358	0	0	0	0	0	0	0	0	0	0.00021635	0	0	0.00023862	0	0.0072916	0	0.00031528	0	0	0	0.00011381	0	0	0	0	0.00044071	0	0	0	0	0	0.013097	0.00019521	0	0	0	0	0	0	0	0.00020219	0	0	0	0	0	0	0	0	2.79E-05	0	0	2.15E-05	0	4.64E-05	0	0	0.00040238	0	0	6.96E-05	0	9.63E-05	0	0	0	0	0	0	0	0	0	0.00020119	0	0.00020119	0	0	0	0	0.00030577	0	0	0.0029916	0	0	0	0	0	0	0	1.78E-05	0	0	0	7.45E-05	0	0	0	0.00018803	0	5.85E-05	5.38E-05	0	0	0	0	0	0.0012659	0	0	0.00010715	0	0	4.91E-05	0	0	0.016055	0	0	0	0	9.67E-05	0.00012213	0	0	0	0	0	0	0	0.00072549	0	8.29E-05	0	0.00014393	0.00017183	6.13E-05	0	0	0	0	0	0	0.00010939	0	0	0	0.001156	0	0	0	3.33E-06	0	0	0	3.29E-05	1.54E-05	0	0	0	0	0	0.00042762	0.00041594	0.00041594	0	0	0	6.52E-05	0	0	0.00012166	0.011302	9.45E-05	0	0	0	0	0.00016677	0	0	0.00013685	0	0	0	0.00021984	0.00026067	0.00027649	0	0	0	0.00026981	0.00043241	0	0	0	0.0003541	0	0	0	0.001493	0	0.0024044	0	0	0	0.00021616	0	0.00017179	0.00016544	0.0013991	0.00028437	0	3.37E-05	0	7.06E-05	0	0	0.00043137	0	0	0	0	0	0	0	0	0	0	0	0	0	0	0.0050076	0	0	0	0	0	0	0	0	0.00015478	0	0	0.00019365	0	0.00039043	0.0015524	0	0.00022142	0	0	0.0023499	0	0.0014423	0.00010283	0	0.0047566	0	0	0.0017882	0	0.002191	0	0	0	0	0	0	0	0	0.00064708	0.0005051	1.74E-05	0	0.0033638	0	1.23E-05	0	0	0.00027064	0	0	0.00038126	0	0	0.00056436	0.0005144	0	0	0.00016732	0	0	0	0	0	0	0	0	0	0	0	0	0	0	0	0.0012828	0	0	0	0	0	0.00057658	0.0026386	0	0.00031378	0	0	0	0	0.00081525	0.00049512	0	0	0	0	0	0	0	6.43E-05	7.61E-05	0	9.56E-05	7.92E-05	0	0	6.15E-05	0	0	0	0.00040237	0.00085302	8.24E-05	0.0023368	0	0	0	0.00039582	0.0048319	0	0	0	0.00019156	0	0	0	0	0.0002807	0	0	0.00064463	0	0	0	0	0	0	3.41E-05	0.0001556	0.00017863	0	0.00014737	0	0	0.00021322	0	0	0.00019079	0	2.49E-05	3.31E-05	3.96E-05	1.90E-05	0	0	5.82E-05	0	0	0	0.00011339	0	0	0	0	0	0	0	0.00012785	0	0.00014372	0	0.0052229	0	0.0043656	0.00015228	0.00013559	0	0	0.00014372	0.00052126	0	0	0	0	0	0	0	0.00017588	0	0.00016131	0	0	0	0	0	0	0	0	0	0	0	0	0	0	0.00025229	0	0	0.0002368	0	0	0	0	0	0	0	0	0	0	0	0	0	0	0	0	0	0	0
0	0	0	0	0	0	0	0	0	0	0	0	0	0	0	0	0	0	0	0	0	0	0	0	0	0	0	0	0	0	0	0	0	0	0	0	0	0	0	0	0	0	0	0	0	0	0	0	0	0	0	0	0	0	0.00011231	0	0	0	0	0	0	0	0	0.033214	0	0	0	0	0	0	0	0	0	0	0	0	0	0	0	0	0	0	3.73E-05	0	0	0.00038722	0	0.00013921	0	0	0	0	0	0.00014844	0	0.00016318	0	0	0	0	0	0	0	0	0	0	0	0	0	0	0	0	0	0.0059975	0.0016358	0	0	0.00014176	0	0	0.00090392	0	0	0	0	0	0	0.00055687	0	0	0	0	0.00014305	0	0	0	0	0	0	0.0003207	0	0.00062562	0	4.57E-06	0	0	4.46E-05	2.23E-05	0	0	0	0	0	7.93E-05	0	0.00045828	0	0	0	0	0.000196	0	0.0077006	0	0	0	0	0	0	0	0	0	0	0	0	0	0	0	0	0	0	0	0.0013214	0	0	0.00023981	0	0	0	3.18E-05	0	0.00011361	0	0	0	0	0.00015592	0	0	0	0	0	0	0	0	2.65E-05	0	0	0	0	0	0	0.00012423	0	0.000226	0.00024466	0.013024	0	0	0	0	0.0013445	0	0.0027619	0	0	0.00035482	1.49E-05	0	0	2.18E-05	0	0	0	0.00032543	0	0	0	0	0	0	0	0	0	0.00078055	0	0	0	3.00E-06	0	6.21E-05	1.44E-05	0	0	0	0	0	0	0	4.21E-05	0	0	0.00046009	0	0	0	9.85E-05	0	0	0	0	0.00055032	0	0.00058928	0.015669	0.00015802	0	0	0	0	0	0	0.016771	0	0	0	0	0	0	0	0	0	0	0	0	0	0	0.00054021	0	0	0	0	0	0	0	0.00028367	0	0.00010106	0.00020765	9.76E-05	0	0	0	0	0	0.00018942	0	0	0.00023539	0	0	0	0.0089129	0	0	0	0	0	0.0035224	0	0	0	0	0	0.0054779	0	0	0	0	0	0	0	0	0.00052972	0	0.0034463	0	0	0	7.82E-05	0.00010283	0.00047334	0	0	0	9.77E-05	0	0.00034638	0	0	0	0	0	0.024423	0	0	0	0	0	0	0	0	0	0	0	0.012233	0	0	0	0	0	1.94E-05	0.00042357	0	0	0	0	0.00010898	0	0	0	0	0	0	0	0	0	0.000217	0	0	0	9.83E-05	0.0004491	0.0022564	0	0	0.00069164	0	0	0	0	0	0	0	0	0	0	0	3.32E-05	0	0	0.00039269	0	0	0	0	0	0	0	0	0.00042245	0	0	0	0	0	0	0.020099	0	0	0	0	0	0	0	0	0	0	0	0	0.00031155	0	0.00090395	0	0	0	0	0	0	0	0	0	0	0.00013052	0	0.00014154	0	0	2.47E-05	0	0.00068512	0.00025832	0	0	0.00024649	0	6.53E-05	0	0	0	0.00012716	0	0	0.017647	0	0	0	0.0004353	0	0	0.0052265	0	0	0	0	0	0	0.00012716	0	0	0	0	0	0	0.00019508	0	0	0	0	0	0.00019508	0	0	0	0	0	0	0	0	0	0	0	0	0	0	0	0	0	0	0	0	0	0	0	0	0.00024387	0	0.00029064	0	0	0.00025221	0	0.00027029	0	0	0	0	0	0
0	0	0	0	0	0	0	0	0	0	0	0	0	0	0	0	0	0	0	0	0	0	0	0	0	0	0	0	0	0	0	0	0	0	0	0	0	0	0	0	0	0	0	0	0	0	0	0	0	0	0	0	0	0	0	0	0.0008151	0.00018424	0	0	0	0.0010369	0	0	0	0	0	0.00063657	0	0	0	8.00E-06	0.0010877	4.46E-06	0.00065798	0	0.0012212	7.59E-05	0	0	0	0	0	0.001474	0	0	0.00013906	0	0	0	0	0	0	0	0	0	0.00020197	0	0	0.00078154	0	0	0	0	0	0	0	0	0	0	0	0.00025761	0.0011266	0	0	0.00024455	0	0	0	0	0	1.27E-05	0	0.00028149	0.00033805	0.0001576	0	0	0	0	0.0018742	0.00025972	0	0.00062562	3.80E-05	0	0.00032015	2.47E-05	0	0	0	0	0.00010973	0	0.0013182	0	0	6.80E-05	0	0.00016398	0	0.00044871	0.00010973	0	0	0	0	0	0.00022995	0	0.00024168	0	0	0.00071188	0.00033453	0	0	0	0	0	0	0	0	0	0	0	0	0	0	0.00038021	0	0.0021149	0	0	0	0	0	0	0	0.00056209	0.00057346	0	0.00071641	9.26E-05	0.0008766	0	0.000151	0	0	6.65E-05	0.00022694	0	0	0	7.42E-05	0	0.00047153	4.52E-05	0	0.00010553	0	0	0	0.00054865	0	0.0002422	0	0	0	0	0	0	0	0	0	0.00019012	0.00084816	0	0	0.00042597	9.89E-05	0	0.0001251	0	0	0.00010587	0	0.0004728	0	0.00022618	0	0.00057987	0.00068173	0.00032066	0	3.72E-05	0	0	4.16E-05	0.00040331	0.00010064	0	0	0	0	9.18E-05	0.0020612	0.0004244	0	0	0.00041902	0	0	0	0.0001099	0	0	0	0.00016033	0	0.00018686	0	0	0	0	0.00019659	0.00023524	0	0	0	0	0	0	0.00071138	0.0015143	2.85E-05	0	0.00040573	0	0	0.00011414	4.89E-05	0.00051537	0	0	0	0	0	0	0	0.00054227	0.00065807	0	7.14E-05	0	4.80E-05	9.85E-05	0.0001271	0	0	0.00096193	0	0.00017919	0	0	0.00021547	0.0002043	0	0	0	0	0	0	0	0	0	0.00076781	0	0	0	0	0	0.00051901	0	0	0.001091	0.00014167	0	0	0.0020872	0.00082329	0	0.00041445	0	0.00045165	0	0.00012331	0.0002098	0.00016712	0.001374	0.0002098	0	0	0.00020468	0	0	0	0	0	0	0.00011934	9.55E-05	0	0.00051933	0.0010794	0.0001903	0	0	0	0.00022641	0	0	0	0	0.00023383	2.90E-06	0	0.0015179	0	6.95E-05	0.00010455	0	0	0	0.00021729	0	0	0	0.00031216	0.00036859	0	0.00028092	0.0004431	0.00039089	0	0	0	0.00063184	0	0	0	7.08E-06	0	0	0.00060874	0.0014484	0	0	0	0	0	0.00060887	0	0.00011103	0	0	1.57E-05	0	0.00033983	7.75E-05	0	0	0.0013795	0	0.00013968	0	0.00042487	0.0001001	0	0	0	0	0	0.00015037	0	0	0	0	0	0	0.00015409	0.00078096	0	0	0.00023563	0	0	0	0	0	0	0	0	0	0.00025739	0	0.00021233	0.00043022	0.00056572	5.56E-05	0	0	0.00017705	0	0	0.00081044	4.65E-06	0	4.39E-05	0	6.89E-05	0	0	5.03E-05	0	0	0	0	0	0	0	0	0.00053427	0	0.00015033	0	0.00012761	0	0.00015444	0	0	0.0015193	0	0	0	0	0	0	0	0	0.00015444	0.00054271	0	0	0	0	0.00061957	0	0.00024752	0	0	0.00017204	0.00019177	0.00021423	0.00019177	0	0	0	0.00028015	0	0	0	0	0	0.00029929	0	0	0.00028944	0.00024752	0.00024752	0	0	0	0	0	0	0	0	0	0	0	0	0	0	0.00041198	0	0	0.00036021	0.00039283
0	0	0	0	0	0	0	0	0	0	0	0	0	0	0	0	0	0	0	0	0	0	0	0	0	0	0	0	0	0	0	0	0	0	0	0	0	0	0	0	0	0	0	0	0	0	0	0	0	0	0	0	0	0	0	0	0	0	0.002736	0	0	0.00027274	0	0	0	0	0	0	0	0.016851	0	0	0	0	0.00022938	0.00026761	0	0	0.00068851	0	0.0012104	0	5.32E-05	0	0	7.84E-05	0	0.00015507	0	0.00016909	0	0	0	0	0	0	0	0	0	0	0	0	0	0	0	0	0	0	0	0	0	0	0	0	0	0	0.0014064	0.00079629	0.00040679	0.00091103	0.00038442	0	0	0	0	0	0	6.48E-05	0	0.00019064	0	0	0.00018136	0	1.15E-05	1.15E-05	0	0	0.00024459	5.35E-05	0	0.00030798	8.32E-05	0.00029942	5.10E-05	4.86E-05	0.00079034	4.15E-05	0	0	0	0	0	0	0	0	0.00014971	0	0	0	0	0.00070736	0	0	0	0.00020342	0	0.0002343	0.00068228	0	0	0.00026345	0	0	0.00027998	0	0.00082968	0	0	0	0	0	0.00013679	0	0.00019076	0	0	0	0	2.69E-05	3.25E-05	0.00038607	0	0.00069356	0	0.00016718	0	0	0.0005538	0	0	0.00013225	0.0011541	2.01E-05	0	0	0	0	0	0	0.00092093	0.00012869	0.00012177	0	0.00022353	0	0	0.00075193	0.00026298	0.00033369	2.23E-05	0	0.00065585	0	0	0	0	0	0	0	0	0.00038046	0.00013048	0.0012999	0	0.00011126	0	0.00016666	0.00015073	0	0	0	2.14E-05	0	0.0029437	3.99E-05	5.10E-05	0	4.43E-05	0	0.00046978	5.56E-05	7.02E-05	0.0004638	0	0	0.00010945	8.33E-05	9.16E-05	0	0	0	0.00013975	9.74E-05	0.00011259	0	0	0	0	0.00018486	0	0	0.00015494	0	0	0	0	0	0	0	0	0	0.00080079	0	0.00024715	0	0	0.00016348	0	0.00021198	0	0.00027101	0	0.00016739	0	0.00016846	0	1.18E-05	0.00017687	0	0	0.00028989	0	0	0.00035455	0	0	0	0	0	0	0	0.00017492	0	0	0	0.00020003	0	0	0.0065547	0	0	0	1.55E-05	0	0.00094999	0	0	0	0	5.01E-05	0.00066649	0	0.0004339	0	0	0	0	0	0	0.0007815	3.16E-05	0	0	0	0	0	0.00019587	0	0.00017126	0.00019587	0.00065942	0	0.00072573	0	0	0.011469	0	0	0	0	0	1.57E-05	0.00058146	0.00014275	0	0.00063051	0.0017454	0	0	0.00019156	0	0.0006512	0	0.00025869	0.00035502	0	0.00045944	0	0	0	0	0.00063275	0	0	0	0	0	0	0.00038101	0	0	0	0	0.00059015	0	0	0	0	0	0	0	3.95E-05	0	0	0	0.0047995	0.00038552	6.08E-05	0	0.009151	0	0	0	0	0	0	3.57E-05	0.0010245	5.13E-05	0	0	0	5.85E-05	0	9.72E-05	0	0	0	0	0	0	0	0	0.0001003	0	0	0	0	0	0	0	0.0001863	0	0	0	0.00028817	0.00022936	0.00022936	0	0	0	0.00011397	0	0	0	3.02E-05	0.00021401	0	6.30E-05	0	0	0	0	0.0016854	0	0.00024214	2.77E-05	4.76E-05	0	0	0	0	0.00069798	0	5.19E-05	8.81E-05	0.00037068	0.00031636	0	0	0.00012785	0	0	0	0	0.00013134	0	0	0	0	0	0	0.0001624	0	0.00014231	0.00016674	0.00015005	0.00015005	0.00016674	0	0	0.00055886	0	0	0.00018049	0.00020084	0	0.00025126	0	0	0	0.0001955	0.00021796	0	0	0	0	0.00028388	0.00020635	0	0	0	0	0	0.00028388	0	0.00029318	0	0.00025126	0	0	0.00027509	0	0	0.00026675	0	0	0	0	0	0	0	0	0	0	0.00032474	0	0.00039657
0	0	0	0	0	0	0	0	0	0	0	0	0	0	0	0	0	0	0	0	0	0	0	0	0	0	0	0	0	0	0	0	0	0	0	0	0	0	0	0	0	0	0	0	0	0	0	0	0	0	0	0	0	0	4.90E-05	0	2.58E-05	0.00062869	0.00031519	0	0.00027666	0	7.82E-05	0	0	0	0	0.00024974	0.0001516	0.00050823	0	0.00025681	0	0.00024974	0	0.00030224	3.25E-05	0	3.91E-05	4.13E-05	0	5.78E-05	7.05E-05	9.57E-05	7.85E-05	0	0	0	0.00013568	0	0	0	0.00024242	0.00018161	0	0	0	0	0	0	0	0	0	0	0	0	0	0.00035487	0	0	0	0	0	0	0.00026999	0.00019439	0.00025521	1.34E-05	0	0	0.00017341	0.0002025	0	1.52E-05	0.00030042	0	0	9.27E-05	0	0	0	0	0	0	0.00067543	0	0	0.00027623	1.03E-05	0	0	4.20E-05	9.72E-05	0.0003274	0.001268	6.26E-05	0	0	0	0	0	8.58E-05	0	0.00011247	0	0	0	0	0.0012513	0	0	0	0	0.0006868	0	0	0	0.00024829	0	0	0.00032199	0	0	0	0	0	0	0	0	0.00098733	0.00042883	0.0017071	0	0	0.00075134	5.78E-05	0	0	0.00013391	0.00059203	0	0	0.00074635	0	0.00019908	0	0.00016597	0.00057149	0	7.40E-05	0	0	0	0	0	0	0.00011615	0	9.81E-05	0.00011302	0.00011302	0.00013617	0	0.00056362	0	0	0	0	0	0	0	0	0	0.00074098	0.00030043	0.00050468	7.82E-06	0.00074316	6.58E-05	0.00045055	0	0.00011072	0	0.00089251	0.001261	0	0.00018589	0.00049738	0	0	0	0	0	0	0	0	0	0.0003412	0	7.83E-05	0	0	0	0	0	0	0.00011496	0.0014078	0	0	8.61E-05	0	0	0	0.00011809	0.0005393	0	0	0.00016852	0	0	0	0	0	0	0	0	0	0	0	0	0	0	0.00017695	0	0	0.00031607	0.00079147	0	0	0	0.00033134	0	1.15E-05	0.00023157	0.0013142	0	3.19E-05	0.00021709	9.73E-06	6.55E-06	4.52E-05	0	8.72E-05	0	6.38E-05	0	0	0	0	0.00014644	0.00018592	0.00019503	0.00025606	0	0.00023131	0	0	0.00027727	0	0	0	0	0	0.0017149	0.00028631	0	0.00082694	0.00031368	0	0	0	0.00014464	0.00011576	0	0.00020128	0.00051456	0.00014167	0.00027286	0	0.00034749	4.56E-05	3.51E-05	1.07E-05	0	0	0	0	0	0	0.0002098	0	0	0	0.00096519	0	0	0	0	0.0011038	0	0.00081275	0	0	0.00080909	0	0	0	0.0004513	0	0.00020444	0	0	0.00027459	0	0.0003636	0.00010149	7.18E-05	0	0	0.00012127	0	0.00015849	0	0	0.00029044	0	0	0.00032888	0	0	0	0	0	0	0	0	0.00019321	0	4.42E-05	0	0	0.00035745	0	0.00058473	0	7.00E-05	1.24E-05	0	0	9.90E-05	0	0.00010924	0.00035168	0.0001922	0	1.17E-05	0.00034025	0	0	0.00035777	0.00043349	0.0001162	0	0.00013567	0.00011929	9.61E-05	9.61E-05	0	0.00012565	0.00046325	0.00050299	0	0.00014636	0	0	0	0	0	0	0	0	0.00020843	0	0	0	0.00031031	0	0	0	0	0	0	0.00066469	0.00051295	0	0	2.59E-05	0.0003009	0	0.00048025	0.00021136	0.0012157	0	0	0	0.00024595	0	0	0	0	0	0	0.00033728	0.00064186	5.38E-05	0	0	4.74E-05	9.28E-05	0	0	0	0	0	0	0	0	0.00016008	0	0	0	0	0	0.00023901	0	0	0	0	0	0.00016008	0.00016431	0.0010417	0	0	0	0	0	0	0	0	0.00017768	0.00062019	0	0.00019741	0.00024593	0	0.00020825	0	0	0.00069013	0	0	0	0.00030493	0	0.00026866	0	0.0012953	0	0	0	0	0	0	0	0	0	0	0	0	0	0	0	0.00041762	0.00038134	0	0	0
0	0	0	0	0	0	0	0	0	0	0	0	0	0	0	0	0	0	0	0	0	0	0	0	0	0	0	0	0	0	0	0	0	0	0	0	0	0	0	0	0	0	0	0	0	0	0	0	0	0	0	0	0	0	0	4.38E-05	0.00013317	0	0.00015737	0	0	0	0	0.00039086	0.00012558	0	0	7.22E-06	0	0.00094889	0	1.08E-05	0	0.00027657	0	3.35E-05	0	0.0019151	5.25E-05	0.0012675	0	0	0	0	0	0.0026876	0	0	0	0.00019982	0	0	0	0	0	0	0.0040087	0	0.00024943	0	0.00026935	0	0	0	0	0	0	0	0	0	0	0	0	0	0.00033062	0.0031613	0.00091595	0.00028665	9.70E-06	0	0	0.00053978	0.00049162	0	8.32E-05	0.00082962	0	0	0	0	0	6.48E-06	0	0	4.06E-05	0	3.67E-05	0	0	0	5.93E-05	0	0	5.29E-05	0	0.0018514	0	0.00081092	0	0	0	0	0	0	0	0.00015144	0	0	0	0	0.00024429	0	0	0	0	0	0	0	0	0.00027743	0.00092628	0	0.00030913	0	0	0	0	0	0	0	0	0	0.001044	0	0.00036528	0.0010013	0	0.00022479	0.0008286	0	0	0	0	0	0.0010162	0	0.0002208	0.00028714	1.81E-05	0.00010139	0.00029675	0.00016715	0	5.50E-05	0	0.00037215	0.00014357	0	0	0	0	0.00058138	0	0	0	0	0	0	0	0	0.00072563	0.00063261	0	0	0	0	2.28E-06	0	0	0	0	0.00010518	0	0.00017759	0	0	0	0	0.0001562	0	0	0.0014784	0	0.00033151	0.0014074	0	0	3.63E-05	0.0017623	0	0	0	7.30E-05	0	9.72E-05	0.00045759	0.00011218	8.61E-05	0	8.61E-05	8.34E-05	0	0.00014248	0.00010013	0	0.00013532	0.00014248	0	0	0	0	0	0	0.00020708	0.00021228	0	0	0	0	0	0	0	0.00074782	0	0.0013548	0	6.91E-05	0.00048559	0	6.78E-05	0	0.00031044	0	0.0015086	0	0	0	0	0.00020316	0	0	3.82E-05	0	0	0.00038083	0	0	0	0	0.00013255	0	0	0	0	0.00021867	0	0	0	0	0.00078042	0	0	0.002021	0	0.001833	4.47E-05	0	0	0.000763	0	0.00010746	4.64E-05	0	0	0	0.00023079	0.0015656	0	0	0.00040935	0	0.00046487	0	0.00039523	0	0.00060597	0	0	0	0	0	0	0	0	0	0	0	0.0022227	0	0	0	0.00016235	0.0036918	0.0002735	0.00046095	0	0	0.00056247	0	0	0	0	0	0	0.0011833	1.96E-05	0	0	0	0	0.00012127	0	0	0	0	0	0	0	0	0	0.0011636	0	0	0	0	0	0.0013065	0.00050312	0	0.0007449	0	1.94E-05	0	0	0.00063336	0	9.43E-05	0.00023998	0.0001213	0	0	0	0.00012545	0	0	0	1.98E-05	6.59E-05	0.00034804	8.16E-05	7.47E-05	0	0	0	0	0	0	0.0001042	0	0	0	0	0.00013703	0.00015447	0	0.00014726	0	0.0005192	0	0.00013375	0	0.00078917	0	0	0.00023973	0	0	0.0002596	0	0	0	0.0016922	0	0	0	0	0.00081925	0	0	9.06E-05	0	0	0	0.0002039	0	0.0008806	0	0.00030846	0.00072	0.0013631	0	5.32E-05	0.0011471	6.79E-05	4.72E-05	0.00035672	0.00042928	8.65E-05	5.93E-05	0	0	0.00014165	0	0	0	0	0	0.00014165	0	0.00015611	0.00059537	0	0	0	0	0	0	0	0	0	0.00017198	0	0	0	0.00068891	0	0	0.00020415	0	0.00020415	0	0	0	0	0	0	0	0.00022015	0	0	0.00024428	0	0	0	0	0	0	0.00030698	0	0	0	0	0	0	0	0	0.00029769	0	0	0	0	0	0	0	0	0	0	0	0
0	0	0	0	0	0	0	0	0	0	0	0	0	0	0	0	0	0	0	0	0	0	0	0	0	0	0	0	0	0	0	0	0	0	0	0	0	0	0	0	0	0	0	0	0	0	0	0	0	0	0	0	0	0	0.00059319	5.41E-06	0.002002	0	0	0.00069768	0	0	0	0	0	0.00025637	6.27E-06	0	0.00055927	0	0	3.13E-05	3.31E-05	0	3.49E-05	0	0	9.93E-05	0	7.53E-05	0	0	0	0	0	0	0	0.00020635	0	0	0	0	0.00027638	0.00021557	0.00026377	0.00072275	0	0	0.00026997	0	0	0	0	0	0	0.00028301	0	0	0.00036655	0	0	0	0.00087161	6.55E-05	0	0	0	0	0	0	9.21E-06	0.00056117	4.52E-06	0	0	0.00017352	0.00045249	0	0.00017106	0.00061053	0.00024129	0.00027564	0	0	0.00073694	0	0	0	0.0011311	0	6.47E-05	0	0	5.82E-05	0.00042304	0	0	0	0.00011192	0	0	0.00046463	0.00095214	0	0	0	0.0001842	0	0	0	0	0.00026218	0	0	0	0	0	0	0	0	0	0	0	0	0.00031447	0	0.00032334	0	0	0	0	0	0.00018885	0	0.00098535	0.00022496	0	0.00087305	0	0.00072576	0	0	0	0.00048467	0	0	0	2.25E-05	2.41E-05	0	0	0	0	6.10E-05	0.0001151	0	0.00055336	0	0	0.00014645	0.00054709	0.0001696	0	0	0	0	0	0	0	0.00037461	0.00020662	0.0017581	0	0	0	0	0.00029521	0.00014352	0	0	0	0.001234	0	0	0	0	0	0.00054998	0	0.00027763	0	0	0	0	0	0.00081436	0	0	0	0	0.001558	0	0	0.00012338	0	0	0.00013249	0.00010637	0.00049248	0	0.00010367	0.00013563	0	0	0	0.00015562	0.0005887	0	0	0.0012493	0.00021258	0.0002079	0	0	0	0	0	0	0	0	0	0	0	0.00021059	0	0	0	0	0.0033199	0.00059311	0	0	5.92E-05	0	6.86E-07	0.0002183	0	0.00031324	0	1.45E-05	1.14E-05	5.00E-05	0	0.00042388	0	0	0	0.00014775	0	0	0.0005423	0.00019073	0	0	0	0	0	0	0	0	0	0	0	0.00083017	0	0	0.0023212	0	0	2.11E-05	0	0.00038697	0.00057863	0	0	0	0	0.00018143	0	0	0.00088291	0	5.50E-05	3.06E-05	0.0004914	0	0	0	0.00071823	0.00020507	0	0	0	0	0.00033035	0	0	0	0	0.00096048	0	0	0	0	0.0017613	0.0019558	0	0	0	3.07E-05	0	0	0.0007181	0.0003106	0	0	0	8.98E-05	0.00012918	0.0001042	0	0.00014626	0	0	0.00025202	0	0.00026936	0.00023588	0	0.00040331	0	0	0	0	0	0	0	0	0.0018808	0	0.00066989	0	0	0.00070305	0	0.00096096	0	0	0.00074382	0	0	0	0	0	0	8.40E-07	0	0	0	9.45E-05	0	0	0.0014478	0	0.00015675	0.00014037	0	0	0.00012267	0	0	0	0	0	0	0.00016024	0	0	0	0	0.00017117	0	0	0	0	0	0	0	0	0	0	0.0024888	0	0.00015709	0	0	0	0	0	0.00037225	0	0.00097244	0	0	0	0.0002406	3.50E-05	0	0	0	0	6.60E-05	0	8.07E-05	0	0	0.00011479	0	0	0.00046042	0	0	0.00018483	0	0	0	0.00015799	0.00053436	0	0.00016895	0	0	0	0	0	0	0	0	0	0	0.00018483	0.00018905	0.00019338	0	0	0	0.00022748	0	0	0	0	0	0	0	0.0012023	0	0.0002934	0	0	0	0	0	0	0	0	0	0	0	0	0.0002779	0	0	0	0	0.0002934	0	0	0	0	0	0	0	0.00031982	0.00035138	0	0	0	0	0
0	0	0	0	0	0	0	0	0	0	0	0	0	0	0	0	0	0	0	0	0	0	0	0	0	0	0	0	0	0	0	0	0	0	0	0	0	0	0	0	0	0	0	0	0	0	0	0	0	0	0	0	0	0	0	0	0	0.00010541	0.0017823	0	2.90E-05	0	0.00033193	0	8.85E-05	0	0	0	0.00044207	0.00017527	0	0	0	0	0	1.49E-05	0	0	0.0011844	3.62E-05	5.27E-05	5.27E-05	0.00081927	0	0	0	0.00050871	0	0	0.0006247	0.00020175	0	0	0	0	0.00019124	0	0	0	0	0	0.00026537	0.00025796	0	0.00037501	0	0	0.00034976	0	0	0.00035012	1.33E-05	0	0.0010143	0	0	0.00054637	0	0	0.0010244	0	0	0	2.50E-05	6.27E-05	0	0	0	0.00013988	0	0	0.00024446	0.00094229	0	0	0	0.00030489	1.70E-05	0.0002824	0	0	0.00034578	0	0.0011784	0	0	8.27E-05	0	0	0.00015636	0	0	0	0	0	0	0	0.0011444	0	0	0	0	0	0	0	0	0	0	0	0	0	0	0	0	0.00029888	0	0	0	0.00036004	0	0	0	0	0.0029036	0	0.00066453	0	9.85E-05	0.0012973	0	1.82E-05	0.00036449	0	0	0	0	0	0	0	5.93E-05	0	0	0.00068571	0	6.70E-05	1.69E-05	0.00045714	3.80E-05	0	9.83E-05	0	0	0	0	0	0	0	0	0.00025579	0	0	0.00030125	0.00086735	0	2.11E-05	0.0001743	0	0.00035316	0.00028912	0	0	0.00035656	0.00040271	0	0.00012964	0	0	0.00015073	0.0001348	0	0	0	1.35E-05	0	0.00091376	0.00032699	4.30E-05	2.56E-05	3.63E-05	0	9.54E-05	4.77E-05	6.23E-05	0	8.65E-05	8.65E-05	0	0	0	0	0	0.00010463	0	0	0.00093944	0	0	0.00012462	0	0.0001769	0.00018158	0.0001769	0.00055708	0	0	0	0	0	0	0	0	0	0.00029002	0	0	0.00096376	0.00047219	0	0	0.00050891	0	0.00030366	3.11E-05	0.00020004	0	0	0.00017138	2.27E-05	0	4.99E-07	0	0	0.0011864	0	0	0.00073389	0	0	0	0	0	0	0.00061141	0.00024684	0	0	0	0	0	0	0	0.00043072	0.0011273	0	1.04E-05	0.00043674	0.00056962	0.0010261	0	0	0	0.00056365	0	0	0.00078414	0	0	0	0.0016216	0	0	0	0	0	0	0	0	0	0.00012749	0	0	0	0	0	0	0.00016504	0	0	0	0.00070701	0	0	0.00072152	0	0	0	0.00082192	0	0.0014539	0	9.62E-05	0	0	0.00020245	0	0	0.0004552	0	7.51E-05	5.01E-05	8.52E-05	0	0.00012242	0	0	0	0	0.0001818	0	0	0	0	0	0	0	0	0.00045499	0	0	5.41E-05	0	0	0.00016008	0	0	0.00010999	7.60E-05	0.00048201	0.00010906	3.06E-05	0.00010293	0	0.0010255	0.00035764	0	0	0.00095343	5.98E-05	0.00070084	0	6.85E-05	0	0	0	0	0	0.00042084	0.00042084	0	0.00012764	0	0	0.00013091	0	0.00012443	0	0.0020099	0	0.00014835	0	0	0	0	0	0	0	0	0.00025348	0	0	0.00033394	0	0.00037222	0	0.0013174	0.00099043	0	0.0002371	0.00031251	0	0	0.0002191	0	0.00018784	0.00021613	0	0	0.0002924	0	2.94E-06	0	4.51E-05	0	0	3.92E-05	0.0015965	9.39E-05	0	0.00032791	0	0	0	0	0.00011718	0.00015984	0	0	0	0.00016395	0	0	0	0	0	0	0.00014808	0.0005704	0.00015582	0	0	0	0	0	0.00018626	0	0	0	0	0	0	0	0	0	0	0.00020128	0	0	0	0	0.00021212	0	0	0	0	0	0	0	0	0	0	0	0	0	0	0	0	0	0	0	0	0.00028087	0	0.00029895	0	0	0	0.00033051	0	0
0	0	0	0	0	0	0	0	0	0	0	0	0	0	0	0	0	0	0	0	0	0	0	0	0	0	0	0	0	0	0	0	0	0	0	0	0	0	0	0	0	0	0	0	0	0	0	0	0	0	0	0	0	0	0	0	0	0	0	0	0.0064572	0	0	0	0	0	0	3.09E-05	0	0	0	3.44E-05	0	0.0088822	0	0	0	0	0	0	0	0	0.0014787	0	0	0.0001328	0	0.0012516	0	0.00070909	0.00024394	0	0	0	0	0	0	0	0	0	0	0	0	0.00089269	0	0	0.00034053	0	0	0	0	0	0	0	0	0	0.00011256	0	0	0	0	0	0.0085261	0	0	0	0	0	0	9.33E-06	0.00025231	0.00028666	4.69E-06	0	0	0	4.76E-05	3.81E-05	0	9.35E-05	0.0023752	0	0	0.00037942	0	8.86E-05	0.00010375	0	0.00048684	0	0	0.00047565	0	0	0	0	0	0	0	0	0	0	0	0	0	0	0	0	0	0	0	0	0	0.000348	0	0.00038114	0	0	0	0	0	0	0	0.001295	9.39E-05	0	0	0	0	0	8.50E-05	0	0	0	0	0	0	0	0.0089913	0	0	0	6.06E-05	0	0.00045504	0	0	0.0023997	0	0.00013177	0.00013177	0	0.00014801	0.00017347	0	0	0	0	0	0	0	0	6.39E-05	0	0	0	3.68E-05	0	0	0	0	0	0	0	0	0	0	0	0.0078408	0	0	7.46E-06	4.14E-05	0	0	0	0.00040512	0	0	0	0.00050978	0.0019055	0	0	0.0015105	0	0	0	0	0	0	0	0	0.0027449	0	0	0	0	0	0	0	0.00020486	0.00061301	0	0	0	0	0.00029876	0	0	0	0	0	0.00014422	0.00085371	0	0	0	0	0	0.00014764	0	0	0.0068612	0.00092405	0	0	2.72E-05	0	0	0	0	6.13E-05	0	0	5.91E-05	0	0	0	0.0014986	0	0	0.00019035	0	0	0	0	0	0.000785	0.0002726	0	0	0	0	0	0	0	0.00018818	0	0	0	0.00013854	0	0.00028688	0	0	0.0016842	0	0	0.0017726	0.00022162	0	0	0	0.0072937	0	0.00099952	0	0	0	0.00014686	0.00010858	0.01123	0	0	0	0.00028973	0	0	0	0	0	0	0	0	0	0	0.010604	0	0	0	0	0	0	0.005017	0	0	6.33E-05	0.0010791	0	0	0	0	0	0.0002255	0.00028193	0	0	0	0	0	0.00028913	0	0	0	0	0.00048255	0	0	0	0.00059979	0	0.0015468	0	0	0	0.00010696	0	0	5.13E-05	0.00038251	0.00034172	0.00071708	0.0010616	0.00088299	0	2.40E-05	0	6.59E-05	8.58E-05	7.89E-05	0	0.00012852	0	0	0	0.00085938	0.00085938	0	0	0	0.00015147	0.00014124	0	0	0.00015147	0	0	0	0.00013796	0	0	0	0	0	0	0.00032262	0.00026381	0	0.00033308	0.00034426	0	0.00084695	0	0	0	0	0	0	0	0	0	0	0	0.0013785	0.00055203	0.00029101	0	0	0.0014163	9.71E-05	0	0	0	0	0	0	0	0	0	0	0	0	0	0	0	0	0	0.00018261	0.00016674	0	0	0.00014222	0.0016489	0	0.0054108	0	0	0	0.00019117	0.00018261	0.00018684	0	0.00063522	0	0	0	0	0	0.00021478	0	0	0	0.0002424	0	0	0	0	0	0	0	0	0	0	0	0	0	0	0	0.00027569	0	0	0	0	0	0	0	0	0	0	0	0	0	0	0	0	0	0	0
0	0	0	0	0	0	0	0	0	0	0	0	0	0	0	0	0	0	0	0	0	0	0	0	0	0	0	0	0	0	0	0	0	0	0	0	0	0	0	0	0	0	0	0	0	0	0	0	0	0	0	0	0	0	0	0.00084385	0.0025832	0	0	0.00077853	0	9.13E-06	0	0	0	0.00028871	0.00030701	4.39E-05	0	1.18E-05	0	4.75E-05	0	0	0	7.02E-05	0	0	0	0	0	0	0	0	0	0	0	0	0	0	0	0	0.0015008	0	0	0.00024648	0	0	0	0.00086049	0	0	0.00031319	0	0	0	0	0	0	0	0	0	0.00019035	0	0.00051638	0	2.02E-05	0	0.00075732	0	0.00015905	0.00046002	0	0.00022951	0.0005906	0.00040552	0	0	0.00012048	0.00020905	0	0.0005587	0	0.00023503	2.07E-05	2.07E-05	0	0	0	6.27E-05	3.94E-05	0	0	3.29E-05	6.02E-05	0	0	0	0.00042525	0	0	0	9.24E-05	0.00046736	0	0.0001315	0.00015892	0	0.00067723	0	0	0	0	0.00021262	0	0.00021262	0	0.00024351	0	0	0	0	0	0	0	0	0	0	0	0	0	0	0.0017256	0	0	0.0012428	0	0.00047606	0	7.93E-05	0	0.00016116	0	0	0	0.00021966	0	0.00062776	0	0	1.26E-05	0	0	4.64E-05	0	0	0.000524	0	0	0.00013177	0.00013177	0	0.00055021	0.00017347	0.00024977	0	0	0	0	0.00035993	0.0024796	0.00013045	0	0	0	0	0.0002261	0	0	0	0	0.00072569	0	0.00017213	0	0.00074876	0	0	0	0.00023156	0	0	0	3.15E-05	0	0	5.10E-05	0	0	0.00040869	0.00010333	5.56E-05	0	0	0	9.45E-05	0	0	0	0	0.0004244	0	0	0	0	0.00013259	0	0	0.00016302	0.00063285	0	0	0	0	0.00020955	0	0.0013393	0	0	0	0	0	0.0012188	5.02E-05	0	0	0.00038431	3.18E-06	0	0.00036128	0	0.00036058	0.000314	0	0	0	0	0	0	0	0.00027241	0.00034961	7.58E-05	0	0	0	0	0	0	0	0	0.0011571	0	0	0	0	0	0	0	0	0	0	0.0012449	0	0.0010402	0	0	0	0	0	0	0.00041868	0.00020553	0.00017665	0	0.00026217	0.00020256	0	0	4.82E-05	0.00091462	0	0	0.00042661	0	0.00014655	0	0	0	0	0	0	0	0	0.00034092	0	0	0	0	0.00091984	0	9.55E-05	0	0.0012781	0	0.00085466	0	0	0	0	0	0	0	0.0022657	0	2.90E-06	0	0	0	0	0	0	0.0006079	0.00018122	0	0	0.00023463	0.00072666	0.00094868	0	0	0	0.0004431	0	0	0	0	0	0.0063787	0	0.0011766	0	0	0	1.19E-05	0.00066037	0	0	0	0.0002936	0	0	0	0	0	0	0	7.66E-05	0	0	0	0.00012325	0	0	0	0	0	0	0	0	0	0	0	0	0.00014128	0	0	0.000158	0	0	0	0	0.00022727	0.00027754	0	0.00028508	0	0.00027034	0	0	0	0.0020308	0	0	0	0	0.00084427	0	0.00065256	0	0.00022047	0.000563	0	0	0	0	0	0	0.0003565	0.00025565	0	5.73E-05	0	7.20E-05	0	0	0	9.06E-05	0	0.00010885	0.00056142	0.00051701	0	0	0	0	0	0	0.00017615	0	0.00060371	0	0	0	0	0	0.00018471	0	0	0	0.00017615	0	0	0	0	0.00019846	0	0	0	0	0.00023594	0	0.00021348	0	0.00021348	0	0.00028473	0	0	0	0.00024845	0.00024845	0	0.00027679	0	0	0	0	0	0	0	0.000321	0	0	0	0	0	0	0	0	0	0	0	0	0	0	0	0	0
0	0	0	0	0	0	0	0	0	0	0	0	0	0	0	0	0	0	0	0	0	0	0	0	0	0	0	0	0	0	0	0	0	0	0	0	0	0	0	0	0	0	0	0	0	0	0	0	0	0	0	0	0	0	0	0.00049136	0.00059185	0	6.45E-05	0	0	0	0	0	0	3.43E-06	0	0	0	0	0	0	0	3.41E-05	0	6.03E-05	0	0.00010555	0	8.16E-05	9.80E-05	0.0009173	0	0	0.00097953	0	0.00016866	0	0	0	0	0.001333	0	0.003364	0	0	0	0	0	0.00084075	0	0.00031074	0	0	0	0	0	0	0.0017418	0	0.00077401	0.0016019	0.00019035	0	0	0	0.00023607	0	0	0.00034937	0	0	0	0	0	0	0.00071134	0	0.00074494	0	0	0	0	0.00097402	0	2.07E-05	0	0.00026666	5.51E-06	0	0.00071722	3.72E-05	0	0.00031783	0.00037247	0	0.0003979	0	0	0	0	0	9.24E-05	0.00010769	0	0	0.00015892	0	0	0	0	0	0	0	0	0.00021262	0	0.00024351	0	0	0	0	0	0	0	0	0.00029806	0	0	0	0	0.001405	0	0.0012228	0	0	0.00051176	0	0.00044233	6.82E-05	0	0.00015005	0.0012035	0	0	0.00020854	0.00051158	0	0	8.72E-05	0.00026831	0.00015293	0	0	9.49E-05	0	0.00012935	0	0	0	0.00012621	0	0	0	0	0	0	0	0	0	0	0	0.0012707	0	5.32E-05	0	0	0.00038525	6.02E-05	0.00014091	0	0	0	0	0.00015103	0	0	0.0012999	0	0.002494	0	0	2.41E-05	3.42E-05	0	0.001223	0	3.63E-05	4.70E-05	0.00085211	0	0	0.00084447	0	9.72E-05	0	0	0.00043525	0	8.61E-05	8.34E-05	0	0.00014248	0	0	0	0.00014248	0.00013532	0	0	0	0	0	0.00020708	0	0	0	0	0	0.00070938	0	0	0	0	0	0.0030952	0	0	0	0	0.0023058	0	0	0	0.0014328	0	0.00053199	0	0	0	0.0014862	0	0	9.95E-05	0	7.61E-05	0.00012659	0	0	0	0.00055723	0	0	0.00026834	0.00023791	0.00024358	0	0	0	0	0	0.00018658	0	0.00054557	2.01E-05	0	0	0.0014794	0.00042138	0.0017963	0	8.87E-05	0	0	0.00060041	0	0.00062226	0	0	5.37E-05	0	0	7.10E-05	0.00043752	0	0.00015201	0	0	0	0	0	0.00020742	0	0	0	0	0	0	0	0	0.002079	0.00059634	0	0	0.00028061	0.0019617	0.00047164	0	0	0.00016837	0	0	0	0	0.00019514	0	6.54E-05	0	0.00099646	0.0028161	0	0	0.00012242	0	0	0	0	0.0001818	0	0	0	0	0	0	0.00055837	0	0	0.00092211	0	0	0	0.0010973	0.00025552	0	0.00021128	0	0	5.45E-05	0.00014724	0	0.00014111	0.00011392	0.0001514	0	0.00023435	0	0.00029022	0	0	0	8.76E-05	0	0	0.00010173	0	0	0	0	0	0	0	0	0	0.00055955	0	0.00016024	0	0	0	0.00014672	0	0	0.00022951	0	0	0	0	0	0	0	0	0	0.0021113	0.002261	0	0.0023122	0	6.16E-05	9.26E-05	0.00033373	0	0.00023516	0	0	0	0	0	0	6.14E-05	0	0	0	6.14E-05	0	0	0	0	0	0	0	0	0	0	0	0.00016787	0	0.00014515	0	0	0	0	0	0.00013159	0	0.00025092	0	0	0	0	0	0	0	0	0	0	0	0	0	0	0	0.00023177	0	0	0	0.00020931	0.00025783	0	0	0	0	0	0	0	0	0	0	0.00028056	0.00030698	0.00026506	0	0	0	0	0.00027262	0	0	0	0	0	0	0	0	0	0	0	0	0	0	0
0	0	0	0	0	0	0	0	0	0	0	0	0	0	0	0	0	0	0	0	0	0	0	0	0	0	0	0	0	0	0	0	0	0	0	0	0	0	0	0	0	0	0	0	0	0	0	0	0	0	0	0	0	0	0.0017616	0.00042083	5.62E-05	0.00043365	0	0	0	3.00E-05	0.00019925	0	0	0.00030953	0.00032783	0.00037082	0	0	3.76E-05	0	0	0	0	0	0	0	0	0.00010186	0	0	0.00052415	0	0	0.00015626	0	0.00023293	0.00019622	0.00024694	0	0	0	0	0	0	0	0	0	0	0	0	0	0	0	0	0	0	0	0.00050428	0	0.00047679	1.91E-05	0.00020904	0	0	0	0	9.21E-05	4.50E-05	0	0	0	0	0.00046955	0	0.00056011	0	0.0002428	0.0016612	3.05E-05	4.77E-05	3.51E-05	0	8.18E-05	0	0	0	0	0	0	0	0	9.41E-05	0	0	0	0	0.00014779	0	0	0	0	0	0.00020782	0.00019266	0	0	0	0	0	0	0	0.00027378	0	0	0	0	0.00028551	0.00031865	0	0.00033381	0	0	0	0	0.00035922	0	0	0	0	0	8.07E-05	0.0013083	0	5.39E-05	0.00011497	0	2.63E-05	0.00012749	0.00013318	0	0	0.00019323	0.00028475	6.81E-06	0.0014692	3.19E-05	3.35E-05	0	0	0	0	0	0	0	0	0	0.00014094	0	0	0	0	0.00019755	0	0	0.00024141	0	0	0	0.00021176	0.00044727	0	4.32E-05	0.0011962	0	0	0.00020306	0	0.00059246	0	0	0.00023609	7.31E-06	0	0	0	0	0	3.70E-05	0.00031227	4.03E-05	7.42E-05	0	0	0	0	0	0	0.00012559	0.00015613	0.00010843	0	0	0	0.0001473	0.00016226	0.00013614	0	0	0.00013344	0.00059391	0	0	0	0	0	0.00018539	0	0	0	0	0	0	0	0	0	0.00033156	0	0	0	0	0	0	0	7.46E-05	0.0011828	0	0	0	0	0	0.00041315	0	0	2.72E-05	0.00027543	0.00079426	3.14E-05	0.00034486	0	0	0.00010882	0.00013003	0	0.00045304	0	0	0	0	0	0.00022872	0	0.00083753	0	0	0.00026294	0	0	0.00032007	0	0.00023173	0	0	0.0015988	0	0	0	0.001393	0.00083998	0	0	0	0	0.00022149	0	0	0	0	0	0.00096486	0	0.00050883	5.79E-05	0	0	0	0.00025699	0	0.000809	0.00085821	0	0	0	0	0	0	0	0.00048711	0.00041319	0.00052514	0	0	0	0	0.00018427	0	0	0.00070906	0	7.54E-05	0.00077767	0.0008574	3.96E-05	0	8.41E-05	0	0.00013627	0	0	0.00018571	0	0	0	0	0	0	0.00028231	0	0	0	0	0.00052426	0	0	0	0	0	0	0	0.00088484	0	0	9.51E-05	0	8.05E-05	0.00021386	0.00010825	0	0.00012252	0.0004894	0	0.00020513	0	0	0	0	0	0.00042772	0.00012139	0.0001145	0.00015236	0	0.00048187	0	0	0	0	0	0	0.00016724	0	0.00017687	0	0	0	0	0	0	0	0.00019804	0	0	0	0	0.00031418	0	0	0	0	0	7.42E-05	0	0	0.00046024	0	0.00021393	4.15E-06	0	0.00018556	4.08E-05	0	4.08E-05	0	5.09E-05	0	6.96E-05	8.90E-05	0.00010885	0	0.00013391	0.00042661	0.00010885	0	0	0	0	0	0.00010675	0.00015214	0.00021131	0	0	0	0.00021533	0	0.00061058	0	0	0	0	0	0.00017905	0	0	0	0	0	0	0.000228	0	0	0	0	0	0	0	0	0.00031252	0	0	0	0	0	0	0	0	0	0	0	0	0	0	0	0	0	0	0	0	0.00031252	0	0	0	0	0	0	0	0	0	0	0	0	0	0	0	0	0	0.00042521	0
0	0	0	0	0	0	0	0	0	0	0	0	0	0	0	0	0	0	0	0	0	0	0	0	0	0	0	0	0	0	0	0	0	0	0	0	0	0	0	0	0	0	0	0	0	0	0	0	0	0	0	0	0	0	0	0	0.00068065	0	0	0	0	0	0.00017843	0	0.0040382	0.00066306	0.00069052	0	0	0	2.72E-05	0	0.00036065	0	0	0.00083374	8.27E-05	0.00011542	0	9.15E-05	0	0.00010791	0	0	0	0	0	0.00022252	0	0	0	0	0.00084722	0	0	0.00024648	0.00024144	0	0	0	0	0	0	0	0	0	0.00035358	0	0	0	0	0	0.0012569	0	0	0	0	0	0	0	0.00025989	0.00028898	2.12E-05	0	0.00011054	0	0.00017091	0	0	0.00063551	0.00025794	0.0015635	0	0.00067448	0.0012251	5.43E-05	5.04E-05	0	0	0	0.00081806	0	0	0	0	9.14E-05	0	0	0	0	0	0.00011465	0	0.0001413	0	0	0	0	0.00074446	0	0	0	0	0	0	0	0.00029111	0	0	0	0	0	0.00089758	0	0	0	0	0	0	0.0003965	0.00045766	0	0	0.00066188	0	0.00074682	0.00032668	0	7.44E-06	0	0.00011437	0	0.00050181	0	0	0	0	2.25E-05	0	0.00046901	2.73E-05	0.00017317	0.00040466	0.00037628	0	0	0	0	0.00051726	0.00054709	0	0	0	0	0	0.00028311	0.00023201	0	0	0	2.50E-05	0	9.45E-05	0	0	3.05E-05	0	0	0	0.00018769	0	0	0	0.00097498	0	0	0	0	0	0	0	0	4.75E-05	0.002386	0	0	0	0.00038243	0	0.00046093	0	0	9.64E-05	0	0	0	0	0.00010945	0.00011777	0.00048203	0	0	0.00016587	0.00012352	0.00013871	0.00015871	0.00016587	0	0	0	0.00069446	0.00021098	0	0.00023047	0	0	0	0.00030488	0	0	0	0	0.00018863	0.00011215	0.00037821	0.00011467	0	0.000729	0	0	0.0002219	0	0	5.17E-05	0	0.00024884	0.00022999	0	8.72E-06	2.98E-05	0	0	0	0	0	0	0.00050859	0	0	0	0	0	0	0	0.0013073	0	0	0	0	0	0	0.00010199	0.001135	0.0016374	0.0013717	0	0.00012442	0.00049894	3.73E-05	1.09E-05	0	4.64E-05	0	0	0	0	0	0	0	0.00040935	0	0.00046487	0	0	0	0	0	0	0	0	0	0	0	0	0.00032523	0	0	0	0	0.00015502	0	0	0	8.59E-05	0	7.36E-05	0.0012037	0	0	0.00074824	0	0	0	2.67E-06	0.00032239	4.72E-05	0	0	0	0.00055186	0.00014883	0	0.00018605	0.00077536	0	0	0	0.00024543	0.00035644	0	0.00044717	0	0.00048738	0	0	0	0	0	0.0017996	2.17E-05	0	0	0	0	0.0025127	0	0	0	0	0.00063355	0	0	0	0.00016851	1.65E-05	0	0	0	0	0	0	0	0.00052256	0	0	0.00015203	0	0	0	0	0	0	0	0	0	0.0001719	0.0001719	0	0	0	0.00018283	0	0	0	0	0	0	0	0	0	0	0	0.00016582	0.0001912	0	0	0.00036115	0	0	0	1.30E-05	2.46E-05	0.00057494	8.92E-06	2.31E-05	0	0	0	0	0.00028664	0	0	8.11E-05	8.75E-05	0	0	0	0.00010612	0	0.00012435	0	0.000548	0.00060867	0	0	0	0	0.00016131	0.00019165	0	0	0	0.00015125	0	0	0	0	0.00018352	0	0	0	0.00019587	0	0	0.00025143	0	0	0.00022381	0.00079483	0	0	0.00020924	0	0	0.00022897	0	0	0.000705	0	0	0	0	0	0	0.0003365	0	0	0	0	0.00028473	0	0	0	0.00029229	0	0	0	0	0	0	0.00030856	0	0.00032664	0	0	0	0	0	0
0	0	0	0	0	0	0	0	0	0	0	0	0	0	0	0	0	0	0	0	0	0	0	0	0	0	0	0	0	0	0	0	0	0	0	0	0	0	0	0	0	0	0	0	0	0	0	0	0	0	0	0	0	0	0	0	0.00019676	0	0	0	0	0	0	0	0.000199	1.33E-05	0.00030701	0.00034999	0	0	0	0	4.93E-05	0	5.11E-05	7.02E-05	0	0	0	9.15E-05	0	0.0033309	0	0	0.0021648	0	0	0	0	0	0	0	0	0.0026803	0.00027994	0	0	0	0	0	0	0.00032061	0	0	0	0	0	0	0.0010276	0	0.00095408	0.00019322	0.00020871	0	0	0	0.00018418	0.00011316	0	0	0	0	0	0	0	0	0	0	0.00022982	3.32E-05	0	0	2.86E-05	0.00034436	0	0	0.00039483	0.00078509	6.02E-05	0	9.40E-05	0	0.0010403	0	0	0.00047692	0	0	0.0001413	0	0.00015003	0.0005234	0.00054612	0	0	0	0	0	0	0	0.00027902	0	0	0	0	0	0	0	0	0	0	0	0	0	0	0	0.00095743	0	0	0	0	0.00078305	0	0	0	0.00012126	0	0	0.00031292	0.00083071	0.00016685	0.00058753	0.00098503	0	0	0.00030149	0	4.87E-05	5.03E-05	0	0	0	0.00010147	8.73E-05	0.00053687	0	0	0	0.00015777	0.00017269	0	0.00019584	0.00018892	0	0.00029069	0	0	0	0	0	0	0	0	9.69E-05	0	0.00013759	0.0001562	0	0	0	0.00026367	0	0.00066567	0.00033151	0	0.00063683	3.56E-05	0	2.35E-05	0.00081729	0	0	0.0001011	0	0	0.00011959	0	0	0	0.00056807	0	0	0	0	0	0	0	0.00016302	0.00017134	0.00058917	0.00058378	0.00019228	0	0	0	0	0.00021944	0	0.00024271	0	0.00026924	0	0	0	0	0.00027897	0	0	0	0.00030009	0	0	0	0	0.0013428	0.0007161	0	0	0	0	4.71E-05	0.00045071	0.00012914	0	0.00067714	0	0.00026941	7.17E-05	2.84E-05	4.95E-05	4.63E-05	8.49E-05	0.00010581	0	0	0.00010361	0.0001541	0	0	0	0.00018623	0	0	0	0	0	0	0	0	0	0	0	0.0017703	0	0	0	6.31E-05	0	0.00021876	0	0	0.0017073	0	0	0.00080922	0	0	0	0	0.00012331	0	0	0	0.0011671	0	0.00078746	0	0	0.00027263	0.0002907	0	0	0	0.00031018	0	0	0	0.00055885	0	0	0.00044253	0.0011002	0	0.00014695	0.00035159	0	0.0017993	0	0	9.05E-05	0	0	0	0	0	0	0	0.00011975	0.00064254	0.00013411	0	0.00017617	0.00020641	0.00024586	0.00028193	0	0	0	0	0	0	0.00034555	0	0	0	0	0	0.0014091	0	0	0	0.00072935	3.59E-05	0	0.00014954	0	0	0	4.94E-06	0	1.87E-06	0	7.01E-06	0	0.00067961	4.45E-05	7.64E-05	0	0.00011831	0	0	0	0.00018093	0	0	0.00018402	0.00016082	0	0	0	0	0	0	0.00021109	0	0.00020389	0	0	0.00021109	0	0	0	0	0	0	0	0	0	0.00031622	0.00038549	0	0	0.00016708	0.0020191	0.0009025	0	0	0.00070188	0.00016615	0	0	0.00030875	3.02E-05	2.61E-05	0	0	0	0	0	0	0.00012325	0	9.82E-05	0	0	0	0.00013874	0	0	0	0	0	0	0	0.00020466	0	0	0	0.00020878	0	0	0	0	0	0	0	0	0	0.00020065	0	0	0	0	0	0.00026856	0	0.00072824	0.00024094	0	0	0	0.00022637	0	0	0	0	0.00031735	0	0	0	0	0.00028107	0	0	0	0	0	0	0	0	0	0	0	0	0	0	0	0	0	0	0	0	0.00034377	0	0	0	0	0	0
0	0	0	0	0	0	0	0	0	0	0	0	0	0	0	0	0	0	0	0	0	0	0	0	0	0	0	0	0	0	0	0	0	0	0	0	0	0	0	0	0	0	0	0	0	0	0	0	0	0	0	0	0	0	0.004294	0	0	0	0.00048666	0	0	0.0014486	0	0	0	0	5.16E-05	7.31E-05	2.40E-05	4.10E-05	5.63E-05	0	0	0	0	0	0	0	0.00097827	0	0	0	0	0	0	0	0	0	0	0	0	0	0	0	0.00088029	0	0	0.00033521	0	0	0	0	0	0	0	0.00032833	0	0	0	0	0.00027235	0.00043747	0	0	0	0	0.000275	0.0018647	0	3.98E-05	0	0	5.55E-05	8.13E-05	0	0	0	0	0	0.00018301	0	0	0	0	0	0.00022514	0	0.00021181	0	0.00078637	0	0	0.00029688	0	0	0	0	0	0	0	0	0	0	0	0	0	0	0	0	0	0.00042883	0	0	0	0	0	0	0	0	0	0	0	0	0	0	0	0	0	0	0	0	0	0	0	0.00019317	9.09E-05	0	0	0.00016542	0.00062303	9.08E-06	4.72E-05	4.48E-05	0.0003324	8.49E-05	0	0	0	0	0.00018639	0.00010628	0.00025215	0.00015422	0	0	0	0.00071134	0.00058435	0	0	0	0	0.00024167	0	0	0	0	0	0.00339	0	0	0	0	0.0029247	1.77E-05	0	0.00041932	0.00012842	0	0.00014741	0	0	0	0	0	0.00013532	0	0	0.00015506	0	0	0	0	0	0	0	0	0.00024479	0	0.00028404	0	0	0	0	0	0	0.0003207	0	0	0.00029458	0	0	0	0	0	0	0.000351	0.00034384	0	0	0	0	0	0	0	0	0.00044918	0	0	0.00043165	0	0	0.0009445	0.0019104	0	0	7.94E-06	0	0	0	0	0	0	0	0.001359	0	0	0.00013598	0	0	0.00011062	0	0	0	0	0	0.00067656	0	0	0	0	0	0	0	0	0	0	0.00036691	0	0	0	0	0	0	0	0	0	0	0	0	0	0.0002427	0	0	0	0.0079017	0.00085331	0	0	0	0	0	0	0	0.0013183	0	0.00023622	0	0	0.00029811	0.00032271	0	0.0046058	0	0	0	0	0	0	0	0	8.36E-07	0	0.0014119	0.00032481	0	0	0	0	0	9.57E-05	0	0	0	0.00083649	0.00030423	0.0003861	0	0	0.0003708	0	0	0	0.00048255	0	0	0	0.00050248	0	0	0	0	0	0	0	0	0	0	0	0.0069337	0	0	0.0001567	0.00055931	0	0	0	0	0.00019571	0	0	0	0	0	0	0	0	0	0	0	0	0	0	0	0	0	0	0.00014141	0	0.0015825	0	0	0	0.0016654	0	0	0.00018447	0	0	0	0	0	0	0	0.0049115	0	0	0	0.0002968	0	0	0	0.00060792	3.93E-06	0	1.18E-05	0	0	0	0	0	0	0	0	0	0	0.00015454	0	0.00019375	0	0	0.0005964	0	0	0	0.00019802	0	0.00021881	0.00019165	0	0.00029621	0	0	0	0	0.0003315	0	0.000274	0	0.0008023	0	0	0	0.00030856	0	0	0	0	0	0	0	0	0	0	0	0.00032664	0	0	0	0.0003365	0	0	0	0.00036412	0	0	0	0.0003525	0	0	0	0	0	0	0	0	0	0	0	0	0	0	0	0	0	0	0	0	0	0	0	0	0	0	0	0.0005256	0	0	0
0	0	0	0	0	0	0	0	0	0	0	0	0	0	0	0	0	0	0	0	0	0	0	0	0	0	0	0	0	0	0	0	0	0	0	0	0	0	0	0	0	0	0	0	0	0	0	0	0	0	0	0	0	0	0	0	0	0	0	0	0	0	0.00024469	0	0	0	0	0.003762	0	4.49E-05	0	0.01549	0	0	0	0	0	0	0	0.00012458	0	0	0	0	0	0.00062008	0	0	0.00021893	0.00026966	0	0	0	0	0	0	0	0	0	0	0	0	0	0.00036146	0	0	0	0	0	0	0	0.00010304	0.00011079	0	0	0.0002034	0	0.00077847	4.28E-05	1.92E-05	0	0	0.0033027	0	0	0.00011936	0	0	0	0	0.00015324	0	0	0	0	0	0	0	0	0.00024659	0.00022326	0	0.00027628	0	0.00024412	0	0	0	0.00027051	0	0	0	0	0	0	0	0	0	0	0	0	0	0	0	0	0	0	0	0	0	0	0	0	0	0	0	0	0	0	0	0	0	0	0	0.0002527	0	0	0	0	2.61E-05	0	6.70E-05	6.47E-05	5.89E-05	0	0	0	0.00012132	0.0015084	0	0	0.00079819	0	0	0.00021393	0.00016382	0.00024841	0.0076867	0	0	0	0	0	0	0	0	0	0	0	0	0	0	0	0.0011246	0	3.84E-05	0	0	7.66E-05	0	0.00046593	0	0.0001145	0	0	0	0	0	0.00012462	0	0	0	0	0	0.0001541	0	0	0	0	0	0	0	0	0.00028116	0	0	0	0	0.00027246	0.00026415	0	0	0.00032057	0.0053832	0	0	0	0	0	0	0.00037037	0	0	0.00038516	0	0	0	0	0	0	0	0	0.00048315	3.34E-05	0	8.99E-05	0.00059025	0	0	0	0	2.91E-07	0	0.0012208	7.58E-05	0	0	0	0	0	0	0.00012504	0	0.00057404	0	0	0	0.0012386	0	0.00021941	0.00022633	0	0	0.00033595	0	0	0	0.00034274	0	0	0	0.00046499	0	0	0.00059101	0	0	0	0	0	0	0	0	0.00032677	0	0	0.0013938	0	0	0.00012331	0	0.00015107	0	0	0.0020138	0	0.0015048	0.0003153	0	0.0002907	0.0003153	0	0.0017643	0	0	0.00031018	0	0	0	0	0	0	0	1.44E-05	0.00029645	0	0.00037285	0.0032315	0	0	0	0	0	0	0.00024188	0.0016413	0	0	0	0	0	0	0	0	0	0.00056086	0	0	0	0	0	0	0	0	0	0	0	0	0	0	0	0	0	0	0.0013101	0	0	0	0	0	0	0.00049896	0	0.00023248	0.01068	4.45E-05	0	0	0	0.00013817	0	0	0	0	0	0	0	0	0	0	0	0	0.00019365	0.00021109	0	0.00063244	0	0	0	0	0	0	0	0	0	0	0	0	0	0.00099566	0	0	0.0017853	0	0	0	0	0	0	4.74E-05	0	0	0	0	0	0	0	0	0	0	0.00020121	0	0	0	0	0	0.00021671	0	0	0	0.0013717	0.00025641	0	0	0	0	0.00025991	0	0	0	0	0	0	0.0034936	0	0.0013484	0	0	0	0	0	0	0	0	0	0	0	0	0.00037982	0	0	0	0	0	0	0.00037259	0	0	0	0	0	0	0	0	0	0	0	0	0	0.00098502	0	0	0	0	0	0	0	0	0	0	0	0	0	0	0	0.00050801	0	0	0
0	0	0	0	0	0	0	0	0	0	0	0	0	0	0	0	0	0	0	0	0	0	0	0	0	0	0	0	0	0	0	0	0	0	0	0	0	0	0	0	0	0	0	0	0	0	0	0	0	0	0	0	0	0	0	7.83E-05	0	0	0.00020497	1.54E-05	2.70E-05	0.0023355	0	0	0	0	0	0	0.00030235	3.71E-05	5.24E-05	7.27E-05	0.00041114	0	0.00085214	0	0	0	0	0	0.00013315	0	0	0.0001711	0.0001539	0	0	0.00024776	0	0	0	0	0	0.00025699	0	0	0	0	0	0	0	0	0	0	0	0	0.00037883	0	0	0	0	0	0.00014082	0	0	0	0	0.000532	0	0	0	0.00018147	0	0	0	3.72E-05	0	0	0.00032392	8.03E-05	7.11E-05	8.83E-05	0	0	0	0.00012239	0.00011848	0.0004701	0	0	0	0.00013892	0	0	0.00016196	0	0	0.00015239	0.00062869	0.00074874	0.00019708	0.0011474	0	0	0.00024838	0.00023322	0.00026064	0	0	0	0	0	0	0	0	0	0	0	0	0	0	0	0	0.00041893	0	0	0	0	0	0	0	0	0	0	0.00059992	0.00042954	0.00049034	0	8.93E-05	0	0	0.00027235	0.00062456	1.03E-06	0.00034777	0.00033084	0.00031466	0	0	0.00055084	6.82E-05	0	0	0	0.00015602	0.0001059	0	0.0005082	0	0.00062892	0	0	0	0	0	0	0	0	0	0	0	0	0	0	0	0	0.00019988	0.0011273	0	3.77E-05	0	1.98E-05	0	5.60E-05	4.28E-05	2.56E-05	0	0.0012657	0	0	7.33E-05	0	0	0	0	0	0.0010832	0	0.00014579	0.00017431	0	0.00015716	0	0.00066687	0.00019603	0	0.00021098	0	0.00019318	0.00018486	0	0	0	0.00019893	0	0	0	0	0	0.00028639	0	0	0	0	0	0.00030081	0	0	0	0.00032193	0	0	0	0.00025382	0.0008871	0	0	0.0013015	1.26E-05	0	0	0	0	0	0	0.00037607	0	0	0	9.34E-05	0.00042029	0	0	0.00017092	0	0.00014751	0.000198	0	0	0	0.00023013	0	0	0	0	0	0	0	0	0	0	0	0.0010021	0	1.34E-05	7.21E-05	0.0004899	0.00052538	0.00028092	0	3.44E-06	0	0	2.23E-05	0	0	3.53E-05	0	0	0.00015439	0.00013821	0	0.00068761	0.00014733	0	0.00025269	0	0	0	0	0	0.0003081	0	0	0	0	0	0	0	0	6.76E-05	0	0.00012707	0.00030758	0.00022239	0.0015637	0	0	0.00010421	0	0	0	6.58E-05	0.00047751	0	0	0.00020295	0.00067094	0.00074962	0	0	0	0	0	0	0	0.00035281	0	0	0	0	0	0	0	0	0	0	0	0	0	0	0.00024541	0	0.0018093	0.00075677	0.000187	0	0	2.37E-05	0	0	0	0.00027614	0	6.72E-05	0	0	0	0	0.0001569	0	0.00018786	0	0.0001641	0.00021912	0	0	0	0	0	0	0	0	0	0.00020588	0.00022261	0	0	0	0	0	0.00035759	0	0	0	0	0	0	0	0	0	0	9.30E-05	0	0	0	0.00027553	0.00026558	0	0.00053769	0	0	6.14E-05	0	0	0	0	0	0	7.90E-05	0	0.00012115	0	0	0	0	0.00016994	0	0	0	0	0.00020964	0	0.0001932	0.00023586	0	0	0.00020964	0	0.0002241	0	0	0.00019958	0.0002442	0	0	0	0.00023184	0	0	0	0	0	0.00026228	0	0	0	0	0	0	0	0.00025757	0	0	0	0.00032582	0	0	0.00036568	0.00028814	0.00031227	0	0	0	0	0	0	0.00037497	0	0	0	0	0	0	0	0	0	0	0	0.00040653	0	0	0	0	0	0	0	0	0
0	0	0	0	0	0	0	0	0	0	0	0	0	0	0	0	0	0	0	0	0	0	0	0	0	0	0	0	0	0	0	0	0	0	0	0	0	0	0	0	0	0	0	0	0	0	0	0	0	0	0	0	0	0	0	0	0	2.66E-05	0	0	0	0.0033803	0	0	0	0	0	0	0.00069522	0	0.0003748	0.00041536	0.0013621	7.31E-05	0.00042256	9.93E-05	0.0009586	0	0	0	0.00013705	0	0	0.00061212	0.0001578	0	0.00020768	0	0	0	0	0	0	0	0	0	0	0	0	0	0	0	0	0	0	0	0	0	0	0	0	0	0.00043074	0	0.0003618	0.00097275	0	0	0	0	0	0.00090073	0	0	0	4.57E-05	0	0.00030352	0	8.87E-05	0	0	0	0	0	0	0.00012693	0	0	0	0	0	0	0.0001431	0	0.00016798	0.00018313	0.00016085	0.00019681	0	0	0.00019121	0	0.00021786	0	0	0	0	0	0	0	0	0	0	0	0	0	0	0.00033453	0.00036767	0	0	0	0	0.00039936	0.00046052	0	0	0.00046052	0	0	4.47E-05	0.00085005	0	0	0.00017997	0.00081751	9.50E-05	8.93E-05	0	0.0001962	0	6.74E-06	0	0.0007447	0.00071931	0.00031466	0	0	0	0	0	0.00011615	0	0	0	0	0	0	0	0	0	0	0	0	0	0	0	0	0	0.0011401	0.00018525	0	0	0	0	0.00053069	0	0	3.77E-05	2.21E-05	0.00030278	0	5.60E-05	4.28E-05	2.56E-05	5.74E-05	5.33E-05	0	0	7.33E-05	0	0	0	0	0	0	0	0	0.00017431	0	0	0	0.00020187	0	0	0.00021098	0.00063285	0.00019318	0	0	0	0	0.00019893	0	0	0.00024128	0	0	0	0.00029108	0	0	0.00030588	0	0	0	0	0.00039611	0	0	0	0	0	0.0019125	0	0	0.0011066	0.00054805	0	9.16E-05	0	0	0	0	0	0	0	0.00034117	7.18E-05	6.86E-05	0.00010719	0	0	0.00013952	0	0	0	0	0	0	0	0	0	0	0	0.00028218	0	0	0	0	0	0	0.00017786	0	0.00033918	0	0.00010156	0.0011556	0	0.00030379	0.0011739	0	0	4.35E-06	0.00094271	1.16E-05	0.00036751	0	0	0	0	0	0.00012366	0	0	0	0	0	0	0	0	0	0	0.0004234	0	0	0	0	0.00091432	2.86E-05	0	8.81E-05	0	0.00090324	0	0	0	0	0	0.00046982	2.62E-05	5.28E-05	6.36E-05	0	0	0	0.0019386	0	0	0.00020973	0	0	0	0	0	0	0	0	0	0	0	0	0	0	0	0	0.00082557	0	0.00041327	9.66E-05	0	0	0	0.00070862	0	0	0	0.00025272	0	1.10E-05	0	0	0	5.76E-05	5.36E-05	0	0.0001316	0.00091632	0	0	0.00017823	0	0	0	0	0	0	0	0	0	0	0	0	0	0	0	0	0	0	0	0	0.00028225	0.00033251	0	0	0	0	0	0	0	0.001408	0	0	0	0	0.0012272	4.52E-05	0.00022854	6.24E-07	0.00034811	0	0	5.73E-05	7.14E-05	0	0	0	0.00012938	0.0007727	0.00015444	0.00012115	0	0.00013584	0	0	0	0	0	0	0	0	0	0	0	0	0	0	0.00023997	0	0.00025299	0	0	0	0	0	0	0.00023184	0	0	0	0	0.00024853	0	0	0	0	0	0	0	0.00029976	0	0	0	0	0	0.00034855	0	0	0	0	0	0.00033305	0	0.00038482	0	0	0	0	0	0	0	0	0	0	0.00034855	0	0	0	0	0	0	0	0	0	0	0	0	0
0	0	0	0	0	0	0	0	0	0	0	0	0	0	0	0	0	0	0	0	0	0	0	0	0	0	0	0	0	0	0	0	0	0	0	0	0	0	0	0	0	0	0	0	0	0	0	0	0	0	0	0	0	0	8.87E-05	0	0.00071	0	0.00070753	0.00074733	0	0.00015577	0	0	4.18E-05	0	0	0.00049663	0	0	0	0	0	0	0	0	0	0	0	0	0	0	0	0	0	0	0	0	0	0	0.00033031	0.00090173	0.00036587	0	0	0	0.00031476	0	0	0	0	0.00039393	0	0.00040165	0	0	0	0	0	0	0	0	0.0003646	0	0	2.29E-05	5.33E-05	0	0.003711	0	0	0.00016531	0	0	0	0	0.00029096	9.23E-06	0	0.0008156	0.000378	8.02E-05	0	0	0	0	0	0	0	0.00015636	0	0	0	0	0	0	0	0.00014431	0.00018027	0	0.000189	0	0	0	0.0002403	0	0	0	0	0	0	0	0	0.00030626	0	0	0	0	0	0	0	0	0.0010176	0	0	0	0	0	0	0	0.00051769	0	0.00084285	2.25E-05	0	0	0	0.00043903	0	0	0.0005908	3.36E-05	3.12E-05	2.55E-05	0	0	0.00036363	0.00042997	0	0	0	0	0	0.00050709	0	0	0.00021498	0	0	0	0.00021185	0.00023501	0	0	0	0.00034851	0	0.00035518	0	0	0	6.56E-05	0	0	0.00025984	0	0	0.00024068	0	0.00064888	0	0	5.29E-06	0.0011569	0	0	0.0011625	0	0	5.58E-05	4.34E-05	5.91E-05	0	0	0	0	0.00050835	0.00010515	0.00011587	0	0	0	0	0.00060703	0	0	0	0.00015494	0.00016326	0	0	0.0011782	0	0	0.00063153	0	0	0	0	0.00025647	0	0.00025647	0	0	0	0	0	0	0	0	0	0	0.0001832	0.00033433	0	0	0	8.17E-05	0	0.0004948	0	0.0002802	0.00024914	0	0	8.42E-05	0	0	0	0	0	0	0.00057143	0.00018702	0	0	0	0	0	0	0	0	0	0	0	0.0003311	0	0.00036264	0	0	0	0	0.00058006	0	0.0028076	7.21E-05	0	0	0	0	0.00035112	0	0.00041781	2.23E-05	0.00040028	0.00047445	0	3.53E-05	0.0001009	0	0	0	0	0	0	0	0	0.00034638	0	0	0	0	0	0	0	0	0	0	0	2.16E-05	2.86E-05	0.00090629	0	0	0.00018338	0	8.93E-06	0	0	0.00054195	0.00046982	0	0.0015085	0	0	0.00010808	0	0	0	0	0	0	0	0	0.00032247	0	0.0017906	0	0.00041734	0	0	0	0	0	0	0	0	0	0.0021249	5.92E-05	0	0	0.0003502	0	0.00080796	0	0	0	0.00029246	0	3.08E-05	0	3.60E-05	3.29E-05	0	0	0	0.00015147	0.00014726	0	0	0.0001981	0.00064445	0	0	0	0	0	0	0	0	0	0	0	0	0	0	0	0	0	0	0	0.00030212	0	0	0	0.00040399	0	0	0	0	0.00076759	0.0010071	0	0	0	0	0	7.96E-06	0	0	0	6.77E-05	0	0	6.91E-05	0	0	0.0009431	0.00039605	0	0	0.00013576	0	0	0	0	0	0	0	0	0	0	0.00019958	0	0	0.0017796	0	0	0	0	0	0	0	0	0	0	0	0	0	0	0	0	0	0	0	0	0	0	0	0	0	0	0	0	0	0	0.00029452	0.00037205	0.00029452	0	0	0	0.00034699	0	0	0.00035492	0	0	0	0	0	0	0.00034699	0	0	0	0	0	0	0	0	0	0	0	0	0	0	0.00048474
0	0	0	0	0	0	0	0	0	0	0	0	0	0	0	0	0	0	0	0	0	0	0	0	0	0	0	0	0	0	0	0	0	0	0	0	0	0	0	0	0	0	0	0	0	0	0	0	0	0	0	0	0	0	5.62E-05	0.0012321	0	2.98E-05	0.00025024	0	0	0	0	0	0	0	0	0.00015575	0	0	0	0.00058069	0.00016108	0.00015575	0	0	0.00019447	0.00022724	0	0	0	0.00021972	0	0	0	0	0.00029035	0	0	0	0	0	0	0	0	0.0003583	0.00035326	0	0	0	0	0	0	0	0	0	0	0	0.00049454	0	0	9.03E-05	0	0.00034892	0	0	0	0	0.00032482	0	0	4.05E-05	2.85E-05	0	0.00039831	0.00011298	0	0	0	0	0.00014686	0.00016404	0	0.00016902	0.00019816	0.00064831	0	0	0	0	0.00021688	0	0	0	0	0	0	0	0.00026413	0.00032416	0	0.00076906	0	0	0	0	0	0	0	0	0	0	0	0	0	0	0.00043499	0.000421	0	0	0	0	0	0	0	0	0.00047555	0	0	0	0	0	0.00114	0	0	0.00023527	0	6.60E-06	0	5.43E-05	5.72E-05	0	0	0	0.00013297	0.00012451	0.00011641	0.00014958	0	0.0002345	0	0	0.00020233	0	0	0.00019209	0	0	0	0	0	0	0.00028978	0	0	0	0	0	0	0	0	0.00062414	0	4.85E-05	0	0.00040072	0	0	0	0	0.00013184	0.00012955	0	0	0.001083	0	0	0.00016302	0.00015506	0	0	0	0	0.00024271	0	0	0.00026225	0	0	0	0	0	0	0.00031159	0	0	0	0	0	0	0	0	0	0	0	0	0	0	0.00037427	0	0.0004008	0	0	0	0	0	0	0	0.00050583	0.00043165	0	0	0.0004085	0	0	0	0	0.0010835	0	0	0	5.77E-05	0	0	0	0.00012178	0	0	0	0	0	0.00018249	0	0.00068895	0	0	0.00025165	0.00028029	0.00038688	0.00027686	0	0.00032327	0.00033237	0	0	0	0	0	0	0	0	0.00023249	0.00022787	0	0	0	0.00040731	0	0	9.62E-05	0.00014448	0	0	0	0	0.00020614	0	0.00017634	0	0	0.00027925	0.0009906	0	0	0	0	0	0.00048742	0	0	0	0	0	0.0004823	0	0.0004823	0	0	0	0.00012222	0	0.00024561	0.00018085	0	0.0006512	0	0.00032081	0.000285	3.29E-05	7.95E-05	5.55E-05	0	0	0	0	0	0	0	0	0	0	0	0	0	0	0	0	0	0	0	0	0	0	0	0	0	0	0	0.0012821	0.0001521	0	0	0	0	0	0	0	0.00097265	6.49E-05	2.56E-05	6.18E-05	0	6.69E-05	0	0	0.00043349	0	0	0	0	0	0	0	0	0	0	0	0	0	0	0	0	0.00025357	0	0	0	0	0	0	0	0	0.00039879	0	0	0	0	0	0	0	0	0	0.0012911	0	0	0	0	0	0	7.55E-05	0	0	0	0	0	0.00014533	0	0	0	0	0	0	0	0	0	0.00018917	0	0	0	0	0.0002466	0	0	0	0	0	0	0	0.00028357	0	0.00029803	0.00032692	0	0	0	0	0	0	0.00030577	0	0.00032246	0.0003139	0	0	0	0	0	0	0.00034606	0	0	0	0.0003315	0	0.00037369	0	0	0	0	0	0	0	0	0	0	0	0	0	0	0	0	0	0	0	0	0	0	0	0.00046925	0	0	0	0	0	0	0	0	0	0.00051967	0
0	0	0	0	0	0	0	0	0	0	0	0	0	0	0	0	0	0	0	0	0	0	0	0	0	0	0	0	0	0	0	0	0	0	0	0	0	0	0	0	0	0	0	0	0	0	0	0	0	0	0	0	0	0	0.00093472	0	0.00049503	0	0	0	0	0	0.00074828	0	0.00036609	0	0.00010599	0	0	0	0	0	0.0001328	0.00012748	0	0.00015373	0.0001662	0.00066005	0	0.000175	0	0	0	0	0	0.00072091	0	0	0	0.00032007	0	0.00033002	0	0	0	0	0	0.0003896	0	0	0	0	0	0	0	0	0	0	0	0	0	0.00061297	0	0	0.00019266	0.0026353	0	0.00032303	1.85E-05	0	0	0	0.00027315	3.64E-05	0	0	0	0	0	0	0	0.00014615	0	0.00015113	0.00018027	0	0.00017636	0	0	0	0.00019898	0	0	0	0.0012586	0	0	0.00021028	0	0.00030626	0	0	0	0	0	0	0	0	0	0	0	0	0	0	0	0	0	0	0	0	0	0	0	0	0.00044879	0	0	0	0	0	0	0.0012085	0	0	5.26E-05	0	0	0	0.00023797	4.25E-05	0	0	0	7.54E-05	0.00012114	0.00011267	0.00010458	0	0	0	0.00014255	0	0	0	0.00023036	0	0	0	0	0	0	0	0	0.000861	0	0	0	0	0	0.00048987	0	0	0	0	0.00049072	0.00064391	0	0.00082277	0	0	6.92E-05	0	0	0.00010307	8.98E-05	0	0	0	0	0	0.00012034	0.0010337	0	0	0.00050683	0	0	0	0.00064879	0	0	0	0	0	0.00024307	0	0.00025802	0.00072693	0	0	0	0	0	0.00024597	0	0	0	0	0	0	0.00033812	0	0	0	0	0	0	0	0	0	0	0.00052428	0	0.00037759	0.002098	0.00023271	0	0	0	2.49E-05	0	2.88E-05	1.33E-05	0.00022842	0	0	0	0	0	0.00011817	0	0.0001536	0	0	0.00018592	0.00017226	0.00022276	0	0	0.00024796	0.00025488	0	0	0	0	0	0.00032859	0	0	0	0	0.00049337	0.001445	0	0.00019056	0	0	0	5.69E-05	4.37E-05	9.20E-05	0	0	0.00011091	0	0	0.00012387	0	0	0.00083014	0	0.00027071	0	0	0	0	0	0	0	0	0	0	0	0	0	0	0.00057782	0.0006785	0	0	0.00024974	8.12E-05	0.0026605	0	0	0	0	0	0.00022565	0.000319	0	9.99E-05	0	0	0.00059163	0	0	0.00023401	0.00027335	0	0	0	0	0	0	0	0	0	0	0	0	0.00045982	0	0	0	0	0	0.0013215	0	0	0	0.00039531	0	0	0.00010564	0	0.00018208	2.73E-05	7.36E-05	0.00029345	7.06E-05	0	7.57E-05	7.26E-05	0.00011718	0	0	0	0	0	0	0	0	0	0	0	0	0	0.000235	0	0	0	0	0	0	0	0	0	0	0	0	0	0	0	0.0016292	0	0	0	0	0	0	0	0.00057128	0.00018991	0.000133	0	0	0	0	0	0.00012115	0	0.00046768	0.0018934	0	0.00012254	0	0	0	0.00013874	0	0	0.00018917	0.00019563	0	0	0	0	0	0	0	0	0	0	0	0	0	0.00026942	0	0	0	0	0.00025936	0	0.00037869	0	0	0	0	0	0.00082489	0	0	0	0	0	0.00034241	0	0	0	0	0	0	0	0	0	0	0	0.00042546	0	0	0	0	0	0	0	0	0	0	0	0	0	0	0	0	0.00040833	0	0	0	0	0	0	0	0	0	0	0	0	0
0	0	0	0	0	0	0	0	0	0	0	0	0	0	0	0	0	0	0	0	0	0	0	0	0	0	0	0	0	0	0	0	0	0	0	0	0	0	0	0	0	0	0	0	0	0	0	0	0	0	0	0	0	0	0	0	0	0	1.49E-06	0	0	0	0	0.00039229	0.00084594	0	0	0	0	0.00011762	0	0	0	0	0	0	0	0.00022123	0.00019503	0	0.00021372	0	0.00022641	0	0.00023446	0.00076545	0	0.00091878	0.00084536	0	0	0	0	0.00033755	0	0	0	0	0	0	0	0.001115	0	0	0	0	0	0.00051081	0	0	0	0	0.00033178	6.10E-05	0	0.00016639	0.00089758	0	0.00067196	0	0	2.84E-05	1.64E-05	0.00033636	6.10E-05	0	0	8.10E-05	9.96E-05	0	0	0	0.00013927	0	0	0	0	0	0	0.00022809	0	0	0	0	0	0	0	0	0	0	0	0	0	0	0	0	0	0	0	0	0	0	0	0	0.00048258	0.000378	0	0	0.0025669	0	0	0	0	0	0	0	0	0	0	0	0	0.00078385	0	0	0.0014749	0	0	1.28E-05	0	0	0	0	0.00090175	9.34E-05	0.00013919	0	0	0	0	0.00024072	0.0001606	0.00030648	0	0.00019436	0	0	0	0	0	0	0	0	0	0	0	0	0	0.0004231	0	0	0.00010331	0	0	0.00024675	0	1.21E-05	0	7.18E-05	5.04E-05	9.08E-05	7.52E-05	0	8.83E-05	0.0001091	0	0	0.00048408	0	0	0	0.00012636	0	0	0	0.001564	0	0.0002056	0	0.00066084	0	0	0.00068358	0	0	0	0	0	0	0	0.00023793	0	0.00026719	0	0	0	0	0	0	0	0	0	0.00033946	0	0	0	0	0	0	0	0	0	0	0	0	0.0005699	0	4.84E-05	0	0	0.00090029	0	3.80E-05	0	0.00058037	0	0	0	0.00014946	0	0	0	0.00056522	0.00060695	0	0.00019503	0.00018137	0	0.00026049	0	0.00025707	0	0	0	0	0	0	0	0	0	0	0	6.12E-05	0.0012792	0	0.00012425	0	0	0	0.00039174	0	0	0	0	0	8.34E-05	0.0011799	0	0	0	0	0.00019362	0	0.0002271	0.00020274	0	0.0003081	0	0	0	0	0	0.0010713	0	0	0	0	0	0	0	0	0	0	0.0010704	0	0	0.00011157	0.00013935	0.00043993	0	0	0	0	0	0.00012878	0.0011465	0	0	0.0002255	0.00026484	0.00023986	0.00087425	0	0	0	0.00038768	0	0	0	0	0	0	0	0	0	0	0	0.0016138	0.0011065	0	0.00019208	0.00012504	0.000409	0	0.00011206	0.00011477	0	0	3.18E-05	7.82E-05	0	0.00037491	0	0	0	0.00046815	0	0	0	0	0	0	0	0	0	0	0	0	0.00023408	0	0	0	0	0	0	0	0	0	0	0.00028434	0	0	0	0.00034641	0	0	0	0	0	0	0	0	0	0	0	0	0.00018837	0	0	0	5.60E-05	0	0	0.00011669	0.00011258	0.00047883	0.00046156	0	0	0	0	0	0	0.00018471	0	0	0.00018899	0	0.00020977	0.0005906	0.000228	0.00079972	0.00026497	0	0	0	0	0.00026846	0	0	0	0	0	0	0	0	0	0.00030386	0.00028717	0	0	0	0	0	0.00086059	0	0	0	0	0	0.00032746	0	0	0	0	0	0	0	0	0	0	0	0	0	0.00039594	0	0	0	0	0	0	0	0	0	0	0	0	0	0	0.00044015	0	0	0	0	0	0	0	0	0	0
0	0	0	0	0	0	0	0	0	0	0	0	0	0	0	0	0	0	0	0	0	0	0	0	0	0	0	0	0	0	0	0	0	0	0	0	0	0	0	0	0	0	0	0	0	0	0	0	0	0	0	0	0	0	0	0	0	0.00060857	0.0017488	0	0	0.00024516	0	7.73E-05	0	0.00013131	0.00014046	0	0	0	0	0	0.00059668	0.00058603	0.00016909	0	0	0	0	0	0	0	0.00023862	0	0	0	0	0.00034053	0	0	0	0.0003645	0	0	0	0	0	0	0.00040415	0	0	0	0.00043121	0	0	0.0004172	0	0	0	0	0	0	0	0	0	0	0.0029001	0	0.00032482	0	0	0	0.0026753	5.43E-05	0	0	0	0	0	0	0	0	0.00015139	0	0	0.00019816	0	0	0	0.00024021	0.00068574	0.0002147	0	0	0	0	0	0.00022817	0	0	0	0	0	0.00028518	0	0	0	0	0	0	0	0	0	0	0	0	0	0	0	0	0	0	0	0	0	0	0	0	0	0	0	0	0	0	0	0	0	0	9.94E-06	0	6.34E-05	0	0	0	0	0	0.00012263	0	0.0016463	0	0	0	0	0	0	0.008692	0	0.000693	0	0	0	0	0	0	0	0	0	0	0	0	0	0	0	0	0	0	0	0	0	0	0	0	0	0.00012176	0	0	0.00012314	0.00011903	0.005481	0.00015147	0	0	0	0	0	0	0.00021825	0	0.00068615	0	0	0	0	0.0002676	0	0	0	0	0	0	0	0	0	0.00079243	0	0	0.00030701	0.00029984	0	0	0	0	0	0	0	0.00036654	0	0	0	0	0.0027781	0	0	0	0.0002218	0	0	5.71E-05	0	0	0.00026381	0	5.30E-05	0.0020638	0.00052788	0	0	0.00018007	0	0	0	0.00019331	0	0	0	0	0	0	0	0.0021099	0	0	0	0	0	0	0	0	0	0	0	0.00033427	1.69E-05	0	0	0	0	0	0	0	0	8.43E-06	0	0.00045999	0	0	0.0010309	0	0	0.00018992	0	0.0007796	0	0	0.00022582	0	0.00029543	0	0	0.00035731	0	0	0.00038191	0	0	0.0060199	0	0	0	0	0	0	7.15E-05	0	0	0	0	0.0039578	0	2.49E-05	0	0	0	0	0	0.00020936	0	0.00026157	0	0	0.00094638	0	0	0	0	0	0	0	0	0	0	0	0	0.0036868	0	0	0	0	0	0	0.00013913	0	0	0	0	0	0	3.65E-05	0	0	7.98E-05	0	8.50E-05	8.19E-05	0	0.0091484	0	0	0	0	0	0	0	0	0	0	0	0.00070222	0	0	0	0	0	0	0	0.00028183	0	0	0	0.00026832	0.0008102	0	0	0	0.00097327	0	0	0	0	0	0	0	0.00041296	0	0	0	0	0	7.07E-05	0	0	0	0.00013044	0.00012633	0.00050632	0	0	0	0.00062229	0.00052145	0	0	0	0.00020492	0.000594	0	0	0.00022352	0	0	0	0.00027872	0	0	0	0	0	0	0	0	0	0	0.00026866	0	0	0	0	0	0	0	0.00030905	0.00031327	0	0	0	0	0	0	0	0	0	0	0	0	0	0	0	0	0	0	0	0	0	0	0	0	0	0	0	0.0010296	0	0	0	0	0	0	0	0	0	0	0	0	0	0	0	0	0	0	0
0	0	0	0	0	0	0	0	0	0	0	0	0	0	0	0	0	0	0	0	0	0	0	0	0	0	0	0	0	0	0	0	0	0	0	0	0	0	0	0	0	0	0	0	0	0	0	0	0	0	0	0	0	0	0.00034428	0	0	0	3.87E-05	0	0	0.0015112	0	0	0	0.00013772	0	0	0	0.00013624	0	0	0.00017369	0	0.0001755	0	0.00067629	0.00023985	0.00021364	0.00021588	0.00023233	0.00023233	0	0	0.00025307	0	0	0	0	0	0.00038142	0	0	0	0	0	0.00036587	0.00043048	0	0	0	0	0	0	0	0	0	0	0	0	0	0	0.00077943	0	0.00026814	0.00023034	0	0	0	0	0.00035333	0	4.83E-05	0	9.30E-05	0	0	0	0	0	0	0	0.00017124	0	0	0	0	0	0.00020286	0	0	0	0	0	0.0013718	0.00076228	0	0.00074802	0	0	0	0	0	0	0	0.00032885	0.00035626	0	0	0	0.0004217	0	0	0	0	0	0	0.00044085	0	0	0	0	0	0	0	0	0	0	0	0	0	0.00065464	0	0	0.00012878	0	0	3.28E-05	0	8.06E-05	0	0	0	0.00011345	0.001082	0	0	0	0.00017741	0	0	0.0003265	0	0	0.00026844	0	0	0	0	0	0	0	0	0	0	0	0	0.00044312	0	0	1.38E-05	0	0	0.00031352	0	4.55E-05	5.48E-05	0.00010515	0	0	0.00010857	0.00010628	0	0	0.0001292	0.00011205	0	0	0	0	0	0	0	0	0.0016975	0.00022788	0.00023898	0	0.00072761	0	0	0	0	0.00028832	0.00082809	0	0	0	0	0.00027131	0	0	0	0	0	0.00032057	0	0	0	0	0	0	0	0	0	0	0	0	0	0	0	0	0	0	6.99E-05	0	0	0.00062503	0	0	0	0	0	0.0016502	0	0	0	0	0	0	0	0	0.00023178	0.00025299	0.0007263	0	0.00079996	0.00085722	0	0	0	0	0	0	0.0003914	0	0	0	0	0	0	0.0002626	0.00068902	0	0	0	4.66E-05	5.84E-05	0.00012443	0	0	0	0	0.00017844	0.00018411	0.0002212	0.0001914	0.0001914	0	0	0.0002943	0	0	0.00095107	0	0	0	0	0	0	0	0	0	0	0	0	0	0	0	0	0	0.00027092	0.0015873	1.06E-06	0	0	0	0.0003103	0	0	0	0	0.00022136	0	0	0.00027667	0.00035854	0	0	0	0	0	0	0	0.00049106	0	0	0	0	0	0	0	0	0	0	0	0	0.0018485	0	0.00080668	0.0001686	0	0	0	0	0	0	0	9.27E-05	0	0	0	0	0	0	0	0	0	0.00020608	0	0	0	0	0	0	0	0	0	0	0.00027815	0	0	0	0	0	0	0	0	0	0	0	0.001078	0	0	0	0	0	0	0	0	0	0	0	0	0	0	0.00056034	0	9.65E-05	9.56E-05	0	0.00016782	0.0001563	0.00099238	0	0	0	0.00020447	0	0.00057317	0.00024938	0	0	0.00023078	0	0	0.00026487	0.001899	0	0	0	0.00030458	0.00033491	0	0	0	0	0	0	0	0	0	0	0	0	0	0	0	0	0	0	0	0	0	0	0	0	0	0	0	0	0	0	0	0	0	0	0	0	0	0	0	0	0	0	0	0	0	0.00042799	0	0	0	0	0.00043555	0	0	0	0	0	0	0	0	0	0	0	0	0	0	0
0	0	0	0	0	0	0	0	0	0	0	0	0	0	0	0	0	0	0	0	0	0	0	0	0	0	0	0	0	0	0	0	0	0	0	0	0	0	0	0	0	0	0	0	0	0	0	0	0	0	0	0	0	0	0	0	0	0	0.0047693	0	0	0	0	0	0	0	0.00014046	0	0.00011288	0.0021707	0	0	0	0	0	0	0	0	0	0	0	0	0.001339	0	0	0	0.00029655	0	0	0	0	0	0	0	0	0	0	0	0	0	0	0.00043863	0	0	0	0	0	0.00052301	0	0	0	0	0	0.00051719	0	0	0.00014244	1.41E-05	0	0.00019909	0	0.00025442	0.00023034	1.50E-05	3.39E-05	0	0	5.38E-05	0.00039688	0.00011673	0	0	0.00011209	0	0	0.00015886	0	0	0	0	0	0	0	0.00017112	0	0	0	0	0	0	0	0.00021923	0.0002306	0	0.00028485	0	0	0	0	0.00036871	0	0.0042047	0	0	0	0	0	0	0	0	0	0	0	0	0	0	0	0	0	0	0	0.00063945	0	0	0.00061366	0.00047736	0	0	0.00023797	0	0	0	0	7.54E-05	0	0	0.00010458	0.00013775	0.00053287	0.00022267	0.00014255	0	0.0017788	0	0	0	0	0	0	0	0	0	0	0	0	0	0	0	0	0	0	0	0.00015124	0.00024675	0.00018528	0	0	0.00084085	5.04E-05	0	0	0	0	0	0	0	0.0027034	0	0	0	0.00051585	0	0	0.00018606	0.0021668	0	0	0	0.00019886	0	0	0	0.00022483	0	0	0.0002491	0	0	0	0	0	0	0	0	0	0	0	0	0	0	0	0	0	0.00098101	0	0	0	0	0	0	0	0	0	0.00013342	6.99E-05	4.65E-05	0.00019304	0	0	0	0	8.62E-05	0	5.16E-05	0	0	0	0	0	0	0	0	0.00023178	0.00025299	0.00024324	0	0	0.00030871	0	0	0	0	0	0	0	0	0	0	0	0.0011259	0.00052891	0	0	0.0015809	0	0	0	0.00055064	0.001284	0	0	0	0	0.00040576	0	0	0	0	0	0.00016281	0	0	0.00018011	0	0	0	0	0	0	0.0010046	0	0	0	0	0	0	0	0	0.0049228	0	0	1.67E-06	0.00018997	5.72E-05	0.00028529	0	0	0.0011746	0	0	0.00019141	0	0	0	0	0	0.00022392	0.00019426	0	0	0	0	0	0.00032037	0	0	0	0	0.00045131	0	0	0	0	0	0	0.0066687	0	0.00065492	0	0	0	0	0	0	0.00012417	0	0.00049804	3.65E-05	0	4.37E-05	0.00077359	0	0	0	0	0.00090145	0.00015437	0	0.00019625	0.00021612	0	0.00024709	0.00025888	0	0	0.00026196	0	0	0	0	0	0.00028183	0	0	0	0	0	0	0	0	0	0	0	0	0	0	0	0	0	0	0	0	0.00012112	0	0.00011964	0	0	0.0007625	0	0	0.00011669	0.00012821	0.00011669	0.00045054	0	0	0.0001455	0	0.00018471	0	0	0	0	0	0	0.0022532	0	0	0.0028435	0.000228	0	0	0	0	0	0	0	0	0	0.00027943	0	0	0.00025491	0	0	0	0	0	0.00028717	0	0	0	0	0	0	0	0	0	0	0	0	0	0	0	0	0	0	0	0	0	0	0	0	0	0	0	0	0	0	0	0	0	0	0	0	0	0	0	0	0	0	0	0	0	0	0	0	0	0
0	0	0	0	0	0	0	0	0	0	0	0	0	0	0	0	0	0	0	0	0	0	0	0	0	0	0	0	0	0	0	0	0	0	0	0	0	0	0	0	0	0	0	0	0	0	0	0	0	0	0	0	0	0	0	0	0	0.00031247	0	0	0	0.00025798	0	0	0.00142	0	0	0	0.00011929	0	0	0	0.0006095	0	0	0.00019461	0.0012444	0.00023985	0	0	0	0	0	0.00080268	0	0	0	0	0	0.00036095	0.00038142	0	0	0	0	0	0.0017208	0	0	0	0	0	0	0	0	0	0	0	0	0	0	0.00014424	0	0.00013917	0.0002824	0.0024501	1.15E-05	8.04E-05	0	0	0	6.75E-05	0	0	0.00010014	0.00013996	0	0.00012007	0	0	0	0	0	0	0	0	0	0	0.00020999	0	0	0	0.00029688	0	0	0.00077654	0	0	0	0	0	0	0	0	0	0	0	0	0	0	0	0	0	0	0	0	0	0	0	0	0	0	0	0.00052168	0	0	0	0	0	0	0	0	1.68E-05	0	0	0	0	0	0	0.00041536	0	0.00049719	0.00049252	0	0	0	0.0010323	0.00017582	0	0	0	0	0	0.00021438	0	0	0	0	0	0	0	0.00032294	0.00031602	0	0	0	0	0	0	0	0.00013544	0	0	0	0	0	0	0	0	0	0	0.00014682	0.00058752	0	0	0	0.00063192	0	0	0	0	0.0012735	0	0	0	0	0	0	0.00027278	0.0003013	0	0.00028415	0	0	0	0	0.00093907	0.00031185	0	0	0	0	0	0	0	0	0	0.00098534	0	0	0	0	0	0.00043286	0	0	0	0	0	0	0	0	0	0.00013342	0.0015437	0	0	0.00010992	0	0.00013953	0	8.62E-05	0	0	0.00016164	0	0	0	0	0	0	0.0012029	0	0	0	0	0.00028008	0	0	0	0.0003122	0	0	0	0	0	0	0	0	0	0	0	0	0	0.00039193	0	0.00050373	0	0.00065942	0	0.00019269	0.00016215	0.00022603	0.00021159	0	0.00025435	0	0	0	0	0.00032746	0	0	0	0	0	0.00044914	0	0	0	0	0	0	0	0	0	0	0	0	0	0	0	0.00096241	0.00027719	0.0010895	0	0	0	2.09E-05	0	0	0	0.00019671	0.00020751	0.00020385	0	0	0.00093282	0	0	0	0	0	0	0	0	0	0	0	0	0	0.00053003	0	0	0	0	0	1.64E-05	0	0.001241	0	0.00050043	0	0	0.00046072	0	0	6.23E-05	0.00010866	0	0	9.20E-05	0	0	0.00015222	0	0	0.00067715	0	0	0	0	0.00028466	0	0	0	0	0	0	0	0	0	0	0.0008543	0	0.00030761	0	0	0	0	0	0	0	0	0	0	0	0	0	0	0	0.00030723	0	0	0.000421	0	0.00019971	0	0	0	0	0	0.00094171	0	0	0.00013669	0.0001641	0	0	0.00053115	0	0	0	0.00020977	0	0.00020759	0	0	0	0	0	0	0	0	0	0	0	0	0	0	0	0.0003139	0	0	0	0	0	0	0	0	0	0	0	0	0	0	0.00093849	0	0	0	0	0	0	0	0	0	0	0	0	0	0	0	0	0	0.00045875	0	0	0	0	0	0.00040698	0	0	0	0	0	0	0.00046925	0.00045875	0	0	0	0	0	0.00057144	0	0	0	0
0	0	0	0	0	0	0	0	0	0	0	0	0	0	0	0	0	0	0	0	0	0	0	0	0	0	0	0	0	0	0	0	0	0	0	0	0	0	0	0	0	0	0	0	0	0	0	0	0	0	0	0	0	0	0	0	0.00036221	0.00044396	0	1.96E-05	0	0	0	0.00012753	0.00053551	0	0	0	0.00058837	0	0	0.00069357	0	0	0	0	0	0	0.00025747	0	0	0	0	0	0	0.00031411	0	0	0	0	0	0	0	0	0	0	0	0.00047431	0	0	0.00047431	0	0	0	0.0005985	0	0	0	0	0	0.00057231	0.00079246	0.00015199	0.00013917	0	0.00024459	1.15E-05	0	6.34E-05	0	0	0.00038698	5.55E-05	8.13E-05	0.00010014	0.00013996	0	0.00049212	0	0	0	0	0.00017837	0	0	0	0	0	0	0	0	0	0	0	0	0	0	0	0	0	0	0	0	0	0	0	0	0	0	0	0	0	0	0	0	0	0	0	0	0	0	0	0	0	0	0	0	0	0	0	0	0	0	1.79E-05	0.00014317	0	0.0002302	0.00033425	3.72E-05	0	9.06E-05	0	0	0.00012064	0.0001664	0.00057007	0	0.00018301	0	0	0.00018782	0	0	0	0	0.00022552	0.00031011	0	0	0	0	0	0	0	0.00042498	0	0	0	0	0	0.00039899	0.00035609	0	0	3.50E-05	8.61E-05	0	0	0	0	0	0	0.00058752	0	0	0	0	0	0	0	0.00020029	0	0	0.00025998	0	0	0.00027952	0.00026205	0.00027278	0	0	0	0	0	0	0.00032302	0	0	0	0	0	0	0	0	0.00034111	0.00036111	0	0	0	0	0.00041807	0	0	0	0	0.0004278	0	0	0	0	0	0	0.00010546	0.00013342	0	0	0.00019304	0.00093927	0	0	0.0010777	0	7.06E-05	0	0	0.0001502	0.00014078	0	0.00015441	0	0	0	0	0.00025299	0	0	0	0	0	0	0.0003122	0	0	0	0	0	0	0	0	0	0	1.07E-05	8.43E-06	0.00087181	0	0	0	0.00056419	0	0.00016281	0	0	0	0.00023	0	0	0.00024295	0	0	0	0.001036	0.0003898	0	0	0	0	0	0	0	0	0	0	0	0	0	0	0	0	0	0.00024284	0	0.00032603	0	0.00038161	2.28E-07	0	0	2.05E-05	0.00047051	0	9.57E-05	0	0.00024892	0	0	0	0	0	0	0	0	0	0	0.00048255	0	0	0.00053596	0	0	0	0	0	0	0	0	0	0	0	0.00060487	8.07E-05	0.00025121	0	0	0	0	0.00018642	0.00027533	7.39E-05	0	0	0.00011718	0	0	0	0	0.0001598	0	0	0	0	0	0.00028445	0	0.00026069	0	0	0	0	0	0.00030568	0	0	0	0	0	0	0	0.00031919	0	0	0	0	0	0	0	0	0	0	0	0	0	0.00057855	0.00023952	0	0	0	2.59E-05	2.26E-05	0	0	0.00017406	0	0	0.00016994	0	0.00017545	0	0	0	0	0	0.00023384	0	0	0.00022793	0	0	0	0	0.00028536	0	0	0	0	0	0	0	0.00032233	0	0	0	0	0	0.00035689	0	0	0	0	0	0	0	0.00035689	0	0	0	0	0	0	0	0	0	0	0	0	0	0	0	0	0	0	0	0	0	0	0	0	0	0	0.00044574	0	0	0	0	0	0	0.00046124	0	0	0	0	0	0	0	0	0	0	0	0	0
0	0	0	0	0	0	0	0	0	0	0	0	0	0	0	0	0	0	0	0	0	0	0	0	0	0	0	0	0	0	0	0	0	0	0	0	0	0	0	0	0	0	0	0	0	0	0	0	0	0	0	0	0	0	0	0	0	0	0	0	0	0	0.00013482	0	0	0	0	0.0002206	0	0	0	0.00071038	0	0	0	0	0	0.0063678	0	0.0028622	0	0	0	0	0	0.00032251	0	0	0	0.00041319	0	0	0	0	0	0	0	0	0	0	0	0	0	0	0	0	0	0	0	0	0	0.00015908	0	0	0	0.00025943	1.89E-05	0.00042762	0	0	0	0	0.0012594	8.87E-05	0	0	0.00013775	0	0	0	0	0	0	0	0.00023256	0.00023256	0	0	0	0.00027461	0	0	0	0	0	0	0	0.00026257	0	0	0	0	0	0.00031958	0.00035856	0	0	0	0	0	0	0	0	0	0.0005291	0.00042452	0.00046939	0	0	0	0.0005291	0	0	0.0005291	0	0	0	0	0	0	0	0.0011266	0	0	4.72E-06	0	0	0	0	0	0.0005559	0.00018892	0	0	0	0.00021817	0	0	0.0013388	0	0	0.00039393	0	0	0	0	0	0.00030685	0.00035229	0	0	0	0	0	0	0	0	0	0	0	0	0	0	0.00039459	3.50E-05	0.00043525	0	0	0	0	0	0.00014682	0	0	0	0	0	0	0.00017232	0	0	0	0	0	0.0002018	0	0	0	0	0	0	0.001478	0	0	0	0	0	0	0	0	0	0	0	0.0048668	0	0	0	0	0	0	0.00041807	0	0	0	0	0	0	0	0	0	0	0	0.00035628	0.00069564	0	0	0.00021191	0	0	0	0	9.25E-05	0	5.79E-05	0	0	0	0.00064774	0	0.00060337	0	0	0.00023807	0.00025928	0	0	0	0	0	0	0	0	0	0.00042812	0	0	0	0	0	0	0	0	0	0	6.71E-06	0	0	0	0	0	0	0	0	0	0	0.00023722	0	0	0	0.0003265	0	0.00035426	0	0.00098312	0.001069	0	0.00043201	0	0	0.001332	0	0	0	0	0	0	0	0.0044251	0	0	0.0002841	0	0	0	0	0	0	0.00042791	0	0	0	0.00025358	0	0	0	0	0.00041734	0	0	0.00040204	0	0	0.00047434	0	0	0	0	0	0	0	0	0	0	0	0.00091029	0	0.0059174	0	0	0.00088645	0	0	0	0	0.00017573	0	0	6.23E-05	0	6.94E-05	0	0.00040867	0.00044615	0.00010763	0.0026556	0	0	0	0	0	0.000235	0	0	0	0	0	0	0	0	0	0	0	0	0.00031482	0	0	0	0	0	0	0	0	0	0	0	0	0	0	0	0	0	0	0.0014855	0	0	0	0	0	0.00010222	0.00042791	0	0	0	0	0	0	0	0.00021017	0	0	0.00025508	0	0	0	0	0	0	0.00025508	0.00022793	0	0.00089035	0	0	0	0	0	0	0	0	0	0	0	0.00030022	0	0	0.00032474	0	0	0	0	0	0	0.00034917	0	0.001737	0	0	0	0	0	0	0	0	0	0	0	0	0	0	0	0	0	0	0	0	0	0	0	0	0.00043369	0	0	0	0	0	0	0	0	0.00048546	0	0	0	0	0	0	0	0	0	0
0	0	0	0	0	0	0	0	0	0	0	0	0	0	0	0	0	0	0	0	0	0	0	0	0	0	0	0	0	0	0	0	0	0	0	0	0	0	0	0	0	0	0	0	0	0	0	0	0	0	0	0	0	0	0.00037745	0	0	0.00033238	0.0033031	0	0	4.56E-06	8.92E-05	0	0	0	0	0	0	0	0	0	0.00018032	0	0	0	0	0	0.001284	0	0	0	0	0	0	0	0	0	0	0	0	0	0	0	0	0	0	0.0011364	0	0	0	0	0.00044426	0	0	0	0	0	0	0	0.0004159	0.00063605	0	6.10E-05	0	0	0	0	0	0.00025345	0	0	0	0	0.00037407	0	0	0	0.00089796	0	0	0	0.00053052	0	0	0	0.00018213	0.00017271	0	0.00022809	0	0.00020258	0	0	0	0.00022318	0.00023833	0	0	0	0	0	0.00025778	0	0	0	0	0.00033744	0	0	0	0	0.00038377	0	0	0.000378	0	0	0	0	0	0	0	0	0	0	0	0	0	0	0	0.0019828	0	0.00018961	0.0008895	0	0	0	0.0002051	0.00030635	0	0	0	0	0.0001047	0.00044667	0	0	0	0	0	0	0	0.00015988	0	0	0	0	0	0.00024528	0	0	0	0	0	0	0.00033084	0	0	0	0	0	0.00016991	0	0.00019773	0.00029985	0	0	0.00079547	9.70E-05	8.14E-05	0	0.00045212	0	0.00010204	0	0	0	0	0.00014504	0	0	0.00018224	0	0.0001341	0.0012277	0	0.00019435	0	0.0002336	0.00026415	0.00021645	0	0	0	0	0.00027027	0	0	0	0	0.00027341	0	0	0	0	0	0	0	0	0	0	0.00031576	0	0	0	0	0.00043958	0	0	0	0	0	0.0002426	0.00015788	0.00035138	0.0012413	0	0	7.24E-05	0	0	0	0	0	0	0.00045419	0	0	0	0	0	0	0	0	0.00019599	0.00024649	0	0	0	0	0	0	0	0	0	0	0.00039503	0	0	0	0	0.00041868	0	0	0.00020404	0.0012029	0.00028084	3.43E-05	2.11E-05	0	0	0.00010276	0	0.00053223	0	0	0	0.00016687	0.00022037	0	0	0	0	0	0	0.00032587	0	0	0	0.00041236	0.00037408	0	0.00040724	0	0	0	0	0	0	0.0005682	0.00038085	0	0	6.29E-05	0	0	0	0.00059756	0.00073758	0	9.14E-05	0	0	0	0.00017329	0.00083468	0.0002255	0	0	0.00087425	0.00028193	0	0	0	0	0	0	0	0	0.00057328	0	0	0	0	0	0	7.14E-05	0	0	0	0.00043761	5.81E-05	0.0007116	0	0	0.00021028	4.14E-05	0	4.85E-05	0	0.00074732	0	0.00079422	0.00013128	0	0.00054309	0	0	0.00022096	0	0	0	0	0	0	0	0	0	0	0.0002668	0	0	0	0	0	0	0	0	0	0	0	0.00035595	0	0	0	0	0	0	0	0	0	0.00085625	0.0018187	0.00065981	0	0	0.00045866	0	0	0	0	0	0	0	0	0	0	0.00019375	0	0	0	0.00019375	0	0	0.00019802	0	0	0	0	0	0	0	0	0	0	0	0	0	0.00028846	0	0	0.00026394	0	0	0	0	0	0	0	0	0	0	0	0	0.00032664	0	0	0	0	0.00036412	0	0	0	0	0	0	0.0003525	0	0	0	0	0	0	0	0	0	0	0	0	0	0	0	0	0	0	0	0	0	0	0	0	0	0	0	0	0	0	0
0	0	0	0	0	0	0	0	0	0	0	0	0	0	0	0	0	0	0	0	0	0	0	0	0	0	0	0	0	0	0	0	0	0	0	0	0	0	0	0	0	0	0	0	0	0	0	0	0	0	0	0	0	0	0.00013319	0.00042192	0	0.0010369	0	0	0	0	8.92E-05	0	0	0	0	0	0.00012593	0	0	0	0.00062277	0	0	0.00020125	0	0	0	0	0.00023897	0.00023897	0	0	0.00025971	0	0	0	0.00031687	0	0	0	0	0	0	0	0	0.0011364	0	0	0.0011364	0	0	0	0	0	0	0	0	0	0.0013603	4.33E-05	0	0.00027846	0	0	0.00017407	0	1.29E-05	0.00096542	0	0	0	0.00031363	4.97E-05	0	7.99E-05	0	0.00042851	0	0	0	0	0.00014553	0	0	0	0	0	0	0	0.00019121	0	0	0	0	0.00022697	0	0	0.00030067	0	0	0	0	0.00030067	0	0	0	0	0	0.00037837	0	0	0	0	0	0	0	0	0	0	0	0	0	0	0	0	0	0	0	0	0.00078385	0	0.001995	0	2.06E-05	0	1.28E-05	0.0010565	0	0	0	0	0	0	0	0	0	0	0.00024072	0	0	0	0	0	0	0	0	0	0	0	0	0	0	0	0	0	0	0	0	0	0	0.00049734	0	0.00097408	3.15E-05	0	0	0.00083476	0	0	0	0	0.00012842	0.00011514	0	0.0001298	0	0	0	0.00055449	0	0	0	0	0	0.00071295	0	0.00069947	0	0	0.00022954	0	0	0	0	0	0	0	0	0.00025455	0	0	0	0	0	0	0	0	0	0.00036346	0	0	0	0	0	0	0	0	0	0	0	0	0	0	0.00088933	0	0	0	0.00016517	0.00032466	9.90E-05	0	0	0	0.00016302	0.0001536	0	0.00016722	0	0	0.00022374	0.00072901	0.00026581	0	0.00072461	0	0	0	0	0.00032502	0	0	0	0	0	0	0	0	0	0	0.0027648	0	0	0	0	0	0.0016407	0	0.0013022	0	0	6.29E-05	0	0.0004526	0	6.15E-05	0	0.0011996	0	0	0	0	0	0	0	0	0	0	0	0	0	0	0	0	0	0	0	0	0	0.0009713	0	0	0	0	0	0.00049363	0.00010355	0.0021682	0	0.0002539	9.14E-05	0	0	0	0	0	0	0	0	0	0.00088822	0.00031216	0	0	0	0	0.00037154	0	0	0	0	0	0	0	0	0	0	0	0	0	0	0.00060604	0.00042423	0	0.00040959	0	0.00032765	0	5.86E-05	0	0.00077771	0	9.68E-05	0	0.00013741	0.00016934	0.00021543	0	0	0.0002242	0	0	0	0	0	0.00073216	0	0	0	0	0.0002968	0	0	0	0	0	0	0	0	0	0	0	0	0	0.0010724	0	0	0	0	0	0	0.00048195	3.31E-05	0.0017835	0.0008472	0	0	8.05E-05	0	0.0001403	0	0	0	0	0	0	0	0	0	0	0.00020008	0	0	0	0	0	0	0	0	0	0	0	0	0	0	0	0	0	0	0	0	0.00027851	0	0	0	0	0	0	0.00032746	0	0	0	0	0	0	0	0.00035107	0	0	0	0	0	0	0	0	0	0	0	0	0	0	0	0	0	0	0	0	0	0	0	0	0	0	0	0	0	0	0	0	0	0	0	0	0	0	0	0	0
0	0	0	0	0	0	0	0	0	0	0	0	0	0	0	0	0	0	0	0	0	0	0	0	0	0	0	0	0	0	0	0	0	0	0	0	0	0	0	0	0	0	0	0	0	0	0	0	0	0	0	0	0	0	0	0	3.89E-05	0	0	0	2.24E-06	0	0	0	0.0093834	0	0	0	0	0	0	0	0	0	0	0	0	0	0	0.00023653	0	0	0	0	0	0	0	0	0.00033088	0	0	0	0	0	0	0	0.0017827	0	0	0	0	0	0	0	0	0	0	0	0	0	0	0	0	0	0.00038217	0.0033933	0	0	0	0	0	0	0.00010534	0.00013117	0	0	0	0	0	0	0	0.00073379	0	0	0	0	0	0	0	0	0	0	0	0	0	0.00031216	0	0	0	0	0	0	0	0	0	0	0	0	0	0	0	0	0	0	0	0	0	0	0	0	0	0	0	0	0	0	0	0	0	0	0	2.79E-05	0	0	0	8.15E-06	0	0	0.0019936	0	0	0	9.29E-05	0	0.00052013	0.00012451	0	0	0	0	0	0.00085472	0	0.0017693	0.0002422	0	0	0	0	0	0	0	0	0	0	0	0	0	0	0	0	0	0	0	0	5.30E-05	0	0	9.12E-05	0	0.00097359	0.00011372	0	0	0	0.00011949	0.00015131	0.0001472	0	0	0	0	0.00021684	0	0.00016871	0	0.00024643	0	0	0	0	0.00025105	0	0	0.0014953	0	0.00087288	0	0	0	0	0	0	0	0.00030802	0	0	0.00032801	0	0	0	0	0	0	0.00040497	0	0	0	0	0	0	0	0	0	0.0034452	0	0.00015724	0	0	0	0	0	5.87E-05	0	0	0	0	0	0	0	0	0	0	0.00024106	0.00023131	0	0.00026814	0	0.00040336	0	0	0	0	0	0	0.00038514	0.00098776	0	0	0	0.00051698	0	0	0	0	0.00045059	7.98E-05	9.16E-05	0.00015759	0	0	0	0	0	0.00021727	0.00085294	0	0	0	0	0	0	0	0	0.00037954	0	0	0.00053563	0	0.00051102	0	0.00049735	0	0	0	0	0	0	0.00076576	0	0	0.00058278	0.00048563	0	0.00019756	0	0	0	9.45E-06	0	3.21E-05	0	0.00018529	0	0.00070924	0	0	0.00029281	0.0017676	0	0	0	0	0	0	0	0	0	0	0	0.0016055	0	0	0	0	0	0	0.0016761	0	0.0012081	0	0	0	0.00016202	0.00016474	0	0.00024118	0	0	0	0	0	0.00010525	0	0	0	0	0	0	0	0.00022951	0	0	0	0	0	0	0	0	0	0	0	0	0	0	0	0	0	0	0	0	0	0	0	0	0	0	0	0	0	0	0	0	0	2.71E-05	0	0	0	0	0	0	0	0.0001563	0.00015219	0	0.0010089	0	0	0	0.00017389	0	0	0.0052338	0	0	0	0	0	0	0	0	0	0	0	0	0	0	0.00083453	0	0	0.00034792	0	0	0	0	0	0	0	0	0	0.00033491	0	0	0	0	0	0	0	0	0	0	0	0	0	0	0	0	0	0	0	0	0	0	0	0	0	0	0	0	0	0	0	0.00045182	0	0	0	0	0	0	0	0	0	0	0	0	0	0	0	0
0	0	0	0	0	0	0	0	0	0	0	0	0	0	0	0	0	0	0	0	0	0	0	0	0	0	0	0	0	0	0	0	0	0	0	0	0	0	0	0	0	0	0	0	0	0	0	0	0	0	0	0	0	0	0	0.00079723	0.0012123	0	0	0	0.00026661	0	0	0	0	0.00015837	0	0.00018901	0.0016083	0	0	0	0.00019434	0	0.00019615	0	0	0	0	0	0.00025298	0	0	0	0	0	0	0	0	0	0	0	0	0	0	0	0	0	0	0	0	0	0	0	0	0	0	0	0	0	0	0	0	0.00098519	0	0.00083676	0.0001968	0	0	0	0.00028939	0.00030878	0	4.22E-05	6.10E-05	0	0	8.10E-05	0	0	0	0	0.00013927	0.0001569	0	0	0	0	0	0	0	0	0	0	0	0	0	0.00021605	0.00025201	0	0	0	0	0.00027306	0	0	0.00032429	0	0	0	0	0	0	0.000378	0	0	0	0.00040888	0	0	0	0	0	0	0.00045456	0	0	0	0	0	0	0	1.68E-05	0	0.00012878	0.00031399	0.00021582	0.00070284	3.00E-05	0	0	0	0	0	0	0.00015074	0	0	0.00060901	0.00026074	0.00018063	0	0	0	0	0	0	0	0	0	0.00029978	0	0.00031602	0	0	0	0	0	0	0	0.00092431	0	0	0	0.00018528	0	2.14E-05	0	0	9.08E-05	0	0	0	0	0	7.87E-05	0	0.00010637	0.00045993	0	0	0	0.00017601	0	0	0	0.0002056	0	0	0.00022738	0.00025793	0	0	0.00025494	0	0.0002491	0	0	0.00024624	0	0.00023524	0	0	0	0	0	0	0	0	0	0.00034415	0	0	0	0.00036414	0.00035388	0	0	0	0.00037499	0	0	1.31E-05	0	0	0	0	0.00080068	0.0018215	9.33E-05	0	6.31E-05	0	0	0	0.00049402	0	0.00017458	0	0	0	0	0	0	0	0	0	0	0	0.00028218	0	0	0	0	0	0.00037397	0	0	0	0	0	0	0	0.001326	0.00012425	0	0	0	2.38E-05	0.00036536	0.0016123	2.83E-05	9.22E-05	7.78E-05	0	0	9.07E-05	0	0	0	0	0	0.0002271	0.0007497	0	0	0	0	0	0	0	0	0	0.00039667	0	0	0	0	0	0.00048024	1.28E-05	0	0	0.00017277	0.0024577	0.0001646	0	0.00015658	0	0	0	0.00011792	0	0.0001553	0	0	0	0	0	0	0	0.00030844	0	0	0	0	0	0	0.00050907	0	0	0	0	0	0	0	0	0	0.001345	0	0.00074724	0	0	0	0	0	0	0.00033828	0.00010317	6.39E-05	0.0001001	0	0.00010525	0	0	0	0	0	0	0	0	0	0	0.00024361	0	0.00028225	0	0	0.00026455	0	0.00028225	0.00030212	0	0.00030932	0	0	0	0	0	0	0	0	0	0	0	0	0	0	0	0	0	0.00085421	0	0	0	0	0.00052781	0	0	8.47E-05	0.00014546	0	0	0	0.00053636	0	0	0	0	0	0	0	0	0	0.00019933	0	0	0	0	0.00025676	0	0	0	0.0002773	0	0.00035123	0	0	0	0	0	0	0.00028367	0	0	0	0	0	0.00031594	0	0	0	0	0	0	0	0	0.00035623	0	0	0	0	0.00036139	0	0.00036139	0.00040992	0	0	0	0	0	0.00039636	0	0	0	0	0	0	0.00041714	0	0	0	0	0	0	0	0	0	0	0	0	0	0	0	0	0	0	0	0
0	0	0	0	0	0	0	0	0	0	0	0	0	0	0	0	0	0	0	0	0	0	0	0	0	0	0	0	0	0	0	0	0	0	0	0	0	0	0	0	0	0	0	0	0	0	0	0	0	0	0	0	0	0	0	0.00028536	0.0025576	0	0	1.16E-05	0	3.37E-05	0	0	0	0	0.00018265	0.00020414	0	0	0	0	0	0	0	0	0	0.00027563	0	0	0.00026812	0	0	0	0	0	0	0	0	0	0	0	0	0	0	0	0	0	0	0.00045939	0	0	0	0	0	0	0	0	0	0	1.99E-05	0	0	0.00012491	8.08E-06	0	4.38E-06	0	0	0	0.00035333	0	4.83E-05	7.42E-05	0	0	0	0.00011294	0	0	0	0.00018389	0	0	0.00068801	0	0	0	0.00020286	0	0	0.00023455	0	0	0.00025759	0	0.00027031	0	0.00028398	0.00034401	0	0.00027839	0	0	0	0	0	0.00036941	0	0	0.0004217	0	0	0	0	0	0	0	0	0	0	0	0	0	0	0.00054769	0	0	0	0	0	2.23E-05	0.00055939	0	0	9.00E-05	0.00024517	0.00034922	4.46E-05	0	0	0	0	0.00051044	0	0	0.00015733	0.0001905	0	0	0	0	0	0	0	0	0	0	0	0	0	0	0	0.0009665	0	0	0	0	0	0	0	0.0011739	0.00020919	1.11E-05	0	0	0	0	0	0.00048328	9.45E-05	9.22E-05	0.0001076	0	0	0.00045909	0	0.00012569	0	0	0.00014568	0.00016138	0	0	0	0	0	0.00020745	0	0	0.00027724	0	0	0	0	0	0	0	0	0	0	0	0	0	0.00028651	0	0	0	0	0	0	0	0	0	0	0.0003732	0	0	0	0	0	0	8.12E-05	0	0	0	0	0	0.0008957	0.00040151	0.00028688	0	0.00036894	4.56E-05	0	0	0	0	0.00014833	0.00057865	0.0005723	0	0	0	0	0	0.00027401	0	0	0	0	0	0	0	0	0	0	0	0	0	0	0	0	0.0034372	6.58E-05	0	0.00056839	0	0	0	0.00040344	0	6.29E-05	4.85E-05	0	0.00052677	6.15E-05	0	0.00012706	0.00018055	0	0	0	0	0	0	0	0	0.00032987	0	0	0	0	0	0	0	0	0	0	0.00088955	0	0	0	0.00019187	0	0.0010161	0	0	0.00070576	0	0.00077366	0.00012747	0	0	0.0001612	0	0.00029123	0.00026157	0	0	0	0	0	0	0	0	0	0	0	0	0	0	0	0	0	0	0	0	0.00079949	0	0.0014663	0	0	0	0	0	0	0	0.00044199	0	0	9.20E-05	0.00011074	0	0	0	0	0.00022624	0	0.0002419	0	0.00027286	0	0	0	0	0	0	0.00027005	0	0	0	0	0	0	0	0	0	0	0	0.00031854	0	0	0	0	0	0	0	0	0	0	0.00020595	0.0001232	0	1.61E-05	0	2.66E-06	0.00022406	0	9.00E-05	0	0	0	0.00014667	0	0	0	0.00062329	0	0.00016838	0	0	0	0	0	0	0	0	0	0.0002621	0	0	0	0	0	0	0	0	0	0	0	0	0	0	0	0	0	0.00032127	0	0	0	0	0.00033796	0	0	0.0003517	0	0	0	0	0	0	0.00036672	0.00038918	0	0	0	0	0	0	0	0.00040169	0	0	0	0	0	0	0	0	0	0	0	0	0.00043797	0	0	0	0	0	0	0	0	0	0	0	0	0	0
0	0	0	0	0	0	0	0	0	0	0	0	0	0	0	0	0	0	0	0	0	0	0	0	0	0	0	0	0	0	0	0	0	0	0	0	0	0	0	0	0	0	0	0	0	0	0	0	0	0	0	0	0	0	0	0.0019526	0	0	0	0	0.0010871	0	0	0.00011176	0	0	0	0	0.00055684	0.0001643	0	0	0	0.00065497	0	0	0.00023515	0	0	0	0	0	0.00027309	0	0	0	0	0	0	0	0	0	0	0	0	0	0	0	0	0	0	0	0.00046568	0	0	0.00045167	0	0	0	0	0	0	0	0.0025726	0.0002824	0	0	0	6.34E-05	0	0.00036759	6.75E-05	0.0003629	0	0.00010014	0	0	0.00012007	0	0	0	0	0	0	0.00022514	0	0	0	0	0.00026719	0	0	0.00029688	0.0002374	0	0	0	0	0	0	0	0	0	0	0	0	0	0	0	0	0	0	0	0	0	0	0	0	0	0.00046197	0	0	0	0	0	0	0	0	0	0	0	0	0	0.00046214	0	0	0	3.28E-05	0	8.06E-05	0	0	0	0	0	0	0	0	0	0	0	0	0	0	0	0.011627	0	0	0	0	0	0	0	0	0	0	0	0	0	0	0	0	0.00027373	0	0	0	0	0	0	0	0	0	0	0	0	0	0	0.0001472	0.0028759	0	0.00016719	0	0	0	0.0011317	0	0.00024643	0	0	0	0	0	0	0	0	0	0	0	0	0	0	0	0	0	0	0	0	0.00032801	0	0	0	0	0	0	0	0	0	0	0	0	0.0058024	0	0	0	0	0	5.65E-05	1.06E-06	0	0	0	0.00012019	0	0.0029559	0.00019567	0	0	0.00070322	0	0	0	0.00024494	0	0	0	0	0	0	0	0.00033931	0.00034623	0	0.00039482	0	0.00042543	0	0	0	0	0	0	0	0	7.54E-05	0	0	0	0	0	1.06E-05	0	0	0	0	0	0	0.00052566	0	0	0	0	0	0	0	0	0	0	0	0	0	0	0	0	0	0	0.018703	0	0	0.00063192	0	0	0	0	0.00030119	0	0	0	0.0051907	3.29E-05	7.95E-05	0	0	0.00020871	0	0	0	0	0	0	0	0	0	0	0	0	0	0	0	0	0	0	0	0	0.0039055	0	0	0	0	0	0	0	0	0	0	0	0	0	0	0	0	0	0	0.00011643	0	0.0001579	0.014407	0.00018584	0	0	0	0	0	0	0	0	0	0	0	0	0	0	0	0	0	0	0	0	0	0	0	0	0	0	0	0	0	0	0	0	0.00049491	0	0	0	0	0.00029172	0	0	2.26E-05	0.00011427	0.00011331	0	0	0	0.0010456	0	0.00017545	0	0	0	0	0.00026713	0	0	0	0	0	0	0.00075964	0	0	0	0	0	0	0	0	0	0	0	0	0	0	0	0	0	0	0	0	0	0	0.00035266	0	0	0.00037497	0	0	0	0	0	0	0	0	0	0	0	0	0	0	0	0	0	0	0	0	0	0	0	0	0	0	0	0	0.0055015	0	0	0	0	0	0	0	0	0	0	0	0	0	0	0	0
0	0	0	0	0	0	0	0	0	0	0	0	0	0	0	0	0	0	0	0	0	0	0	0	0	0	0	0	0	0	0	0	0	0	0	0	0	0	0	0	0	0	0	0	0	0	0	0	0	0	0	0	0	0	0.0023634	0	0	0	0	0	0	0.0010301	0	0	0	0	0	0	0	0.00027393	0	0	0.00031138	0	0	0	0	0	0	0	0	0	0	0	0	0	0	0	0	0	0	0	0	0	0	0	0	0	0	0	0	0	0	0	0	0	0	0	0	0	0	0	5.54E-05	0	0	0.0001017	0.0001169	0.0011564	0	0	0	0	0	0.00062535	0	0	0	0	0	0	0.00027923	0	0	0	0	0	0	0.00031721	0.00031538	0.00037258	0	0.00034707	0	0	0	0	0	0	0	0	0	0	0	0	0	0	0	0	0	0	0	0	0	0	0	0	0	0	0	0	0	0	0	0	0	0	0	0	0	0	0	0	0	0	6.44E-05	0	0.00010791	0	0	0	0	0	0	0	0	0	0.00026975	0	0	0	0	0.0004536	0	0	0.00039553	0	0	0	0	0.00042688	0.00042688	0	0	0	0	0	0	0	0.0033541	0	0	0	0.0002768	0.00015676	0	0	0	0.00023671	0	0	0	0	0	0	0	0	0.00027542	0	0	0	0	0	0	0	0	0	0	0	0	0	0	0	0	0	0.00041404	0	0	0	0	0	0	0.001922	0.0011817	0	0	0	0	0	0	0	0	0	0	0	0	0	0	0	0	0	0	0.00069526	0.00045073	0.0010958	0	6.34E-05	0.00016105	0	0	0.00031217	0	0	0	0	0	0	0	0	0	0	0	0.00029723	0	0	0	0	0	0	0.00050162	0	0	0	0	0	0	0	0	0	0	0	0	0	0	0	0	0	0.0052479	0.00015146	0	0	0	0	0	0	0	0	0	0	0	0.00040352	0.00038735	0	0	0	0	0	0	0	0	0	0	0	0	0	0	0	0	0	0	0	0.00060846	0	0.00016188	0.00022205	0	0	0	0	0	0	0	0	0	0	0	0	0	0	0.0005892	0	0	0	0	0.00067597	0	0	0	0	0	0	0.00089764	0	0	0	0	0	0	0	0	1.28E-05	0	0	3.40E-05	0.0050508	0	0	0	0	0	0	0	0	0	0	0	0	0	0	0	0	0	0	0	0	0	0	0	0	0	0	0	0	0	0	0	0	0	0	0	0	0	0	0	0	0	0	0	0	0	0	0	0	0.0019129	0.00055585	0	0	0	0	0	0	0	0	0	0	0	0	0	0	0.00031115	0	0	0	0	0	0	0	0	0	0	0	0	0	0	0	0	0	0	0	0.00042174	0	0	0	0	0	0.0012267	0	0	0	0	0	0	0	0	0	0	0	0	0	0	0	0	0	0.00045906	0	0	0	0	0	0	0	0	0	0	0	0	0	0	0	0	0	0	0	0	0	0	0	0	0	0	0	0	0	0	0	0	0	0	0	0
0	0	0.00071503	0	0.01007	0.01006	0	0.00051385	2.03E-06	0	0	0.01237	0.0023133	0	0	0.00040063	0.0011551	0.00060963	0	0.0014639	0.00011231	0	0	4.90E-05	0	0.00059319	0	0	0	0	0.0017616	0	0	0.004294	0	0	0	8.87E-05	5.62E-05	0.00093472	0	0	0.00034428	0	0	0	0	0.00037745	0.00013319	0	0	0	0	0.0023634	0	0	0	0	0	0	0	0	0	0	0	0	0	0	0	0	0	0	0	0	0	0	0	0	0	0	0	0	0	0	0	0	0	0	0	0	0	0	0	0	0	0	0	0	0	0	0	0	0	0	0	0	0	0	0	0	0	0.010319	0.0070595	0	0	0	0	0.017112	0	0	0	0	0	0.002869	0	0	0	0	0.0015588	0	0	0	0	0.0013198	0	0	0	0.0026248	0	0.0067043	0	8.23E-05	0.0036187	0	0	0	0.00050289	0	5.18E-05	0.0017246	0	0	0	0	0	0	0.00027832	0	0	0	0.0012004	0	0	0	0.00013916	0.00031754	0	0	0.0008273	0	2.16E-05	0	0	0.00054312	7.68E-05	0.00026486	0.00016184	0.00095817	0	0.00032587	0	0.02637	0	0	0.0078156	0	0.0010216	0	0	0.0011459	0.0010203	0.0038516	0.0012493	0.00036782	9.17E-06	0.00035767	0.00061418	0.00066125	0	0.0016351	0	0.0035445	0.00093386	0	0.0017512	0	0.00043237	0	0	0	0	0	0.00018408	0	0	0.00028098	0.00035944	5.82E-05	0.00066886	0	0	0	0.00030723	0.018696	9.71E-05	0.0094542	0	0.00029255	0	0.0054921	0.0029732	0	0	0	0	0	0	0	0	0.00090041	0	0	0.0012858	0.00094281	0.00053475	0	0	0	0	0.0026379	0	0	0	0	0.0015749	0	0.00021003	0.0012348	0.00015347	0.00043918	0	0	0.0017934	0	0	0.00022207	0	0	0	0	0	0.00013852	6.42E-05	0	0	0	0.00019764	0.00026719	0	0.00024321	0.00049461	0.0016652	0.0010159	0.013384	0	0.0050497	0.028226	0	0	0	0	0.0051564	0	0	0.0031853	0	0	0.004678	0	0	0	0	0	0.0021108	0	0	0.0002923	0.00078887	0.0023219	0	0	0	0.0010617	0.00059719	0	0	0	0.00010647	0.00010647	0	0.00033672	0.023352	0.0017772	0	0	0	0.00049445	0.00088472	0.0012886	0	0	0	0	0	0.0021886	0.0022707	0	0	0.00030859	0	0	0	0	0.00015348	0	0.0014518	0	6.84E-05	0	0.0010794	0	0	0.00019224	0	0	0	0	0	0	0	0.011261	0.0026592	0	0.0020754	0	0	0.0014999	0	0	0.0070133	0	0	0	0	0.00048668	0.001367	0	0	0.0015444	0.001559	0	0	0.00072546	0.0013046	0.00010858	0.0060284	0	0	0.00017882	0	0.0019324	0	0	0	0.002161	0	0	0.097888	0	0.008424	0	0.019254	0	0.0041834	0	0	0	0	0.0037883	0	0	0	0	0	0	0	0	0	0	0	0	0	0	3.71E-05	0	0	0	0	0	0.00016664	0	0	0	0	0	0	0	0	0	0	0	0.0026476	0	0	0.001001	0	0	0	0	6.28E-05	0	0	0.024629	0.0060094	0	0	0	0	0	0	0	0.00019251	0.00020173	0	0	5.12E-06	0	0	0	0	0.0017162	0	0.0011407	0.00030402	0	0	0	0.00015376	0.00076511	0	0.0044308	0.00089011	9.03E-05	0	0.00053104	0.0014295	0.00022094	0	0.0011247	0.00030601	3.97E-05	0	0	0.00020705	0.0015118	0	0	0	0	0	0	0	0	0	0.00050092	9.37E-05	0	4.22E-05	0	6.02E-05	0.00090069	0	0	0	0	0.00033418	0.00026097	0	0.00030957	0	0	0	0	0.00014728	0	0	0	1.24E-05	0	0	0.00025271	0.00022242	0.00046427	0	0.00041773	0	0	0.00036408	0.00014728	0.00022242	1.24E-05	0	0	9.06E-05	0.00013931	0	0.00084025	0	0
0.024948	0	0	0.012092	0	0	0.000491	0	0	0.0080076	0.0072595	0	0	0	0.00058497	0.0032691	0	0	0	0	0	0	0	0	4.38E-05	5.41E-06	0	0	0.00084385	0.00049136	0.00042083	0	0	0	0	7.83E-05	0	0	0.0012321	0	0	0	0	0	0	0	0	0	0.00042192	0	0.00079723	0.00028536	0.0019526	0	0	0	0	0	0	0	0	0	0	0	0	0	0	0	0	0	0	0	0	0	0	0	0	0	0	0	0	0	0	0	0	0	0	0	0	0	0	0	0	0	0	0	0	0	0	0	0	0	0	0	0	0	0	0	0	0	0	0	0	0.0084024	0.0042448	0	0	0	0.00022194	0.00057091	0.005434	0.003354	0	0	0.0011255	0.00079303	0.0030165	0.0062978	0	0	0	0	0	0	0.00070339	0.0036651	0	0	0.002746	0	0	0	0	0.0011296	0	0	5.37E-05	0.00036479	0	0.0002767	0.0037495	0.0014924	0.00071828	0	0.0035991	0.0029754	0	0.00047885	0	0.001563	0	0	0	0	0	0.00011335	3.93E-05	0.00043977	0	7.61E-05	0	0	0	0	0.0011533	0	0	0	0.0021668	3.79E-06	0	0	0.026317	0	0	0.0083484	0.00059797	0.0085807	0	0	0	0	0	0	0	0	0	0.0010641	0	0	0	0	0	0	0	0.0024124	4.49E-05	0	0	0	0.0019554	0	0.0010637	0.0028009	0.00075499	0	0	0.00025059	0	0	0.01908	0.011254	0	0	0	0	0.0030703	0	0	0	0	0.0025578	0	0	0.0011576	0.0021528	0.00027442	0	0	0	0.00075884	0	0	0	0	4.39E-05	2.07E-05	0.00086206	0.0010652	0	0.0021696	0	0.0019778	0.0011595	0	0.0024988	0	0	0	0	0	0	0	0	0.00012115	0	4.03E-06	0.00027764	0.0011119	0.00090047	0.0002038	0	0	0.00035466	0.00051465	0	0	4.29E-05	0	0.000444	0	0	0.0030965	0	0	0	0	0.0021156	0.031776	0.0083837	0	0	0.0012909	0	0	0.0044386	0	0	0.0052465	0.0020117	0	0	0	0	0.0019175	9.65E-05	0	0	0	0	0	0.0012788	0	0	0	0.00066451	0	0	0	0	0	0	0	0.017583	0	0.0064212	0.0018013	0	0	0.0026335	0.0018968	0.0021092	0.0024033	0.0030785	0	0.00017659	0	0.011449	0	0	0.0024418	0	0.0078211	0.00060548	0	0	0	0.00025481	0	0	0	0.00015921	0	0.00033911	0	0.0021654	0	0	0.00034689	0.031599	0	0	0	0	0	0.0061827	0	0	0.0003161	0	0.0090744	0.0060114	0.0017335	0	0	0	0	0	0	0	0	0.0022595	0.00056486	0	0.00034522	0	0	0	0	0	0	0	0	0	0	0	0	0	0.0077991	0	0.02049	0	0	0	0	0.0036482	0	0.0041477	0	0.0024831	0	0	0.0012561	0	0	0.0012032	0	0.0016906	3.54E-05	0.0015831	0.00048955	0	0	0.00031627	0	0.00091908	0	0.00063689	0.0060354	0	0.0050072	0.0039815	0	0	0.0030956	0	0.0043432	0	0.00098264	0.00038391	0	0	0.0013911	0.0033045	0	0.00010977	0.00039439	0.00059212	0	2.76E-05	0	0.027405	0	0	0	0	0.003487	0	0.00059162	0	0	0	0	8.88E-05	0	0	0.001274	0.0024396	0	0	0	0.003425	0	0	0.0021035	0.00036968	0.0029245	0.00035371	0	0.001727	0	0	0	0	0	0	0.00012172	0	0.00014307	0	0.00012199	0	0.00010151	0	0	0	0.0007532	0.00032417	0.0004289	0.00041764	6.12E-05	0	8.11E-05	0.00025213	0	0	0	0.00033288	0	0	0	0.00010166	0	0.00057701	0	0	2.20E-05	0	0	0.00021399	0	2.20E-05	0	0	0	0.00091392	0.0003766	0	2.61E-06	0	0	0	0.00040757	0	0.00057565	0.0017634	0	0	0	0	0	0	0.00058623	0	0	0	0	0	0
0.015888	0	0.011226	0.00096169	0	0	0	0	0	0.0022981	0.0074742	0	0.00034441	0	0.0075114	0	0	0	0	0	0	0.0008151	0	2.58E-05	0.00013317	0.002002	0	0	0.0025832	0.00059185	5.62E-05	0.00068065	0.00019676	0	0	0	0	0.00071	0	0.00049503	0	0	0	0	0	0.00036221	0	0	0	3.89E-05	0.0012123	0.0025576	0	0	0	0	0	0	0	0	0	0	0	0	0	0	0	0	0	0	0	0	0	0	0	0	0	0	0	0	0	0	0	0	0	0	0	0	0	0	0	0	0	0	0	0	0	0	0	0	0	0	0	0	0	0	0	0	0	0	0	0	0	0.0009868	0.0042403	0	0	0	0	0	0.00095564	0.002275	0	0	0.0032859	0.0019402	0.0034148	0.0010307	0	0.0019613	0.00076676	0.00090783	0	0.00092074	0.0020689	0.0042999	0.0044621	0	0	0	0.001273	0	0	0	0.00050748	0	0	0.00050475	0.0016811	1.74E-05	0.00059316	0	3.79E-05	0	0	0	0	0.00014324	0.0014786	0	0	0	0	0.00058283	0	0	0.00053442	7.27E-05	0	0	0	0.00053442	7.16E-05	0	0	0	0	0	0.0003142	0	0.00026929	0	0.0041904	0.0037979	0	0.0082677	0.00026121	0.0060369	3.25E-05	0	0	0	0	0	0	0	0	0.001125	0	0	0.0009023	0	0	0.00023779	0	0	7.79E-06	0	0.00069353	0	0.0016185	0.00014472	0	0.00037906	0.000405	0	0	0	0	0.00012033	0.0034942	0.0063548	0	0	0	0	0.00021398	0.0025792	0	0.0015781	0.00058405	0.004899	0	0.00032445	0.0011346	0.0038797	0.0001642	0	0	0	0	0.00047194	0	0.00058501	0	0.00060746	0.00058062	0.002661	0.00042527	0	0.00084305	0	0.0028112	0	0	0	0	0	0.00033207	0	0.00033207	0	0	0	0.00044132	0.00056593	0	0	9.27E-05	0.0016064	0	0.001309	0	0	0	0	2.40E-05	0	0	0.00052003	0	0	0	0	0	0	0	0.0026218	0.014849	0.0059103	0.00012393	0	0.0054159	0	0	0.00014686	0.00020262	0	0.00055885	0.0085026	0.0013936	0.0004131	0	0	0	0.00058971	0	0	0	0.00024838	0	0.0011466	0	0	0	0.00031533	0	0.00010327	0	0	0	0	0	0.0085098	0.0099303	0	0	0	0	0	0.0069318	0	0.0061916	0	0	0	0	0.00064337	0	0	0.002927	0.00055373	0.00033884	0.00032169	0	0	0	6.23E-05	0.010334	0	0	0	0	0	0	0	0	0	0	0.0059598	0	0	0	0	0.00072254	0.0033673	0	0	0.0015413	0	0.0063965	0.0093947	0	0.0058911	0	0	0.0041682	0	0	0	0	0	0	2.46E-05	0.00056576	0	0.00094881	0	0	0.0004123	0	0	0.00040301	0	0	0	0	0	0.025091	0	0.0054084	0	0	0	0.0085802	0.014719	0	0.0018656	0	0.0022761	0	0.00086154	0.0019279	0	0	0	0	0	0	0.00071259	0	0.00021302	0	0	0.00022451	8.28E-05	0	0	0.00039932	0	0	0.00054559	0.00014853	0	3.63E-05	1.40E-05	0.0014464	0	0.0013347	0	0.00076665	0	0	2.21E-05	0	0	0	0.00020965	0	4.73E-05	0	0.011775	0	0	0	0.00013447	0.0028348	0.00059845	0.0024535	0.0009453	0.0018162	0	0	0.00010713	0	0	0.001718	0	0	0.00055789	0	6.92E-05	0	0	0.000347	0	0	0.00011897	0	0	0	0	0	0	0	0	0	0	0	0	0	0.0009831	0	0	0	0	6.71E-05	0.00039634	0.00029469	0.00030137	0.00097387	0.00011271	0.00031865	0	0	0	2.68E-05	0	0	0	0	0.00055776	0.00014377	0	0.00055776	0.0011287	0.0004494	0	0	0	0.00034232	0.0004494	0	0	3.35E-05	5.22E-05	3.35E-05	4.69E-06	3.35E-05	0	0	0	0	0	0	0	0.00013568	0	0	0	0.00018431	0	0.00015932	8.29E-05	0	0	6.13E-05	0	0
0	0	0.0046413	0	0.0001182	0.021498	0	0.0015344	0	0	0	0.00041632	0	0	0.00011905	0.00068061	0.0012695	0	0	0	0	0.00018424	0	0.00062869	0	0	0.00010541	0	0	0	0.00043365	0	0	0	0	0	2.66E-05	0	2.98E-05	0	0	0.00060857	0	0	0.00031247	0.00044396	0	0.00033238	0.0010369	0	0	0	0	0	0	0	0	0	0	0	0	0	0	0	0	0	0	0	0	0	0	0	0	0	0	0	0	0	0	0	0	0	0	0	0	0	0	0	0	0	0	0	0	0	0	0	0	0	0	0	0	0	0	0	0	0	0	0	0	0	0.012679	0.0053592	0	0	0	0	0	0	0.00030208	0.00013984	0	0	0	0	0	0	0.00026162	0	0.0018111	0.0016016	0.00010183	0	0.0017546	0.0015249	0	0	3.47E-05	0.00010947	0	0.00077211	0.00012057	0	0.00066013	0.00078403	6.26E-05	0	0	0	0	0.00019144	0	0	0	0	0	0	0	7.12E-05	0.00033007	0	0.00047929	0	0	0	0.00070221	0	0.00014095	0.00025174	0	0	0.00026884	0.00014095	0	8.43E-05	0	0.0005121	0	0	0	0.00057312	0	0.0083677	0	0.0038947	0	0	0	0	0.0018843	0.00028977	0.0048882	7.13E-05	0	0	0.000373	0.0035774	0.00031018	0	0	0.001663	5.03E-05	0	0	0.00065525	0	0	0.00011949	0	0.0001673	0.0023522	0	0.00020507	0	0	0	0.00065687	0	2.97E-05	0	0	0	0	0.0085658	0	0.006392	0.0060251	0	0.00030354	0.0042349	0	0.0010437	0	0.0016751	0.0013769	0	0	0.00024703	0	0	0	0.00038181	0.00019763	0.00044371	0	0	5.81E-05	0	0	0	0	0	0	0	0.00017206	0	0	0	0	0	0	0.00081198	0	0	0.00031411	0	0	0	0	0	0	6.83E-05	0	0.0007578	0	0	0	0.00024773	0.00059645	0	0	0.00028191	0	0	0.0032554	0	0.01582	0.0026121	0	0	0	0.0035959	0	0	0	0	0	0.0022949	0.00040725	0	0	0	0.00028747	0.002461	0.00036176	0	0	0.00035325	0	0	0	0.00084095	0	0.0011709	0	9.64E-06	0	0	0.00036623	0.00066125	7.21E-05	1.45E-05	0.013001	0	0	0	0	0	0.014476	0	0	0	0	0	0	0.00022648	0	0.00013195	0	0.0020411	0.0040819	0.00080332	0	0	0	0	0	0.0036864	0.00055352	0	8.03E-05	0.0035291	0.00063639	0	0.00036901	0.00016603	0	4.75E-05	0	0	0	0.017828	0	0	0	0	0	0.0083543	0	0.0027081	0.0021602	0	0	0	0	0.00045348	0	0	0	0	0.0011404	0.0015157	0	0	0.0011253	0	0.00078434	0	0.0023834	0	0.00018677	0	0	0.00095337	0.00034856	0	7.45E-05	0	0.0019235	0	0	0	0.0010641	0	0.00089053	0	0	0.00040135	0.0011688	0	0.00029766	0	0.0052861	0	0.003794	0	0.00070903	0.0013625	0	0	0	0.0015492	0.0032326	0.0003692	0	0.00040013	0	0.0040174	0	0	0	0	0	0.00046996	0	0	0.0012321	0	0	0	1.54E-06	0	0	0	0	0	0	0	0	0	6.17E-06	0.00069711	0	0.012072	0.0057289	0.0055099	0.0028749	0	0.0011468	0	0	0	0.00053466	0	0	0	0.00031999	0	0	0	0	0	0	0	0.00069307	0	0	0	0	0	0	0.00016681	0.0007266	0.00038614	0	0.0009497	0	0	0	0	0	0	0	0	0	0.00011048	0	0	0.00027072	0	0	0	0	0.00059578	0	0.00031502	0	0	0	0	5.56E-06	0	0.00014644	0	0	0	0	0	0.00021384	0	2.44E-05	0	0	0	0	0	0	0	0.00018993	0.00058291	0	0.00060772	0.0002076	0.0002076	0.00083291	0	0	0	0	0.00015751	0	0	0.00041354	0	0.00026812	0	4.47E-05	0	5.74E-05	4.47E-05
0	0	0	0.00093037	0.0034395	0	0	2.52E-05	0	0	0	0	0	0.023373	0	0.0020489	0.0017753	0.00014204	0.0087763	0	0	0	0.002736	0.00031519	0.00015737	0	0.0017823	0	0	6.45E-05	0	0	0	0.00048666	0	0.00020497	0	0.00070753	0.00025024	0	1.49E-06	0.0017488	3.87E-05	0.0047693	0	0	0	0.0033031	0	0	0	0	0	0	0	0	0	0	0	0	0	0	0	0	0	0	0	0	0	0	0	0	0	0	0	0	0	0	0	0	0	0	0	0	0	0	0	0	0	0	0	0	0	0	0	0	0	0	0	0	0	0	0	0	0	0	0	0	0	0	0.0025326	0	0	0	0	0	0.0016891	0.00045307	0	0.0030441	0.00042473	2.14E-05	0	0.0002299	0	0	0	0.0014326	0.0013371	0	0	0	0.001519	0	0	0	0	0	0	0	0	0.00036967	0.00044035	0.00035384	0	0.00036967	0	0.0019943	0	0.00020188	0	5.13E-07	0.00021468	0	4.77E-05	0.00032502	0	0	0	4.02E-05	0.00079087	0.0036053	0	0	0.00013001	0	0	0	0.00044701	0	0.00055381	0	0	8.85E-05	8.85E-05	0.0002138	0.00074081	0	0	0	0	0.0031601	0	0.00051068	0.00033691	0	0.00010505	0	0.0002354	0	0	0.0015763	7.04E-05	0.00069973	0.00038666	0	0	0	0.00013398	0	0.00067247	0.0005166	0.0021308	4.31E-05	0	0	0	0.00015317	0	6.44E-05	0	2.18E-05	9.82E-05	0	0	0	0	0.0015588	9.23E-05	0	0	0	0.0020497	0.001897	4.09E-05	0.00013409	0.00051546	0.00050888	0.001206	0	0	0	0.0009199	0.00089018	0	0.00061177	0.00067427	0.0010902	3.19E-05	0.00032262	0	0	0.00023615	0	0.0017746	0	0	0	0	0	0	0.0006744	0	0	0	0	0.00014307	0	0	0	0	2.23E-05	0.00080397	0	0.00076476	0.00044259	0	0	0.00017479	0	0	0.00084902	0	0	0	0	2.73E-05	0	0	0	5.01E-05	0	0.0018415	0.00072256	0.0019158	0.00028242	0.0012979	6.31E-05	0	0	0	1.58E-05	0	0	0.00074266	0	0	0	0	0	0.00039293	0	0.00025132	0	0.00017794	0	0	0.00031054	0	0.00073478	0	0	0	0	0	0.00012711	0.00020243	0.00013495	0	8.47E-05	0	0	0.0012355	0	0	0	0.0034853	0.00042228	0	0	0.00014182	0.00012234	0	0.00011793	0	0	0.0011324	0	0.00070779	0	0	0.00085226	0	0.00041961	0	0	0	0	0	0.00097081	0	0	0	0.0010608	0	0	0.0011057	0.00015481	0.0041747	0	0	0.00091516	0.0025784	0.0010503	0	0	0.0010484	0.0025273	0.0010324	0.00092432	0	0	0	0	0	0.00070639	0.00032871	0	0	0.00057173	2.83E-05	0	0	0.0002509	0	0.0001737	0	0	0	0.00020834	3.44E-05	0	0	7.82E-05	0.00058922	0.0034025	0	0	0	0	0	0.0001173	0.00016525	0.001415	0	0	0.0031439	0	0	0	0.0090347	0	0.00035036	0	0	0.0013496	0.00048511	0.00036791	0.00037951	7.23E-05	0	0.00010375	3.08E-05	0	0	0	0	0.0018989	0	0.00073227	0	0	8.88E-05	0.00078662	0	0	0	0	0	0.00035614	0	0	0	0	0	0	0.00054515	0	0.00078262	0	0.00040337	0	0.0032926	0	0.0004841	0	0	0.00062474	0	0.00020416	0.00050908	0	0	0	0.002171	0	0	0.00028137	0.00067748	0	0	0	0.00010448	0	0	0.0021017	0	0	0.0019283	0	0	0.00049233	0.00088892	0	0.00021934	0	0	1.05E-05	0	0.0012212	0	0	0	0.00025956	0.00011265	0.00024584	0.00018172	0	0.00012431	0	0.00012431	0	0	0.00023244	0	0.0011007	0.00040015	0	0	0.00098169	0	0	5.65E-05	7.00E-06	0.0001486	0	1.63E-05	0.000216	0	0.00045571	0.00026207	0.00020167	9.09E-05	0	0	0	0	0	0	0.00015895	0	3.50E-06	0	0	0	0	0	0	0	3.50E-06	0.00019137	0	0.00017471	0.00026957	0	4.54E-05	2.30E-05	5.81E-05	4.54E-05
0	0.085962	0	0	0	0	0	0	0.0007753	0	0	0	0	0	0	0	0	0	0	0	0	0	0	0	0	0.00069768	0	0	0.00077853	0	0	0	0	0	0	1.54E-05	0	0.00074733	0	0	0	0	0	0	0	1.96E-05	0	0	0	0	0	1.16E-05	0	0	0	0	0	0	0	0	0	0	0	0	0	0	0	0	0	0	0	0	0	0	0	0	0	0	0	0	0	0	0	0	0	0	0	0	0	0	0	0	0	0	0	0	0	0	0	0	0	0	0	0	0	0	0	0	0	0	0	0	0.00062488	0	0.0010213	0.00071838	0	0.00055987	0.0011493	0	0.0003072	0.00085213	0	0	0.00098923	0.00057207	0	0	0	0	2.63E-05	0.0015687	0	6.30E-05	0	0	0.0001987	0.0010144	0	0	0.00026005	0	0	0	0.00050988	0.00042753	0	0	5.69E-05	0	0	0	0	0.0017169	0.00039716	6.96E-06	0	0	0	0	0	0	0	0.00016327	0.00030475	0	0	0	0	0.00092694	5.50E-07	0.00031987	4.73E-05	1.90E-05	0	0	0	0.00010198	5.52E-05	0.00010198	0	0.0022619	0	0	0.00015876	0	0.00032514	0.00048989	0	0	0	0	0.0018727	0	0.00013676	0	0.00021371	0.00042364	0	0	0.00094436	6.50E-05	0	0.0008414	0.00037737	0	0.00085679	0	0.00011419	0.00070246	0	0.00013685	0.00019415	7.37E-05	0.00032221	0	0	0	1.95E-05	0	0	0	0	0.00089821	0	0	0	0.00047872	0	0	0.00031586	0.00070293	7.97E-05	0.00048244	0.00045463	0.00032334	0	0	0	0.00044556	0	0	0.00043617	0	0	0.00061402	0.00012512	0.0010059	0	0.0002583	0	0	0	0	0	0.00026701	0	0	0.00087008	0.0012659	0.00056933	0.0003916	0	0	0.00017048	0	0.00026062	9.89E-06	0	9.23E-05	0	0	0	0	0	0	0	0	0.00032912	0	0	8.04E-05	0	0.0022592	0	0	0.0010566	0.00090433	0	0.00058783	0	0.00045907	0.0018201	0	0	0	0	0.00045818	0	0	0	0	0	0	0	0.00027022	0	0	9.92E-05	0	0	0	0	0.00011466	0.00043229	0.00034309	0	0	0	0	9.29E-05	0.00072592	0.0021279	0	0.0016691	0	0	0.00090428	0.0016417	0.00040741	0.0003712	0	0.0011703	0	0.0008252	0	0	8.78E-05	0	0	0	0	0	0	0	0	0	4.68E-05	0.00071961	0	0	0	0	0	0	0	0	0	0.00015731	0.0017221	5.54E-05	0.0016116	0	0	0.0025703	0	0	0	0	0	0.00030889	0.00010683	0.00058967	0	0	8.54E-05	0.00028721	0	5.69E-05	0	0.00026531	0	1.50E-05	0	0	0	0.00089128	0.00010441	0.00036052	0	1.43E-05	0.00033082	0	0	0	0	0	0.0040908	0	0.001164	0	0.0001993	0	0	0.0015653	0.0013525	0	0	0.00041973	0	0	0	0.00027917	0	0.00033926	0	0	0	0	0	3.70E-05	0	0.00040659	0	0	0.00014442	9.32E-05	0	0	0.00018742	0	0.00012449	0	0	0.00012449	0	0	0	0.000451	0	0	1.41E-05	0	8.89E-06	1.95E-05	0	1.95E-05	0	0	0	0	0.0018505	0	0	0	0	0.00080457	0.00065833	6.56E-05	8.87E-05	0	0.00032368	0	0	0	0	0.00027844	0	0	0	0.00036172	0	0	0	0	0	0	0	0	3.80E-05	3.12E-05	0	0	0	0	0	0	0.00023313	0	0	0.00055639	0.00027117	0	0	0.00010533	0	0.00023313	8.32E-05	0.0001131	5.60E-05	0.00063028	0.00034693	0	0	0	0	0	0.00039695	0	0	0.00030737	0	0.00048469	0.00041041	0.0001293	0	0	0	0	0	0	0	0.00053619	5.27E-05	1.86E-05	2.48E-05	1.86E-05	0	0	0	0.0005548	0.00035746	0	0	1.27E-05	0	0	0.00063833	0.00030737	0	0	0.00030737	0	0	0.00013232	0.00011964	0.00077185	0	0
0.001432	0	0	0.0041448	0.00026579	0	0.015436	0	0.00085043	0.0024678	0	0	0	0	0	0	0	0	0.00031776	0.00035887	0	0	0	0.00027666	0	0	2.90E-05	0.0064572	0	0	0	0	0	0	0	2.70E-05	0	0	0	0	0	0	0	0	0	0	0	0	0	2.24E-06	0.00026661	0	0.0010871	0	0	0	0	0	0	0	0	0	0	0	0	0	0	0	0	0	0	0	0	0	0	0	0	0	0	0	0	0	0	0	0	0	0	0	0	0	0	0	0	0	0	0	0	0	0	0	0	0	0	0	0	0	0	0	0	0	0	0	0	0	6.03E-05	0	0.0026975	0	0	0	0	0	0.0052775	0.00081587	0.00014478	0	0	0.0005029	0	0	0	0.00045246	0	0	0	0	2.01E-05	0	6.29E-05	0.0001801	0.00049912	0.00020318	0	0.00078019	0	0.00043528	0	0	6.15E-05	0.00013887	0.00037216	0	0.0013058	0.00017033	0.00016227	0	8.26E-05	0	0	0	0.0001964	0.0001964	0.00010553	0	4.13E-05	0.00046178	4.88E-05	0	0.00017608	0	2.10E-06	4.88E-05	0	0.00026631	0	0	0	0	5.68E-05	0	0	0	9.42E-05	0.0004688	0	0	0.0015433	0.00024977	0.00036168	0	7.46E-05	0	0	0	0	0	0	3.02E-07	0.0093852	0	0	0	0	0	0.00035902	0.0007681	0	0	0.00010318	0	0	0	0.00018314	6.63E-05	0	0	0	0	0	0.0010926	0.00088877	6.88E-05	0	0	0	0	4.42E-05	8.22E-06	0	0	0	0	0.00021373	0	0	0	0.00033144	0.0005241	0.0097117	0	0.00042579	0	0	0	0.0023023	0.00031053	0	0	0	0	0	0.003684	0	0	0.0011198	0	0.00029493	0	0.00026665	0	5.26E-05	0.00035526	0	0	0.00014323	0	0	0	0	7.41E-05	0.00031899	7.41E-05	4.44E-05	0	0.00056244	0	0	0.00022855	3.71E-05	0	0.00021656	0	0	0	0	0	0	0.0033228	0	0.00034714	0	0	0	0.0078771	0.00021016	0	0	0.00028564	0	0	0.0010888	0.00016246	0	0	0.00031746	0	0	0	0	0.0023589	0	8.81E-05	0	0.0001253	0	0.00011749	0	4.06E-05	0.0006172	0	9.82E-05	0	0	0	0	0.014943	0	0	0	0.00025457	0	0.0078058	0	0.0047678	0	0.0010576	0.0065312	0.00026242	0	0	0	0	0.00073689	0	0.00625	0	0	0	0	0	0	0.001325	0.0023019	0	0	0.0011645	0	0	3.26E-05	0	0	0	0.0017329	0	0	0.0025593	0	0.0096023	0.00025666	0	0	0	0	0	0.0039202	0	0	0.0015605	0.00037857	0	0	0.0002958	0	0	0	0	0	0	0	0	0	0	4.91E-05	0.00064528	0	0	0.00045394	0	0	0	0.0022578	0	0.013091	0	0	0	3.56E-05	0	0	0.0001133	0.00053356	0	0	0	0	0.0018694	0	0.00047878	0.0045754	0	0.00089681	0	0	0.0027795	0.00057541	0	0	0.0027825	0	0	0.00043416	0	0	0.00020615	0	0	0.00012646	0	3.06E-05	0	0.00011202	0	0.00032562	0	0	0	1.80E-05	0.000494	0.00079707	0.0003515	0.00030392	0	0	0	0	0	0	0	0	0.0018926	0	0	0	0.00060523	0.0045605	0.0010162	0.00049912	0.0011608	0	0	0	0.0007728	6.93E-05	0	0.0014127	0.00028317	0.00031151	0	0	0	3.61E-05	0	4.21E-05	0	0	0	0.00022257	0	0.00030933	0	0	0	0.0013635	0.0015616	0	0.00055239	0.00048826	0	0	0.0014912	0	0.00035422	0.00012594	0.001163	0	0.00010261	0	0	0	0.00016028	0	0.0010031	0	0.00041769	0	4.76E-05	0.00016953	0	0	0	0	0	2.10E-05	5.51E-05	0	2.72E-05	0	0	2.10E-05	0.00031223	0	0	0.00036232	9.38E-06	0	0.00024413	0.00064562	5.51E-05	5.51E-05	0	0	0	6.30E-05	0	0	0	0	0	0
0	0	0	0.00018679	0.0084446	0	0	0.028566	0	0	0	0	0	0	0	0	0	0	0.00015077	0	0	0.0010369	0.00027274	0	0	0	0	0	9.13E-06	0	3.00E-05	0	0	0.0014486	0	0.0023355	0.0033803	0.00015577	0	0	0	0.00024516	0.0015112	0	0.00025798	0	0	4.56E-06	0	0	0	3.37E-05	0	0.0010301	0	0	0	0	0	0	0	0	0	0	0	0	0	0	0	0	0	0	0	0	0	0	0	0	0	0	0	0	0	0	0	0	0	0	0	0	0	0	0	0	0	0	0	0	0	0	0	0	0	0	0	0	0	0	0	0	0	0.00011289	0.0026298	0	0	0.001589	0.00080261	0.0010245	0	0	0	0	0	0.0012619	5.11E-05	0.00043012	0	0	0	0	3.09E-05	0	0	0	0	0	0	1.84E-05	0	0	0	0	0.00015395	3.28E-05	0.001022	0.00062115	0.00013555	0	0.00017307	0	0	0	0	5.61E-05	0	8.44E-05	0.00015692	0	0	3.36E-05	0	0.00027074	0	0	7.85E-05	1.26E-05	8.60E-05	3.36E-05	1.26E-05	0.00031564	0.00030382	0	0	0.00034065	5.77E-05	0.00012036	8.60E-05	0.00050667	0	0	0.00015191	0	0	0	0.0025428	0	0	0	0.00041755	0.0010783	0.00025193	0.00017079	0.0015221	9.81E-05	0.00070983	0.00024774	0.00012026	0	0	0	0	0	0.00044252	0	0	0.0012313	0	0.00050777	0	1.58E-05	0.00020804	0	0.00024964	0	0.00011808	0	0	0	0.00065736	0	0	0	0	0	0	0.0011582	0.00089818	0	0.00079522	0.00062843	0	0	0	0.00026721	0.00051016	0	0	0	0	5.71E-06	0.00072301	0.00089551	0.00037462	0	0	0	0.00025863	0	0.0004621	0.0021284	0	0.00064853	0	0.0016309	0.00017305	0	0.00046477	0.00049427	0.00043649	0.00020841	0	0	5.31E-05	0	0	0.00011537	0	0.00097428	0	0	0.00015904	0.00015904	0.00012931	0.00014386	0	0	0	3.83E-05	0	0	0	0.0001138	0	0.0012321	0.004707	0	0	0.0044993	0	0	0	0.00030363	0	0.00027646	0	0	0	2.77E-05	0	0	0	0	0	0.00052514	0.0012862	0	0.00017585	0	0	0	7.15E-05	0	0	0	0	0	0.00020823	6.09E-05	6.09E-05	0	0.00044523	0	0.0033837	0	0.00066308	0	0.0023531	0	0.0017636	0	0	0	0	0	4.74E-05	0.0018271	0	0.00014879	0	0	0	2.48E-05	0	7.44E-05	0.00059913	0.00020171	0	0	0	0.00042161	0.00025642	9.47E-05	0.0018062	0.00024626	0.00029956	0	0	0	0	0	0.00047654	0.0023776	0	0.00044218	0.0030851	0	0	0.0011591	0	3.97E-05	0	0	0	6.53E-05	0.00083319	0	0	0.00031076	0.00040867	0.00051967	0.00033551	0	0	0	0.0012502	0	0	0.0001512	0	5.68E-06	0	0	0	5.96E-05	0	0	0	0.0036004	0	0.0023416	0	0.0010025	0	0.0013023	5.91E-05	0	0.00071253	0	0.0011148	0	0	0	0	0.00051333	0	0	1.17E-05	0	0.00021429	0	0	0.00015637	0	0.00031641	0	0.00022522	0	0	0	0.00026821	0	0	0	0.0011587	0	0	0	0	0	0	0.00016892	0.00027399	0.00016173	0	0.00059565	0	4.65E-05	0	0.00056369	0	0	0	0	0	0	0	0	0.00067896	0.0002533	0	0	8.67E-05	0.0015281	0	0	7.64E-05	0.00023324	0	4.85E-05	0.00066435	0	0.0002129	0	0.00034942	0	0.00064554	0	0.0001424	0.00010693	0	0	0	0	0	0.00010967	0.00039328	7.90E-05	9.09E-05	0	0.00092587	0	0	0	0	0	0.00012292	9.09E-05	0.00038248	0	0.00010967	0	0	0	0	0	0	0.00047739	0.00047739	2.30E-05	0	7.95E-05	0.00045166	0.00056513	0	0.00045166	0	0	0	1.78E-05	0.00022786	0.00056513	8.13E-06	0.0002929	0	0.0018394	0	0.0002929	0.00039341	0.00098988	0	0.0003053	0.00041108	0.00010452	0	3.95E-05	4.54E-05	0	0	0	0	9.57E-05	0.00036099	0	0.00047161	0	0.00049494	0	0.0005203	0.00014645
0	0	0.0078367	0	0	0.0070769	0	0	0.00034548	0	9.48E-05	0	0.0016745	0	0	0	0.0017222	0.0001631	0	0	0	0	0	7.82E-05	0	0	0.00033193	0	0	0	0.00019925	0.00017843	0	0	0.00024469	0	0	0	0	0.00074828	0	0	0	0	0	0	0.00013482	8.92E-05	8.92E-05	0	0	0	0	0	0	0	0	0	0	0	0	0	0	0	0	0	0	0	0	0	0	0	0	0	0	0	0	0	0	0	0	0	0	0	0	0	0	0	0	0	0	0	0	0	0	0	0	0	0	0	0	0	0	0	0	0	0	0	0	0	0.0072641	0.001828	0.00026775	0	0	0.0005292	0	0	0	0.00043823	0	2.40E-05	0	0	0	0	0	0	0.00070492	0	0.00059392	0	0.00037105	0.0015499	0	0	0	0	0	0	0.00087442	1.41E-06	0.001136	0	0.00083038	0	0.00021168	0	0	0	0	5.35E-06	0	0.00010688	0	0	0	0	0.00094432	0	0	0	2.68E-06	0	0	0	0	5.89E-05	0	0	0	0	0	0	0	0	0	0	0	0	0.00017729	0.00077935	0	0.0094495	0	0	0	0	0.00025362	0.00013087	0.00087453	0	0.00058951	0	0	0.00052528	0.0011825	0	0	0.00044406	6.32E-05	0	0	0	0	0	0	0	0.00030845	0.00036303	0	0	0	0	0	1.96E-05	0	0	0	0	0	0	0.0034416	0	0.0055235	0.0012392	0.0002481	0	0.0020195	0	0.00056736	0	0.00046598	0.00022197	0	0	0	0	0	0	0.00015476	0.0007956	0.00027124	0.0022416	0	0.00014492	0	0	0	2.11E-05	0	8.35E-06	0	0	0	0	0	0.00096347	0	6.24E-05	0.00027294	0	0	4.34E-05	0	0	0	0	0	0	0	0	0	0	0	0	0.00034071	0.00037548	0	0	0	0	0	0.0010689	0	0.0046043	0.0016412	0	0	0	0.0037652	0	0	0	0.00034621	0	0.0028897	0.00019314	0	2.24E-05	0	0	0	1.73E-05	0	0.00084016	0	0	1.24E-05	0	0	0	2.01E-05	0.00055562	0.0010171	0	0	0.00010223	0.00010223	0	0	0.0068399	0	0	0.0015336	0	0.00015203	0.0034935	0	0.00013224	0	0	0	0	0	0	0	0	0.0018311	0.0027603	0	0	0	0	0	0.00059913	0.00075817	0	0	0.00013989	0.0002944	0	0	0	0.0012876	0	0	0	0	0	0.0039036	0	0	0	0	0	0.0051056	0	0.0025464	0.0014679	0	0.00018576	0.0001007	0	0	0	0.00020776	0	0	0.00031191	0.00012282	0	0	0	0.00018689	0.00034403	0	0	0.00096528	3.95E-05	0	7.86E-05	0.00059973	9.34E-05	0	0	0	0	0.00089098	0	0	0	0	0	0.0004326	0	0	0	0	0	0	0.0032764	0	0.0012618	0.00029971	0	0.00029941	0	0	0	0.0002112	5.42E-05	0.00043393	0	0.0011994	0.00010013	0.00051583	0	0	0	0	0	0.0032498	0	0	0.0012839	0	0	0	0	0	0	0	0	0	5.70E-05	0.00034709	0.00067273	0	0.00013937	0	0	0.0014662	0.0029559	0.0038224	0.0014495	0	0.0019588	0	0	8.70E-05	0.00024039	0	0	0	4.68E-05	0	0	0	0	0	0	0.00025769	0.00025158	0	0.000135	0	0	3.00E-05	0	0.00016171	0.00036146	0.00016772	0	0	0	0	0	0	0	0	0	0	0	0	0	0	0	2.08E-05	0	0	0.00054266	2.48E-05	0	0	0.00022824	3.74E-05	0	0	0	0.00011791	2.89E-05	0	4.19E-05	0	0	0	0	0.0003146	0	6.67E-05	4.66E-05	0	0.00011791	8.39E-05	0	0	0.00013412	0	0	0	0.00014295	0	0	0	0	0	0.00011791	0	0	0.00013412	0.00011791	0	0	0	0.0005718	0	0	0.00018488
0	0	0	0.000196	0	0	0.0017365	0	0.00012793	0	0.0015114	0.00038015	0.00038015	0	0	0	0.00034134	0.00016645	0	0	0.033214	0	0	0	0.00039086	0	0	0	0	0	0	0	0	0	0	0	0	0	0	0	0.00039229	7.73E-05	0	0	0	0.00012753	0	0	0	0	0	0	0.00011176	0	0	0	0	0	0	0	0	0	0	0	0	0	0	0	0	0	0	0	0	0	0	0	0	0	0	0	0	0	0	0	0	0	0	0	0	0	0	0	0	0	0	0	0	0	0	0	0	0	0	0	0	0	0	0	0	0	0	0	0	0.0080327	0.0012755	0	0	0	0	0.00064295	0.0010582	0	0	0.00029002	0	0	0	0.00078214	0	0	0	0	0.00014572	0	0	1.55E-05	0	0	0	0	0	0.00074043	0	0	0	0	6.30E-06	0	0	0	8.29E-05	2.31E-06	0	0	0	0.00071479	0	0	0.00056343	5.74E-05	0	4.66E-05	0.010414	3.16E-05	0	0	0	5.74E-05	3.64E-05	6.90E-05	0	0	0.00010988	0	0	0	0.00010988	0	0	0	0	0	0.0044107	0	0	0	0	0	0	0	0.00068635	0.0010813	0	0.00042393	0	0	0	0	0	0	0	0	0	0	0	0	0	0	0	0	0.00011358	0	0	0	0.0005406	0.001465	0.014143	0	0	0	0.00037456	0.0013606	0	0.00397	0	0	0	0.000969	0	0	0	3.18E-05	0	0	0	0	0.00050744	0	0	0	0.00011514	0	0	0	0	0	0	0.00041029	7.88E-05	0	0.00047621	0	0	0	0	0.00079674	3.78E-05	5.25E-05	0	0	0	0	0.0014119	0	0	0	0	0	0	0	0.00020124	0.00050966	0	0.00048688	0.011569	2.63E-05	0	0	0	5.34E-05	0.00034368	0	0.01696	0	0	0	0	0	0	0.00069622	0.00034974	0	0	0	0	0	0	0	0.00015988	0	0	0	0.00037113	0	0	0.0011849	0	0.00013076	0	0	0	3.56E-06	0	0	0	1.82E-05	4.33E-05	0	0.00010429	0	0	0	0.0096239	0	0	6.78E-06	0	0	0.0029752	0.0011329	0	0	0	0	0.005317	0	0	0	0	0	0	0	0	0.00056542	0	0.0025684	0	0	0	0	0	4.56E-05	0	0	0	0.0001233	0	8.87E-05	0	0	0	0	0	0.019331	0	0	0	0	0	0	0	0	0	0	0	0.0097345	0	0	0	0	0	0.00022642	0.00065371	2.56E-05	9.62E-05	0	0	0	0	0	0	3.32E-05	0	4.81E-05	0	0	0	0	0	0	0.00063976	0	0.00030646	0	0	0.00074859	0.00054949	0	0	0	0	0	0	0	0	0.0001822	0	0	0.00036012	0.00016394	0.00022721	0	0	0	0	0	0	9.75E-05	0.0001063	0	0.000155	0.00031465	0	0	0.00057883	0	0	0.018286	0.00016038	0	0	0	2.14E-05	7.23E-05	0	0	0	0	0	0	0	0.0005734	0	0	0	0.00065944	0	0	0.0001342	0	0	0	0	0	0	5.06E-05	0	0	0.00016763	0	0.0001932	0	0	0	0	0	0.00087238	0	3.25E-05	0.0007681	0	0	0	0.015955	0	0	0	0	7.07E-06	0	0.0054345	0	0.00015257	0	0	0	0	7.07E-06	0	0	0	0	2.60E-05	0	0	0	0	3.87E-05	0	0.00028843	0.00011917	0	0	4.32E-05	0	0	4.78E-05	5.26E-05	5.75E-05	0	0	0	0	0	0	9.13E-05	0	0	0	0.00044038	0	0	0	0	7.92E-05	8.51E-05	0	0	0	0	0.0004728	0	0	0	0	0	0	0	0
0	0.0044092	0	0	0	0.00046933	0	0	0	0	0	0	0.000426	0	7.76E-05	0	0	0.00019396	0	0	0	0	0	0	0.00012558	0	8.85E-05	0	0	0	0	0.0040382	0.000199	0	0	0	0	4.18E-05	0	0.00036609	0.00084594	0	0	0	0.00142	0.00053551	0	0	0	0.0093834	0	0	0	0	0	0	0	0	0	0	0	0	0	0	0	0	0	0	0	0	0	0	0	0	0	0	0	0	0	0	0	0	0	0	0	0	0	0	0	0	0	0	0	0	0	0	0	0	0	0	0	0	0	0	0	0	0	0	0	0	0.0002191	0	0	0	0	0.0054541	0	0	0	0.00076802	0	0.00024387	0	0	0	0.00013011	0	0.00029776	0	0.00078552	0.00081378	0.0010476	0	0.00056668	0.00021888	0	0	0.00020447	0	0	0	0	0	0	0.00035913	0.00093124	0	0	0	0	0	7.86E-05	0	0	0	0.00020844	2.78E-05	0	0.00032017	0	0	0	0	6.97E-05	0	7.46E-05	0.00014804	9.56E-05	0	0.0001072	0	0	0.00014804	0	0.00011971	0	0	0	0	0.00020272	0	0	0	0.00061089	0	0	0	0	0.0020409	0.0012784	0	0	0.0010242	0	0.0012542	0	0.0013568	0	0	0.00025611	0	0	0.00047904	0.001088	0.00081011	0	0.00064995	0	0	0	0	0	0.00016881	0	0	4.14E-05	0	7.59E-05	0	0	0	0	0.0007532	0	0.00010424	0	0	2.26E-05	0.0010723	0	0	0	0.00036567	0	0	0.00025562	8.05E-06	0.00018873	0	0.0002362	0	0.00095531	0.00037771	0.0016292	8.00E-05	0	7.73E-06	4.14E-05	0	0.0006223	0	6.16E-05	0	0	0.0014023	0	0.00069526	0	0.0003528	0.00070495	9.67E-05	0.00041926	0.00016832	0	0	0	0.00021721	0	0	0.00027429	0	0	3.87E-06	0	0	0	0.00079872	0	0	0	0	0	0	0.00039136	0.0048475	0.00076365	0.0004696	0	0	0	0	0	0	0	6.25E-05	0.00020982	0	0	6.91E-05	0	0	0	0.00022755	0.0002939	0	0.00011735	0.00038499	0.00045787	0.00028983	0	1.31E-06	0	0	0	0.00035691	4.45E-05	0.00034766	0	0	0	0.00018815	0.001258	0.0022501	0	0.00085883	0	0.00012709	0	0.0009852	0	0.00020964	0	0	0	0.00029212	0.0010963	0	0	0	0.00031172	0	0.00073876	0	0.00041297	0	0.00018103	0	0	0	0.00076018	0	7.08E-06	0	8.29E-05	0.0001095	0	0	0	0	0	0.00049132	0.0011	0	0	0.0017534	0	0.0013655	0	0	0	0.00041378	0	3.15E-05	0	0.00064025	0.00019176	0	0.0010151	0.0011375	0.00012963	0	0.00016335	0	0	0	7.31E-05	0	0	0.00013856	8.46E-05	0.0029342	0	0.00020092	0	0	0	0	0.0047501	0	0.0033117	0	0.00024099	0	0.0001339	0.0012838	0	0	4.43E-05	0	0	0	4.43E-05	0.0008928	0	0	0	0	0	0	0	0	0.00086303	0.0010996	0	0	0	0	0	0	0	0	0	0	0.00018163	0	0	0	0	0	2.93E-07	3.83E-05	0	0	0	0	0	0.00038439	0	0	0	0	0	0	0.00085285	0	0	0	0.00098141	0	0	0	0.00030968	0.000638	0	0	0.001095	0.00027952	0	0	0.00019637	4.27E-05	0	0.0036631	0.00057244	3.58E-05	0	0	0.00030966	0	7.23E-05	0.00019635	0.00015743	0.00048083	0	9.57E-06	0	0	0.0011736	2.31E-05	6.36E-06	0	1.28E-05	0	0	0	0	1.62E-07	2.31E-05	0.00027823	9.57E-06	3.81E-05	0	0	0	3.42E-05	3.04E-05	0.00064465	5.48E-05	7.87E-05	0	0	4.62E-05	0	0	4.62E-05	0.00012775	0	0.00068632	7.36E-05	0	0	0	0.00010118	0.0004725	0	0	0	0	0.00040441	0.00013523	0.00010739	0.00016028	0	0	9.52E-05	0	0.0004725	0	0	0	0	0.001849	0	0	0.00021488	0	0	0	0.0002022
0.0071413	0	0.00028088	0.0012687	0	0	0	0	0	0.0014845	0.00012763	0	0	0	0.0012107	0	0	0	0	0	0	0	0	0	0	0.00025637	0	0	0.00028871	3.43E-06	0.00030953	0.00066306	1.33E-05	0	0	0	0	0	0	0	0	0.00013131	0.00013772	0	0	0	0	0	0	0	0.00015837	0	0	0	0	0	0	0	0	0	0	0	0	0	0	0	0	0	0	0	0	0	0	0	0	0	0	0	0	0	0	0	0	0	0	0	0	0	0	0	0	0	0	0	0	0	0	0	0	0	0	0	0	0	0	0	0	0	0	0	0	0	0	0	0.0046695	0	0	0	0.0002185	0	0.0018074	0.00052079	0	0	0.0010272	0.00070819	4.47E-05	3.98E-06	0	0.00039498	0	0.0023532	0	0.00021911	0.0020627	6.31E-05	0.0003277	0	0	1.86E-05	0	0	0	0	0	3.01E-05	0.00025472	0.00051077	0	0	0	0.00051865	0	0	0	0	0	0	0	0	0	6.25E-05	1.70E-05	0.0020317	0	0	0.00012575	0	0	0	0	0	0.00012575	0	0	0.00016008	0.00012575	0	0	0	0.00060855	0	0.022706	0	0	0.00085143	0	0.0025644	0	0	0	0	0	0	0	0	0	0	0	0	0	0	0	0	0	0	0	0	0	0	0	0	0.00080202	0	0	4.32E-05	0	0	0	0.00013656	0.0096626	0.006245	0	0	0	0	0	0	0	0	0	0.0013553	0	0	0	0	0	0	0	0	0	0	0	0.0014489	0	0	0.00038606	0.00019256	0	0	0.0019858	0	0.00025513	0	0	2.71E-05	0	7.40E-05	0	0	0	8.94E-05	0	0.0002755	0	0.00047642	0	0.00014036	0	0	0	0.00022276	0	0	0	0.00031085	0	0.00037719	0.00011138	6.42E-05	6.42E-05	0	0.0024258	0	0	0	0	0.00071494	0.0023099	0.0049974	0	0	0.0050775	0	0	0.00016856	0	0	3.82E-05	0.00027493	0	0	0	5.34E-05	0.0001097	0	0	0	0	0	0	0	0	0	6.40E-05	0.00059804	0	0	0.00012028	0	0	0	0	0.002216	0.0014208	0.00011674	0	0	0	0	0.0054714	0	0.001593	0.00053512	0	0	0	8.32E-05	0	0	0.0022035	0.00076624	0	0.00017075	0	0	0	0.0018503	0	0.00051796	0	0	0	0.00073448	2.88E-05	0	0	0	0	0.012079	0	0	0	0.0021665	0.00062324	0	0	0	0	0	0	0.00047327	0	0.00021604	0	0	0.00021927	0	0	0	0	0	0	0	0.00019456	0	0.0028014	0	0	0.0018891	0	0	0	0	0	0	0	0	0.01611	0	0.00085508	0	0	0	0.00011606	0.0015586	0	0.00037417	0	0	0	0	5.47E-05	0	1.77E-05	0	0	0	0	0.0023264	0	0	0.0005006	0	0	0.00096787	0	0	0	0	0	0	0	0	0.00062416	0	0	0	0	0	3.63E-05	0	3.27E-05	8.36E-05	0	7.37E-05	0	0	0	0	0	0.021507	0	0	0	0	0.00040952	0	0	0	0	0	0	0	0	0	0	0.00087914	0	5.74E-06	0	0	0	0	0	0	0	0	0	0.00083093	0	0	0	0	0	2.32E-05	0	0	0	0	1.61E-05	9.35E-06	0	0	0	0	0	0	3.46E-05	0.00021419	0	0.00058414	0	0	3.07E-05	0	0	0.00063417	0.00035248	0	0	0	8.05E-05	0.00031356	4.27E-05	0	0	0	0	0	0	0	0	0	0	0.00079201	0	0.00014794	0	0	0.00010389	0	0	0	0	0	0	0	0	0	0.00014794	0	0	0	0.00021139	0	0	0	0
0	0	0.0078023	0	0	0.0013575	0	0	0	0	0	0.00012785	0	0	0.0016805	0	0	0.00035597	0	0	0	0	0	0	0	6.27E-06	0	0	0.00030701	0	0.00032783	0.00069052	0.00030701	5.16E-05	0	0	0	0	0	0.00010599	0	0.00014046	0	0.00014046	0	0	0	0	0	0	0	0.00018265	0	0	0	0	0	0	0	0	0	0	0	0	0	0	0	0	0	0	0	0	0	0	0	0	0	0	0	0	0	0	0	0	0	0	0	0	0	0	0	0	0	0	0	0	0	0	0	0	0	0	0	0	0	0	0	0	0	0	0	0.0020139	0.00011849	0	0	0	0	0	0	0.00031819	0	0	0	0	0.00020936	0	0.00013776	0	1.85E-06	0.0010985	0.002196	0	0	0.00086353	1.61E-05	0	0.00017529	0	0	0	0.0004698	0	9.68E-05	0	0.0010184	0	0	7.66E-05	0.000362	0	0	0.0003185	0	0	0	0	0.00028288	0.000298	0.0006808	0.00041837	0.0003967	0	0	0	0	0	0	0.00082523	0	0.00010816	0	0	0.000149	0	0	0	0	0	0	0	0.00065505	0.00026391	0	0.0023007	0.00028866	0.00061875	9.08E-05	0	0.0015008	0.00069615	6.27E-05	0	0	0	0	7.64E-05	0	0	0	0.0010001	1.28E-05	0	7.18E-05	0.00029236	8.27E-05	0	0	0	0	0	0	0.0012341	5.29E-07	0	0	0.00037217	0	0	0.00013643	0	0	0	0.000758	0	0.0017429	0	9.00E-05	0.00080278	0	0.0022441	0.00010198	0	0.0004328	0.00018527	0.00051403	0.00010572	0.00026103	0.00049364	0	7.00E-05	8.88E-05	0.00041351	0	0.00030427	0	0	0.00054282	0	0	0.00010118	0.00010118	0	0	0.00032205	0.00011893	0	0	0.00015241	0	0	0.00072068	0.00016782	0	0	0	1.03E-05	0	0	0.00024406	0	3.22E-05	0.00030114	0	0	0	0.00038923	0.00042079	0.00045557	0	0	0	0	0	0.00036339	0.00043913	0.0020953	0.00022348	0	0	0	0.00061878	0.0001335	0	3.37E-05	0.00015213	0	0	0	0	0.00019709	0	0	0.00091255	0.00013383	0	0.0004485	0.00047465	1.74E-05	0.0003496	0	3.12E-05	0	7.83E-05	0	0.00010416	0	0	0	0	0	0	0.0013403	0.00017277	0	0.0023452	0	0.00060852	0.001496	0	0	0	0	0	0	0.00039589	0	0	0	0.00062158	0.0027313	0.0001191	0.00056616	0	0	0	0	0.0014478	0	0	0	4.48E-05	0	0	0	0.00043898	0	0	0	0	0	0.0021278	0	0	0	0.00025878	0	0.0019762	0	0	0.0019127	0	0.00069289	1.75E-05	0.00068494	0	0	0	1.58E-05	6.48E-05	0.00043323	0.0002037	0.00015401	0	0	0.00026777	0	3.24E-05	5.83E-06	0.0010866	0	0	0.001042	0	0	0	0	0	0	0.0025326	0.00015013	0	0	0	0	0.0014104	0.00044915	0	0.00035282	0	0.00035636	0	0.0010539	0.0013735	0.00017078	0	0.0005723	0.00074549	0	0	0	0	0.0003798	0.00011178	0	0	0.00018685	0.00015273	0	0	1.18E-05	0	0.00017356	0.0011483	0	0	0.00048417	0	0	2.23E-05	2.50E-05	0	0	0	0.0001103	0.00012095	0	0	0	0	0	0	0	0.001656	0.00041009	0.0020798	0.00025457	0	0.00054299	0.00012342	0	0.00098783	0.0015913	7.74E-05	0	0	0	0	0	0	0.0002578	0	0	0.00012921	0.001716	0	0	0	0.00012921	0	0	0.00023731	0	0.00054225	0	3.00E-05	4.72E-05	0	2.06E-05	4.36E-05	0	0	0	0	0	0	0	0	4.36E-05	0.00031918	0	0	0	6.26E-05	0	0	0.00030384	7.52E-05	0	9.92E-05	0	0	0.00033538	0.00041102	7.97E-05	0.00033538	0	8.44E-05	0	0.00076257	0	0	0	0	0	0	0	0	0	0	0	0	0	0	0	0	0	0	0	0	0	0	0.0001557	0	0	0	0	0	0	0
0	0.00048667	0.00064859	0	0	0.0026521	0	0	0	0	0	0.00047401	0	0	0	0	0.00034681	0	0	0.0017581	0	0.00063657	0	0.00024974	7.22E-06	0	0	3.09E-05	4.39E-05	0	0.00037082	0	0.00034999	7.31E-05	0.003762	0	0	0.00049663	0.00015575	0	0	0	0	0	0	0	0.0002206	0	0	0	0.00018901	0.00020414	0	0	0	0	0	0	0	0	0	0	0	0	0	0	0	0	0	0	0	0	0	0	0	0	0	0	0	0	0	0	0	0	0	0	0	0	0	0	0	0	0	0	0	0	0	0	0	0	0	0	0	0	0	0	0	0	0	0	0.0015227	0.0011199	0	0	0.00011813	0	0	0.00016619	0.0017057	0	0	0	0.002844	0	0.00013103	4.17E-05	4.45E-05	0	8.33E-05	0.00095415	0.00098242	0.00054728	0	0.00042072	0	0	0	0	0	0	0	0.00013091	0	0	0.00077825	0	0	0	0	0	0	0	0	5.55E-06	0	0	0	0	0	0	0	0	0	0	0.00016859	0	0	0	0	0	0	0.00017615	0.00057757	0	0	0	0.00017615	0	0	0	0	0.00013243	0	0.00088059	0.00024585	0	0	0	0.00031384	0.00080692	0	0	0	4.91E-05	0	0.00035492	0.00016235	0.00026731	0.0010105	0	0	0	0	0	0	0	0	0.0014755	0.00051257	0.00056716	2.49E-06	0.0002231	0	0	5.90E-05	0	0	0	0	0	0	0	0.001741	0	0.00040279	0.0020012	0	0	0.0011334	0	0.00046419	0	0.00031065	0.00030216	0.0016575	0	0	0	0	0	0	0.00025036	3.73E-05	0	0	9.66E-05	0	0.00012667	0	0	0	0	0	0	0	0	0	0	0.00018196	0	0	0.00022627	0.00025362	0.001672	0	3.95E-05	0	0	0	0	0	0	4.65E-05	5.38E-05	0	0	0.00047924	0.00051402	0.00017979	0	0	0	0	0.00022678	0	0.0035045	0.00060277	0	0	0	0.00029302	1.46E-05	0.00031522	0	9.00E-06	0	0.00036438	0.00023405	1.34E-05	0	0	0	0.00011904	0	5.60E-06	0	7.83E-06	0.00059171	0	0	4.59E-05	7.45E-05	0	9.31E-05	0.00011889	0	0	0	0	0	0	0.0016004	0	0	0	0	0	0.00012397	0	0	0	0	0.00031165	3.59E-05	0.00019382	0	0.00055051	9.40E-05	0.00071446	0.0034533	0.00048734	1.40E-05	0	0	0.00095227	0.00013188	0.003942	0.0016214	0	0	0.00043299	0	0.00029321	5.83E-05	0.00047613	0	0	0.00020159	0	0	0.0020773	0	0	0.00058674	0	0	0.00074393	0	0.0014639	0.00079293	0	0	0.0015067	0	0	0.00060943	0	0	0	0	0	0.00058378	0	0	0	0.00010173	0	0.001309	0.00016721	0.0016055	0	0	0	0	0	0	0	0	0.00028295	6.14E-05	0	0	0	0	0.00059853	0	0	3.34E-05	4.96E-06	0	0	0.0019966	0.0011359	0.0011546	0.0013924	0	0.00025221	0	0	0	0	0.00068843	0.0020278	0	0.00045895	3.16E-06	0.0001641	0	0	0.00022688	0	0	0.00021699	2.53E-05	0	0.0011889	0	0	2.79E-05	0.00089034	0	0	0	0	0	0.0007745	0.00083614	0	0	0	0.00016462	0	0.0031084	0	0.0012463	9.23E-05	0	0.00028042	0	0	0.00010196	0	0	0	0	0	0	0	0.0003263	0	0	0	0	0	0	0	0	0.00016191	0	0	0	1.45E-05	0.00027602	0	0	6.36E-05	0.00057347	0	6.00E-05	4.32E-05	0	4.97E-05	0	0.00031495	0	0.00063941	0	0	7.49E-05	0	0	7.49E-05	7.89E-05	0	0.00034412	0.00033655	9.16E-05	9.16E-05	0.00011555	0	0	0	0	9.61E-05	0	0	0	0.00010549	0.00011043	0.00010549	0.00044373	0.00078247	0	0.00054616	0.00013801	0	0	0	0.00013801	0	0	0	0	0	0	0	0	0	0.00054616	0	0.00018827	0	0	0	0	0	0.00021657	0	0
0.0012047	0	0	0.0053917	0.00090042	0	0.00043055	0	0	0.001974	0	0.00027774	0	0	0.0011001	0	0	0	0	0	0	0	0	0.0001516	0	0.00055927	0.00044207	0	0	0	0	0	0	2.40E-05	0	0.00030235	0.00069522	0	0	0	0	0	0	0.00011288	0.00011929	0.00058837	0	0	0.00012593	0	0.0016083	0	0.00055684	0	0	0	0	0	0	0	0	0	0	0	0	0	0	0	0	0	0	0	0	0	0	0	0	0	0	0	0	0	0	0	0	0	0	0	0	0	0	0	0	0	0	0	0	0	0	0	0	0	0	0	0	0	0	0	0	0	0	0	0	0	0.00061508	0	0	0	0	0.0001819	0.00057059	0.0010566	0	0.0014842	0.00025891	0.00039829	0.0001774	0	0.0004677	8.75E-05	0.00032245	0	0	0	0	0	0.0010859	0	0.0005031	0	0	0	0.00011663	0	0	0	0	0	0.00039174	0.00018093	0.0011968	0.00034824	0.00047674	0.0002019	0	0.00023018	3.87E-05	0.0006744	0	0.00010646	0	0.00041652	0	0.0003865	0	0.0003962	0	0	0	0	0.00011216	0	0	0	0	0	0.00015891	0.00021359	0	0	0	0	0.0033794	0	0	0.0030889	0.00022091	0.00077977	0.00017464	0	0	0	0	0.00038693	0	5.43E-05	0	0.00019771	0	0	0.00019771	0	5.70E-05	0	0.0003025	3.28E-05	0.00014247	0	0	0	0	0.0001767	0.00052293	3.21E-05	3.58E-05	0	0	0.00042658	0	0	0.0019309	0.001599	0	0	0	0	0.0017643	0	0	0	0	0.00085034	0	1.46E-05	0	0.00036121	0	0	0	0	0.00011184	0	0	7.97E-05	0	0	5.00E-05	8.36E-05	2.93E-05	0	0.00038264	0	0.00012532	9.15E-05	0	0	0.00015304	0	0	0	0	0	0	0	0.00019935	0.00061707	1.13E-05	0	0	0.00031652	0.00068259	3.98E-05	0	0.001536	0	8.39E-05	0	0	0.00015826	0	0.00011107	0	0	0	0	0	0	0.004438	0.0070056	0.00063517	0	0	0	0	0	6.89E-05	5.10E-05	0	0.0003201	0.00014868	0.0006818	8.03E-05	5.73E-05	0	0	0.00014485	0	0	0	0	0	0.00062621	0	6.22E-05	8.80E-05	0	8.34E-05	0	0	0	0.0002019	0	0	0.0013502	0	0	0.0029759	0	0.00062202	0.00042615	0	0.00095436	0.00045181	0.0018411	0	0.00016498	0	0.00083881	0	0	9.29E-05	0	0.00092053	0	0	0	0	0	0	0	0	0.00021667	0	3.10E-05	0	0	0	0	0	0.004855	0	0.00052211	0	0	0	0.0013535	0	0	0	0	0.0016662	0	2.68E-05	0.00010179	0	0	0	0	7.10E-05	0	0.0002099	0.00089663	0	0	0	0	0.0012944	0	0	0	0.00011509	0.00012214	0.00019936	0	0	0	0	0	0.00015103	0.00038651	0.001273	0	0	0.0010311	0	0.00033161	0.00054878	0	0	0.00061073	0	7.45E-06	0	0.0004005	0	0.00015079	0	7.43E-05	0	0	0	0	0	0.0028694	0.00019538	0	0.00016576	0	0.00046145	0	0.00024407	0.00075698	0	2.61E-05	0.00044826	0	0	6.28E-06	0	3.15E-05	6.95E-05	0	6.59E-05	0.00011681	0.00012747	0	0.00012747	0	0.00011681	0	0	0.0051952	0	0	0	0	0.00045821	3.73E-05	0.0013861	0.0003582	0.00048525	3.69E-06	0	0	0	0	0	3.07E-05	7.66E-05	6.36E-05	9.36E-05	0.00053769	0	0	8.67E-05	5.73E-05	0.00016488	0	0	0	0	0.00020832	2.56E-05	0	3.50E-05	0	0.00024135	2.56E-05	0	0	0	0	0	0	5.97E-05	0	0	4.86E-05	0	3.50E-05	6.35E-05	0	6.75E-05	0	5.97E-05	0	0	0.00036247	0	0	0	0	0.00042096	0	0.00034532	0	8.93E-05	0.00076266	0	0	0	8.93E-05	0.00086022	0	0	0	0	0	0	0	0	0	0.00018572	0	0	0.00012663	0	0	0	0	0	0	0.00016855	0	0	0.00022765	0.00020518	0	0
0	0	0	0.0020958	0.00017639	4.02E-06	0	0.00024969	0	0	0	0	0	0	0	0	0	0	0.0019727	0	0	0	0.016851	0.00050823	0.00094889	0	0.00017527	0	1.18E-05	0	0	0	0	4.10E-05	4.49E-05	3.71E-05	0	0	0	0	0.00011762	0	0.00013624	0.0021707	0	0	0	0	0	0	0	0	0.0001643	0.00027393	0	0	0	0	0	0	0	0	0	0	0	0	0	0	0	0	0	0	0	0	0	0	0	0	0	0	0	0	0	0	0	0	0	0	0	0	0	0	0	0	0	0	0	0	0	0	0	0	0	0	0	0	0	0	0	0	0.00018398	0.00061188	0	0.00019183	0	0	0.0013348	0.00014932	0.00031915	7.28E-05	0.00023061	0	0	0.0010082	0	0	3.44E-05	0	7.32E-05	0.00012904	0	0	0.0003973	0	0	0	0	5.40E-05	5.40E-05	0	0	0.00038391	0	0.00057776	0	0	0.00071473	0.00038391	0	0.00020865	0	0	0	0	0	0	0	6.01E-05	0	0	0	0.00086403	0	9.45E-05	0.00016521	0	0.00017277	0	9.93E-05	0	0	0.00017277	0	0.00014444	0	0	0.00057082	0	0	0	0	0	6.89E-05	0	1.45E-05	0	0.00053605	0	0	0	0.00019073	0.00049703	0	0.00058389	0.00017245	0.0010307	0	7.69E-05	6.89E-06	0.0001619	0.00031588	0.00020761	0.001095	0	0	0	0	0	0	0	0.00026596	0.00025549	0	7.15E-05	7.52E-05	0	0	0.00050537	0	0	0	0	0.00047196	1.48E-05	0	0.00029554	0	0	0	0	5.23E-05	0	0	0.00062769	2.51E-05	5.52E-05	0	0.00015769	0.00041144	0	0.00021207	0	0	0	0.0033348	0.00038835	0.00011679	0	0	0.00018338	0	0	0.00049601	0.00015837	0.00020113	0	0	0	0	0	0	0	2.03E-05	0	0.00060706	5.14E-05	0	3.21E-05	0	0	7.33E-05	0	5.84E-05	0.00121	0	0	0.00013308	0	0	0	0.00014448	0.00022595	3.79E-05	0	0.00024844	0	0	0.00033146	0	0	0	0	0.0001006	0.00026172	0.00041727	0	0.0001305	0	4.70E-06	0	0	0.00013334	0	0	0	0	0	0.00057864	0	0	0	0	0	0	0	8.48E-05	0.00010991	0.00017085	0	0.011177	0	0	0	0	0	0.00032919	0	0	0	0	0	0	0	0	0.00032747	0	0	0	0	0	0.00027507	0	0	0	0	0.0001987	0	2.11E-06	0	1.95E-05	0.0010185	0.0012888	0	0.0022363	0	5.48E-05	0.014668	0	0	0	0	0.00043971	0.0012636	0	0.00072884	0.00062126	0.0001038	0.0015325	0.00015613	6.35E-05	0	0	0	0	0	0	0	0	0.00016925	0	0	0	1.34E-05	0	0	0.00012063	0	0.0013846	0	0.00013218	0.00016422	0	0	0.00018611	0.00025914	0.0010336	0	0.00053093	0	0	0	0	0	0	0	0	0.0037757	0.00045423	0	0	0.01086	3.86E-05	0	0	0	0	0	0	0.00057981	0.00010689	0	0	0	0.0010069	0	0	0	7.73E-06	0	0	0	0	0	0	0	0	0	0	0	0	7.99E-05	0.00013242	0	0	0.00013785	0.00011731	0	0.00013242	0	0	0	0	0.0011112	0	0.00019078	4.48E-06	0	0	0	0.00023191	0	0.0004869	0	0	0.00075214	0	2.63E-05	0.00027991	0.00034872	0.00010134	0	0	0	0	0.00012441	0.0012459	0.0002026	0.00017686	0.00040711	0	0	0	0	0	5.39E-05	7.10E-05	3.85E-05	0	0	0.00030338	0	0.00031634	3.56E-05	6.39E-05	0.00035907	0.00032304	0	6.74E-05	8.24E-05	0	0	0	8.64E-05	5.71E-05	0.00035907	0	0	0	0.00012302	0.00010356	0	0	0	0.00010356	0	0	0.00010819	0	0	0.00011297	0.00012832	0	0	0.00017953	0.00014549	0	0.00014549	0.00019574	0.00014549	0	0	0	0.00020458	0	0.00013954	0	0	0	0	0	0	0.00017953	0	0	0	0	0	0	0.00024651
0	0	0	4.32E-05	0.0076554	0	0.013339	0.00011261	0	0	0	0	0	0	0	3.79E-05	0	0.00037021	0	0	0	0	0	0	0	0	0	0	0	0	3.76E-05	2.72E-05	0	5.63E-05	0	5.24E-05	0.0003748	0	0	0	0	0	0	0	0	0	0	0	0	0	0	0	0	0	0	0	0	0	0	0	0	0	0	0	0	0	0	0	0	0	0	0	0	0	0	0	0	0	0	0	0	0	0	0	0	0	0	0	0	0	0	0	0	0	0	0	0	0	0	0	0	0	0	0	0	0	0	0	0	0	0	0	0.00053431	0.0019895	0	0	2.38E-05	0.0034464	0	0.00010912	0	5.19E-06	0	0.00049319	0	0	0	0	0.00022014	5.22E-05	0	0.0001396	0.0003047	0	0	0	0	0.00015198	0.00042563	0	0	0	8.53E-06	0	0	0	0.00091069	0	0	0	4.07E-05	4.03E-07	0	5.12E-05	0	0	0.00042841	0	0.00012117	0	0.00015847	0	0.00045136	0	0	0.00014831	0	0	0	0	0	0	0	0	0	0	0	0	0	0	0	0	0	0	0	0	0.0024611	0	7.26E-05	2.48E-05	0	9.50E-05	0	0.00014714	0.0014959	0	0.0012067	0	0.00085523	0	0	0	0.00016881	0	0	0.00041752	0.00025426	0	0	0	0	0	0	0	9.17E-05	0	0	0.00015489	0	0	0.00049013	0	0	0.00015562	0	0	0	0	0	0.00040183	0.00013685	0	0.00020568	0	0	0	3.22E-05	0.0015783	2.52E-05	0	5.92E-05	0.00037049	0.00011741	0	8.02E-05	0.0001767	0.00017312	0	0	1.44E-06	0	0.00022698	5.82E-06	0	0	3.62E-06	0.0019547	2.71E-05	0.00060088	2.21E-05	0.00060088	3.48E-05	0.0016169	0	0	0	7.29E-05	0.00035728	0	0	0	0	8.66E-05	0	0	0.00014547	0	0	0	0.00058211	0	0	0	9.53E-05	0.00035479	0	8.81E-05	0	0	0.00072718	0.00018881	0.00048983	0	0.00060258	0.00024529	0.00021047	0	0	0	0	0.00060004	0.00017471	0	0	0	0	0	4.84E-05	0.00010168	4.07E-05	0	0	0.00010939	0	0	0	0.00088712	0	0	0	0	0	0.00076832	0.00058329	0	0.0012774	0	0	5.30E-06	0.00043322	0	0.002687	0	0.0018793	0.00048499	0	0	0	0.00030848	0	0	0	0	0	0.00031544	0	2.54E-05	0	0	0	0	0.00041688	0	0	0	0	0.00073765	0	0	0.00027641	0	0.00069599	0.00042456	0	0	0.0005736	0	3.75E-05	0	0	0	0	0.00098127	0	3.44E-05	0.0001185	0	0.0030423	0	0.00028882	0	0	4.54E-05	0.0018663	0	0	0	0	0	0	0	0	0	0	0.00029118	0	0	0.00031642	0	0	0.00028746	0	0.0016725	0	0	0	0.00013558	0	7.82E-05	0	0.00055473	0	0	0	1.31E-05	0.00022153	0.00010471	0	0.00063259	0	0.00043156	4.62E-06	0	0.0010728	2.53E-05	0	1.05E-05	2.09E-05	0	0.00027571	0.00029123	0	0	0	0	0	2.31E-05	0	0	5.51E-05	9.31E-05	0	0.00037088	0	0	0.0001305	0	0	0.00047269	0	0	0	0	0	0	0.00040561	0	0	0.0001203	0.0005892	1.94E-05	0	0.0010679	5.08E-05	0.00030996	0	0	0.00065028	0.00043075	0	0.00018603	0	0	0	0	0	2.76E-05	0	0.0002079	0	0	0	7.18E-05	0	8.12E-05	0	0	0.0015318	0	0	9.13E-05	0	6.30E-05	0	0.00010586	0	0	0	0	0	0	0	0.00011373	8.45E-05	0	0	0	0	0	0	0	0	0.00015566	0.0001309	0.00043772	0	0.0004731	0.00048265	0	0.00014031	0	0.00013553	0.00017283	0	0	0	0	0.00022309	0	0	0	0	0	0	0	0	0	0	0	0.00023192	0	0	0	0	0.0007751	0	0	0	0
0	0.0010317	2.87E-05	0	0	0	0	0	0.00013142	0	3.51E-05	0	0	0	0	0	0	0.00013403	0	0.007047	0	8.00E-06	0	0.00025681	1.08E-05	3.13E-05	0	3.44E-05	4.75E-05	0	0	0	0	0	0.01549	7.27E-05	0.00041536	0	0.00058069	0	0	0	0	0	0	0.00069357	0.00071038	0	0	0	0	0	0	0	0	0	0	0	0	0	0	0	0	0	0	0	0	0	0	0	0	0	0	0	0	0	0	0	0	0	0	0	0	0	0	0	0	0	0	0	0	0	0	0	0	0	0	0	0	0	0	0	0	0	0	0	0	0	0	0	0	0	0	0	0	0.00015174	0.0006782	0.00017037	0.00061309	0	0	0	0.0070886	0	0	0	0	0	0	0	0	0	0	0	0	0.00035116	0.00013061	0	0	0	0	0	0	0	0.00025508	0	0	0	0	4.07E-05	0	4.03E-07	4.32E-05	0	4.85E-05	0	0	0	0.00012117	0	0	0	0	0	0	0.00014831	0	0.0010435	0	0.00018092	0	0	0	0.00019343	0	0	0	0	0	0	0	0	0	0	0.00039604	0	0	0	0	5.15E-05	0	0	0	0.00042161	0	0	0	0	0.00089981	0	0	0	0	0	0	0	2.17E-05	0.010376	3.13E-05	0	0	0	0	0	0.00010065	0	0.00010832	0	0.00061634	0.00022262	0	0.00016277	0	0	7.94E-06	0	0	0	0	0	0.00013685	0	0	0.00046234	0	0.00013966	0	0.00024219	0.0012018	0	5.92E-05	0.00037049	0	0	8.02E-05	0	0.00017312	0	0.00043641	0	0	0.00054827	0	0.0002147	1.03E-05	0.0005739	0	2.71E-05	1.26E-05	0	0	3.48E-05	0	0.0052454	4.28E-05	0	0	6.02E-05	0.0003826	0.00010142	0.00043968	0.00010142	8.66E-05	9.38E-05	0	0	0.00016125	0	0	0	0	0	0.0011921	0.00010892	0	0	0	0	0	0	0.0003984	0	1.15E-05	0.0021204	0.00050496	0.00045853	0	0	0	0	0.00032403	0.00017718	0.00015417	0.00019841	0	0	2.54E-05	0	0	0.0002923	6.35E-05	0	0	0	0	0	0	0	0	0.00016766	0	0	0	0	0.0024957	0	0	0	0	0	0.00028182	0	0	0.0025403	0	0	0.0007636	0	0	0.00074204	2.26E-05	0.00081094	0	0	0.0028303	0	0.00029664	0.0007621	1.47E-05	0.00134	0	0	3.61E-05	0	0.0011108	0	0	0	0	0.00024039	0	0	0	0.0019026	0	0	6.92E-05	0.0020378	0	0	0	4.73E-05	0.00011611	0	0	0.00058722	0	0	2.48E-05	0	9.43E-05	0	0.00048334	9.10E-05	0	0.0006979	0	0	0	0	0	0	0	0	0	0	0	0	0.0014007	0	0	0	0	0	0.0018597	0.0028506	0	0	0	0	0	8.42E-05	0.00028977	0	0.0047424	0	0	0.00012548	0	0	0	0.00020512	0	0	0	2.96E-05	1.25E-05	0	0	4.39E-05	0	0	0.0002698	0.00061121	0	0.0002747	0	0	0	5.71E-05	0	0	0	0	0	0	0	0	0	0	0	0	0.0001659	0	0	0	2.86E-05	0	0.0001344	0.00036008	0	0	4.51E-05	0	0.00032407	0.00091866	0	0	0	0	0	0	0.00024095	0.00023687	0.00046002	0	0.00026669	1.95E-05	0	0.00022497	0	0	0	0	0	0	7.06E-05	7.65E-05	0	0	0	0	6.77E-05	0.0031923	0.00011056	0.0031648	0	0	0	0	0	0.00082367	0.00011844	0	0	0.00010677	0	0	0.00015506	0	0	0	0	0	0.00012254	0.0002041	0	0	0.00014995	0	0	0.00014023	0	0.00021158	0	0	0	0	0	0.00062519	0	0	0	0.00053377	0.00017158	0	0	0	0	0	0	0	0	0	0	0.00027855	0	0.00029123	0
0.0012207	0	0	0.00073039	0.0010748	0	0	0.0037848	0	0.00026679	0	0	0	0	0	0	0	0	0	0	0	0.0010877	0	0	0	3.31E-05	0	0	0	0	0	0.00036065	4.93E-05	0	0	0.00041114	0.0013621	0	0.00016108	0.0001328	0	0.00059668	0.00017369	0	0.0006095	0	0	0.00018032	0.00062277	0	0.00019434	0	0	0.00031138	0	0	0	0	0	0	0	0	0	0	0	0	0	0	0	0	0	0	0	0	0	0	0	0	0	0	0	0	0	0	0	0	0	0	0	0	0	0	0	0	0	0	0	0	0	0	0	0	0	0	0	0	0	0	0	0	0	0	0	0	0	0.0030445	0.00063683	0.00014673	0	0.00028816	0	0	0	2.92E-05	0	0	0	0	0	4.04E-05	4.98E-05	0	0.00028697	0.00029441	0.00042231	9.05E-05	0	0	0	0	0	0	0.00023052	0	0.00024326	0.00021032	0	0	0.00024326	0	0	0.00021426	0.00029993	4.53E-05	0	0	9.57E-05	0	0	0	0	0	0	0.00013755	0.00064186	0	0	0	0	0.00017501	0	0	0	0	0	0	0	0.00076634	0	0	0	0	0	0.0010462	0	0.00019978	0	7.09E-05	0.00056351	5.15E-05	0	0	0.00040636	0.00042161	0.0002487	0.0002487	0	0	0	0.00021274	0.00012771	0	0	0	0.00019757	0	0	0	3.13E-05	0	0	0.00066007	0	0	0	0	0	0	0	0	0	0.00017734	0.00017973	0	0	4.88E-06	0.00044446	0	4.73E-05	0.00015879	0	0	1.83E-06	0.00046882	0.00011444	0	0	0.00024704	0	4.99E-05	0	0.00069705	0	0	0	0	0	0	0.00015564	0	0	0	0	0	1.19E-05	0.00096826	2.13E-05	0.00029418	1.42E-05	0	0.0010042	3.64E-05	5.01E-05	1.42E-05	0	8.12E-05	7.45E-05	6.18E-05	7.45E-05	0.00010304	0.00010304	0	8.82E-05	0.00042773	0	0.00014709	0	0	0.00022146	0.00017426	0	0	0	1.92E-05	0.0027743	0.00068503	0	0.00053041	0	0	0	0	0	0	0	0.00077256	0	0	0	0	0	0.00018986	0	0	2.95E-05	0	0.00059055	0.00066343	0	4.83E-05	6.98E-05	0	0	0	0	0	0	0	0	0	0.00025667	0	0	0	0.00078962	0	0.00082151	7.11E-05	0.00142	0.00020497	0.00015291	0.00064729	0.00010849	0	0	0.00062099	0	0	0.00035018	0.00091834	0	0	0	0	1.85E-05	0.0012231	0.00038479	0	0	0	0	0	0	0.00014497	0	0.00010806	0	0	0	0	0	0.00043099	0.00044314	0	0.0017275	7.17E-05	0	0	0.00036228	0.00080702	0	0	0	0	0.00065437	0	0	0.0014246	0.00023796	0	0.00037687	1.95E-05	4.77E-05	0	0	0	0	0	0.00022047	0	0.00019858	0	0	0	0	0	0	0	7.59E-05	0.00074151	0	0	0	0.00022331	0.0010793	0.00016778	0.00068151	0.00043663	0.00014919	0.00022811	0	0	0	0.0001699	0	0	0.00039644	0	0	0.00074502	0	2.83E-05	0.00049733	1.54E-05	0	0	3.42E-05	0	0	0.00032304	0	4.46E-05	0	0	0	0.00031805	4.68E-05	0	7.60E-05	0	0	0	0	0	0	0.00015417	0	0	0	0.00023649	0	0.00018229	0	0	8.79E-05	0	0	0	0.00030542	0	0.00098491	0.0003044	0.00045286	0	0	0	0	0	0	0.0013947	0	0	0	0.001208	0	0	2.19E-05	0.00050758	0	1.09E-06	0	0	0	0	7.55E-05	0	0	6.61E-05	0	0.00069736	8.56E-05	7.88E-05	0.00031664	0	0	0	6.61E-05	8.91E-05	0.00010407	0	0.00010407	0	0	0	0	0.00039484	0	0.00012074	0.00014469	0	0	0	0.00014999	0	0.00042638	0	0	0	0.00013958	0	0.00014999	0	0.00016716	0	0.00016716	0	0	0	0	0	0	0.00022625	0	0	0.00016121	0	0	0	0.00060445	0.00022625	0	0	0	0	0	0	0	0	0
0.00041675	0	0.00064859	0	0	0	0.0011264	0	0.00094594	0	2.45E-05	0	0	0	0.00030407	0	0	0.00012696	0	0.0022551	0	4.46E-06	0	0.00024974	0.00027657	0	0	0.0088822	0	3.41E-05	0	0	0	0	0	0	7.31E-05	0	0.00015575	0.00012748	0	0.00058603	0	0	0	0	0	0	0	0	0	0	0.00065497	0	0	0	0	0	0	0	0	0	0	0	0	0	0	0	0	0	0	0	0	0	0	0	0	0	0	0	0	0	0	0	0	0	0	0	0	0	0	0	0	0	0	0	0	0	0	0	0	0	0	0	0	0	0	0	0	0	0	9.99E-06	0	0	0.00060131	0	0.00091306	0	0	0	0	0	0.0060453	0	0	0	0	0	0.00046271	4.33E-05	0	0	6.24E-05	0	0	9.34E-05	0	0	0	0	0.00074304	0	0	0	1.05E-05	0	0.00022117	0	1.05E-05	3.62E-05	0	0	0.00065193	0	0	6.09E-05	9.71E-05	0.00010467	0	0.00016486	0	0	0	0	0	0	0	0	0.00014386	0.00017647	0	0	0	0.00060323	0	0	0	0	0	0.00027199	0	0	0	0.00057965	0	0.00026813	0.00018231	0	0	0	0	7.80E-05	0	0	0	0	0.00024337	0	0.004692	0	0	0.00022924	0	0.00014685	0	0.0014867	0.00024289	0.0041016	1.67E-05	0	0	0	0	8.23E-05	0.00040069	0	9.37E-05	0	0	0	0	0	0.00022428	0	0	0	0	0	0.00019753	0	0	0.00055825	0.00016392	0	0	0	0.00021437	0	0.0072825	0	0.0002548	0	0	0	0.00028635	0	0.00014528	0	0.00012456	0	0	0.0012805	0	0	0	0	5.76E-06	0	0	0	0	0	0	0.0013682	2.89E-05	6.57E-05	5.90E-05	4.63E-05	5.90E-05	0	0	0	0.0003821	0	0	0	0	0.00016472	0.00020592	0	0	0.0002402	0	0	0	0	0	0.00099176	0	0	0	0	0	0.0051534	0.00049023	0	0	6.19E-05	4.12E-05	0	0.00031299	0	0	0	0	1.30E-05	2.17E-05	0	0.00040682	0.0023153	0	0	0	0.00010694	0	0	0	0	0.00018909	0	0	0	0	0	0	0.00096328	0.00024203	0	0	0.00064469	0.00012698	0.0008471	0	5.15E-05	0	0	0.0065345	0	0.0011225	0	0	0	0	0	0.00096791	0	0	0	0	0	0	0.00027912	0.0029911	0	0.00048395	0.0013262	0	0	0	0	0	0	3.86E-05	7.24E-05	0	0	0.00043095	0.0070113	1.80E-06	0	0	0	0.00021086	0	0.0038686	0	0.00017977	0	0	0	0.00075171	0	0	1.90E-05	5.43E-05	0	0	0	0	0	0.00017645	0	0	0.00068479	0	0	0	0	0.00044446	0	0.0018441	0	0.0037986	0	0	0	0.000363	0	0.00010263	5.05E-06	0	0	0	0.0011088	2.94E-05	0.0010676	0.000121	0.00013778	0	0	0	0	0	0	3.35E-05	0	0	0	0	0.00060638	0	0	0	5.78E-05	2.91E-05	0.00028701	0	0.00026791	6.05E-05	6.32E-05	0	0	0	0	0	0.00013865	0	0.00015376	0.00014854	0.00022097	0	0	0	0	0.00012858	0.00059271	0	0	0.00011684	0	1.71E-05	0	3.34E-05	0.0014478	0.00088308	0.00031029	0	0.0001208	0	0.00071151	0	0.0001569	0	0	0	0	2.65E-05	0.00052114	0	0	0	0	0.00034335	0	0	0	0	0	0	0	0	0.00073035	0.00032568	0	0.00041145	0.002592	0.00034335	0	0	8.01E-05	0.00010859	0	0	0.0015895	0	0	0	0	0.00014921	0.00086959	0	0	0	0	0	0	0	0	0	0.00013915	0	0	0	0	0	0	0	0	0	0.00061349	0	0	0.00023077	0	0.00016573	0	0.00061349	0.00020572	0	0.00023077	0	0	0	0	0	0	0	0	0
0	0	0	7.45E-05	0.013786	0	0.0015222	0.00077016	0	0.00027583	0	0	0	0	0	0	0	0	0	0	0	0.00065798	0.00022938	0	0	3.49E-05	0	0	0	0	0	0	5.11E-05	0	0	0.00085214	0.00042256	0	0	0	0	0.00016909	0.0001755	0	0	0	0	0	0	0	0.00019615	0	0	0	0	0	0	0	0	0	0	0	0	0	0	0	0	0	0	0	0	0	0	0	0	0	0	0	0	0	0	0	0	0	0	0	0	0	0	0	0	0	0	0	0	0	0	0	0	0	0	0	0	0	0	0	0	0	0	0	0.00068958	0	0.00040317	0.0002938	0	0.00021427	0	0	0	0	0.00035152	0.00024394	0.00023076	8.44E-05	0	0.00021602	0	0.00018831	0	0	0	0.00016461	0	0	0.0001866	0.00038868	0	0.00017699	0.00080453	5.17E-06	0	1.09E-05	0	0	2.74E-05	1.09E-05	1.49E-05	0.00024716	0	0	5.32E-05	0.00057431	0	0.00035262	6.10E-05	0	0.00045342	0	0	0	0	0	0	0.00015597	0	0.00054692	0	0	0	0.00019343	0	0.00023427	0	0	0	0	0	0	0	0.00028895	0	0	0.00044632	0	0.00064809	0	0.0010344	0	0	0	0	0.00013102	0.00041869	0	0.0015799	0.00053369	6.39E-05	0	0	0	0	1.80E-05	0.0001928	0	0	0	2.48E-05	0	0.00029738	5.26E-05	0	0.00031249	6.10E-05	0	0	0	0	0	0.00019695	0	0.00052944	0	0	0.00073874	0	0	0	0	9.33E-05	0	0	0.00041752	0.00086378	0	0	0	0	0.00092462	0	0	0	0	0	0	0	0	0.00051827	1.89E-06	0	1.84E-05	1.84E-05	0.00026083	0	0.00058064	0	0	0.0010937	0	0.00029591	0.00068014	2.95E-05	0	0	0	0	9.65E-05	0	0.00039113	0	0	0.00011835	0	0	0	0	0.0001624	0	0	0	0.0011318	0	0	0	0	0.00079449	0	0	0.00029077	0.0012775	0	0	0	0	0	0	0	0	0.00033799	0	0	0.0013756	0.00021134	0	1.21E-05	4.02E-05	0	0	0	0.00012	0	0	0	0	0.00046377	0	0.0001238	0	0	0.00020985	0	0	0	0	0.0017928	0	0.001085	0.00024418	0	0	0	0	0.00034389	0.00042215	0.00040593	0.00056385	1.58E-05	0.00026925	0	0	0	0	0	0	0	0	5.31E-06	4.51E-05	0	6.46E-05	0.00096398	0	0	8.60E-05	0.00015078	0	0	0	0	0	0	0	0.00031014	0	0	7.67E-05	0.0030559	0.00017962	0.00015988	0	0	0	0	0	0.00011061	0	0	0.0006553	0.00023332	0	0.00075946	0	0	0	0.00041464	0	0	0.00057038	0	0.0014128	0	0	0.00022778	0	0	0	0	0	0	0	0.00083463	0.00064089	0	0.00026691	0	0	5.60E-05	0.00029623	7.52E-05	0	0	0	4.13E-06	0	0.0001953	0	0	0.00042184	0	0.00076111	2.82E-06	0	0	0	0	5.74E-05	0	4.26E-05	5.31E-05	0	0.00033997	0	5.31E-05	0	8.18E-05	5.31E-05	0	5.52E-05	0	0	0	0.00012522	0	0	0.00017252	0.00055826	0	0	0	0.00017252	0	0.00022117	0.0014167	0	0	0	0.00028985	0	6.59E-06	0.00036142	0.00063085	0.0002314	0.00034641	0	0	0	0	9.77E-05	0	0	0	0.00020269	0	2.31E-05	0	0	0	0.00027394	2.31E-05	1.13E-05	1.51E-05	0	0	8.01E-05	3.37E-05	8.95E-05	0.00041546	0	8.01E-05	0.00078967	8.63E-05	0	9.28E-05	0.00034465	0	0	0	8.01E-05	0	0	0	0.00011807	0	0	0	0.00043041	0.0001104	0	0	0	0.00013923	0.00021521	0	0.00016399	0	0	0	0	0	0.00015358	0	0.00016399	0	0.00018116	0	0	0	0	0	0	0	0.00057676	0	0	0	0	0	0.00021521	0	0	0.00024025	0	0	0	0	0.00029486	0	0	0.00029486	0
0	0.0010434	0	0	0	0	0	0	0.015001	0	0	0	0	0	0.00072801	0.00041578	0	0.0013149	0	0	0	0	0.00026761	0.00030224	3.35E-05	0	1.49E-05	0	7.02E-05	6.03E-05	0	0.00083374	7.02E-05	0	0	0	9.93E-05	0	0	0.00015373	0	0	0	0	0.00019461	0	0	0	0.00020125	0	0	0	0	0	0	0	0	0	0	0	0	0	0	0	0	0	0	0	0	0	0	0	0	0	0	0	0	0	0	0	0	0	0	0	0	0	0	0	0	0	0	0	0	0	0	0	0	0	0	0	0	0	0	0	0	0	0	0	0	0	0.00022749	0.00048455	0	0	2.85E-05	0.00040607	0	1.06E-05	0.00065931	0.00013993	0	0	0	0	0.0003443	0.00020161	0.00020447	0	0.00024325	0	7.71E-05	0	8.68E-05	0	0	0	0.00041669	0.0020109	0	3.66E-07	0	0.00023755	0.00025774	0	0	6.14E-06	0.00024548	0.00023755	0	0	4.84E-05	0	0	0	0	0	0.00044381	0	0	0	0.00016618	0	0	0	0	0	0	0.00017701	0	0	0	0.00022947	0	0	0	0	0.00022947	0.00028414	0	0	0	0.00029473	0	0	0	0	0.00012174	0	0	0.00055413	0.00059662	0.00015005	0.00019073	0.00045931	0	5.09E-05	0	0	0	0.00023159	0.00042042	0.0010118	0	0.00049294	0.00052522	0	3.12E-05	1.50E-06	4.07E-05	5.89E-05	0	4.83E-05	0	0	0.00044875	0	0	0	0	0	0	0	0	0	0.0010704	4.02E-05	4.02E-05	0.00040702	0.00087586	0	0	0.00015514	2.54E-05	0	0.0001498	0	0.00059172	0	0	0.0013465	0	0	0	0.00055229	0.00010702	0	0.00019993	0	0.00017922	0.0010067	0	0	1.92E-05	2.34E-06	0.00028428	1.70E-05	0	0	0	0.0020496	0.00028886	4.82E-05	0	0	0	9.30E-05	0	0	0	0	0	0	1.00E-04	0.00010724	0	0.00015888	0	0	0.00023324	0	0	0	0	0.00011672	0.0014874	0.0010883	0	0.00011176	0	0	0.00015475	0	0	0	0	0	7.54E-05	0	0	0	0	0.00054827	0	0	0	4.99E-05	0.0006712	0	0.00048064	0	0.00040177	0	0	0	0.00016968	0	0	0	0	0	0	0.0018927	0.00074445	0	0.0012905	0	0	5.05E-05	0	0	0	0	0.00064931	0	0.00079101	0	0	0.00032773	0	0	0	0	5.13E-06	0.0013038	0	0.00091445	0	0	0	0.0001354	0	0.00013181	0	0	0.00023422	0	0	0	0	0	0	0.0020276	0.00040619	0	0.0024329	0	0.00085461	0	0	0.00018249	0	0	7.06E-06	0	0	0	0	0	0.0015239	0.00028423	3.98E-05	1.49E-05	0	3.65E-05	7.18E-05	0	0.00051683	0	0	0	0.00067602	0	0	0	0.00028888	0	0.000312	0.0014734	0	0.00065199	0	0.00066128	0	0	0.00093895	0	0.00030882	8.28E-05	9.17E-06	0	0	0.00018214	1.83E-05	0	0.00029199	0	0.000174	0	0	0	0	0	2.47E-05	0	6.00E-05	6.22E-05	4.52E-05	5.56E-05	0	7.66E-05	0	5.56E-05	0	0	0	7.41E-05	5.78E-05	0	8.70E-05	0	0.00012773	0.00018026	0	0	0	0	0	0	0	0	0	0	0	0.0017724	0	3.36E-06	0.00024782	0	0	0	0.00025017	0.00036518	6.49E-05	0	0	0	0	0	0	0	0.0002152	0.00018838	2.93E-05	0.00025664	0	0	4.22E-05	0	1.75E-05	0.00024474	0	6.39E-05	8.64E-05	0	0	0.00081924	0	0	0	0	0	9.91E-05	7.76E-05	0	0.00012044	0	8.64E-05	0.00010937	0	9.58E-05	0	0.0004507	0	0	0	0.00011666	0.000141	0	0	0	0	0	0	0	0.00013243	0.00021399	0.00015011	0.00015489	0.00015983	0	0	0.00015011	0	0.00022146	0.00018741	0.00019362	0.00018741	0	0	0	0	0	0	0	0	0	0	0	0	0	0	0.00022146	0	0	0	0	0	0	0
0	0	0	0	0.00037036	3.90E-05	0	0.011305	0	0.00017825	0	0	0	5.74E-05	0	0	0	0	0	0	0	0.0012212	0	3.25E-05	0	0	0	0	0	0	0	8.27E-05	0	0	0	0	0.0009586	0	0.00019447	0.0001662	0	0	0.00067629	0	0.0012444	0	0	0	0	0	0	0	0.00023515	0	0	0	0	0	0	0	0	0	0	0	0	0	0	0	0	0	0	0	0	0	0	0	0	0	0	0	0	0	0	0	0	0	0	0	0	0	0	0	0	0	0	0	0	0	0	0	0	0	0	0	0	0	0	0	0	0	0.00052151	0	0	0.00013123	0	0.0030117	0	0	0.00045005	0	0	0	0	0	0.00038332	0.00049482	0	0	4.99E-05	0.00032838	9.66E-05	0	0	0	0	0	0	0.000478	0	0.00024552	0	0	0.00027725	0.0001965	0.0019411	0.00096466	0	0	0	5.81E-05	0	0	0	0.00036252	0	0	0.00046332	0	0.00013862	0	0	0	0	0.00016092	0	0	0.00023922	0	0.00055682	0	0	0	0	0	0	0.00027356	0	0	0	0	0	0	0	0.0015149	0.00028124	0	0	0	0.0015612	0	0	0	0.0018286	0	0.00028678	5.75E-05	0.00032525	0	0	0	0.00076337	0	0	0.00050274	0.00053501	0	0	0	0	6.22E-05	0	0	0	0	0.00011334	0	0	0	0	0	0	0	0.00012126	0	7.56E-05	0	0	0.00042111	9.33E-05	0	0	0	0.00053854	2.82E-05	0.0004104	0	0	0	0	0.00063468	0	0.00014232	0.00043471	0	0	0	0	0	0.0012483	1.84E-05	0	0.00026083	0	0.00024856	0.00029132	2.05E-05	3.66E-05	0.0015947	2.95E-05	0.00031489	2.95E-05	0	0	0	0	0	0.00083248	0	0	0	0.00011835	0	0.00087351	0	0	0.0001624	0	0.00019557	0.00023677	0	0	0	0	0	0.0040046	0.00050876	0	0.0013917	0	0	0	0	0	0	0	0	5.16E-05	0.00064054	0	0	0	0	0	0	0.00029731	0	0.00030177	0	0	0	0.00037795	0	0.00013194	0	0	0	0.00051464	0	0	0	0	0	0.00091333	0	0	0	0.0010202	0.00012284	0.0036839	0	0	0	0	0	0.00013748	0.00017768	0	0	0	0.00032635	0	2.73E-05	0	0.00085952	0	8.62E-05	0.00055825	0.00014212	0	0.00015952	0	0	0	0	0	0	0	0	0.00042917	0	0	0.001067	0.00023795	0	0.0010793	0	0.00089422	0	8.07E-05	0	0	0	0	0.0004844	0.00083058	0	0	0.0011304	0.00074189	0.00082515	0	0	9.18E-05	0	0.00012047	0	0	0	0	0	0	0.00024967	0	0	0	0	0	0.0025255	0	0.00016564	0	0.00072398	0.00053575	0.00033623	0.00033623	0	0	0	0.00020565	0	0	0	0	0	9.81E-05	0	0.00018968	0	0	0	0	4.71E-05	3.25E-05	3.43E-05	0	0	0.00029789	6.34E-05	0	8.44E-05	0	0	7.94E-05	0.00037621	0	8.19E-05	0	0	0	9.76E-05	0	0	0	0	0	0.00017299	0	0	0	0	0	0	0	0.00059065	0.00045381	0	0	0	0.00016405	0	4.86E-05	0.0021174	0.0015052	8.00E-05	0	0	0.0012912	0	0.00019815	0.00045507	6.58E-06	0	0	2.73E-05	3.11E-06	0.00017892	0	2.93E-05	0	2.14E-05	0	6.39E-05	0	0	0	0.00011297	0	8.64E-05	0.00010937	0	0	9.91E-05	0	0	0	0	0	0.00010937	0	9.58E-05	0	0	0	9.91E-05	0	0	0.00048405	0	0.00016495	0	0	0.00046689	0	0	0.00013243	0	0	0	0	0.00015489	0.00017025	0	0.00018741	0	0.00018741	0	0	0.00023767	0	0	0.00019362	0	0	0	0	0	0	0	0	0	0	0	0	0	0.00030112	0	0	0.00030112	0.0019619
0	0	0	0	0	0	0	0	0	0.00059758	0.00023892	0.00040678	0.0015999	0.0001229	0	0	0.0014184	0	0	2.57E-05	0	7.59E-05	0	0	0.0019151	9.93E-05	0	0	0	0.00010555	0	0.00011542	0	0	0	0	0	0	0.00022724	0.00066005	0.00022123	0	0.00023985	0	0.00023985	0	0.0063678	0	0	0	0	0.00027563	0	0	0	0	0	0	0	0	0	0	0	0	0	0	0	0	0	0	0	0	0	0	0	0	0	0	0	0	0	0	0	0	0	0	0	0	0	0	0	0	0	0	0	0	0	0	0	0	0	0	0	0	0	0	0	0	0	0	0	0	0	0.00031678	0	0.0022608	0.00078872	0	0	0	0	5.26E-05	0.0010634	0.00031266	0	0	2.07E-05	0	0	0	0	0.00017117	0	0	0	0.00013391	0	0	0	0	0	0	0	0	0	0.00057825	0.00026165	1.42E-05	3.07E-05	5.65E-05	0	1.62E-05	0	0.00035918	0	0	0.00011735	0.00047511	0	0.0001851	0	0	0	0	0	0	0.00023755	0	0.00055348	0.00019671	0.0028918	0	0	0.00020922	0	0	0	0	0	0	0	0	0	0	0	0	0	0	0.0013861	0.00066654	0.00017271	1.13E-05	0	4.60E-05	0	0	0.0010593	0.00019152	0.0003829	0	0	4.68E-05	1.09E-05	5.64E-06	0.00026139	0	0	0	0.00035503	0.00039142	7.60E-05	0	0.00040834	0.0004863	0	0.00016113	0	0	0	0	0	0	0	0.00025825	0.00030315	0.00027871	0	0	0	0	0.00019842	0.00017649	0	0	0.00042479	0	7.33E-05	0	0.00030721	0	0	0.00014951	0	3.54E-06	0	0	0	0.00057951	0.00086056	2.20E-05	2.20E-05	0.00026803	0.00028952	0	0.00029851	0.00063547	0.00031724	0.0011376	0	0	0.0003031	0	0	0.0010799	6.34E-05	0	0	8.08E-05	0.0013209	0	0	0	0.00010708	0.00011436	0	0	0.00018178	0	0	0	0	0	0.0015927	0	0.0011803	0	0	0	0	0	0.00013644	0	0	0.0007819	0.00010142	0	6.63E-05	0.00012658	0	0.00037991	0	0	1.56E-06	0	0.00065079	0	0.00031643	0	0	0.00070722	0	0	0	0.00013927	0	0	0	0	0	0	0	0	0.0018859	0.00064917	0	0.00010153	0	0	0.00029424	0	0	0	0	0	0	0.00059833	0.00023481	0	0.00033318	0	0	0	0	0.00058233	0.00033191	0.00029393	0	0	0	6.71E-05	0	6.35E-05	7.45E-05	0	0.00016595	0.00051107	0	0.0059363	0	0	0	0	0.0038513	5.40E-05	0	0	0	0.0013183	0	0	0	0.00052924	0	0	0.00035493	0	0	0.00057982	0	0	0.00040588	0	6.22E-05	0	0.00095772	0	0	0.00010692	0	0	0.00021308	0.00072835	0	0	0.000308	0	0.003328	0	0	0	0.00021799	0.00014075	0	0.00016757	0	0	0.00016571	0	0.00044435	0.00054725	0	0.00044435	3.94E-05	0	0.0019493	0	0	1.00E-05	0	0	3.70E-05	0	0	0	0	0.00067454	0	0	7.05E-05	0.00036611	9.49E-05	6.61E-05	0	9.49E-05	0	0	6.83E-05	0.00034202	0.0007489	0	0	0	0	0	0	0	0	0.00019082	0	0	0	0	0.00042755	0	0	0.000371	0	0	0	0.0001856	0	0	7.27E-05	0.0015851	0	0.00098752	0	0	0	0.00019297	0.00022297	0	0	3.12E-05	7.00E-06	0	0	3.32E-05	0.00024485	2.52E-05	8.73E-05	0	9.03E-05	0.00061195	0	0	0.0003707	0	0	9.65E-05	0	0	8.14E-05	0	0	0.00010631	0	0.00011325	0	0	0	0	0	0.00010296	0.0017944	0.00012054	0	0	0.00053971	0	0	0	0	0	0	0	0	0	0	0	0	0	0.00058464	0	0	0	0	0	0.0001913	0.00022535	0	0	0	0.00017964	0	0	0	0.00022535	0.00022535	0	0	0	0	0	0	0	0	0	0
0	0	0	0.0039482	0.0018805	0	0.0002965	0	0	0	0	0	0	0.0019048	0	0	0	0	0.0030757	0	0	0	0.00068851	3.91E-05	5.25E-05	0	0.0011844	0	0	0	0	0	0	0.00097827	0	0	0	0	0	0	0.00019503	0	0.00021364	0	0	0.00025747	0	0.001284	0	0	0	0	0	0	0	0	0	0	0	0	0	0	0	0	0	0	0	0	0	0	0	0	0	0	0	0	0	0	0	0	0	0	0	0	0	0	0	0	0	0	0	0	0	0	0	0	0	0	0	0	0	0	0	0	0	0	0	0	0	0	0	0	0	4.47E-05	0	0	0.0029759	0	0	0	0	0	4.41E-06	0.00050838	0	0	0	0.00015991	0.00049267	0	0	0	7.74E-05	0	0	0.0001084	0.00013668	0.00015805	0.0011396	0	0	0.001315	0	0	1.79E-05	1.47E-06	0.00055188	0.00090699	1.79E-05	0	0	0	0	0	5.15E-05	6.83E-05	0.00043448	0.0004496	0	0.00017235	0.00016151	0	0	0	0	0.00015135	0	0	0	0	0	0	0	0	0.00061821	0	0.0002248	0	0	0	0	0	0.00062888	0	0	0.0003013	0.00084093	0.0005837	0	0	0.00011507	0.00015984	0	0.00077444	0.00057212	0	0	0.00015309	8.31E-05	0	0.00043021	0	0	0	0.00022295	0	0	0	0	0	0	0	0.00036991	0.00010963	0	0	0	0.00058159	0.00020656	0	0	0.00086563	0.00041254	0	0	0	0	0	0	0	0	0	0	0	0	0.00015437	0	0.0008645	0.00026035	5.65E-05	0.00031128	0	0.0007281	0	0.0010077	0	0	0	0.00045113	6.35E-06	6.35E-06	0.00023679	0	0	0.00026727	0	2.46E-05	3.20E-05	0.00061559	0	0	3.97E-05	5.33E-05	0	0	0.00040581	0.0012585	6.51E-05	0	0.00044948	0	0	0	9.87E-05	0	0.00015038	0	0	0.00022474	0	0	0	0.00010598	0	0.00064798	0	0	0.00072507	0.00049008	0.00029165	0	0	0	0	8.68E-05	0.00027813	0.00026021	0	9.12E-05	0	0.00069026	0	0	0	0	0	4.67E-05	0	0	0.0010866	0	0	0.00013194	0.00013194	0	0	0.00015314	0	0	0	0	0	4.79E-05	0	0	0.0026022	0	0	0	0	0	0.0020017	0	0	0	0.0008382	0.0016396	2.92E-05	0.00023946	0	3.70E-05	0.00043903	0.001306	0	0.00026942	0	0	0	2.19E-05	0	0.00053256	0.00037087	0.00085791	0.00010806	0	7.12E-05	0	0	0	0.00037504	0	0.00046406	0.0024698	0.0002335	0	0.00093391	0	7.27E-05	0.00067997	0	0.00037913	0	0	0	4.85E-05	0	0	0.00019845	0.00024741	7.41E-06	0	0.00033663	5.24E-05	0	0	0	0	0	0	0	0	0	0	0	0	0	0.00032134	0	0	0.00011077	0.0008739	0	0.00067892	0	0	0	0.0025224	0	0	0	0.0028021	0	0	2.30E-05	0	0.00010473	0	0	0.0018918	0.00047224	2.64E-05	0	2.47E-05	2.64E-05	0	0	0	0.00030304	0	0.000345	8.43E-05	0	7.16E-05	0	0	0	5.78E-05	0	0	0	0.00012773	0	0.00044018	0	0	0	0	0	0.0019892	0	0	0.00050576	0	0	0	1.11E-05	0	0	0	0.0016177	0	0	0	0.00030108	0.00064447	0	0.00011275	0.00015484	0	0	0.00021777	0	0	2.86E-05	0.00021083	0.00018149	0.00028902	3.06E-05	0.00053674	2.26E-05	0	0.00033246	0	0	9.71E-05	0	0	0	0	0	0	0.00010036	0.00035973	0.00010714	0	0	0	0	0.00012561	0	0	0	0.00012961	0	0	0.00011794	0	0	0.00016623	0.00049558	0	0.00013371	0	0.00092065	0	0	0	0	0	0.00051439	0	0.00050484	0	0.00022275	0	0	0.0001887	0	0	0	0	0	0	0	0	0.0001887	0	0	0	0	0	0	0	0	0	0	0.00026725	0.00080684	0
0	0.0007374	0	0	0	0	0	0	0.00059516	0	0.00016702	0	0.0010411	0	0.00081308	0	0	0.0041532	0	0	0	0	0	4.13E-05	0.0012675	7.53E-05	3.62E-05	0	0	8.16E-05	0.00010186	9.15E-05	9.15E-05	0	0.00012458	0	0	0	0	0.000175	0	0	0.00021588	0	0	0	0.0028622	0	0	0.00023653	0	0	0	0	0	0	0	0	0	0	0	0	0	0	0	0	0	0	0	0	0	0	0	0	0	0	0	0	0	0	0	0	0	0	0	0	0	0	0	0	0	0	0	0	0	0	0	0	0	0	0	0	0	0	0	0	0	0	0	0	0	0.0010163	0	0	0	0.00068272	0	2.51E-05	6.15E-06	0	0	0	0.00046975	0	0	0.00047502	0	0	4.00E-05	0.00031353	0.00032766	0.00016461	0	0	0	0.00012734	0	0.00017699	0.00017699	0	0	1.09E-05	0	0.0001866	2.74E-05	0.0005684	0	0	2.74E-05	0	5.32E-05	0	0.00070281	0	6.10E-05	0.0003809	0	0	0	0	0.00017098	0	0	0	0	0	0	0	0.00016082	0	0.00060032	0	0.00023427	0.00063715	0	0	0	0	0	0.00028895	0	0.00070324	0	0.00052965	0.00081069	0.00058989	0	0	0	0	0	0	0.0002259	0	0	0	0.00035063	0.00017001	0.00010003	0.00025504	0	3.61E-05	1.70E-07	0.00052811	5.64E-06	0	0	1.32E-05	0.00070085	0	0	6.00E-05	0	0.00011809	0	0	0	0	0	0.00024377	0	0	0.00084514	0	0	7.26E-05	0	0	0	0.00022653	1.09E-06	0.00074886	4.70E-05	4.27E-05	0	0.00021225	0.00032873	0	0	0	0.00010757	0.00044309	0	7.21E-06	0.00012861	0	0	9.16E-06	0	0.00028811	2.56E-05	0	0	0	0.00066659	2.78E-05	4.39E-05	0.00033934	3.68E-05	0.00032943	3.68E-05	5.90E-05	0	0.0015588	0	0.00010378	0	8.44E-05	9.71E-05	0	0	0	0.00011076	0.00011803	0	0	0	0	0.00024404	0	0.00019684	0.00027832	0.00065772	0	0	0.00048688	0	0	0	0.00019179	0.00036892	0	0	0.00030205	0	0.00031854	0	0.00013885	0	0	0	0.00055294	0.00022374	0.00026798	0	0	6.02E-05	0	0.0001377	0	0	0.00012683	0.00014541	0	0.00017124	0	0.00016661	0	0	0	0	0	0	0	0.00012799	2.96E-05	0	0	0	5.53E-05	0.00024511	0	0.00052183	0.00018854	0.00030697	0.00036727	0	0	0.00044238	0	0	0.00064196	0	0	4.92E-05	0.00036673	0.00093813	8.61E-05	0	0.00010353	0	9.99E-05	0.00011089	0	0	0	0	0.0016852	0.00037318	0	0.00066049	0	0.0020371	0	0	0	0	0.0001996	0	0.00032135	0	7.70E-06	0.00036754	0	0	0.00018334	0	0.00024921	5.03E-06	0	0	0	7.78E-05	7.12E-05	0	0	0	0.00012251	0	0	0	0.00023572	0	0.00025057	0	0	0.0017251	0	0	0	0	0.00014075	2.31E-05	0.00035251	0.0012946	0	0.00058532	0	0.00021379	0.00031425	0	0.00021379	0.0004626	4.41E-05	0.0031651	0	1.60E-06	1.00E-05	0	0.00022368	0	0	0	0	7.05E-05	7.28E-05	0	0	0	0	0	0	0.00035622	0	0	0	0	0	0	0	0.00013828	0	0	0	0.00019625	0	0	0	0	0	0	0	0	0	0.00031708	0.00080215	0	0	1.59E-06	0	0	0	0.00029025	0	0.00036934	0.00037312	0	0	3.26E-06	0.0001956	0.00022561	0	0.00058397	0	0.00050529	0	0	3.45E-05	2.27E-05	0	0	6.91E-05	0.00038524	0	0	0.00011817	0	0	0.00011457	0	0.00011106	0	0.00072863	0.00042416	0.00045333	0	9.16E-05	0	0	0	0	0	0.00013353	0.00010428	0.00045333	0.00012186	0.00014621	0.00014621	0	0	0	0	0	0	0	0	0	0	0	0	0	0.00015532	0	0	0	0	0.00019262	0	0.00019262	0.00022667	0.00019882	0	0	0	0.00018667	0	0	0	0	0	0	0	0	0	0	0	0	0	0
0.0010364	0	0	0.0039216	0	0	0	0	0	0.0012294	0	0	0	0.0030449	0	0	0	0	9.97E-06	0	0	0	0.0012104	0	0	0	5.27E-05	0	0	9.80E-05	0	0	0	0	0	0.00013315	0.00013705	0	0	0	0.00021372	0	0.00023233	0	0	0	0	0	0.00023897	0	0.00025298	0.00026812	0	0	0	0	0	0	0	0	0	0	0	0	0	0	0	0	0	0	0	0	0	0	0	0	0	0	0	0	0	0	0	0	0	0	0	0	0	0	0	0	0	0	0	0	0	0	0	0	0	0	0	0	0	0	0	0	0	0	0	0	0	0.0011824	0.00020127	0.00017463	0.00023393	1.26E-06	0.0022578	0.00012743	0.00081938	1.89E-05	0	0	0	0	0	0.0010049	0	0	0	0	0	0	0	0.00011149	0	0	0.00043937	0	0	0.0002313	0	0.00017074	0	0	0	0.0002313	1.95E-05	0	0	4.98E-06	4.78E-05	0	5.31E-05	0.00036504	0.00043756	0	0	0	0	0	0.00011762	0.00014804	0	0	0	0	0	0	0	0.00022634	0	0	0.00019801	0	0.00022634	0	0	0	0	0	0.0027813	0	0	0.0013979	0.0001979	0.0006555	0	0	0	0.00045074	2.39E-05	3.15E-05	0	0	0	0	0	0	0	3.96E-05	3.68E-06	0	0	0	0	0	5.60E-05	0	0.00074975	6.35E-05	8.26E-05	0	0.00012531	0	0	0.00018846	0.00021853	0.00024728	0.0023399	0.0026056	0	0	0	0	0	0	0	0	0	0.00013968	0	1.09E-05	0	0.00016442	0	0.00026695	0	0	0.00032133	0	0	0	0	0.00019321	0	0	0	9.70E-06	0.00025622	3.33E-06	1.41E-05	0.00093607	0	0	2.79E-05	0	0	3.04E-05	2.09E-05	0.00032287	0	0	5.11E-05	0	0	0	0.00039911	0.00010968	0.00010968	0.00010968	0	0.00010209	9.48E-05	0	0	0	0	0	0	0	0	0	0	0	0	0	0.0035708	0.0013885	0	0	0.00034008	0	0	9.68E-05	0	0	0.00036948	0.00014999	0.00017004	0	0.00023007	3.30E-05	0	0	0	8.76E-05	0	0	0	0.00088534	0	0	0.0001744	0.00049769	0	0	0	0	0	0	0.0021311	0.0015465	0	0.00029804	0	0	0	0	0.00010318	0	0.00066223	0.001012	0	0	0	0.0010992	0	0	0	0	0	0.00018724	0	0	2.27E-05	0.0003839	0.00039065	0	0	0	0	0.00056306	0	0	0	0	0.00032587	0.0027087	0	0	0	0	0.0011022	0.00035613	0	0	0	0	0.0018034	0	0.00029862	0.00037362	0	0	0.00023828	0	0	9.81E-06	0	0.00034144	0.00039777	0	8.35E-05	0	0.00012611	0	0	0.00017367	0	0	0	0	0.00030063	0	0	0	0	0	0.00036755	0	0	0.000154	0	0.0014376	0.00034801	0.00053073	2.48E-05	0.00010807	0.0028883	0	0	0	0	0	0	0.00047808	8.73E-06	0.00021825	3.43E-05	0	0	3.43E-05	0	7.01E-05	0	0	0	0	0.00037621	6.34E-05	0	0.00037621	6.34E-05	8.19E-05	0	0	0	9.76E-05	0	0	0.00085216	0.00018288	0.00019353	0.00017299	0	0.0001881	0	0	0.00023152	0.0041	0	0	0	0	0.00049604	0	0.00018366	1.08E-05	6.17E-05	0.00013834	0	0	0.0001307	0	0	0	0.00021122	0	0	0.00047946	0	0	0.00022133	0	4.87E-05	0	0	2.79E-05	0	0	0	0	0	0	0.000376	9.29E-05	0	0	0.00011239	0.00010561	0	0	0	0	0	0	0.00013086	0.00040671	0.00013086	0.00013086	0	0	0	0	0	0	0	0	0	0	0.00017679	0	0	0	0	0	0	0.00016143	0	0.00015665	0	0.000228	0	0.00060235	0.00058994	0	0.00019395	0	0.00020015	0	0	0.00018229	0	0	0.000228	0.000228	0	0	0.00024421	0	0	0	0	0	0	0	0
0.00052954	0	0.00033083	0.00012317	0.00010288	0	0.00014319	0	0.00011669	0.0012294	0	0	0	0	0.00087889	0	0	0	0	0	0	0	0	5.78E-05	0	0	5.27E-05	0	0	0.0009173	0	0.00010791	0.0033309	0	0	0	0	0	0.00021972	0	0	0	0.00023233	0	0	0	0	0	0.00023897	0	0	0	0	0	0	0	0	0	0	0	0	0	0	0	0	0	0	0	0	0	0	0	0	0	0	0	0	0	0	0	0	0	0	0	0	0	0	0	0	0	0	0	0	0	0	0	0	0	0	0	0	0	0	0	0	0	0	0	0	0	0	0	0.0011236	0	0	0	0	0.00010428	0	0	0.00024181	0	0	0	0.00021162	0.00029525	6.70E-05	0.00054372	0.00097653	0	0	0	0	0.00015415	0	0	0.00020844	0.001319	0.00054238	0.00028844	0.00054714	3.73E-05	4.74E-05	0	5.38E-05	0	4.13E-05	3.73E-05	5.38E-05	7.96E-05	0	0	8.22E-05	0.00040544	0	0	0	0	0	0	0	0	0	0	0	0	0	0	0.00018723	0	0	0	0.00026068	0	0	0	0.00026068	0	0.00026861	0.00031536	0	0	0.00059977	0.00044015	0	0	0.00054241	4.71E-05	0	0	0	0	6.54E-05	0	0	0.00038495	0	0.00089427	0	3.75E-05	0	6.03E-05	0.00027747	1.91E-05	2.99E-05	0	0	0	0	0	8.95E-05	8.43E-05	0	0.00051332	0	0	0	0	0	0	0	0.00057634	0.00057873	0	0	0	0.00038042	0	0	0	4.46E-05	0	9.05E-05	0	0	0	0	0.00038004	0.00011713	0.00013856	0	0	0.00020932	0	0	0.00061071	0	3.09E-05	0	4.74E-05	4.74E-05	0.00031888	5.18E-05	0.0010869	0	4.96E-05	0	0	0.00035396	0.00076722	5.86E-05	0	9.44E-05	0	0.00041441	0	0.0004745	0	0	0	0.00014738	0	0.00013251	0.00013978	0	0	0	0	0	0.0002186	0	0	0	0	0	0	7.91E-05	0.00013074	0.0001075	0.0003122	0	3.27E-05	0	0	0.00041357	0.00013062	0.00011867	0	0	0	0.00082441	0.00028689	2.78E-05	0	7.80E-05	7.15E-05	0	0.00010454	0.00015777	9.68E-05	0.00044503	0.0001469	0.00016548	0.00016548	0	0	0	0.00024762	0	0	0	0.00018066	0.0014569	0	0.00028734	0	0.00052812	0	0	0	0	0.00023761	1.84E-05	0	0.00040258	0	0	0	0.0001795	0	0	0.00073756	5.13E-06	0.0003456	0	0.00043047	0	0	0.00012137	0	0	0	0	0	0	0	0	0	0	0.00051512	0.0003077	0.00080127	0	0	0.00081206	0.0017045	8.12E-05	0	0	0	0	5.33E-05	0.0001221	0.00017209	0	0	2.09E-05	0	2.78E-05	0	0	0	0	9.40E-05	0	0	0	0.00014531	0	0	0	0	0	0	0	0.00045998	0	0.00011486	0.00070534	8.68E-05	0	0	0.0002109	0	0	0	0	0	0	4.03E-05	0	0	0.00061284	0	0.00043632	0	0	0	0	0.00098138	0	8.74E-05	0	0	0	0	0	0	0	0	0.00045675	0	0.00011971	0.00013242	0.00010368	0	0.00010586	0	0	0.00013785	0	0	0.00017225	0	0	0.00061842	0	0	0	0	0	0.0012355	0	0.0011815	3.23E-05	0	0.0012201	0.00037438	0	6.67E-05	0	0	0	0	0	0	0	9.57E-06	3.25E-05	2.60E-05	0	0	0	0	3.76E-05	0	0	0	5.20E-05	5.58E-05	0	9.84E-05	0.00012085	0	0	0	0	0	0.00048968	0	0	0	0	0	0	0	0	0	0	0.00013025	0	0.00015878	0	0	0.00015489	0	0.00017545	0	0	0	0.00025591	0	0	0	0.0005358	0.00024844	0	0.0010484	0	0	0	0	0	0	0	0.00022807	0	0	0	0	0.00022807	0	0	0	0	0	0.00025591	0	0	0	0	0	0	0	0	0	0	0	0
0	0	0	0.00021203	0.00017905	0	0	0	0	0.00033002	0.0012953	0.00012821	0	0.0016461	0	0.00022469	0	9.09E-06	0.0011392	0	3.73E-05	0	5.32E-05	7.05E-05	0	0	0.00081927	0.0014787	0	0	0.00052415	0	0	0	0	0	0	0	0	0	0.00022641	0.00023862	0	0.001339	0	0	0	0	0	0	0	0	0.00027309	0	0	0	0	0	0	0	0	0	0	0	0	0	0	0	0	0	0	0	0	0	0	0	0	0	0	0	0	0	0	0	0	0	0	0	0	0	0	0	0	0	0	0	0	0	0	0	0	0	0	0	0	0	0	0	0	0	0	0	0.00076116	0.0009185	0	3.30E-05	0.00052928	0	0	0	0	0	0.0025773	0	0	0	0	0	0	0	0	0	0.00049564	0	3.18E-05	0	0	2.70E-05	0	0	0	0.00034944	7.22E-05	0.00028888	0	6.21E-05	0.00035737	6.21E-05	7.86E-05	0	0	6.41E-05	0	0	0.00011213	0	0.00016521	0.00057082	0	0	0	0	0.00017669	0	0	0.0006492	0	0	0	0	0	0	0.00028541	0	0	0	0	0	0	0	0	0	5.71E-05	0.00021329	0.00016066	0	0	0	0	0	0.00053293	0	0	0	0.00015234	0	0	0	0.0016209	5.22E-05	0.00095313	7.51E-05	0	3.39E-05	0	0.0014623	0	0.000333	9.14E-05	0	0	0	0.00011809	0	0.00016078	0	0.00016845	0.00022393	0	0	0.00016878	0	0.00013457	0	7.85E-05	8.17E-06	8.17E-06	0	0	0	0	0	0	0.00014103	0	0	0.00083147	0.00016961	0.0025823	0	0	9.16E-06	0.0002641	0	0	4.33E-05	0	0.00035344	0.0002991	7.48E-05	7.48E-05	0	7.92E-05	0	0	0	0	0	8.60E-05	0	0	0	0	0	0	0	0	0.00050397	0	0	0	0	0.00055664	0	0	0	0	0	0.00029318	0	0.00024599	0	0	0	0	0.00038408	0	0.0001508	0	0	0	8.32E-05	0	0.0014347	0	0	0.00016921	1.06E-05	2.19E-07	0	2.30E-05	6.45E-05	0	0.00035866	0.00041493	0	0.00010551	0	0	0.0001221	0	0	0.00019075	0	0	0.00018684	0	0	0	0	0.00033045	0	0	0	0	0.0011571	3.42E-05	0	0	0.00057688	0	0.0011074	0	0.00079901	0	0	0.00064931	0	0.00078047	0	0	0.00021701	0.00060025	0	0.0019445	0	5.41E-05	0	0	0	0	0.00047435	0.0016051	0	0.00018645	0.00055207	0	0	0	0	0	0	0.00084171	0.00017012	0	0.00024227	0.00053185	0.003913	0	0	0	0	0.00020151	0	0.00022429	0	0	0	0	0	0.0010959	0.00011214	0	0.00013371	0	0	0	0	0	0	0	0	0	0	0	0	0	0	0	0	0.00039604	0	0.0030062	0	0	0	0.00071886	0	0	0.00018298	0.00059005	0	0	0	0	0.00072449	0.0016313	3.23E-05	0.00055734	0	0.00031036	7.21E-05	0	5.92E-05	9.28E-05	0	7.80E-05	0.00036866	9.28E-05	0.00041062	0	8.84E-05	0	0	0	0	0	0	0	0.00012255	0	0.00021307	0	0.00020785	0	0	0	0	0.0010798	0	0	0	3.91E-05	0	0	0.0012663	0	0	0	0	0	0	0	0.00077048	0.00050857	0	5.69E-06	2.67E-05	0.00030139	0	0	0	0.00036395	0	0	0.00060052	0	0	0.00034031	0	0	0	0	0	0.00014742	0	0.00013206	0.00047806	0	0	0	0	0.00046039	0.00015747	0	0.00051013	0.00013801	0	0	0	0	0	0	0.00050343	0	0	0	0	0	0	0	0	0	0.0001971	0	0	0	0	0	0	0	0	0	0	0	0	0	0	0	0.00027308	0	0	0	0	0	0.00023903	0	0	0	0	0	0	0	0.00032839	0	0.00034005	0	0	0
0	0	0.00063438	0.0006463	0	0	5.80E-05	0.0014336	0	0.00016007	0	0.00049806	0.00017871	0	0	0	9.79E-06	0	0	0	0	0.001474	0	9.57E-05	0	0	0	0	0	0	0	0	0	0	0	0.0001711	0.00061212	0	0	0	0	0	0	0	0.00080268	0	0	0	0	0	0	0	0	0	0	0	0	0	0	0	0	0	0	0	0	0	0	0	0	0	0	0	0	0	0	0	0	0	0	0	0	0	0	0	0	0	0	0	0	0	0	0	0	0	0	0	0	0	0	0	0	0	0	0	0	0	0	0	0	0	0	0	0.00082526	0	0	0.0025441	0	0	0	0	0	0.0002236	0	0.00085721	7.71E-05	0	0	0	0.00043856	0	0.00050856	3.00E-05	0	0	4.10E-05	0	2.55E-05	0	0	6.55E-05	0.00064881	7.12E-05	0	0	8.77E-05	0	0	0	8.77E-05	0.00011348	0.00045224	7.32E-05	0.00011604	0.00047322	0.00012128	0	0	0.00018193	0	0	0.00023128	0	0	0.00021627	0	0	0	0	0	0.00025373	0	0	0	0	0	0.00032891	0	0	0	0	0.00094619	0	0	5.52E-06	0.0010063	0	0	0	0.00016772	0.0016322	0	0.00010003	0	0	0.00018465	0	0.00051604	0	0	6.84E-05	0	0	0	0.00069352	0.00035014	0	9.80E-05	0	0.00086626	0.00012579	0	0.00011515	0	0	0.00017694	0	0	0	0	0	0	0	0	0	0	3.39E-05	0.00025861	0.00011226	0.00030106	0	0	0	0	0	0	0.00012696	0	0	0	0.00021905	0	0.00062908	2.65E-05	6.92E-05	7.89E-06	5.61E-05	5.43E-05	7.12E-05	0.000695	8.76E-05	8.76E-05	8.13E-05	9.20E-05	0	0.00042986	8.98E-05	0.00010588	0.0014003	9.88E-05	0	9.88E-05	0.00012096	0	0	0.00012903	0	0.00015908	0	0	0	0	0	0	0.00018003	0	0	0	0	0	0	0	0	0	0	0.0039049	0	0	0.00087172	0	0	0	0	0	0	0.00018392	0	0	3.61E-07	0	0	0	0	0.00029397	6.49E-05	0.00077453	0	9.53E-05	0	0	0	0.00013338	0	0	0	0	0	0	0	0	0	0	6.78E-05	0.00065663	0	0.00013177	0	0	0	0.0025535	0	0	0.00053556	0	0	0	0.00032805	3.13E-06	0	0.00083594	0	0	0.00010245	0	0	0	0.0006291	0.00020117	0	0	0	0	0	0	0	0.00033354	0	0	0	0	0	0	0.00026041	0.0014018	0	0.00090545	8.40E-05	0	0	0.00010848	5.20E-05	0	0	0	8.93E-06	0.00027875	0	0	7.03E-05	0.00047763	0	0.00016422	0	0	0	0.00019625	0	0	0	0.0003403	0	0	0.0024542	0	0	0	0	0	0.0012154	0.00038252	0.00047304	0	0	0	0.0001753	0.00059972	0	0.00012841	0	0	4.76E-05	0	0	0	0	0	0	4.28E-05	0	5.26E-05	5.71E-05	0	0	7.64E-05	0	0	0	0	0	0	0	0.00046403	0	0	0.00013607	0.00010732	0.00012581	0	0	0	0.0001415	0.00017949	0	0	0	0	0	0	0	0	0	0	0	0	0	0	0	0	4.73E-05	0.0008947	0	0.00039959	0	0.0018539	0.00076324	0	0	3.88E-06	0	0.00029776	0.00060449	5.64E-05	4.30E-05	0	0.00035626	0	0	0	0.00071778	0	0	0	0	0.0001362	0	0	0	0.00013025	0.0001362	0	0	0	0.00014888	0.00012737	0	0	0	0	0	0	0	0	0.00017414	0	0.00014888	0	0	0.0015714	0.00019081	0	0	0	0.00018223	0	0	0	0	0	0	0	0	0.00022006	0	0	0.00027127	0.00023722	0	0	0	0	0	0	0	0	0.00022556	0	0	0	0	0	0.00029631	0	0	0	0	0	0	0	0	0
0.0005086	0	0	0.00026836	0	0	0.002726	0	0	0.00010847	3.24E-05	0	0	0	0.00055821	0.00024078	0.0002473	0	3.07E-05	0	0	0	0	7.85E-05	0	0	0	0	0	0.00097953	0	0	0.0021648	0	0	0.0001539	0.0001578	0	0	0	0.00023446	0	0.00025307	0	0	0	0	0	0.00025971	0	0	0	0	0	0	0	0	0	0	0	0	0	0	0	0	0	0	0	0	0	0	0	0	0	0	0	0	0	0	0	0	0	0	0	0	0	0	0	0	0	0	0	0	0	0	0	0	0	0	0	0	0	0	0	0	0	0	0	0	0	0	0	0.00021647	0.00034379	0.00020919	6.59E-07	0	0	0.0003567	0	0	0.00016383	0	0	0	0	0	7.45E-05	0.00069205	0	0	1.00E-05	0.00017712	0	0	0	0.00055223	0.00025774	1.62E-05	0	0	0	0	0.00026735	0	0.00032791	5.53E-05	5.13E-05	6.78E-05	0.00081626	9.36E-05	5.33E-05	0	0	0.000428	0	0	0.00016201	0	0	0	0	0	0.00019635	0.00026709	0	0	0.00022219	0	0	0.0002279	0	0	0	0	0	0	0	0	0	0	0	0	0	0	9.49E-05	0.0013115	0	0.00015338	4.36E-05	6.06E-05	0	0.00037697	0.00012522	0	0	0.00020074	2.11E-05	0	6.36E-05	2.11E-05	0	5.05E-05	0	0.00034058	0	0	0	0	0	0.00045981	0.00011037	0	0	0.00017216	0.00020073	0.00017983	0	0	0.00081685	0.00012485	0	0	3.70E-05	0	0	0.00047046	7.68E-05	2.67E-05	0	0	7.50E-05	0	0	0	0	0.0012055	0.0020576	0	0.00048318	0	0	0	0	0	0	3.66E-05	0	0	0	6.99E-05	0	7.43E-05	0	7.88E-05	0	0	0.00042787	8.11E-05	0.00041796	0	0.00044328	0	0	0	0.00014805	0.00051953	0.0004942	0.00014135	0	0.00016989	0.00016989	0	0	0	0.00021393	0	0	0	0	0	0	0	3.25E-05	0.00015472	7.97E-05	0	0.00019622	0.00056609	0.00028195	0	0	5.90E-05	0	0	0	0	0.00024251	6.71E-06	0.00091135	0.0017928	7.10E-05	0	0	0	0	0	0	0	0.00012859	0.00050855	0	0	0	0	0	0	0	0	0	0	0	0.00074445	0	0	0.00044287	0.0002253	5.05E-05	0.00056732	0.00045539	4.80E-05	0.00096031	0	0	0	0.00046288	0	3.93E-05	0	0	0	0	0.00031655	0	0	0	0	0	0.00012137	0	0	0.00013181	0	0	0	0	0	0	0	0	0	0.0012628	0	0	0.00030858	0.002714	0	0	0	0	0	8.46E-05	0	0	0	0.0002602	0.00079443	0	4.35E-05	0.00043052	0.00051393	0	0	0	0.00014495	0	0	0.00016094	0	0	0	0.0008364	0	0	0	0	0	0	0.00014389	0	0	0	0.00019315	0.00055656	0	0	0	0	9.83E-05	0.00021824	0	0.00031582	0	0	0.00042567	9.73E-07	0	0	0.00028281	0	0.00033387	0	0	7.10E-05	0.00010453	0	0	0	0.00010453	0	0.00012887	0.00010013	0	0	0	0	0.00076317	0	0.00085092	0	0	0	0	0.0002196	0	0	0	0	0	0.00029203	0	0	0	3.03E-05	0	0.0017952	0.00074493	0	0	0.0012421	0	9.63E-06	0	0.00044128	0	7.07E-06	2.09E-06	0	4.61E-05	3.96E-05	5.46E-05	4.12E-05	0	0	5.11E-05	0	0	0	0	0.00034078	0	0	0	0	0	0.00016098	0	0.00013441	0	0.00014062	0	0	0	0	0	0	0	0	0.00054673	0	0	0	0	0	0	0	0	0	0.00021297	0	0	0	0	0.00019351	0	0	0.00019813	0	0	0	0	0.00019813	0.00023543	0	0.00067291	0.00024164	0.00023543	0	0	0	0	0	0	0	0	0.00023543	0	0	0	0	0	0	0.00027736	0	0	0	0	0	0
0	0	0	0	0	0	0	0	0.00086714	0	0.00065785	0	0.0051377	0.00018375	0	0	0	0.0022387	0	5.61E-05	0.00038722	0	7.84E-05	0	0.0026876	0	0	0.0001328	0	0	0.00015626	0	0	0	0.00062008	0	0	0	0	0.00072091	0.00076545	0	0	0	0	0.00031411	0.00032251	0	0	0	0	0	0	0	0	0	0	0	0	0	0	0	0	0	0	0	0	0	0	0	0	0	0	0	0	0	0	0	0	0	0	0	0	0	0	0	0	0	0	0	0	0	0	0	0	0	0	0	0	0	0	0	0	0	0	0	0	0	0	0	0	0	0	0	0	0.0032176	0	0	0	0	0	0	0.0005628	0	0.00038142	0	0	0.00015978	0	0.00056256	0	0	0	0	6.37E-05	3.40E-05	0	0	5.89E-05	8.82E-05	0	0.00041318	0	0	0	9.40E-05	0	0.00041318	0.00011042	0	0	0	0	0.00014668	0.00051327	0	0	0	0	0	0	0	0	0	0	0	0	0	0.00071294	0.00027644	0	0	0	0	0.00028895	0	0	0	0	0	0	0	0	0	0.00061058	4.15E-05	0	0	2.49E-05	0.00010001	0	0.00014685	0	0	0.00092014	0	0.00025713	0	0.00058627	0	4.93E-05	0	0.00038603	0	8.42E-05	0.0011809	0	9.18E-05	0	0	0	0	0	0.00019664	0	0	0.00020802	0	0.00029357	0.00032232	0	0.00067328	0	0	0	0.00025861	0	0	0	0	0	0.00069459	0.00017098	0	0	0	0	0	0	0	0	0.00062908	2.65E-05	0	0.0018839	0	0	0.00037914	0.0026349	8.76E-05	0.0004121	0.00039937	0	7.51E-05	0	0	0	0	0	0	0	0.00012096	0	0.00043444	0.00049489	0	0	0	0.00015908	0.00018762	0.00018762	0	0.00017276	0.00018003	0	0	0	0	0.00030603	0	0	0	0.00042732	0	0.0017991	0	0	0	0	0	0	0.00010066	0	0.002263	0	0	0	0	8.93E-06	0.00025177	0	0	0	0	0.00083136	0	0.00011423	0.0004854	0.00019175	0.00046998	0	0	0	0	0	0	0.00022067	0	0	0	0	0	0.0016999	0	0	0.00015706	0	0	0	0.00038077	0	0	0	0.00016354	0.0002425	0.00028269	0.00026719	0	0	0	0	7.98E-05	0	0.00049887	0	0.0011444	0	0	0	0	0	0.00020844	0	0	0	0	0	0.00042753	0	0	0	0.00013703	0.0056324	0	0	0	0	0.0011811	0	0	0	0	0	0	0.0020211	0	5.70E-05	3.94E-05	0	0	0	0.00050516	0	0	0	0	0	0	0	0	0	0.00029461	0	0	0	0	0.0010993	0.00032375	0	0.00047304	0	0.00056754	0	0.00084904	0.0001753	0	0	0	0	4.76E-05	0	0	0	0	0.00075562	0	4.28E-05	0	5.26E-05	5.71E-05	0.00034825	0	0	7.82E-05	0	0	0	0	0	0.0001283	0	0	0	0	0.00010732	0	0	0	0	0	0	0	0.00017589	0	0	0	0	0.00023202	0	0.00079035	0.00027544	0	0	0	0	2.57E-05	0	0	0	0	0	2.66E-05	0	0.0015903	0.0012866	0.003596	0	0.0002822	6.30E-05	5.65E-05	7.15E-05	5.81E-05	0	0	0	5.34E-05	0	0.00076325	0	0	0	0	0	0	0	0	0.00014541	0	0	0	0	0.00016404	0.00014252	0.00054368	0	0	0	0	0	0	0.00018929	0	0.00019328	0.00016404	0	0	0	0	0	0	0	0.00019739	0.00023521	0	0	0	0	0	0	0	0	0	0	0	0	0.00025858	0	0	0	0.00028642	0	0	0	0	0	0	0.00028642	0	0.00077489	0	0	0	0.0002943	0	0	0	0	0	0
0	0.0094128	0	0	0	0.00024593	0	0	0.00032856	0	0	0	0	0	0	3.92E-05	4.25E-05	0	0	8.88E-05	0	0.00013906	0	0	0	0	0.00050871	0	0	0.00016866	0	0	0	0	0	0	0.00020768	0	0.00029035	0	0	0	0	0.00029655	0	0	0	0	0	0	0	0	0	0	0	0	0	0	0	0	0	0	0	0	0	0	0	0	0	0	0	0	0	0	0	0	0	0	0	0	0	0	0	0	0	0	0	0	0	0	0	0	0	0	0	0	0	0	0	0	0	0	0	0	0	0	0	0	0	0	7.03E-05	0.0011406	0	0	0	0	0	0.00012347	0	9.28E-05	0	0	0.00012864	0.00016303	0.00019503	0	0.00025268	3.52E-06	2.66E-05	0	0	8.89E-05	5.48E-05	0	0	0	8.44E-05	9.51E-05	0.00041553	0.00047416	9.67E-05	0	0.00014031	0	0	0	0	0	0.00014668	0	0.00057019	0.00013218	0	0	0	0.00019708	0	0	0	0	0	0	0	0	0	0.00028009	0	0	0	0	0	0	0	0	0	0	0.00035354	0	0	0	0	0.0010011	0	4.14E-06	0.00075475	0.00013759	0.00069324	0	0	0	0.00044817	0	0.00022203	0	2.55E-05	2.55E-05	0	0	0	0.00011579	0	0	0	0	0.00010821	0	0.00014547	0	0	0	0	0.00016259	0	0.00022067	0	0.00025295	0	0	0	0	0	0	0	0.00065527	0.00037095	0.00051246	0	0	0	3.44E-05	2.87E-05	0	5.17E-05	4.96E-05	1.97E-05	2.97E-05	6.85E-05	0.00075463	0	0	8.20E-05	0.00010663	0.00011111	0.00015382	0	0	0.00013896	0	0	0.00017226	0	0.00016589	0	0	0.00018113	0.00017443	0	0	0	0	0	0	0	0	0	0	0.0002437	0.00023104	0	0.00027224	0	0	0	0.00026464	0	0.00031628	0.00033206	0.00034945	0	0	0	0	0	0.0010871	0.00034036	0	0.0012318	0	0	1.84E-05	0	0	0	0	0.00027039	0	1.34E-05	0	0	4.60E-05	5.60E-05	0	0	0	0	0.00046797	0.00013852	0	0.00021605	0	0	0.00020518	0	0	0	0	0.00024496	0.0003059	0	0	0	0.00038288	0.0011818	0	0	0.00018098	0	0	0	0.00033012	0	4.08E-05	0	0	9.58E-05	0.00011592	0	0	0.00014096	0.00019026	0	0	0	0.00022401	0	0	0	0	0	0.00033975	0.000417	0	0	0.00041193	0.00043858	0	0	0	0	0	0.0010296	0.0010211	0	3.69E-05	3.07E-05	0.00036227	0	0	8.93E-05	0	0.00053257	4.23E-05	7.67E-05	0	8.81E-05	0	0	0	0.00018751	0	0	0	0	0	0	0	0	0.000305	0	0	0	0	0	0	0	0	0	0.00093461	0	0.00043553	0	0.00025925	0	0	0	0	0	9.91E-05	0.00041644	0.00031887	9.06E-07	0.00016537	0	0.00017918	2.34E-05	0	0	7.75E-05	7.90E-05	0	0	0	0.00010278	0	0	0	0	0	0	0	0	0	0	0.00051674	0	0	0.00013585	0	0	0	0	0	0	0	0	0.00024325	0	0	0	0	0.00079548	0	0.00069443	0	0	0.00019077	0	0	0	0.00021022	2.95E-05	0	3.77E-05	4.52E-05	0.00033008	6.53E-05	0.00066123	0	0	9.78E-05	0.00011281	0	0	0.00046909	0	0.00076434	0.00014843	0	0	0	0	0	0	0	0.00060609	0	0	0	0.00021559	0	0	0	0	0	0	0	0	0	0	0	0	0.00023055	0	0	0	0	0	0	0	0	0	0	0.00027647	0	0	0	0.00025634	0.00026112	0	0	0	0.00025634	0	0	0	0	0	0	0	0	0	0	0	0.00028197	0	0	0	0	0	0	0	0	0	0	0	0	0	0	0
0	0	0	0	0	0	0.00028803	8.92E-05	0	0	0.00022013	3.50E-05	0.00033204	0	0	0.00042852	8.65E-05	0	0.00051129	0.0001328	0.00013921	0	0.00015507	0	0	0.00020635	0	0.0012516	0	0	0.00023293	0.00022252	0	0	0	0.00024776	0	0	0	0	0.00091878	0.00034053	0	0	0	0	0	0	0	0	0	0	0	0	0	0	0	0	0	0	0	0	0	0	0	0	0	0	0	0	0	0	0	0	0	0	0	0	0	0	0	0	0	0	0	0	0	0	0	0	0	0	0	0	0	0	0	0	0	0	0	0	0	0	0	0	0	0	0	0	0.000833	0.00010724	0.000149	0	0	4.74E-05	0	0.00014444	0	0	0	0	0.00152	0	0	2.32E-05	0	1.40E-05	0	5.57E-05	0	0	6.53E-05	0	0	0	0	0.00010562	0.00010562	0.00013493	0.0001072	0	0.0001508	0.00011042	0	0	0	0	0	0.00018294	0	0	0	0	0	0	0	0.00025139	0	0	0.00030074	0	0	0	0.00093821	0	0	0	0	0	0	0	0	0	0.00089667	0	0	0	0	0	0	9.03E-05	0	0	0.0010141	0	0.00038203	0	0	0	0.00042914	0.00018222	0	0	0	0	0	0	0.0010422	0.00010945	0	0.0001323	9.64E-05	0.00041082	0.00010187	0	0	0.00010945	0	0	0	0	0	0	0	0	0	0	0.00031125	0	0.00026472	0	6.06E-05	0.00051338	0	0.00013216	0.00013216	0	0.00079458	0	0	0	1.62E-05	1.41E-05	0	0	0	0.00064821	0.00029591	4.03E-05	0	0	0	0	0	0.00087887	0	0	0	0	0	0.00013042	0	0	0.00014566	0	0	0	0	0	0	0.00017011	0.0016824	0.0010069	0	0	0	0	0.00020823	0	0	0	0	0	0	0	0	0	0	0	0	0	0	0.00038573	0	8.85E-05	0	0	0	0	2.88E-05	0.0014384	0	0.00033187	0.00027039	1.94E-05	1.34E-05	4.36E-05	0	0	5.60E-05	9.75E-05	0.00038044	0	0	0.00012981	0.00013852	0.00016282	0	0.00051857	0	0	0	0	0	0	0	0	0	0.00028079	0	0.0001436	0	0	0	0	0	0	0.00022656	0.0001706	0	0.00022843	0	0	0	0	0.0003631	0	6.12E-05	0	8.94E-05	0.00056173	0	0	0.00071763	0	0	0	0	0.00025999	0.00033724	0	0.0015302	0.00033217	0	0	0	0.00047548	0	0	0.00054618	0	0.00011897	0	0	0	0.00028713	0.00098961	0.00065687	0	0	0	0.00039251	0	0.00041529	0.00049935	0.00015607	0	0.00016303	0	0.00023249	0	0.00023581	0.00022922	0	0	0	0	0	0	0	0	0	0	0	0	0	0.00046665	0	0	0.00011599	5.53E-05	0.0010455	0.00047262	0	0	0	0	0	0	0.00018063	0	0	0.0001661	0	0	0	7.10E-05	0.00033681	0	0	0.00011083	9.62E-05	0	0.00013153	0	0.00011672	0.00012713	0	0	0.00015588	0.00012713	0	0	0	0	0	0	0	0	0.00019929	0	0.0001957	0	0	0	0	0	0	0	0	0	0.00046818	0	0.0012026	9.42E-06	0	0	0	1.46E-06	0	0	0	0.00028716	0	0	5.77E-05	7.87E-05	0.00010165	0	0	0	0	0	0.00010671	0	0	0	0.00012112	0	0	0	0.00018999	0.00014358	0	0	0	0	0	0.0001962	0	0	0	0.00062095	0	0.00061409	0	0.00021297	0	0.0001994	0	0	0	0.00020268	0.00022404	0.00022026	0	0	0.00026855	0.00024909	0	0	0	0	0	0	0	0	0	0	0	0	0	0	0	0	0	0	0	0	0	0	0	0	0	0	0.00032506	0.00032506	0.00032506	0	0	0	0	0	0	0	0	0	0
0	0	0.00015191	0	0	0.0028603	0	0	0	0	0.0016865	0	0.00061793	7.70E-07	0	0.00035509	0.00036161	0.0013457	0.00043786	0	0	0	0	0.00013568	0	0	0	0	0	0	0.00019622	0	0	0	0.00021893	0	0	0	0	0	0.00084536	0	0	0	0	0	0	0	0.00031687	0.00033088	0	0	0	0	0	0	0	0	0	0	0	0	0	0	0	0	0	0	0	0	0	0	0	0	0	0	0	0	0	0	0	0	0	0	0	0	0	0	0	0	0	0	0	0	0	0	0	0	0	0	0	0	0	0	0	0	0	0	0	0	0.00216	0.0016891	0	0	0	0	0.00022462	0	0	6.06E-05	0	0	0.00034233	0	0	0	0	0	0.00024633	0.00028358	0.000293	7.28E-05	0.0003027	4.12E-05	0	0	0	0	0	0.00010834	0	0	0	8.38E-05	0	0.00011411	0.00011807	0	0.00013058	0	0	0	0.00015891	0	0	0	0	0.0002248	0	0	0	0	0	0	0	0	0	0	0	0	0	0	0	0	0.00030911	0	0	0	0	0	0	0.0013224	0	0.00028541	0.00041638	0	0	0	4.81E-05	0	0.00041081	0	0	0	1.30E-05	1.30E-05	0.00028028	0.00035025	0	0.00010334	0	0.0001262	0	8.50E-05	0	0	0.00049464	0	0	0.00055015	0	0	0	0	0	0.00024049	0	0	0	0	0	0	0.0021073	0	0.0016557	0.00075236	0	0	0.00080897	0	0.00023057	0	1.98E-05	0	0.00021239	0	0.0003101	3.20E-05	3.31E-05	0	0	0	0	0	0	0	0	0	0	0	0	0	0	0	0	0	0	0	0.00015155	0	0	0	0	0.00015155	0.00060038	0	0	0	0	0	0	0	0	0	0	0.00028441	0.00030019	0	0	0	0	0.00039306	0	0.00017593	0	0.0019527	0.00069625	0	0	0	0.00021823	0	0	9.41E-05	2.84E-05	1.68E-05	0.00052782	0	0	0	0	0	0.00074564	0.00081199	0	0	0	0.0001602	0	0	0	0	0	0	0	0	0	0	0.00030329	0	0	0.0036116	0	0	0.00018782	0	4.24E-05	0.0012384	0	0.00050486	0	0	0	0	9.47E-06	2.96E-05	0	0	0.00089198	0	0	0.00012113	0	0	0	0	0	0	0	0	0.00033065	0	0	0	0.00035222	0	0	0	0	0	0.00022867	0.00020368	0	0.00021765	0.0002083	0	0.0023508	0.0002582	2.89E-05	0.0001772	0	0	0	0	0	0	0.00015037	0	0	0	0.00022679	0	0	0	0	0	0	0.00027482	0	0	0	0	0	0	0	0	0.00049902	0	0	0	0	4.90E-05	0	0.00024608	0.00024608	0	8.74E-06	0	0	0	0	0.0010044	0.00015719	0.0021827	0.0002213	0	0	6.89E-05	0	0	0	0	0	0	0	0.00013167	0.00042111	0	0	0	0	0	0.0008794	0	0	0	0	0	0	0	0.00019718	0	0	0	0	0	0	0	0	0	0	0	0.0011656	0.00025795	0.0011121	0.0010883	0	0	0	0.00018486	1.68E-05	5.52E-05	0	0	0	5.26E-05	0	0	0	0	0	0	0.00012288	0	0	0	0.00013575	0	0	0	0	0	0.00017994	0	0	0	0	0	0	0	0	0	0	0.0001994	0.00021399	0.00019597	0	0	0	0	0	0	0.00022187	0.00019262	0	0.0002102	0	0	0	0.00023903	0.00031501	0	0	0	0	0	0	0	0	0	0	0	0	0	0	0	0	0	0	0	0	0.00034005	0	0.00026929	0	0	0	0.00031501	0	0	0	0	0.00032289	0	0	0	0	0	0
0	0	0	0	0	0	0.00033007	0	0.0001817	0	0.00024816	4.90E-05	0.0007701	0.00036511	0	0.00045654	0.00046306	0.00012501	0	0	0	0	0.00016909	0	0.00019982	0	0.0006247	0.00070909	0	0	0.00024694	0	0	0	0.00026966	0	0	0	0	0.00032007	0	0	0	0	0.00036095	0	0.00041319	0	0	0	0	0	0	0	0	0	0	0	0	0	0	0	0	0	0	0	0	0	0	0	0	0	0	0	0	0	0	0	0	0	0	0	0	0	0	0	0	0	0	0	0	0	0	0	0	0	0	0	0	0	0	0	0	0	0	0	0	0	0	0	0.00012685	0	0.00015996	0.00033778	0	5.47E-05	7.85E-05	0.0011239	0	0.00037935	0	0.00044294	0.00043305	0	0	0	0	0	0	5.94E-05	0	0	6.90E-05	0	0	0	0	0.00010927	0.00010927	0	0	0	0.00015445	0	0	0.00014435	0.00014831	0	0	0	0.00059847	0	0	0.00019708	0	0	0	0	0	0	0	0	0	0	0	0	0	0	0	0	0	0	0.00036768	0	0	0	0	0	0	0	0	0	0	0.00030186	0	0	9.13E-06	0	0.000107	0	0	0.0017738	1.37E-05	0.00026368	0	0	5.53E-05	9.03E-05	0.0016035	0	9.03E-05	0	0.00011976	0	0	0.00010767	0	0	0	0.00019024	0	0	0.0001987	0	0	0	0	0	0	0	0	0	0	0.00052777	4.50E-05	0	0	0	0	0	0	0	0.0006225	0.00061613	0.00052639	0	0	0	0.00066245	0.00032454	0.00033705	0	7.92E-05	0	0.0011898	0	0	0	0	0	0	0	0.00014476	0	0.00014926	0	0	0.00056882	0	0	0	0.0001737	0.0011252	0	0.00018178	0	0.00066047	0	0	0	0	0	0.00068782	0	0	0	0	0	0	0	0	0	0.0012246	0	0.00052116	6.59E-05	4.52E-05	0	0	0	0	0	0	0.00040936	0	0	0	0.0011111	0	0	0	0.00012337	0.00011187	0	0	0	0	0	0	0	0	0	0	0	0	0	0.00027079	0	0	0	0	0	0	0	0	0	0	0	0.00028366	0.00022769	0	0.00069703	0	5.13E-06	0.00039551	0	0.0004202	1.97E-05	0.00048578	0	0	0.00015627	0	0.0001728	0.00023422	0	0	0	0	0	0	0.00028494	0.0024087	0	0	0	0	0	0	0	0	0.00027501	0.00047011	0	1.79E-05	0	0	5.12E-05	0.00036754	0.00022475	0.00017372	0	0	0	0.00092997	0.00053551	0	0	0	0	0	0	0.00079589	0.0007827	0	0	0	0	0	0	0	0	0	0	0	0	0	0.00066775	0	0.00027108	0	9.56E-05	0.0014436	0	0	0	0	0	0.00017911	0.00033946	7.77E-06	0	0	0.00019291	0.0005469	4.14E-05	7.60E-05	0	0.00036362	0	0	0	0	0	0.00014493	0	0.00013013	0	0	0	0	0.00014054	0	0	0.00047298	0	0	0	0	0.00054133	0	0	0	0	0	0	0	0	0.00026001	0	0	0	0.0010102	0	0.000512	0	0.00026855	0.00024113	8.97E-06	0	0	0	0	0	7.22E-05	7.35E-05	6.85E-05	0	0	0	0.00012098	0	0.00014374	0	0	0.00040773	0	0	0.00087609	0	0.00019779	0.00017833	0	0	0	0	0	0.00020079	0	0	0	0	0.00058596	0	0	0	0	0	0.00023873	0	0	0	0	0	0	0.00023106	0	0	0	0	0	0	0	0	0	0	0	0	0	0	0	0	0.00030181	0.00033586	0	0	0	0	0	0.00033586	0	0	0	0	0	0	0	0	0	0	0	0	0	0	0	0	0	0	0
2.38E-05	0.00026408	0.0002375	0	0.00010551	0	0	0	0	0.00017566	0	0	0.00040099	0.00040603	0	0	0	0.00014547	0	0.002358	0	0	0	0	0	0	0.00020175	0.00024394	0	0	0	0	0	0	0	0	0	0.00033031	0	0	0	0	0.00038142	0	0.00038142	0	0	0	0	0	0	0	0	0	0	0	0	0	0	0	0	0	0	0	0	0	0	0	0	0	0	0	0	0	0	0	0	0	0	0	0	0	0	0	0	0	0	0	0	0	0	0	0	0	0	0	0	0	0	0	0	0	0	0	0	0	0	0	0	0	0	0.00016466	0.0010887	0.00039973	9.64E-05	0.00032623	0	0	0.00017012	0	0	0	0.00047952	0	0	0	0	0	0	0	7.96E-05	0	0.00039416	0	0.00092426	0	0	0	0	0.00099779	0.00012634	0	0	0	0	0	0.0001638	0	0	0	0	0	0	0.00021257	0	0	0	0	0	0	0	0	0	0	0	0	0	0	0	0	0	0	0	0	0	0	0	0	0	0	0	0	0	0	0	0	7.21E-05	0	0.00017001	0	1.67E-05	0	4.52E-05	0.00032669	0	0	8.68E-05	0	0.00040222	0	0	0.001105	0	0.00014597	0	0	0	0.00055723	0	0	0.00021634	0.00021111	0	0	0.00027289	0	0	0	0	0	0	0	0	0.00083455	0	0	0	0	0.00032105	0	0.00038396	0	0.00085258	0.00084622	6.45E-05	7.45E-05	0.00011333	0.00010868	0	0	0	0	0	0.00019865	0	0	0.00060439	0	0	0	0	0	0	0.00020457	0	0.00021925	0	0	0	0.00023774	0	0	0	0	0	0	0	0	0	0	0	0	0	0	0.00030219	0	0.00037689	0	0	0	0	0	0.00031311	0.00027026	0.00023786	0	0	0	0	0.00066215	0	2.00E-05	0.00021109	0	0	6.89E-05	0	9.31E-05	0	0	0.00010555	0	0	0	0.00018582	0	0	0	0	0	0	0.0002547	0	0	0.00029911	0.00026937	0	0	0.00035542	0	0	0	0	0	0.0011737	0	0	0.00058225	0	0	4.81E-05	1.38E-05	0.00037291	0.00081594	6.87E-05	0	8.11E-05	0	0	0	0.00014212	0	0	0	0.00025835	0	0.00027912	0	0	0.00031266	0	0	0	0	0	0	0	0	0	0	0	0	0.00025378	7.78E-05	0.0015847	0.0001139	0.00080173	0.00010487	0	0	0	0	9.71E-05	0	0	0.00058922	0	0.00018349	0	0	0	0	0	0	0	0	0	0	0	0	0	0	0	0	0	0	0	0.00051419	0	0	0	0.0001401	6.95E-05	0	0	0	0	0	0.00048158	0.00014375	0	8.45E-06	0.00021793	1.54E-05	0	0	9.09E-05	9.93E-05	0	0.00010515	0	0.00013908	0.0001245	0.00012624	0.00051146	0.00016203	0	0	0	0	0	0	0	0	0	0	0	0	0	0	0.000647	0	0	0	0	0	0	0	0	0	0	0	0.00054206	0.00068251	0	0	0	0	0	0	0	0	0	6.81E-05	8.69E-05	8.82E-05	0.00036845	0	0.00012719	0	0.00013571	0	0.00015847	0.00015644	0	0	0	0.00015847	0	0	0	0.00019306	0	0	0	0	0	0	0.0002385	0	0.00023499	0.00065846	0	0	0	0	0.00021553	0	0	0.00022493	0	0	0	0	0	0	0	0	0	0	0	0	0	0	0	0	0	0	0	0	0	0	0	0	0	0	0	0	0	0	0	0	0	0	0	0	0	0	0	0.0038207	0	0	0	0	0	0	0	0	0
0	3.36E-06	0.0004553	0	0	0.00051773	0	0	0.00092747	0	0	0.0018162	0.00037998	0	9.62E-05	0.00010716	0.00011042	0	0	0	0	0	0	0	0	0	0	0	0	0.001333	0	0	0	0	0	0	0	0.00090173	0	0.00033002	0	0.0003645	0	0	0	0	0	0	0	0	0	0	0	0	0	0	0	0	0	0	0	0	0	0	0	0	0	0	0	0	0	0	0	0	0	0	0	0	0	0	0	0	0	0	0	0	0	0	0	0	0	0	0	0	0	0	0	0	0	0	0	0	0	0	0	0	0	0	0	0	0.00075455	0.0010812	0	0	0	0	0	0.00020806	0.00019546	0	0.00016595	0	0	1.12E-05	0	0.00033537	0	0	6.89E-05	0	9.23E-05	0	9.71E-05	9.96E-05	0	0.0001126	0	0.00013743	0.00013743	0	0	0.00057029	0	0	0	0	0	0	0	0.00065478	0	0	0	0.00022524	0	0	0.00027564	0	0	0	0	0.00033255	0	0	0	0	0	0	0	0	0	0	0	0	0	0	0	0	0	0	0	0.0014007	0	0.00011771	0	0	8.09E-05	0	0	0	0	0.00030074	0	0	0	0.0012279	0	0	0	0.00016871	0	0	0	0.00015037	0	0	0	0	0	0.00022615	0.00022074	0	0	0	0	0	0	0	0	0.00039926	0	3.06E-05	0.00023849	0	0.00072716	0.00022109	0	0.00029948	6.28E-06	0.0003237	0.00031231	0	0.0003582	0	0	0.00031418	0	0	7.40E-05	0.00081721	0	0	0	0	0	0.00014974	0	0.00016477	0	0.00059932	0	0	0	0	0	0	0	0	0	0	0	0	0.00022825	0	0	0	0	0	0	0	0	0	0	0	0	0.00088738	0.00034106	0	0	0	0	0	0.00014727	0.00015181	0	0.00091362	0.00022417	0	0	0	8.05E-05	0	0.00016371	0	0	0	3.93E-05	6.94E-05	5.91E-05	0	0	0	0.00011187	0	0	0	0.00016435	0	0	0	0.00020244	0	0.00024959	0.00070753	0	0	0	0.00033173	0	0	0	0.00035467	0.00034231	7.62E-05	1.00E-04	0	0	0.0011013	0.00081966	2.52E-06	0	0	0	0	0.00047912	0.00010652	0	0	0	0	0	0.00019808	0	0	0	0	0	0	0	0	0.0004076	0	0	0.00040252	0	0	0	0	0	0	0.00046036	8.31E-05	0	0	0	0.00044553	0.00012735	0	0	2.47E-06	0	0	0	0.00012943	0	0	0.0013098	0	0.00071863	0.00024301	0.00085753	0	0	0	0	0	0	0.00033275	0	0	0	0	0	0	0.00053383	0	0	0.0033178	0	2.96E-06	0	0.0011664	0	0	0	0	0.00028051	0	1.11E-05	0.00014902	0	0.00021407	0	1.80E-05	0	0	9.35E-05	0	0	0	0	0	0	0	0	0	0	0	0	0	0	0	0	0	0.00015802	0	0	0	0	0	0	0.00028272	0	0	0	0	0	0	0	0	0	0	0.00096801	9.79E-05	0	0.0012045	0	0.00011184	0	0.00029585	0	0	0	0	0	0	0	0	0.00014709	0	0	0	0.00017838	0	0	0	0.00019125	0	0	0	0	0	0.00023543	0	0.00024484	0.00072605	0	0	0	0	0	0	0	0	0	0	0	0	0	0	0	0	0	0	0.00026948	0.00026569	0	0	0	0	0	0	0	0	0	0	0	0	0	0	0	0	0	0.0003705	0	0	0	0	0	0	0	0	0	0.00032479	0.0003305	0	0	0	0	0	0	0	0	0	0	0	0	0	0
0.0017535	0.00040631	0	0.00038569	0	0	0	0	0	0	0	0.00010499	0	0	0	0	0	0.00018103	0	0	0	0	0	0.00024242	0	0.00027638	0	0	0.0015008	0	0	0.00084722	0	0	0	0	0	0.00036587	0	0	0	0	0	0	0	0	0	0	0	0	0	0	0	0	0	0	0	0	0	0	0	0	0	0	0	0	0	0	0	0	0	0	0	0	0	0	0	0	0	0	0	0	0	0	0	0	0	0	0	0	0	0	0	0	0	0	0	0	0	0	0	0	0	0	0	0	0	0	0	0	0	0	0.00024351	0	0.0021413	0	0	0	0.00028882	0	0	0.00062083	0	0.00011293	0.0019323	0.00020068	0	0	0	2.02E-05	2.49E-05	0.00072724	2.98E-05	0	0.00037504	0	0	0	0	0	0	0	0	0	0	0	0	0	0	0	0	0	0.00014996	0.00015789	0	0	0	0	0	0	0	0	0	0.00025019	0	0	0.00032849	0	0	0.00028765	0	0	0.0022151	0	0	0	0	0	0	0	0	0	0.0060108	0	0	0	0	0.00059221	0	0	0	0	0	0	0	0	0	0.00038835	0	0.00047338	0	0	0	0	0	0	0	0	0.00016163	0	0	0.00016918	0	0	0	0	0	0	0	0.00035294	0.0028777	0.0037056	0	0	0	0	9.19E-05	0	0	0	0	0	0	0.00054498	0	0	0	0.00025336	0	0	0	0	0	0.00043329	0	0	8.34E-05	0	0	0	0	0	0	0.00010416	0	0	0	0.00014228	0	0	0	0.001013	0	0	0	0.00019481	0	0	0	0	0	0	0	0	0	0	0	0	0	0	0	0	0	0	0	0	0	0.00034328	0	0.001435	0	0	0.0057703	0	0	4.52E-05	0	0	0	7.18E-05	8.19E-05	0	0	0	0	0	0.00016435	0.00018865	0	0	0	0	0	0	0.00075918	0.00024568	0	0	0	0	0	0	0	0.00022924	0.0027164	0	0	0	0	0	0	0.00010131	0.0018777	0	0	0	0	0.00093534	0	0	0.0013287	0.0014818	0	0	0	0.00012313	0	0.0012652	0	0	0.00027369	0	0	0	0	0	0	0	0	0.0031181	0	0	0	0	0.00017548	0	0	0	0	0	0	0.00029044	0.00079165	0.00040923	0	0	0	0	0	0	0	0	0	0.00021258	0	0	0	0.00026388	0.0018608	0.00096412	0	0	0	0	0	0	0	0	0.0036067	0	0	0	0	0	0.0017037	0.00049338	0	0.00011287	0	0.00033946	0	0	0	5.06E-07	3.02E-05	0	0	0.00036073	0	9.03E-05	0	0	0.0012062	0	0	0.00048627	0	0	0	0	0	0	0	0	0	0	0	0	0	0	0	0	0	0	0	0.00025012	0.00027066	0	0	0	0	0.0076904	0	0	0	0	3.41E-05	0	0	0	0	0.00032731	0	4.00E-05	0	0	0	0	9.91E-05	0	0	0	0	0	0	0	0	0	0	0	0	0.00016495	0	0	0.00019682	0	0.00018146	0	0	0	0	0	0	0	0	0	0	0	0	0	0.00065274	0.00022535	0	0	0	0	0	0	0	0	0	0	0	0	0	0	0	0	0	0	0	0	0	0	0	0	0	0	0	0	0	0	0	0	0	0	0	0	0	0	0	0	0	0	0	0	0	0	0
0	0	0.00013651	0	0	0	0.0010091	0	0.00017213	0	0	0	4.42E-05	4.67E-05	0	0	9.57E-05	0	0	0	0.00014844	0	0	0.00018161	0	0.00021557	0	0	0	0.003364	0	0	0.0026803	0	0	0.00025699	0	0	0	0	0.00033755	0	0	0	0	0	0	0	0	0	0	0	0	0	0	0	0	0	0	0	0	0	0	0	0	0	0	0	0	0	0	0	0	0	0	0	0	0	0	0	0	0	0	0	0	0	0	0	0	0	0	0	0	0	0	0	0	0	0	0	0	0	0	0	0	0	0	0	0	0	0.00044166	0.00076826	0.0011691	0	0	0	3.05E-05	0	0	0	0.00029014	0	0	0	0	2.90E-06	3.85E-06	0	0.00025884	0.00029608	0	7.91E-05	4.50E-05	0.00032017	9.01E-05	0	0	0.00079141	0	0	0.000399	0.000466	0.00048619	9.01E-05	0	0	0	0	0	0	0	0.00012233	0	0	0	0	0.00022349	0	0.00024309	0	0	0	0	0	0	0	0	0	0	0	0	0	0	0	0	0	0	0	0	0	0	0.0012223	0	0.00076108	0	0	0	0	0	0.00018209	0	0	0.0013956	0.00026368	4.25E-05	0.00067092	0	0	0	0	0.00040919	0	0	0	0.00012523	0	0.00016249	0	0	0	0	0	0	0	0	0	0	0	0	0	0.00011252	0	8.97E-05	0.00025941	0.00057838	0	0	0	0.00017501	6.24E-06	0.00023792	0	2.35E-05	0	0	0	0.00031744	3.57E-05	0	0.00033188	5.38E-05	0	0	0.00093991	0	0.00046192	0	0	0	0.00052494	0	0	0	0	0.00015293	0	0	0	0.00054727	0	0	0	0	0	0	0	0.0002155	0	0	0	0	0	0	0	0	0	0.00030386	0	0	0	0	0	0	0.00016763	0.00054331	0.0012051	0.00023999	0	0	0	0	0	0	0	0	0	0.00062264	0	0	0	0	0	0.00011504	0	0	0	0.0009979	0	0	0	0.0011122	0	0	0.00025275	0	0	0	0.00033489	0	0	0	0.0001436	0.00042922	0	0	0	0	0.00042423	0.00060859	0	0	0	0	0	0.00077636	0	2.84E-05	0	0	0.00052728	0	0	0.00012973	0.0018021	0	0.0012882	0.00022645	0	0	0	0.00033724	0	0	0	0	0	0	0	0	0	0	0.0015944	0	0	0.00015969	0	0.00089987	0	0.00056929	0.00014479	0	0	0	0	0	0	0	0	0.001717	0.00016889	0	0	0.00071594	0	0	0.0003212	0	0.00025862	0	0	0	0	0	0	0.00045971	0	0	0.0013246	0	8.19E-05	0	3.90E-05	0	4.98E-05	4.98E-05	0	0	4.28E-06	0.00026669	0.00020163	0.00029503	0	0	4.43E-05	0	8.52E-05	0	0	0	0	0	0	0	0	0.00018872	0	0	0	0	0.00020531	0	0	0	0.00021307	0	0	0	0	0	0	0	0	0	0	0	0	0	0.00030902	0	0	0.00035244	0	0.0012391	0.0024004	0.00075459	0	0	0	8.97E-06	1.23E-05	3.77E-05	7.60E-05	0	0	0	0	0	0	0	0	0	0.00010757	0	0	0	0	0	0	0.00013192	0	0	0	0	0	0.0002102	0	0.00019485	0	0	0	0	0	0	0	0	0	0	0	0	0	0	0	0.00024272	0	0	0	0	0	0	0	0.00033586	0	0	0	0	0	0	0	0	0.00026929	0	0	0	0	0	0	0	0	0.00030181	0	0	0	0	0	0	0	0	0.00033586	0	0	0	0	0	0	0	0	0	0	0
0	0.00010372	0	0	0.00045005	0.00032548	0	0.00053604	3.20E-06	0	3.64E-05	9.24E-05	0.00044689	0	0.00012963	0	0.00014388	0.00016842	0	0	0	0	0	0	0	0.00026377	0	0	0	0	0	0	0.00027994	0.00088029	0	0	0	0	0	0	0	0	0	0	0	0	0	0	0	0	0	0	0	0	0	0	0	0	0	0	0	0	0	0	0	0	0	0	0	0	0	0	0	0	0	0	0	0	0	0	0	0	0	0	0	0	0	0	0	0	0	0	0	0	0	0	0	0	0	0	0	0	0	0	0	0	0	0	0	0	0	0.000118	0.00041643	0	0	0	0	0.00032273	0	3.34E-05	2.77E-05	5.46E-05	0	6.85E-05	0	0	0	0.00010315	0.00012626	0.00051505	0	0	0	0.00015693	0.0006244	0.00016994	0	0.00019476	0	0	0	0	0.00023994	0	0.00024631	0	0	0	0	0	0	0	0	0.00028257	0	0	0	0	0	0.00040072	0.00038988	0	0	0	0	0	0	0	0	0.00041233	0	0	0	0	0	0	0	0	0	0	0	6.27E-05	0	0	0	2.64E-05	0	0	0.00097549	0	6.13E-05	7.62E-05	8.98E-05	0.00082433	0	0	0	0.00016637	0	0	0	0	0	0.00019054	0.0011474	0	0	0	0	0.00026632	0	0	0	0	0	0	0	0	0	0	0	0	0	0.00030231	0	8.89E-05	0.0013029	0	0	0.0001402	0.00050583	0	0.00055172	0.00015532	0	0	0.00017426	0	0	0	0	0	0	0	0	0	0	0.00026153	0.00023436	0	0	0	0	0	0.00028689	0	0	0	0	0.00029867	0	0	0	0	0	0	0	0	0.00034945	0	0.00037799	0	0	0	0	0	0	0	0	0	0	0	0	0.00032737	0.00029496	0	0.00018563	0	0	1.23E-05	0.00040889	3.14E-05	0	6.45E-06	0.00039227	8.04E-05	0	0.00010454	0	0	0	0	0	0	0	0	0.00060728	0.00022376	0	0	0	0	0	0	0	0	0	0	0	0	0	0	0	0	0	0.00040033	0	0	0	0.00054948	0	0.00015052	0	0	0	0.00075749	0	0	0	0.00090616	0.00086405	0	0	0	0	0	0.00041589	0	0	0	0	0	0	0	0	0	0	0	0	0	0	0.00034253	0	3.19E-05	0	0	4.93E-05	0	0	0.0010815	0.00050144	0	0	0	0	0.00028756	0	0	0	0	0	0.00038958	0	0	0	0	0	0	0	0	0.00056862	0	0	0	0.00066354	0	0	0.0015558	0	0.00026847	0	0.00022693	0	0.00024302	0	3.13E-05	0.00012736	0	0.00026669	4.87E-06	0	3.74E-05	0	4.43E-05	0	0	0	0.0001282	0	0	0.00015518	0	0	0	0	0	0	0	0	0	0	0	0	0	0	0.00020281	0	0	0.00021576	0	0	0	0	0	0	0	0	0	0	0	0	0	0.00062167	0	0	0	0	0	7.97E-05	0	0	0	0	0	0	0	0	0	0	0	0	0.0005587	0.0002145	0	0	0.0001736	0	0	0	0.00020651	0	0.00070021	0	0	0.00028096	0.00029812	0	0	0	0.00027776	0	0.00028423	0	0	0.0003056	0	0	0	0	0	0	0.00030949	0	0	0	0	0	0	0	0	0	0	0	0	0	0	0.00087259	0	0	0	0	0	0	0	0	0	0	0	0	0	0	0	0	0.00036091	0	0	0	0.00040662	0	0.00043167	0	0	0	0	0.00048627	0	0	0	0
0.001012	0.00048853	0.0010828	0	0	0	0	0	0	0.00046197	2.97E-06	0	0	0	0	0	0	0	0	0	0.00016318	0	0	0	0	0.00072275	0.00019124	0	0.00024648	0	0	0.00024648	0	0	0	0	0	0	0.0003583	0	0	0	0	0	0	0	0	0	0	0	0	0	0	0	0	0	0	0	0	0	0	0	0	0	0	0	0	0	0	0	0	0	0	0	0	0	0	0	0	0	0	0	0	0	0	0	0	0	0	0	0	0	0	0	0	0	0	0	0	0	0	0	0	0	0	0	0	0	0	0	0.00035855	0.0001294	0.00017116	0.00035272	0	0	0	0	0.00014662	0.00012859	0	0	0	0	0.00023078	0	0	0	0.00031429	0	6.78E-05	0.0004389	7.27E-05	7.52E-05	0	8.82E-05	0	0.000113	0	0	0	0	0	0	0.00016456	0	0	0	0.00055439	0	0	0.00015006	0	0.00020082	0	0	0.00025122	0	0	0	0	0	0	0.00029312	0	0	0	0	0	0	0	0	0	0	0	0	0	0	0	0	0	0	0.0022408	0	0	0.00031453	0	0	0	0	0.00058087	0	0	0.00031813	0	6.97E-05	8.25E-05	0.00011752	0	0	0	0.00018288	0	0	0	0	0.00018971	0	0	0	0	0.00020682	0	0	0.00026861	0	0	0	0	0	0.00080431	1.70E-05	0	9.97E-05	0.00070894	0	0	2.68E-05	0.00024028	0	3.32E-05	0	5.61E-05	0	0	0	0	0	0	8.02E-05	0.00040968	0	0.00011554	0.00055335	0	0	0.0001434	0.00016021	0	0	0.00017669	0	0.00018107	0	0	0.0010996	0	0	0	0	0	0.00021002	0	0	0	0	0	0	0	0	0.00027668	0	0	0	0	0	0	0	0	0	0	0	0	0.00048873	0	0	0.00057556	7.99E-05	0	0.00016697	0.00037463	0.00024828	1.37E-06	0	0	6.89E-05	6.30E-05	9.31E-05	0	0	0	0	0	0.00015768	0	0.00017933	0	0	0	0	0	0	0	0	0.00029911	0.00026937	0	0	0	0	0	0.00052993	0	0	0.0014604	0	0	0.00014578	0.00026868	0	0.00033928	0	1.70E-06	0	0	0	4.95E-05	0.00033062	0	0.0011228	0.0001105	0.00014878	0	0.00016531	0	0	0	0	0	0	0	0.00027745	0	0	0.00037987	0	0	0	0	0.00068035	0	0	0	0	4.39E-05	0	8.50E-05	0	0	0	0	0.00038586	8.33E-05	0.0015855	9.47E-05	0.0001367	0	0	0	0	0	0	0.00082188	0	0	0	0	0	0.00043965	0	0	0	0.0031605	0	0	0	0	0	0.0010941	0	0	0	0	0	0.0023536	6.63E-06	0	0	2.51E-05	0	0	0.00024206	0.00088618	3.20E-05	0.0003153	0	0	0.00042368	0	0.00012178	0	0.00015571	0.00014113	0	0	0	0	0	0	0	0	0	0.00018805	0	0	0	0	0	0	0	0.00024418	0	0	0	0	0	0	0	0	0	0.00034013	0.0011773	0	0.00051786	0	0	0	0.00033451	4.01E-05	4.34E-05	6.88E-05	0	0	8.45E-05	0	0	0	0.00012064	0	0	0	0	0.00017487	0	0	0	0	0	0	0.00016688	0.00022892	0	0.00023192	0	0	0.00025849	0	0	0	0	0	0.0002446	0	0	0	0	0	0	0	0	0	0	0	0	0	0	0	0.00028653	0.00031048	0	0.00036699	0	0	0	0	0.00035951	0	0	0	0	0	0	0	0	0	0	0.00033294	0	0	0	0	0	0	0	0	0	0	0	0	0	0	0	0	0	0	0	0	0	0
0.00067347	0	0	0	0	0	0	0	0	0	0	0	0.00036989	0	0	0	0.00010538	0.00012993	0	0	0	0.00020197	0	0	0.0040087	0	0	0	0	0	0	0.00024144	0	0	0	0	0	0.00031476	0.00035326	0	0	0	0.00036587	0	0.0017208	0	0	0	0	0.0017827	0	0	0	0	0	0	0	0	0	0	0	0	0	0	0	0	0	0	0	0	0	0	0	0	0	0	0	0	0	0	0	0	0	0	0	0	0	0	0	0	0	0	0	0	0	0	0	0	0	0	0	0	0	0	0	0	0	0	0	0	0	0.00027344	0.00031521	0	0	0.0019788	0	0	0	0	0	0	0	3.48E-05	0	0	0	6.94E-05	0	0	0.00011585	0.00015483	0	0	0.001033	0.00049766	0	0	0	0	0	0	0	0	0.00021257	0	0	0.00061748	0.00021257	0	0.00023834	0	0	0	0	0.00075122	0	0	0	0	0	0	0	0	0	0	0	0	0	0	0	0	0	0	0	0	0	0	0	0	0.00048532	0	0.00012551	0	2.30E-05	0.00016146	0	0	0.00087057	2.66E-05	3.51E-05	5.00E-05	0	6.74E-05	9.23E-05	0	0.00010515	0.00014014	0	0.00059391	0	0	0	0	0.00017507	0.00015751	0	0	0	0.00024009	0	0	0	0	0	0	0.00029891	0	0	0.0004132	0	0	0	0	0	0	0.00024998	0	0	0	5.22E-05	0	0	0	0.00032302	0	9.19E-05	0	8.85E-05	9.92E-05	0	0.0014676	0	0	0	0	0	0	0.00015204	0	0.00019569	0.00018933	0	0	0.00020457	0.00019787	0	0.00067944	0	0	0.00020686	0.00022902	0	0	0.00023709	0	0	0	0	0	0.00029568	0	0	0.00028808	0	0.00033972	0	0	0	0	0	0.00044837	0.00033908	0	0.0018676	0	0	0.00075449	0	0	0	0	0	0.00049156	8.42E-05	0	0	0	8.65E-05	0	0	0.00015078	0.00013927	0	0.00018953	0.00018304	0	0	0	0	0	0	0.00027699	0	0	0	0	0	0	0	0	0.00011629	0.0017805	0.00013517	0.00093047	0	0	0	0	0	9.53E-05	0	0	0	0.00011592	0.00013602	0	0	0	0	0	0	0	0.00024411	0	0.00028655	0	0.00034244	0.00034582	0	0	0	0	0	0	0	0	0	0	0	0	0.00042365	0.0010672	0.00012322	0.00011699	0	0	0	0	0	0	0	0	0.00057776	0.0010786	0.00017325	0	0	0	0	0	0	0.00030344	0	0	0	0	0	0	0	0.0011967	0.00046135	0	0	0	0	0	0.0011026	0.00016725	0.0010121	0	3.90E-05	0	0	0.00048332	3.13E-05	0	0	0	0.00020163	0	3.74E-05	0	0	0	0	0	0	0	0	0	0	0	0	0	0	0	0	0	0	0	0.00018433	0	0.00021307	0	0	0	0	0	0	0	0.00030902	0.0002529	0	0	0	0	0	0	0	0	0	0	0	0	0	0.00010954	0	3.33E-05	3.66E-05	6.20E-05	0	0.00069087	0.00035746	0	0.00039765	0	0	0.00047564	0.00046269	0	0.00046587	0.00016809	0.00016605	0.00014186	0.00012719	0.00018095	0	0	0	0	0	0	0	0	0	0	0.00022514	0.00069827	0	0	0	0	0	0	0	0	0.00069827	0	0	0.00026308	0	0	0	0	0	0.00027975	0	0	0	0	0	0	0	0	0	0	0	0.00029858	0	0	0	0	0	0	0	0	0	0	0	0	0	0	0	0	0	0	0	0.00036021	0	0	0	0	0	0	0	0	0	0
0	0	0	0	0.00090413	0	0	0.0025551	2.93E-05	0	0	0	0	0.00050417	0	0	0	0	0	0	0	0	0	0	0	0	0	0	0	0	0	0	0	0.00033521	0	0	0	0	0	0.0003896	0	0	0.00043048	0	0	0.00047431	0	0.0011364	0.0011364	0	0	0	0	0	0	0	0	0	0	0	0	0	0	0	0	0	0	0	0	0	0	0	0	0	0	0	0	0	0	0	0	0	0	0	0	0	0	0	0	0	0	0	0	0	0	0	0	0	0	0	0	0	0	0	0	0	0	0	0	0	0.00035449	0.0012537	0.00033068	0	0	0	0.00019227	0.00026556	0.00057711	4.83E-06	0	0	2.27E-05	0	5.59E-05	8.38E-05	0	0	0	0	0	0	0	0	0	0	0	0	0	0	0	0	0	0	0.00066074	0	0	0	0.00021773	0	0	0	0	0	0	0	0	0	0	0.00037214	0	0	0.00031587	0	0	0	0	0	0	0	0	0	0.00042459	0	0	0	0	0	0	0	0	0.00039895	0	0.00011771	0	0	0	0	0	0.00025389	0.00027089	0	0	0.00033549	0	7.84E-05	0	0.0001262	0	0	0.0001262	0.00061173	0	0.00015037	0.00016113	0	0	0	0	0	0	0.0002155	0	0	0	0.00030586	0	0	0.00096962	0	0	0	0.00035939	0	0.00084807	2.24E-05	0.00028154	6.16E-05	3.65E-05	0	0	0	0.00041865	0	0	0	0.00088623	0	0	0	0	0	0	0	0.00013172	0	0	0	0	0.00021147	0	0	0.00021586	0	0	0	0	0	0.00022264	0	0.00022264	0	0	0.00022264	0.00025287	0	0	0.00027026	0	0	0	0	0	0.00030386	0	0	0	0	0	0	0	0.00046415	0	0.00055725	0.00029496	0.00069197	0.00039973	0.00012554	0	0	0	0.00058951	0	0	0	0	7.44E-05	0	0	0	0	0	0	0.0001691	0	0	0.00019946	0	0.00027699	0	0.00068347	0	0	0	0	0	0	0	0	0	0	0.0005909	0	0	0	0.00040983	0	0.00017626	0	0	0.00036977	0	0	1.29E-05	5.24E-05	7.25E-05	0.0004357	0	0.00050128	0.0001468	0	0.00063433	0	0	0	0	0	0	0	0	0.00037354	0.0002927	0	0	0.00039512	0	0	0	0	0	0	0.00087055	0	0	0.00047818	0	0	0.00052808	0.00099393	3.45E-05	0	0	0.00013647	0	0	0	0	0	0.0002473	0	0	0	0.00032008	0	0	0	0	0	0	0	0.00047094	0	0	0	0	0	0	0	0	0.0010582	0	0	0.00017613	0.0002628	0	0	0.00014055	0	4.40E-05	0	0	0	4.85E-05	0.00097116	0	0	0.00044471	0.00013479	0	0.00014069	0	0.00017462	0	0	0	0	0.00018051	0.00019092	0	0	0	0	0	0	0	0	0	0	0	0	0	0	0	0	0	0	0	0	0	0	0	0	0.00081399	0.001463	0.00027267	0.0001676	0	0	0	0	0	0.00011794	0	0	0	0	0	0	0.00015438	0	0	0	0.00018567	0	0	0	0	0	0	0	0	0	0.00024272	0	0	0	0	0	0	0	0	0	0	0	0.00027677	0	0	0	0	0	0.00028066	0	0	0	0	0	0.00029733	0	0	0	0	0	0.00032658	0	0	0	0	0	0	0	0	0	0	0	0	0	0	0	0	0	0.00034994	0.00040284	0	0	0	0	0	0	0	0	0	0	0	0	0	0	0	0	0
0.00098635	0	0	0.00036005	0.00047485	7.61E-05	0	0	0	0.00023396	4.26E-05	9.86E-05	0	0.00092649	0	0.00014682	0	0	0.00063853	0	0	0	0	0	0.00024943	0.00026997	0	0	0	0	0	0	0	0	0	0	0	0	0	0	0	0.00040415	0	0	0	0	0	0	0	0	0	0	0	0	0	0	0	0	0	0	0	0	0	0	0	0	0	0	0	0	0	0	0	0	0	0	0	0	0	0	0	0	0	0	0	0	0	0	0	0	0	0	0	0	0	0	0	0	0	0	0	0	0	0	0	0	0	0	0	0	0	0	0	0.00038368	0	0	0	0	0	0.0015034	0.00013258	0.00018647	0	0.00051906	0	3.84E-05	0.00030391	2.91E-05	0	0.00036702	0	0	8.04E-05	0	0	0	0.00011006	0	0.00012074	0	0	0.00015583	0	0.00091222	0	0.00015583	0.00015979	0	0	0	0	0.00054087	0	0	0.00020587	0.0002227	0	0	0	0	0	0	0	0	0	0	0	0	0	0	0	0	0	0	0	0	0	0	0.00038708	0	0	0	6.90E-05	0	0	0.00036733	9.00E-05	0.00045436	0	1.72E-05	0	0	5.42E-05	0	0	0	9.57E-05	0	0	0	0	0.00019608	0	0.00015489	0	0.0015067	0	0	0	0	0.00022526	0.00022002	0	0	0	0	0	0	0	0	5.74E-05	0.00099148	0	0	0	0	0.0017094	0	0.00054194	0	2.44E-05	1.71E-05	0	4.52E-05	0	0.00028755	0	5.95E-05	6.07E-05	7.14E-05	0.00079603	0	0	0.0001495	8.82E-05	0.00013642	0	0	0	0	0	0	0	0	0	0.00017011	0	0	0	0	0	0	0	0	0	0	0	0	0	0	0	0	0	0	0	0	0	0	0	0	0	0	6.85E-05	0	0	0	0	0.00036524	0.00058528	0	0	0	2.09E-05	0.0002375	0	0	0	0	0.00041294	0.00011507	0.00045854	0	0	0.00056281	0	0.00019887	0	0	0	0.00022417	0	0.00027425	0.00029282	0	0	0	0	0.00037497	0	0	0	0	0	0	0	0.0027644	0	0	0	0.0010679	2.40E-05	0	9.19E-06	0.00031655	0	0	5.70E-05	0	0	0	0.00011799	0	0.00062283	0	0	0	0.000255	0	0	0	0	0.00087617	0	0	0	0.00095389	0	0	0	0.00089561	6.35E-05	0.00027501	0	0.00028898	0	0	0	0.00067853	0.00036754	0	0	0	0	0	0	0	0	0	0	0	0	0.00073955	0	0	0	0	0	0.0002986	0	0	0	0	0	0	0	0	0	0	0	0	0.00021105	0	0.00038078	0	0	0.00022503	0.0003692	0.00020697	0	8.12E-06	0.00098688	0.00057818	0	0	0	0.00072152	0.00043804	0.00013146	0.00013291	0	0	0	0	0.00015844	0.00019198	0	0	0	0.00019198	0	0	0.00018759	0	0	0	0	0	0	0	0	0	0	0.00025615	0	0	0	0	0	0	0	0	0	0	0	4.63E-05	0	0.00065028	0.00033451	0	0	0	0	0	0	0.00010332	0	0.00040124	0.00012064	0	0	0	0	0	0	0	0.001344	0.00018773	0	0	0.00016688	0.00022892	0	0	0	0	0	0.00022597	0	0	0	0	0	0	0	0	0	0.0011761	0	0.00026986	0	0	0	0.00027385	0	0	0	0	0.00028653	0	0	0	0	0	0	0	0	0	0	0	0.00030042	0	0	0	0	0.00033294	0	0	0	0	0	0	0	0	0	0.00032699	0	0	0	0	0	0	0	0	0	0	0	0	0	0
0.00019256	0	0.0022941	0	0	0.00038321	0	0	2.24E-05	0	5.57E-05	0	0	0	0.00014887	0.00015986	0	0	0	0	0	0.00078154	0	0	0	0	0	0	0.00086049	0.00084075	0	0	0	0	0	0	0	0	0	0	0	0	0	0	0	0	0	0	0	0	0	0.00045939	0	0	0	0	0	0	0	0	0	0	0	0	0	0	0	0	0	0	0	0	0	0	0	0	0	0	0	0	0	0	0	0	0	0	0	0	0	0	0	0	0	0	0	0	0	0	0	0	0	0	0	0	0	0	0	0	0	0	3.94E-05	3.33E-06	0	0	0.00038022	0	0	0	0	0	0	0.00021983	0	1.12E-05	2.72E-05	5.50E-05	5.60E-05	4.58E-05	0.00036313	0	9.23E-05	0.00048774	0	0.00042446	0	0	0.00012674	0.00013743	0	0	0.0005033	0	0.0001826	0	0.00018898	0	0	0	0.0011025	0	0	0	0	0	0	0	0	0	0	0	0.00033255	0	0	0	0	0	0	0.00034339	0	0	0	0	0	0	0	0.00043018	0	0	0	0	0	0.00043702	0	0.00052913	0	1.52E-05	0	0.00054455	9.68E-06	0.00032306	0.00034006	0	8.42E-05	0.00040465	0	0	0	0	0	0.00020329	0	0	0.00019024	0	0	0	0	0	0	0	0	0	0	0.00030817	0	0	0	0	0	0	0	8.93E-05	0.00089061	0	0	1.17E-05	0	0.00033857	0	0	5.73E-05	0	0	0	0.00033322	0	0	0	9.36E-05	0.00044536	0	0	0.00098198	0.00018236	0	0.0005754	0	0	0	0	0	0	0	0	0	0.00020297	0	0	0	0	0.00021196	0	0	0	0	0	0.00027224	0	0	0	0	0.00030078	0.00028591	0.00029318	0	0.00034482	0	0	0	0	0	0	0.00074349	1.62E-05	0	0.00055441	0	0	0.00018079	0	0.00018415	0.00030456	2.95E-05	0	0	0	9.11E-05	0	0	0	0	0.00055876	0.00053575	0	0	0	0.00021618	0	0	0	0	0	0	0	0	0	0	0	0	0	0	0	0	0.0015287	0	0.00011013	0.00048508	0.001493	4.48E-06	0	0.0008475	5.41E-06	2.50E-05	0	0	8.05E-05	0	0	0.00010554	0	0	0	0	0	0	0	0	0	0	0	0	0	0	0	0	0	0	0	0	8.18E-06	0.00046036	0	0	0	0	0	0.0008309	0	0.00014479	2.47E-06	0	7.00E-05	0	0	0.00011582	0.0006038	0	0	0	0.00024301	0	0	0.00028804	0	0.00031675	0	0.00035931	0	0	0	0	0	0	0	0	0	0	0	0.0024312	0	0.00080477	0	0	0	0	8.82E-05	0	0	6.59E-05	3.34E-05	0	0	0	0	0	0	0	0	0	0	0.00018368	0	0	0	0.00021722	0.00063084	0	0	0	0	0	0	0	0	0	0	0	0	0.00024426	0.0006859	0	0	0	0	0	0	0	0	0	0	0	0	1.96E-05	0.00055341	0.00048499	0	0.00013732	0.00011904	0	0	7.59E-05	0	0	0	0	0	0.00010671	0	0	0.00014421	0	0	0	0.00056192	0	0	0	0	0	0.00017399	0	0	0	0	0	0	0	0	0	0	0.00025849	0	0	0	0	0	0	0	0	0	0	0	0	0	0.00027308	0	0	0	0.00083721	0	0	0	0	0	0.00028506	0	0	0	0	0.00030753	0	0	0	0	0	0	0	0.00039031	0	0	0	0	0	0	0	0	0	0	0	0	0	0	0	0	0	0	0	0	0
0	0	0	0.00016662	0	0	0	0	0.0016682	5.84E-06	0.00081083	0.0001185	0	0	0	0.0011234	0.00060212	0.0012068	0	0.00021635	0	0	0	0	0.00026935	0	0	0	0	0	0	0	0	0	0	0	0	0	0	0	0	0	0	0	0	0.00047431	0	0	0.0011364	0	0	0	0	0	0	0	0	0	0	0	0	0	0	0	0	0	0	0	0	0	0	0	0	0	0	0	0	0	0	0	0	0	0	0	0	0	0	0	0	0	0	0	0	0	0	0	0	0	0	0	0	0	0	0	0	0	0	0	0	0	0	0.00027344	7.84E-05	4.71E-05	0	0	0.00018195	0	0	0.00022462	0.00021313	0	0	0	0	0	0.00038446	0.00036408	9.25E-05	0.00011114	0	0	0	0.00012319	0	0	0.00015033	0	0	0.00019033	0	0	0	0.00055692	0	0	0	0.0001961	0	0	0	0	0	0	0.00024615	0	0	0	0	0.00036698	0	0	0	0	0	0.00034598	0	0	0	0	0	0.00041943	0	0	0	0	0	0	0	0	0	0	4.25E-06	0.00072076	0	0	0	0.00020803	0	3.66E-05	4.51E-05	0	7.36E-05	7.74E-05	0	0.00010232	0	0.00015014	0	0	0.00015014	0	0	0	0.00018507	0.00016751	0	0	0.00023189	0.00025009	0	0	0	0.00029753	0	0	0	0	0	0	0	7.40E-05	0	0	0.00015564	0.00024998	0	0.00032837	0.00027829	0	0	4.49E-05	0	7.30E-05	0	0.00072241	0	0	0.00041373	0	0.00010543	0.00013007	0	0	0	0	0.00056162	0.00017922	0	0	0	0	0	0	0.00020457	0	0	0	0	0.00066954	0.00020686	0	0	0	0.00023709	0.00027384	0	0	0	0	0.00029568	0	0	0	0	0	0	0	0	0	0	0	0.00070863	0	0.00015126	0	0	1.52E-06	0	0.00078106	0	0	0	1.88E-05	0	0.00039378	0	0	0.00042141	0	0	0	0	0	0	0.00061457	0	0	0	0	0	0.00027848	0	0.00029706	0	0	0	0	0	0	0	0	0.00026424	0.00066081	0	0	0	0.00099722	0.00031523	0	3.98E-05	0	0.00035623	2.09E-05	6.04E-05	0	0	0	0	0.00015484	0.00013378	0	0.00017406	0.00018859	0	0	0	0	0	0	0	0	0	0	0	0	0	0	0	0.00017041	0.00073563	5.44E-05	0.00023265	0	0	0	0	0.00038896	0.00011611	0	0.00021334	0	0	0.00051828	0.00010148	0	0	0	0	0.00022867	0	0	0	0	0	0	0	0	0	0	0	0	0.00050883	0	0	0	0	0	0.00070801	0	0	0	0.00021876	0	0	0.00081635	0	2.51E-05	0	0.00024324	0	5.82E-05	6.28E-05	0.0003221	0	0.00010597	0	0	0	0.0001549	0	0.00018883	0	0	0	0	0.00019472	0	0	0	0	0	0.00022117	0	0.00020513	0	0	0	0	0	0	0	0	0	0	0.00031471	0	0	0	0	0	0	0.00025962	0	0.00030336	0.00019062	0.00016005	0.00014177	0	0	0	0.00012561	9.54E-05	0.00040796	0	0	0	0	0	0	0.00017058	0	0	0	0.00016711	0	0	0	0.00018152	0	0	0	0	0	0	0	0	0	0	0	0	0	0.00024156	0	0	0	0	0	0	0	0	0	0	0.00026308	0	0	0	0	0	0	0	0	0	0	0	0	0	0.00031889	0	0	0	0	0	0	0	0	0.00035141	0	0	0	0	0	0	0.00033975	0	0	0	0	0	0	0	0	0	0	0	0	0	0	0
0	0	0	0.00021027	0.00029637	0.000145	0	1.16E-05	4.39E-05	0	7.71E-05	0.00013305	0	0	0	0	0.00018455	0	0	0	0	0	0	0	0	0	0.00026537	0	0	0.00031074	0	0	0.00032061	0	0	0	0	0.00039393	0	0	0.001115	0	0	0.00043863	0	0	0	0	0	0	0	0	0	0	0	0	0	0	0	0	0	0	0	0	0	0	0	0	0	0	0	0	0	0	0	0	0	0	0	0	0	0	0	0	0	0	0	0	0	0	0	0	0	0	0	0	0	0	0	0	0	0	0	0	0	0	0	0	0	0	0	2.14E-05	0	0.00022465	0	0	0	0	0.00021352	0.00084154	0.00018401	0.00023789	0	0	3.62E-05	0	6.50E-05	0	0.00038119	0.00041844	0.00010129	0	0.00010614	0	0.00015126	0	0	0	0	0	0.00014804	0	0	0	0	0.00018154	0	0	0	0	0	0	0.00022634	0	0	0	0	0	0.00030427	0	0	0	0	0	0.00039731	0.00033142	0	0	0.00033142	0	0	0	0	0	0	0	0	0	0	0	0	0.00025562	0	0.0011297	0	0.00050995	0	5.95E-06	0	5.28E-05	6.13E-05	7.62E-05	0	0.00041583	0.00011856	0	0	0	0	0	0	0	0	0	0	0.00018374	0	0	0	0	0	0	0	0	0	0.00034604	0	0	0	0	0.00027514	0	0.00012211	0	0	0	0	0.00035994	0.00030985	0	0	6.07E-05	0	0.00041441	5.89E-05	0	0.00010773	0	0.00010423	0.00011495	0.00047924	0	0	0	0	0	0	0	0.00057247	0	0	0	0	0	0	0	0	0	0	0	0	0.0002448	0	0	0.00025287	0	0	0	0	0	0	0.00031146	0	0	0	0	0	0	0.00042987	0.00038268	0	0	0	0.00012018	0.00030727	0.00026443	0	0	0.00010982	0	0.00025344	0	6.42E-05	5.78E-05	0	0	0.00012574	0	0	0	0.00016833	0	0	0	0	0.00024211	0	0	0	0	0	0	0	0.00033606	0	0	0	0	0	0	0	0	3.10E-05	5.81E-05	0.00039162	0	0	0.00022634	0	0.0011991	0	0	4.20E-05	0	0	0	0.00048578	0.00088552	0	0	0.00015078	0	0.00019106	0	0	0	0	0	0	0	0	0.00031774	0	0	0	0.0003566	0	0	0	0	0.0001229	0.00033443	0	0	0	0	0	9.08E-05	0.0012424	0.00064934	0.0005728	0.00039949	0	0.00011509	0	0	0	0	0	0	0	0	0	0	0	0	0.00034497	0.00031841	0	0.00039253	0	0	0	0	0	0	0	0	0	0	0	0	7.38E-05	0.00013156	0.00036573	0	0	0.00094831	7.83E-05	4.58E-05	9.25E-05	0	0	0.00036229	0	0.00012607	0	0	0	0	0.00019608	0.00020893	0.00019434	0	0.00065115	0.00023188	0	0.00022523	0	0	0	0	0	0	0	0	0	0	0.00025666	0	0	0	0	0	0	0	0.00035535	0	0.0003447	0	0	0	0.00066344	0	0.00030336	0.00042187	0.00016005	0.001386	0	0	0	0.00012561	0	0	0	0	0	0	0	0	0	0	0	0	0	0	0	0.00019334	0	0	0	0	0	0	0	0	0.00024444	0	0	0	0	0	0	0	0	0	0	0	0	0	0	0	0	0	0	0	0	0	0	0	0	0	0	0	0	0	0	0	0.00032383	0	0	0	0	0	0	0	0	0.00040167	0	0	0	0	0	0	0	0	0	0	0	0	0	0	0	0	0	0	0	0	0
0.00052172	0.00020349	0	0.00046828	0	0	0	0	3.65E-05	1.30E-05	0	0.00012564	0	0.00051844	0	0.00017387	0	0.00020168	0.00021526	0	0	0	0	0	0	0	0.00025796	0	0.00031319	0	0	0	0	0	0	0	0	0	0	0	0	0.00043121	0	0	0	0	0	0.00044426	0	0	0	0	0.00046568	0	0	0	0	0	0	0	0	0	0	0	0	0	0	0	0	0	0	0	0	0	0	0	0	0	0	0	0	0	0	0	0	0	0	0	0	0	0	0	0	0	0	0	0	0	0	0	0	0	0	0	0	0	0	0	0	0	0	0	0	0.00094226	0.00049899	0	0	3.10E-05	2.47E-05	0.00025661	0.00024513	0	3.36E-05	5.08E-05	0	0	0	8.54E-05	0	0	0	0	0	0	0	0.00015219	0	0	0.00017701	0	0.0001786	0	0	0	0	0	0	0.0002121	0	0.00025434	0	0	0	0	0	0	0	0	0	0	0	0	0	0	0	0	0	0	0	0	0	0.00043543	0	0	0	0	0	0.0004901	0	0	0	0	0.0002169	0	0	4.38E-06	0	0.00052833	0.00023715	4.18E-05	5.03E-05	0.0011754	0	8.26E-05	0	0	0	0	0.00012038	0.00019789	0	0	0	0	0	0.00057409	0	0.00019789	0	0	0	0	0	0	0	0	0	0	0	0	0	0.00088902	0	0	0	0	1.17E-05	0	0	6.30E-05	0.0003514	0	8.02E-05	7.81E-05	0	0	0	0	0.00042393	0	0.00045788	0.00013517	0.00013965	0	0.00012104	0.00016929	0.00057182	0	0.00015714	0	0	0	0	0	0	0	0	0	0	0	0	0.00023412	0	0	0	0.00027894	0.00027224	0	0	0	0	0	0	0	0.00028591	0	0	0	0	0	0.000372	0	0.00038149	5.79E-05	0	0	0	0	0.00046309	0	0.00084054	0	0.00029513	0.00028245	0	0	0	0	0.00012477	0	0	0	0	0.0001997	0	0	0	0	0	0	0	0	0	0	0	0	0	0	0	0	0.000455	0.0002766	0	0.00030493	0.00070838	0	0	0	0.00031523	0	0.00038584	0.0003171	2.50E-05	0	0	8.05E-05	0.00045177	3.54E-05	0	0	0	0.00017206	0	0	0	0	0.00027079	0	0	0	0.00038158	0	0	0	0	0.00033959	0	0	0	0	0	9.82E-05	0.00029833	0	0	0	0.00014246	0.00045465	0.00015991	1.00E-05	0	0	0.00011199	0.00013699	0	0.00016541	0	0.00019834	0	0.00025057	0.00029227	0.00026743	0	0.0008661	0	0	0	0	0	0	0	0	0	0.00046836	0	0	0	0	0.00029207	0.00014429	0	0	0.00045097	9.14E-05	0	0	0.00016897	0.00053147	0	2.57E-05	0	5.82E-05	6.28E-05	0.0003221	9.48E-05	0.00077416	0	0	0.00015045	0.00050169	0	0	0.00017424	0	0	0	0	0.00020513	0	0	0	0	0	0	0	0	0.00020731	0	0	0	0	0	0	0	0	0	0	0	0	0	0	5.20E-05	1.87E-06	0	0	3.35E-05	0	0.00016641	0.00034383	0	0	0	0	0.00011529	0.00013412	0	0	0.00050492	0.00017438	0	0.0001829	0.00054103	0	0	0	0	0.00021853	0	0	0.00019768	0	0.00024025	0	0.00021631	0	0	0	0	0	0	0	0	0	0	0	0	0	0	0	0	0	0	0	0	0	0	0	0	0	0.00032181	0	0	0	0	0	0	0	0	0	0	0	0	0	0	0	0	0.00036374	0	0	0	0	0	0	0	0	0	0	0	0	0	0	0	0	0	0	0	0	0	0
0	0	0.0012443	0	0	0	0	1.93E-05	0.00036531	2.81E-05	8.48E-05	0.00014077	0	0	0.00017802	0	0	0	0	0.00023862	0	0	0	0	0	0	0	0.00089269	0	0	0	0	0	0	0.00036146	0	0	0.00040165	0	0	0	0	0	0	0	0	0	0	0	0	0	0	0	0	0	0	0	0	0	0	0	0	0	0	0	0	0	0	0	0	0	0	0	0	0	0	0	0	0	0	0	0	0	0	0	0	0	0	0	0	0	0	0	0	0	0	0	0	0	0	0	0	0	0	0	0	0	0	0	0	0.00015813	0.00032143	0.00011035	0	0	0	0	0	0	1.57E-05	0	3.69E-05	0.00063629	5.08E-05	0	9.46E-05	0.00041646	0	0	0	0.00048898	0	0	0.00013918	0	0	0	0	0	0.00020633	0.0001786	0	0	0	0	0	0.00021606	0	0	0	0	0	0	0	0	0	0	0	0	0	0	0	0	0	0	0	0.00043543	0	0	0	0	0	0	0.00040709	0	0	0	0	0	0	0	0	0	0.001666	0.00038717	0.00031357	0	0	0	0	0.00040018	0	0	0	0	0	0	0	0.00015586	0.00023336	0.00019084	0	0	0.00021502	0	0	0	0.00023336	0	0	0	0	0	0	0	0	0	0	0	0	9.00E-05	0	0.00013891	0	0.00050542	0	0	0	0.00032105	7.93E-05	0	0	0.00085258	0	0	0	0.00046349	0	0.00010983	0	0.00012681	0.00015145	0	0.00019865	0	0	0	0	0	0	0	0.00021071	0	0	0	0	0	0	0	0	0	0	0.00026407	0.00069332	0.00025847	0	0	0	0	0	0	0	0	0	0	0	0	0	0	0	0	0	0	0	0	0.00014379	7.31E-05	0.00043063	1.93E-05	0	0.00019312	0	0.00027634	0	0.00011316	0	0	0.00012574	0	0.00012815	0	0.00056773	0.00016819	0	0	0.00021195	0	0	0	0	0.00025876	0	0	0	0	0	0	0	0	0	0	0.0011554	0	0	0	0.00016217	0	0	0	0.00031131	0	3.14E-05	0.00040827	0.00040017	0	0	9.88E-05	0	0	0.00018086	0	0	0	0	0	0	0.0008999	0	0	0	0.0004076	0	0.00033771	0	0	0.00036561	0	0	0	0	0	0	0	0.00012322	0	0.00015929	0.00089251	0.00087671	0.00017559	0	0	0.00045897	0	0	0	0.00017325	0	0	0	0	0.00088834	0	0	0	0	0	0	0	0	0	0	0	0	0	0	0	0	0	0.0006308	0	0	0	7.38E-05	0.00013156	0.00013156	0	0	0	0	0	0	7.83E-05	8.29E-05	0.0011084	0.00042172	0.00044405	0	0	0	0	0	0.00020893	0	0	0	0	0	0	0	0	0	0	0.00067443	0	0	0	0	0	0.00025666	0.0002594	0.00029739	0	0	0	0	0	0	0	0	0	0	0	0.00018778	0.00019281	0	0.00048857	0	0	7.52E-05	0	0	0	0.00011211	0.00011964	0.00013847	0.00013973	0.00013475	0	0	0	0	0	0	0	0	0.00016912	0	0	0	0	0	0	0	0	0.00027647	0	0	0	0	0.00027327	0	0	0	0.00028653	0	0.0002831	0	0	0	0	0	0	0	0	0	0	0	0	0	0	0	0	0	0	0	0	0	0	0	0	0	0	0	0	0	0	0	0	0	0	0	0	0	0.00035642	0	0	0	0	0	0	0	0	0	0	0	0	0	0	0
0	0	0	0	0.00062527	5.11E-05	0.00091121	0	0.00015351	0.00013002	0	0.00024269	0.00024269	0	0	0	0	0	0	0	0	0	0	0	0	0	0.00037501	0	0	0	0	0	0	0	0	0	0	0	0	0	0	0	0	0	0	0.0005985	0	0	0	0	0	0	0	0	0	0	0	0	0	0	0	0	0	0	0	0	0	0	0	0	0	0	0	0	0	0	0	0	0	0	0	0	0	0	0	0	0	0	0	0	0	0	0	0	0	0	0	0	0	0	0	0	0	0	0	0	0	0	0	0	0.00039063	0	0.00026535	4.42E-06	6.53E-05	6.00E-05	0	0	0	0	0	0	0.00044742	0.00048181	0	0	0	0	0	0	0.00020935	0	0	0	0	0.00022969	0	0.00025452	0.00025452	0.00028383	0	0	0	0	0	0	0	0	0	0	0	0	0	0.00034233	0	0	0	0	0	0	0	0	0	0	0	0	0	0	0	0	0	0	0	0	0	0	0	0	0	0	0	0.00029046	0	0	0	0	0	5.15E-05	6.08E-05	0	0	0	0	0.00013917	0.00055682	0	0.00017694	0.00021192	0	0.00073747	0.00021192	0.00027729	0	0	0	0	0	0	0.00029368	0	0	0	0	0	0	0.00039159	0	0	0.00045624	0	0	0	0.00046108	7.92E-05	0	0	0	0.00017454	0	0	0	0	0	0.00020178	0.00017187	0	0	0	0	0.00022794	0	0.00025884	0	0	0	0	0	0	0	0.00032446	0	0	0	0	0.00033334	0	0.0003427	0	0.00033563	0	0	0	0	0	0	0	0	0	0	0	0	0	0	0	0	0	0	0.00050166	0	0	0	0	0	0	0.00089595	0	0	0	0	0	0	0.0012107	0	6.94E-05	0	0.00014328	0	0	0	0	0	0.00022142	0.00020991	0	0.00026017	0	0.00026239	0.00078173	0	0	0.00030049	0	0	0	0	0	0	0	0	0	0	0	0.0001141	0.00012767	0.00013956	0	0	0	0.00027322	0	0	0.00027415	0	0	0	0.00034924	0.00034149	0	0	0.00042358	0	0	0	0	0	0	0	0	0	0	0	0	0	0	0	0	0	0	0	0	0	0.00047144	0	9.63E-05	9.32E-05	0	0	0	0	0	0	0	0	0	0.00030999	0	0	0	0.00040943	0	0	0	0	0	0.0013099	0.00058949	0	0	0.00065497	0	0	0	0	0	0	0	0	0.0011523	0	0	0	0.00069941	0	0	0	0	0	6.37E-05	9.68E-05	0	0	0	0	0	0.00045869	0	0.00017919	0	0.00018904	0	0	0	0	0	0	0	0.0002333	0	0	0	0	0	0	0	0	0	0	0	0	0	0	0	0	0	0	0	0	0	0	0	0	0	0.0002867	0	0	0	4.83E-05	0	0.00012786	0	0.00015656	0	0	0	0	0	0	0	0.00023134	0	0	0	0	0	0.0002364	0.00022173	0	0.00026263	0	0	0	0	0	0	0	0	0.00031373	0	0	0	0.00033914	0	0	0	0	0	0.00031968	0.00034266	0	0	0	0	0	0.00033236	0	0	0	0	0	0	0	0	0	0	0	0	0	0	0.00039312	0	0	0	0	0	0	0	0	0.00047096	0	0	0	0	0	0	0	0	0	0	0	0	0	0	0	0	0	0	0	0	0
0.00019256	0	0	0.00014599	0	0	0	0	0	0	0	0.00011163	0	0	0	0	0	0	0.00020125	0.0072916	0	0	0	0	0	0.00028301	0	0	0	0	0	0	0	0.00032833	0	0	0	0	0	0	0	0.0004172	0	0	0	0	0	0	0	0	0	0	0.00045167	0	0	0	0	0	0	0	0	0	0	0	0	0	0	0	0	0	0	0	0	0	0	0	0	0	0	0	0	0	0	0	0	0	0	0	0	0	0	0	0	0	0	0	0	0	0	0	0	0	0	0	0	0	0	0	0	0	0	0	0	0	0	0	0.00022535	0.00029864	0.00028604	0	0	0	0.0059291	5.65E-05	7.25E-05	0	0	0	0	0	0	0	0	0	0	0	0.00017203	0	0	0	0	0	0	0	0	0	0.00022176	0	0.00023427	0	0	0	0	0	0	0	0	0	0	0	0	0	0	0	0	0	0	0	0	0	0	0	0	0	0	0	0	0	0	0	0	0	0	0	0	0	0	3.72E-05	0	8.40E-05	0	0	0	0	0	0	0	0.00062375	0.0010312	0	0	0	0	0	0	0.00065849	0	0.0039268	0	0	0.00029212	0	0.00030598	0	0	0	0	0	0	0	0	0	0	0	0	0	4.60E-05	0	6.01E-05	9.73E-05	0	0	0.00011451	0.00090022	8.25E-05	0	0	0	0.00049249	0.00013855	0.00014481	0	0	0	0	0	0	0	0.00019142	0	0	0	0	0	0	0	0	0	0	0	0	0.0002684	0	0.0019323	0	0	0	0	0	0.00033506	0	0	0	0.00032746	0	0	0	0.00041227	0	0	0.0025724	0	3.03E-05	0	0.00024393	2.11E-05	0	0	0.00025603	0	0	0	0	0.00062128	0	0	0	0.00014007	0	0	0	0.00019401	0	0.00020463	0	0	0	0	0	0.0012501	0	0	0	0	0	0	0	0	0	0	0	0	0	0	0.0003165	0	0	0	0	0	3.17E-05	0	0	0.00033205	0	7.25E-05	0	2.74E-05	0	0.0001468	0	0.00016403	0.00016603	0	0	0	0	0	0	0.0032593	0	0	0.0041971	0	0.00039512	0.00033156	0	0	0	3.66E-05	0	0.00058722	0.0001551	0	0	0	0	0.00025931	0	0	0	0	0	0	0	0	0	0	0	0.00031294	0	0	0	0	0	0	0	0	0	0	0	0.00051588	0	0.0065459	0	0	0	0	0.00023966	3.29E-05	0	0	0.00054894	0	0.00014035	0.00012184	0	0	0	0	0.00038562	0	0.0003664	8.96E-05	0	0.00013047	0	0.0001735	0	0	0	0	0	0	0	0	0	0.00022962	0	0	0	0	0	0.00070864	0	0.00024811	0	0	0	0	0.00079548	0	0	0	0.00035975	0	0	0	0	0	0	0	0.00011778	0	0	0	0	0.0011997	0	0	0	0	0.00046391	0.00013847	0	0.00015856	0	0	0	0.00058421	0	0	0	0	0	0	0	0.00022885	0	0	0	0	0	0.00023949	0	0	0	0	0	0	0	0	0	0.00081276	0	0.0013861	0	0	0	0	0.00032383	0	0	0	0	0	0	0	0	0	0	0	0	0	0	0	0	0	0	0	0	0	0	0	0	0	0	0	0	0	0	0	0	0	0	0	0	0	0	0	0	0	0	0	0	0	0	0	0
0	0	0	5.28E-05	0.00039527	0	0.0011259	0.0023003	0	5.34E-05	0	0	0	0.00016854	0	0	0	0	0	0	0	0	0	0	0	0	0	0.00034053	0	0	0	0.00035358	0	0	0	0.00037883	0	0	0	0	0	0	0	0	0	0	0	0	0	0	0	0	0	0	0	0	0	0	0	0	0	0	0	0	0	0	0	0	0	0	0	0	0	0	0	0	0	0	0	0	0	0	0	0	0	0	0	0	0	0	0	0	0	0	0	0	0	0	0	0	0	0	0	0	0	0	0	0	0	0	0	0	0.00062356	0	0	6.93E-05	0	0.00088889	0	0.00010246	9.67E-05	0	0	0.00013755	0	0.00018143	0.00018238	0	0	0.00021393	0	0	0	0.00022597	0	0	0	0	0.0002638	0	0	0	0	0	0	0	0	0	0	0	0	0	0	0	0	0	0	0	0	0	0	0	0	0	0	0	0	0	0.00044877	0	0	0	0	0	0	0	0	0	0	0	0	0	0.00031318	0	0	0.00011748	1.19E-05	0	0	9.84E-05	0.0008641	0	0	0	0	0	0	0	0.00017694	0	0	0	0	0.0002361	0.00024686	0	0	0	0	0	0	0	0	0	0	0.00039159	0	0	0.00045624	0	0.00021118	0.00042921	0	6.88E-05	7.78E-05	0	0.00012499	0.00016419	0.00013914	0	0	0	0	0	0.00016151	0	0	0.00020571	0	0	0.00022384	0	0	0	0	0	0.00028081	0	0	0	0	0	0	0	0	0	0	0	0.00032528	0	0	0	0	0	0	0	0	0	0	0	0	0	0	0	0	0	0	0	0	0	0	0	0.00021674	0.00045632	6.84E-06	0	4.87E-05	0	1.29E-05	0	5.33E-05	0	0.00039822	0	0	0.00016249	0.00015652	0	0	0	0	0.00024063	0	0	0	0	0	0	0	0	0	0	0	0	0	0	0	0	0	0	0	0	0	0.00025533	0	0	0.00037543	5.86E-05	0	0	0	0.0010912	0	0	0	0	0.00068298	0.00015105	0.00074856	0	0	0	0.00028966	0	0	0	0	0	0	0	0	0	0	0	0	0	0	0	0	4.09E-06	0	0.0003712	0.00030335	0	0	0	0	5.97E-05	0.00043289	0.00014652	0	0	0.00024848	0	0	0.0003019	0	0	0	0	0	0	0	0	0	0	0	0.0004768	0	0	0	0	0	0	0	0	0	2.94E-05	0	0	0	0	0.00036528	0.00045195	0	0	0	0	0	0.00034092	0	0.00010704	0	0	0	0	0	0.00019785	0	0	0	0	0	0	0.00025837	0	0	0	0	0	0	0	0	0	0	0	0	0	0	0.00028815	0	0.00037867	0	0	0.0003841	0	0	0	0	0	0	0.00026161	0.00015231	0	0.00011473	0	0	5.24E-05	0	0.00014441	0.00016982	0	0.00017798	0	0	0.0002056	0	0	0	0	0.0007083	0	0	0	0	0	0	0	0	0	0.00032994	0	0	0	0	0	0	0	0	0	0	0	0	0	0	0	0	0	0	0	0	0	0	0	0	0	0	0	0	0	0	0	0	0	0	0	0	0	0.00040638	0	0	0	0	0	0	0	0	0	0	0	0	0	0	0	0	0	0	0	0	0	0	0	0	0	0	0	0	0	0
0	0	0	0	0.00021302	0.00031377	0	0	0	0	0.00016149	0	0.0012755	0	0	0	0.00026894	0.00029348	0	0.00031528	0	0	0	0.00035487	0	0	0.00034976	0	0	0	0	0	0	0	0	0	0	0	0	0	0.00051081	0	0	0.00052301	0	0	0	0	0	0	0	0	0	0	0	0	0	0	0	0	0	0	0	0	0	0	0	0	0	0	0	0	0	0	0	0	0	0	0	0	0	0	0	0	0	0	0	0	0	0	0	0	0	0	0	0	0	0	0	0	0	0	0	0	0	0	0	0	0	0	4.57E-06	0	0	0.00070747	0	0.00087415	0	0	0.00015506	0	0	0	0.00016395	0	0	0	0	0	0	0	0.00026223	0	0	0	0	0	0	0	0	0	0	0	0	0	0	0.00034248	0.00034644	0	0	0	0	0	0	0	0	0	0	0	0	0	0	0	0	0.00048751	0	0	0	0	0	0	0	0	0	0	0	0	0	0	0	0	0	0.00021755	0	0.00017437	2.07E-06	0	0	0	0	0.00013147	0	0	0	0	0	0	0.00064865	0.00024501	0	0	0.00024501	0	0.00027448	0.00026919	0	0.00026239	0	0.00028753	0	0.00034496	0	0	0	0	0	0	0	0	0	0	0	0	0	7.92E-05	8.82E-05	0	0	0.00017454	0	0.00018665	0	0	0.0002039	0	0	0.00018189	0	0	0.00021722	0.00022794	0	0.00075451	0	0	0.00072625	0	0	0	0.00028081	0	0	0	0	0	0	0	0	0	0	0	0	0	0	0	0	0	0	0	0	0	0	0	0	0	0	0	0	0	0.00054286	0	0	0	0	0	0.0005854	6.29E-05	0.00012625	0	0	0	9.21E-05	0.00015228	0	0.00012734	0	0.00020125	0	0	0	0	0	0	0	0.00028999	0	0	0	0	0	0	0	0	0	0	0	0	0	0	0	0	0	0	0	5.73E-05	6.92E-05	0.00010031	0	0.00014141	0.000712	0	0	0.0002038	0	0	0	0.00027888	0	0.00023383	0	0.00035322	0	0	0	0	0.0004484	0	0	0	0	0	0	0	0	0	0	0	0	0	0	0	0	0	0.00085817	0	0	0	0	0.00050779	0.0010525	0	0	0	0	0	0.00030999	0	0	0	0	0	0	0	0.00048221	0	0	0	0	0	0	0	0	0.00064012	0	0	0	0	0	0.00062137	0	0	0	0	0.00047423	0	0	2.56E-05	7.37E-05	0.00011024	0.00014335	0	0	0	0	0	0	0.00019113	0	0	0	0	0	0	0	0	0	0	0	0	0	0	0	0	0	0	0	0	0	0	0	0.00032446	0	0	0	0	0	0.00039987	0	0	0	0	0	0	0	0	0	0	0	5.24E-05	0	0	0.00016982	0	0.00017798	0.00057306	0.00020434	0.0002056	0	0	0	0	0	0	0	0	0	0.00067202	0	0.00027589	0	0	0	0	0	0	0	0	0	0	0	0	0	0	0.00032411	0	0.00036699	0	0.00033294	0	0	0	0	0	0	0.00034562	0	0	0	0	0	0	0	0.00037897	0	0	0	0	0	0	0	0	0.0010356	0	0	0.00046801	0	0	0	0	0	0	0	0	0	0	0	0	0	0	0	0	0	0	0	0	0	0	0	0	0
0.00023186	0	0	0	0	0	0.0012425	0	0.00010599	0	0	0	0	0	0	0	0.00024666	0	0	0	0	0	0	0	0	0.00036655	0	0	0	0.0017418	0	0	0.0010276	0	0	0	0	0	0.00049454	0	0	0	0	0	0	0	0	0	0	0	0	0	0	0	0	0	0	0	0	0	0	0	0	0	0	0	0	0	0	0	0	0	0	0	0	0	0	0	0	0	0	0	0	0	0	0	0	0	0	0	0	0	0	0	0	0	0	0	0	0	0	0	0	0	0	0	0	0	0	0	0	0	0.00026535	0	0	6.00E-05	7.18E-05	0	0	0	0	0	0	0	0	0.00017214	0.00057146	0	0.00018602	0	0	0	0.0002142	0	0	0	0	0.00025452	0	0	0	0.0002896	0	0	0	0	0	0	0	0	0	0.00029157	0.0003344	0.00090994	0	0	0	0	0	0	0	0	0.00040421	0	0	0	0	0	0	0	0	0	0	0	0	0	0	0	0.00052086	0	0	4.91E-05	6.28E-05	1.38E-06	0.00057796	0	0	0	0	0.00014089	0	0	0.0010771	0	0	0	0	0	0	0	0.00025444	0	0	0	0	0	0	0	0	0	0	0	0	0	0	0	0	0	0	0	0	0	0.00014814	6.88E-05	7.78E-05	0	0.00012499	0	0	0	0	0	0	0	0	0	0	0	0	0.0012158	0	0	0.00025296	0	0	0	0	0	0	0	0	0	0	0	0.00032298	0	0	0	0	0.0015674	0	0	0	0	0	0	0.0010079	0	0	0	0.00041409	0	0	0	0	0	0	0	0	0	0	0	0	0	0.00045836	0.00018193	0	0.00023185	0	0.00019054	0.00032898	0	0	0	0	0	0.00016351	0	0	0	0	0	0	0.00025824	0	0.00027988	0	0	0	0	0	0.00035525	0	0.00037383	0	0	0	0	0	0	0	0	6.48E-05	7.84E-05	0	0	0	0.00016247	0.00075412	0.00069816	0.00025922	0	0	0	0.00086597	0	0	0	0	0	0	0	0	0	0	0	0	0	0	0	0	0	0	0	0	0	0	0	0	0	0	0.00072634	0	1.85E-05	0.0012138	3.65E-05	0	0	4.46E-05	0	0	0	0	0	0	0.00027415	0	0	0.00033156	0	0.00040102	0.00037617	0	0.00039774	0	0	0	0	0	0	0	0	0	0	0	0	0	0.00058991	0	0.00049244	0	6.04E-05	0	0	6.58E-05	5.65E-05	0	0	0	0.00014172	0	0	0	0	0	0	0.00025666	0	0	0	0	0	0.00029029	0	0	0	0	0	0	0	0	0	0	0	0	0	0	0	0	0	0	0	0	0	0	0	0	0	0	0	0	0	9.78E-06	0	0	0.00018821	6.87E-05	0.00032108	0	0	0	0.00021527	0	0	0	0	0	0	0	0	0	0	0	0	0.00025677	0	0.00029587	0	0	0	0	0	0	0	0	0	0	0	0	0	0	0	0	0	0.0003741	0	0	0	0	0	0	0	0	0	0	0	0	0	0	0.00039915	0	0	0	0	0	0	0	0.00040855	0	0	0	0	0	0	0	0	0	0	0	0	0	0	0	0	0	0	0	0.00047512	0	0	0	0.00047512	0	0.00053043	0	0	0	0	0
0	4.08E-05	3.41E-05	0	0	0.00011469	0	0	0.00069638	0	0	0	0.00087474	0	0	0	0	0.0010268	0	0	0	0	0	0	0	0	0	0	0	0	0.00050428	0	0	0	0	0	0	0	0	0	0	0	0	0	0	0	0	0	0	0	0	0	0	0	0	0	0	0	0	0	0	0	0	0	0	0	0	0	0	0	0	0	0	0	0	0	0	0	0	0	0	0	0	0	0	0	0	0	0	0	0	0	0	0	0	0	0	0	0	0	0	0	0	0	0	0	0	0	0	0	0	0	0	9.99E-05	0	0.00015549	0	0.000204	0	0.00018869	0	0	0	0	0	0	0	0	0.00028154	0	0	0	0	0	0	0	0	0	0	0	0	0	0	0	0	0.00099551	0	0	0	0	0	0	0	0	0	0	0	0	0	0.00055599	0	0	0	0.00053015	0	0.000535	0	0	0	0	0	0	0	0	0	0	0	0	0	0	0	0.0003378	0	0	0	0	0.0003787	0	0.00012398	0.00016153	0	0	0	0	0.003837	0	0	0	0	0	0	0	0	0	0	0	0	0	0	0	0	0	0	0	0	0	0	0	0	0	0	2.98E-05	3.00E-05	0	0	0	0	0	0	0	0	0	0	0	0	0	0	0.00028008	0	0	0	0	0	0	0	0	0	0	0	0	0	0	0	0	0	0	0.005174	0	0	0	0	0	0	0	0	0	0	0	0	0	0	0	0	0	0	0.0005325	0	0	0	0	0	0	0	0	0.00081585	0	0.00032204	6.28E-05	0	0	0	0	0	0	0	0	0	0	0	0	0.00022114	0	0	0	0.00030141	0	0	0	0	0	0	0	0	0.00038888	0	0	0.0024737	0	0	0	0	0	0	0	0.00035626	0	0	0	0	0	0	0	0	0	0	0.00056594	0	0	0	0	0	0	0	0	0	0	0	0	0	0	0	0	0	0	0.00088859	0	0	0	0	0	0	0.00013337	0	0	0	0.00015607	0	0	0	0	0	0	0	0	0	0	0	0.0058174	0	0	0	0	0	0	0	0	0	0	0	0	0	0	0	0	0	0	0	0.001112	0	0.0010198	0	0.00054482	0	0	0	0	0	0	0.00047861	0	0	0	0	0	0	0	0	0	0	0	0	0	0	0.00026114	0	0	0	0	0	0	0	0	0	0	0	0	0	0	0	0	0	0	0	0	0	0	0	0	0	0	0	0	0	1.91E-05	0	0	0	0	0	0	0	0	0	0	0	0	0	0	0	0.00028716	0	0	0	0	0	0	0	0	0	0.00031694	0	0	0	0	0.00039139	0	0.00037603	0.0030827	0	0	0	0	0	0	0	0	0	0	0	0	0	0	0	0	0	0	0	0	0	0	0	0	0	0	0	0	0	0	0.00045542	0	0	0.0004457	0	0	0	0	0	0	0	0	0	0	0	0.00047133	0	0	0	0	0	0	0	0	0	0	0	0	0	0	0
0	0	0.012615	0	0.0016027	0.013822	0.0028617	0	0.0033846	0	0.00098744	0	1.75E-05	0.00058106	0	0	0.0015421	0	0	0	0	0	0	0	0	0	0.00035012	0	0	0.00077401	0	0	0.00095408	0.00027235	0	0	0	0	0	0	0	0	0	0	0	0.00057231	0	0.0004159	0.0013603	0	0	1.99E-05	0	0	0	0	0	0.012679	0.0025326	0	0	0	0.0072641	0	0.0002191	0	0	0.0015227	0	0.00018398	0	0	0	0	0.00068958	0.00022749	0.00052151	0	0	0	0	0	0	0	0	0	7.03E-05	0.000833	0.00216	0.00012685	0	0.00075455	0	0.00044166	0	0.00035855	0	0.00035449	0	3.94E-05	0	0	0	0.00015813	0.00039063	0	0	4.57E-06	0	0	0	0	0	0	0	0	0	0	0	0	0	0	0	0	0	0	0	0	0	0	0	0	0	0	0	0	0	0	0	0	0	0	0	0	0	0	0	0	0	0	0	0	0	0	0	0	0	0	0	0	0	0	0	0	0	0	0	0	0	0	0	0	0	0	0	0	0	0	0	0	0	0	0	0.043372	0	0	0	0	0.0018944	0.00029057	0.0018847	0	0	0	0	0.0051167	0.0022611	0	0	5.12E-05	0.00074967	0	0	0.0004	0	0	0.00063987	0	0.0025612	0.00020127	0	0	0	0	0	0	0	0	0	0	0	0	0.037267	0	0.0055396	0	0	0	0.028837	0	0	0	0.0026655	0	0.0038464	0.0036201	0	0	0	0.00041943	0.0014015	0	0	0.0006096	0	0.0018274	0	0	0	0.0021318	0	0	0	0	0	0	0	0	0	0	0	0	0	0	0.0011948	0	0	0.0001931	0.00021685	0	0	0	0	0	0	0	0	0.00041226	0	0.0013305	0	0	0	0.0029583	0	0.022213	0.0069745	0	0	0	0.0049772	0.001533	0	0	0.0013858	0	0.0050775	0	0	0	0	0	0.002844	0	0	0.0029799	0.0014086	0	0	0	0.0020654	0	0.00021176	0.0015151	0	0	0	0	0	4.85E-05	0	0.0067445	0	0	0	0	0.00063166	0.032171	0	0.011907	0	0.00016372	0	0	0	0	2.40E-06	0	0.010416	0.0010019	0	0	0	0	0	0	0.0032594	0	0	0	0.0017679	0.00021766	0	0	0	0	0.0002545	0	0	0	0.0032102	0	0	0	0	0	0.031441	0	0.039156	0	0.0018633	0	0	0	0	0	0	0	0	0.0011186	0.00036187	0.0017408	0	0	0	0	0	0	0.00019943	0	9.46E-06	0	0.0015589	0.000205	0	0	0	0	0	0.00051327	0	0	0.0049614	0	0	0	0	0	0	0.0010489	0	0.0052346	0	0.0075462	0	0	0.0039665	0	0.00050359	0	0.0020635	4.98E-05	0	0	8.97E-05	0	0.0051015	0.00015362	0	0	0	0	0.0018034	0	0	0.0013529	0	0	0.0002478	0.001563	0	0	0	0	0	0	0	0.00030803	0	0	0.00030284	0	0	0.017788	0.043009	0.011183	0	0.0050816	0	0	0	0.00074629	0	0	0	0	0.0011635	0	0	0	6.03E-05	0	0	0	0.0014209	0	0	0	0	0	0	0.00032333	0	0	0	0	0	0	0	0	0	0	0.00025363	0	0	0	0.00019451	0	0	0	0	0	0.0001107	0	0	0.0005258	0	0	0	0	0	0	0	0	0	0.00025286	0	0	0	0.0013446	0	0	0	2.22E-05	8.05E-05	0	0	0	0.00020022	0	5.03E-05	0	0	0.00029655	0.00015973	0	0	0	0	0	0	0	0.00021485	0	0	0	0	0	0
0	0.0012161	0.0089887	0	0.00020846	0.0092233	0.00021347	3.59E-05	8.76E-05	0	0.001142	0.00070673	0.00081527	0	0.00073836	0	0	0.00057203	0	0.00011381	0	0.00025761	0	0	0	0	1.33E-05	0	0	0.0016019	0.00047679	0	0.00019322	0.00043747	0.00010304	0	0	0	9.03E-05	0.00061297	0	0	0	0	0.00014424	0.00079246	0.00015908	0.00063605	4.33E-05	0	0	0	0	0	0.010319	0	0	0.0053592	0	0	0	0.00011289	0.001828	0	0	0	0.0020139	0.0011199	0	0.00061188	0	0	0	9.99E-06	0	0.00048455	0	0	0	0.0010163	0	0	0	0	0	0	0.0011406	0.00010724	0.0016891	0	0.00016466	0.0010812	0	0.00076826	0.000118	0.0001294	0.00027344	0.0012537	0	3.33E-06	0.00027344	2.14E-05	0	0.00032143	0	0	0	0	0	0	0	0	0	0	0	0	0	0	0	0	0	0	0	0	0	0	0	0	0	0	0	0	0	0	0	0	0	0	0	0	0	0	0	0	0	0	0	0	0	0	0	0	0	0	0	0	0	0	0	0	0	0	0	0	0	0	0	0	0	0	0	0	0	0	0	0	0	0	0	0	0	0.020808	0	0.0059299	0.0011503	0	0	0	0.0022167	0	0.0021369	0.00060492	0.00041779	0.00039692	0	0.0017914	3.74E-05	0	0	0.00034103	0.00023431	0.00010295	0.0002138	0.00035229	0.00033404	0	0	0	0	0.0017294	0	0	0	0	0	0.00023569	0	0	0	0	0	0	0.00011447	0	0.0074601	0.057794	0	0.00043871	0	0.0015063	0.00050491	0	0.0067516	0	0	0	0	0	0	0.0002311	0	0	0	0	0	0.00032772	0	0.00043229	0	0	0	0	0	0	0.00033586	0	0	0	2.57E-05	0	0	0	0	0	0.00034722	0	0	0.00031579	0	0	0	0	0	0	0	0	0.0015502	0.000295	0.00012969	0	0.00060666	6.55E-05	0	0	0	0.063941	0.0011424	0	0	0	0.0024311	0.00017592	0	0	0.00088641	0	0.0041962	0	0	0	0	0	0.00055738	2.33E-05	0	0.00099059	0	0	0.00022544	0	0.00057651	0	6.27E-05	0.00072296	0	0	0	0.0004971	1.16E-05	0	0	0.090603	0	0	0	0	0.00083734	0.003583	0	0.0020104	0	0	0	0	0.00011029	0	0	0	0	0	0	0	0	0	0	0	5.59E-05	0	0	0	0.0020216	0.00063802	0	0	0	0	0	0	8.55E-05	0	0.031726	0	0	0	0	0	0.0053703	0	0	0.055735	0	0	0	0	0	0.00012503	0	0	0	0.0014832	0.00087707	0	0	7.97E-05	0	0.00045243	0	0.0012029	0	0	0	0	0.00015012	0	0	0	0	0.011446	0	0.0019774	0	0.0039967	0	0.00096715	0	0	0.00010485	0	0.00072138	0	0	0.0046938	0	0.001938	0	0.00027953	0.0013788	0	0	0	0.0014738	0.0005863	0.00011275	0	0	0	0.0013582	0	0	0	0	0	0.00020234	2.35E-05	0	0	0	0	0	0.00021252	0	0	0	0	0	0	0	0.00019933	0.00010196	0	0.00014984	0	0.075405	0.0013289	0	0.0068695	0	0	0	0	0	0	0	0	0	0.00027086	0	0	0	0	5.21E-05	0	0	0	0	0	0	0	0	0	0	0	0	0	2.74E-05	0	0	0	0	6.53E-05	0	0	0.00017154	0	1.51E-05	0	0	0	0	0	0	0	0	0	0	7.78E-05	0	0	0	0.00019192	5.29E-05	0	0	0	0	0	0	0	0	0	0	0	0	5.77E-05	0	0	0	0	0	0	0	0	0	0	0	0	0	0	0	0	0	0	0	0	0	0	0	0	0
0.0015097	0.002039	0.00076984	0	0.0022998	0	0.0021325	0	0	0.00034311	0	0.00027188	0	0	0	0	0	0	0	0	0	0.0011266	0	0	0	0.00087161	0	0	0.00019035	0.00019035	1.91E-05	0.0012569	0.00020871	0	0.00011079	0.00014082	0.00043074	0.0003646	0	0	0.00033178	0	0.00077943	0	0	0.00015199	0	0	0	0	0	0	0	5.54E-05	0.0070595	0	0	0	0	0.00062488	0	0.0026298	0.00026775	0	0	0	0.00011849	0	0	0	0.00053431	0	0	0	0.00040317	0	0	0	0	0	0	0.0011236	0.00076116	0.00082526	0.00021647	0	0	0.000149	0	0.00015996	0.0010887	0	0.00024351	0.0011691	0.00041643	0.00017116	0.00031521	0.00033068	0	0	7.84E-05	0	0	0.00011035	0.00026535	0	0.00062356	0	0.00026535	0	0	0	0	0	0	0	0	0	0	0	0	0	0	0	0	0	0	0	0	0	0	0	0	0	0	0	0	0	0	0	0	0	0	0	0	0	0	0	0	0	0	0	0	0	0	0	0	0	0	0	0	0	0	0	0	0	0	0	0	0	0	0	0	0	0	0	0	0	0	0	0	0.0055552	0	0	0.0019232	0	0.0013537	0	0	0.00022245	0.0012217	0	0.00049113	0.00068166	0.00033981	0	0	0.00085316	0	0.00030592	0.00023504	0.00062629	0	0	0.00093884	0	0.00021432	0	0	0	0.00014912	0.00022414	0	0	0	0	0	0	0	0.00036021	0.0012573	0	0	0.0038988	0.0014057	0	8.57E-05	0	0	0.0026264	0.0010479	0	0.00034664	0	0	0	0	0.0029825	0	0.00081926	0	0.0002234	0.0002641	0.0004366	0	0.00051893	0	0.00011027	0.0003757	0.00053198	0	0	0	0	0.00011572	0	0.00043645	0	0.00090149	0.00087073	0.00019053	3.25E-05	0	0	0.00029151	0	0.00061634	0	0	9.91E-05	1.30E-07	0.00011566	0	0.00058522	0	0.00022807	0	0.00016586	0.00018705	4.95E-05	0	0	0	0.0034909	0.0019978	0	0.00047212	0.00095596	0	0	0	0	0	0	0.0020217	0.00030888	0	7.62E-05	0	0	9.93E-05	0.00043526	0	0.0006667	0	0	5.77E-05	0.000653	1.00E-04	0	0.0011851	0	0.00077715	0	1.58E-05	0.00047896	0.00068711	0	2.72E-05	0	0	0.00028062	0.0024579	0	5.40E-05	4.05E-05	0.0036957	0	0.00020519	0	0	0	0	0.00014562	0.001032	0.00048255	0	0	0	0.00068025	0.0021066	0	0.00033728	0.00039771	0	0.00048426	0.00023326	0.00016524	0	0	0	0.00012108	0	0	0	0	0	0.00012068	0	0	0.0011309	0.0045258	0	0.00052226	0.0039092	0.0030884	0	0	0	0	0	0	0	0	0	0	4.43E-05	0.00021799	0.00074661	0.00062115	0.00021	0	0	0.00017339	0.00045082	0.0023829	0.0031492	0	5.47E-05	0	0	3.65E-05	0	0	0.00049682	0	0	0.010382	0	0.0013452	0	0.00015685	0	0.0019939	0.00042199	0	0.00030696	0	0.0005123	0	0	0	0	0	5.49E-05	0	0.00012302	6.18E-05	0	0	0	0	2.48E-05	0	0	0	0.00015022	3.87E-05	0	0.0006593	0	0	0	5.38E-05	0	0	0	0	0	0	0	0	0	0	0.00015724	8.17E-05	6.36E-05	0	0	0.0004563	0	0	0.0015588	0.0028296	0	0	0.00010842	5.01E-06	0.00029795	0.0013413	0	0.00057552	2.05E-05	0	0	0	0	0	0	8.25E-05	0.00027809	0	0	0	0	0	0	0	0	0	0.00088068	0	0.00034764	0	0.0005905	0.00030681	5.27E-05	0.00030681	0.00049352	0.00011882	0	9.31E-05	0	2.78E-05	5.53E-05	0	0.00017778	0.00015158	0	0	0	0.00010118	0.00023515	0.00026677	6.25E-05	0.00028913	0.00050377	0	0	0	0.00089686	0.00030074	0	0	0	2.98E-05	0	2.30E-05	0	0	0.00017382	0.00015417	0.0011339	0.00026604	0	0	0	3.69E-05	0	0	0.00030819	6.75E-05	0.00015632	0	0	0	0.00013338	0.00016871	0	0.00030819	0	0	0	0	0.00037387	0	0.00013338	0	0
0.0049355	0	0	0.0039156	0	0	0	0	0.00024057	0.00087918	0.000632	0.00044087	0	0.00032846	6.03E-05	0.003484	0.0010882	0	0	0	0.0059975	0	0	0	0	6.55E-05	0.0010143	0	0	0	0.00020904	0	0	0	0	0	0	0	0.00034892	0	6.10E-05	0	0	0.00051719	0.00013917	0.00013917	0	6.10E-05	0.00027846	0	0.00098519	0.00012491	0.0025726	0	0	0.0084024	0.0009868	0	0	0	0	0	0	0.0080327	0	0	0	0	0	0.00019183	0.0019895	0	0	0	0.0002938	0	0.00013123	0.00031678	4.47E-05	0	0.0011824	0	0.0009185	0	0.00034379	0	0	0	0	0.00033778	0.00039973	0	0	0	0	0.00035272	0	0	0.00038368	0	4.71E-05	0.00022465	0.00094226	0	4.42E-06	0	0	0.00070747	0	9.99E-05	0	0	0	0	0	0	0	0	0	0	0	0	0	0	0	0	0	0	0	0	0	0	0	0	0	0	0	0	0	0	0	0	0	0	0	0	0	0	0	0	0	0	0	0	0	0	0	0	0	0	0	0	0	0	0	0	0	0	0	0	0	0	0	0	0	0	0	0	0	0	0	0	0.018177	0	0	0.00041687	0.00061464	0.0010286	0	0	0	0	0	0	0	0	0	0	0	0	0	0.00016821	0	0	6.12E-05	0.0068621	1.35E-05	5.80E-06	0	0	0.00029306	0	0.00078396	7.30E-05	0.00022836	0.0002879	0.003538	0	0	0.00010858	0.0093273	0.0049927	0	0.00060537	0	0	2.80E-05	0	0	0	3.06E-05	0	0	0	0	0	0	0.00091818	0.00084426	0	0	0	0.00038776	0	0.00035831	0	0	0.0014378	0.00093452	0	0.00057656	0.00088226	0	0	0	0.0036882	0	0	0.00027959	0	0	0	1.45E-05	7.42E-06	0	0	0	0	0.00024141	0.0019762	0	0	0.00018318	0.00016382	0.0047378	0.00063827	0	0	0	0	0.00021032	9.66E-05	0.0070855	0	0	0	0	0	0.0094118	0.0080431	0	0	0.0011103	0.00091095	0	1.96E-05	0	0	0.0022796	6.12E-05	0.00081032	0.00026022	0	0	0	0	0	0	0	7.70E-05	0	0.0012073	0	0	0	0.00026612	0	0	0	9.42E-05	0.00041029	0	0.0094365	0.0056609	0	0	0	0	0.0024202	0	0.00066898	0	0.00045094	0.00016614	0	0	0	0.00074339	0	0	0	0	0.0045573	0.00095569	0.00033399	0.002072	0	0	0.0014927	0	0	0	0	0	0	0.0045904	0.00011597	0.00055663	0	0.010848	0	0	0.0011946	0.0095818	0	0.0022118	0	0.0017426	0	0	0	0	0	0.0018378	0	0.0010237	0.00050779	0	0	0	0.00014282	0	0.0021697	0	2.69E-06	0.00025389	0	0	0	2.11E-05	0	0	0	0	0	0	0	0	0.00068831	0	0.004228	0	0	0	0	0.0035093	0.0015411	0.00016154	0	0.00044791	0.00048199	0	0	0	0.00068973	0.0041349	0	0.0011619	0	0.00019105	0	0	0	0	0	0	0	0	0.00057697	0.00018088	0.00019121	0.00046428	0	0	0.0012186	0	0.00052517	0.0037696	0.00025094	0	0	0	6.48E-05	0.00013825	0	0	0	0	0.00032951	0	0	0.012274	0	0	0	0	0.00040728	0	0	0.001035	0	0	0	0.00086689	0.00069014	0	0	0.0032342	0	0	0	0.00019524	0	0	0	0.0015479	0.0032918	0.00070415	0.00037423	0.00028401	0	0.00037026	0	0.0059297	0	0	0	0	1.47E-05	0.00046943	0.001196	0.00067518	0.00041954	0	0	0	0	0	0.00090558	1.47E-05	6.15E-05	0	0	0.00027505	0.0002235	0	0	0	0	0	0	0	0	0	0	0	0.00018003	0	0	0	2.71E-05	1.40E-05	0	8.86E-05	2.71E-05	0.00055999	0.00060984	0	0	0	0	0	0.00092615	5.58E-05	0.00025928	0.0029953	0	7.00E-06	0	0.00081669	0	0	0.0003144	0	0.00016046	0	0	0	0
0.0062519	0	0	0.0055282	0	0	0	4.50E-05	0	0.0038484	0	6.88E-05	0	0	0	6.16E-05	0	0	0.00011359	0	0.0016358	0	0	0.00026999	0.00033062	0	0	0	0.00051638	0	0	0	0	0	0	0	0.0003618	0	0	0.00019266	0	0	0.00026814	0	0.0002824	0	0	0	0	0.00038217	0	8.08E-06	0.0002824	0	0	0.0042448	0.0042403	0	0	0.0010213	6.03E-05	0	0	0.0012755	0	0.0046695	0	0.00011813	0.00061508	0	0	0	0	0.00060131	0	2.85E-05	0	0	0	0	0.00020127	0	0	0	0.00020919	0	0	0	0	0	9.64E-05	0	0.0021413	0	0	0	0	0	0	0.00038022	0	0	0.00049899	0	6.53E-05	0	0	0	0	0	0	0	0	0	0	0	0	0	0	0	0	0	0	0	0	0	0	0	0	0	0	0	0	0	0	0	0	0	0	0	0	0	0	0	0	0	0	0	0	0	0	0	0	0	0	0	0	0	0	0	0	0	0	0	0	0	0	0	0	0	0	0	0	0	0	0	0	0	0	0	0	0	0.024992	0	0	0.0014797	0	0.0029706	0	0	0	0	0	0	0	0	0	0.0008093	0	0.00018236	0	0	0	0	0	5.18E-05	3.14E-05	2.56E-05	0	0	0	0	0.0014388	0	0.00019255	0	4.11E-05	0	0	0	0.017669	0.0151	0	0	0	0	0.00035377	0	0	0	0	0.0010772	0	0	0	0	0	0	0.00022528	0	0	9.17E-05	0	0.00028354	0	0	0	4.58E-05	0	0	0	0	0	0	0	0.00051146	0	0.00010638	0	0	0.00041466	0	0	0	0	0.00017973	0	0	0	0	0	0	0.00083839	0.00055536	0.00034704	7.63E-06	2.46E-06	7.93E-05	0	0	0	0	0.00072092	0	0	0	0	0.0028344	0.0063672	0.0064245	0	0	0.0055893	0	0	5.44E-06	0	0	0.00067634	0	0	0	0	0	0.00074318	0	0	1.75E-05	0	0.00026378	0	2.30E-05	0	0	0	0.00071588	0	0	0.0003353	0	0	0	0	0.0030994	0.0022246	0.0013817	0	0	0.00038346	0	0.0037059	0	0.0018417	0.0036874	0	0	0	0.0049961	0	0	0.0018575	0.0025905	0.00010186	0	0	0	0	0	0.00085105	0	0	0	0	2.92E-05	0.00095117	0.00011376	0	0	0	0.020813	0	0	0.00046532	0.0020244	0.0025229	0	0	0	0	0	0	0	0	0	0	0	0	0.00013549	0	0	0	0	0	0	4.63E-05	0	0	0	0.00020009	6.86E-06	0	0	0	3.43E-06	0	0	0	0	0.011355	0	0.0010977	0	0	0	0.001467	0.0022357	0	0.0014274	0	0	0	0	0.00029802	0	0	0	0	0.00046602	0	0.0013989	0	0	0.0003896	0.00012018	0	0.00032182	0	0	0.00061625	0	0.00039384	0.00074796	0	0	0.00080885	7.72E-05	0	0.00050786	0	0.00023738	0	2.36E-05	1.77E-05	0	0.00022931	0.00015376	0	0	6.10E-06	0.00056441	3.00E-05	0.028701	0	0	0	0	0.0034823	0	0.00034216	0	0	0	0	0.00024526	0	0	0	0.00015557	0	0	0	0	0.00037319	5.33E-05	0	0	0	0.00062112	0	0	0	0	5.96E-05	2.14E-05	0	0	0	0.00051361	0	0	0.00075431	0.0011864	0	0	0	0	0	0	0.00029224	0	0.00059161	0.00022526	0	0	3.15E-05	0	7.42E-05	0	0.00042143	0	0	0	0	0	0	0	0.00010568	0.00052907	0	0	0.00052907	0.00027826	0	4.15E-06	0	0	0.00011252	0	0	0	1.82E-05	0	4.01E-05	0	0	0	0	0.00025144	0	0	0	0.00044756	0.00019526	0	0	0	2.86E-05	0	0.00027843
0	0	0	0.0022812	0	0	0	0.0081536	0	0	0	0.00016798	0.0063864	0	9.61E-05	0	0	0.0015982	0	0	0	0.00024455	0	0.00019439	0.0031613	0	0	0	0	0	0	0	0	0	0.0002034	0	0.00097275	2.29E-05	0	0.0026353	0.00016639	0	0.00023034	0	0.0024501	0.00024459	0.00025943	0	0	0.0033933	0.00083676	0	0	0.0001017	0	0	0	0	0	0.00071838	0	0.001589	0.0005292	0	0.0054541	0	0	0	0	0	0	0.00015174	0.0030445	0	0.00021427	0.00040607	0.0030117	0.0022608	0	0.00068272	0.00017463	0	3.30E-05	0.0025441	6.59E-07	0.0032176	0	4.74E-05	0	5.47E-05	0.00032623	0	0	0	0	0	0.0019788	0	0	0	0	0	0	0	6.00E-05	0	6.93E-05	0.00087415	6.00E-05	0.00015549	0	0	0	0	0	0	0	0	0	0	0	0	0	0	0	0	0	0	0	0	0	0	0	0	0	0	0	0	0	0	0	0	0	0	0	0	0	0	0	0	0	0	0	0	0	0	0	0	0	0	0	0	0	0	0	0	0	0	0	0	0	0	0	0	0	0	0	0	0	0	0	0	0	0	0.00083299	0	0	0	0.0077772	0.0018055	0	0	9.49E-05	0	0.0018356	0	0.0045073	0	0.00048771	5.34E-05	0	5.29E-05	0	0.0017678	0.00082916	0.00097616	5.87E-05	0	0	0	0	0.00025211	0	4.70E-05	0	0	0	0.00013004	0	0.00022393	0	0	0	0	0	0	0	0	0	0	0	0	0	0	0	0	0	0	0.0015412	0	0	0.006706	0	0	0.0051331	0	0.00051187	0	0.0032574	8.85E-05	0.00024422	0.0022609	0	0.00034796	0.0015987	0	0.0012722	0.005293	0	0	0	9.41E-05	0	0.00066658	0	4.85E-05	7.06E-05	0	9.40E-05	0.00050046	0	0	0.00062365	0.00036295	0	0	0	0	0.0018933	0	0	0.00019613	0	0	0.0089496	0	0	0.0021269	0	0.00057013	0	0	0	0.0060383	0	0	0	0	0	0	0	0.0002151	0	0	0.0039029	0	0.00026452	0	0	0.0019325	0	0	0	0	0	0	0.00164	0	0	0	0	0	0.0096915	0	0.0012999	0.00061136	0	0	0.0043739	0	0	0	1.07E-05	0	0.00063048	0.0017494	0	0	0	0	0	0	0	0	0.00025067	0.0013394	0	0	0.00094361	0	0	0	0.0002251	0	0	0.00015342	0	0.00086028	3.02E-05	0	0	0	0.019532	0	0	0	0	0.0078068	0	0	0	0.00034991	0	0	0.005151	0	0	0.002508	0.00015546	0	0	0.00010711	0	0	0.001279	0	0	0	0	0	0.00030319	0.003565	0	0	0.00028438	0	0.00028438	0.0069295	0	0.0036494	0	0.0021862	0.00024825	0.00010794	0.0011342	0	0	0	0	0	0	0	0	0	0.0012925	0	0	0	0	3.44E-05	0	0	0	0	3.47E-05	0	0	0	7.79E-05	0.00012369	0	0	0	0.00020476	0	0	0	0	0	0.00010752	0.00079112	3.79E-05	0	0	0.00054649	1.32E-07	0	0	0.00022278	0	0	0	0	0	0	0	0	0	0	0	0	0	0.0072753	0.006504	0.00080159	0.0050849	2.46E-05	0	0.00023079	0.0062562	0	0	0.0040882	0.0012257	0.00022778	0.00026557	0	0.0030034	0	0.00039869	5.27E-05	7.75E-05	0	0	0	0	0	0.00053486	0.00032561	0	0	0.00022992	0.00063724	0	0	0.00019934	0	8.15E-06	0	0	0.00086078	6.57E-05	0	0.00023801	0.0011448	0	0.00026349	7.69E-05	0	0.00022202	0	0	0.00012102	7.13E-05	0.00074671	0	0	0	0.00014286	0	0	0	0	0	0.00011418	0	0.00012102	0	1.76E-05	3.85E-05	2.25E-05	0	4.43E-05	0	0	0	0.00022461	0	0.0004763	0	4.08E-06	0	0	0	4.43E-05	5.71E-05	0	0.00010697	0
0	7.03E-05	0	0.0028894	0.0012406	0	0	0	0.0010683	0	0.00021985	0	0	0.00048161	0	4.31E-05	0	0.0004297	0.0026927	0.00044071	0	0	0.0014064	0.00025521	0.00091595	0	0.00054637	0.00011256	2.02E-05	0.00023607	0	0	0.00018418	0.000275	0	0	0	5.33E-05	0	0	0.00089758	0.0029001	0	0.00014244	1.15E-05	1.15E-05	1.89E-05	0	0.00017407	0	0.0001968	4.38E-06	0	0.0001169	0	0	0	0	0.0016891	0	0.0026975	0.00080261	0	0	0	0	0	0	0	0.0013348	2.38E-05	0.0006782	0.00063683	0.00091306	0	0	0	0.00078872	0.0029759	0	0.00023393	0	0.00052928	0	0	0	0	0	0.00022462	7.85E-05	0	0	0	3.05E-05	0	0	0	0.00019227	0	0	0.00018195	0	0	0	0	0.00022535	0	0	7.18E-05	0	0	0	0	0	0	0	0	0	0	0	0	0	0	0	0	0	0	0	0	0	0	0	0	0	0	0	0	0	0	0	0	0	0	0	0	0	0	0	0	0	0	0	0	0	0	0	0	0	0	0	0	0	0	0	0	0	0	0	0	0	0	0	0	0	0	0	0	0	0	0	0	0.00031248	0	0	0.00022571	0.00027808	0.0002265	0	0	0.00015602	0	0	0.00028565	0	0	0.00054089	0	0	0.00073455	6.50E-05	0.00024691	0	0	0	0	0.0015709	0	0	0	0	0	0.00026364	0.00036727	0	0.00074921	0	0.0002731	0.0013584	0.00029132	0.00085939	0.00089908	0.00027853	0	0	0	0	0.00025171	0	0	0	1.15E-05	0	0	0	0	8.17E-05	0	0.00091936	0.0035718	6.15E-06	0.00011187	0.00055598	0.00059261	0	0.0007099	0	0.00020056	0	0.0001938	0.00011657	0	0.0017806	0	0	0.00018877	0.00085085	1.46E-05	0	0.00026397	0.00058186	0	0.00012222	0	0	3.37E-05	0.00044965	0	0	0.00030377	0.00078563	0.00036331	0.00013359	2.41E-05	1.44E-05	0	0	0	0	0	0	0.00014789	1.45E-05	0.00052017	0	0.0011372	0	9.79E-05	0.00076185	0.0010543	0	0	0	0	0.0013622	0	0	0	0	0.0013844	1.62E-05	0.00014894	0.00061258	0	8.12E-06	0.00053471	0	0	0	0	0.00074408	0.0001057	3.03E-05	0	0	0.00016886	0	0.00013091	0	0.00034258	0.0018593	0	0	0	0.0012439	0	0.0017261	0	0	0.00019522	0	0	0.0024541	0.00019601	0.00082185	0	0	6.29E-05	0.00030012	0.00030643	0	0	0	0	0.00022982	0.00050571	0	0	0	0	0.00050571	0	0.000271	0.00081199	0.00055165	0.0001635	0.0025631	0.0013975	0	3.07E-05	0.0016471	0	0.00084494	0.0034112	0	0	0.001759	0	0.0084871	0	0	0	0	0	0.00016537	0.0017178	0	0	0	0.000259	0	0.00033555	0	0	0.00047619	0.00028971	0	0	0	3.11E-05	0	0	0	0	0.00024737	0	0.00065672	5.47E-05	0	0	0	0.0017224	0.00017724	0.0010765	0	0	0	0	0.00039545	0.00021847	0	0.0029957	0	0	0	0	0.0021443	0	0	0.0011295	0	0	0	0	0.00018264	0	0	0	0	8.19E-05	0.00034931	0.00070995	0	0	0.0004295	0	0	0	0	0.00011776	0	0	0	0.00072401	0	0.00055053	0	0	0	0.00022547	5.95E-05	4.57E-05	0	0	0	0	0	0	0	6.67E-06	0.002145	0	0	0	0.00083518	0.002198	0	4.14E-05	0.00092073	0	0	0.0004262	0	0	8.37E-05	0.00082218	0.00046419	0.00026316	0	0.0009253	9.34E-05	0	8.75E-05	0	0.00019081	0	0	8.75E-05	0.00015539	1.07E-05	0.00099961	0	6.71E-05	5.16E-05	0	4.19E-05	0.00041109	0.00037365	0	0.00014311	1.07E-05	4.19E-05	7.25E-05	0.00022437	0.00070616	0	0	0	0	0.00045186	0.00094076	0	0	0	0.00071997	0	0	0.0005595	0.0005595	0	0	0	0.0001078	0	1.18E-05	0	0.0001078	0	0	2.09E-05	0.00080272	2.58E-05	3.27E-06	4.77E-05	0.00014958	7.44E-06	0.00018238	0.00023132	0.00085102	0	2.58E-05	7.44E-06	0	2.58E-05	0.00024251	0	0	0	0	6.74E-05
0	0.0019809	0	0	0.0031999	0	0.0012599	0.00039021	1.10E-05	0	0	0.00067252	0.0026904	0.00046077	0	0	0	0.001922	0	0	0.00014176	0	0.00079629	1.34E-05	0.00028665	0	0	0	0	0	0	0	0.00011316	0.0018647	0.00077847	0.000532	0	0	0	0.00032303	0	0	0	1.41E-05	8.04E-05	0	0.00042762	0	0	0	0	0	0	0.0011564	0.017112	0	0	0	0.00045307	0.00055987	0	0.0010245	0	0	0	0	0	0.00016619	0	0.00014932	0.0034464	0.00017037	0.00014673	0	0	1.06E-05	0	0	0	2.51E-05	1.26E-06	0.00010428	0	0	0	0	0.00012347	0.00014444	0	0.0011239	0	0.00020806	0	0	0.00032273	0	0	0.00026556	0	0	0	0	3.10E-05	0	0	0.00029864	0.00088889	0	0	0.000204	0	0	0	0	0	0	0	0	0	0	0	0	0	0	0	0	0	0	0	0	0	0	0	0	0	0	0	0	0	0	0	0	0	0	0	0	0	0	0	0	0	0	0	0	0	0	0	0	0	0	0	0	0	0	0	0	0	0	0	0	0	0	0	0	0	0	0	0	0	0	0	1.08E-05	0	0	0.0034653	0	0	0	0.00063098	0.00012844	0	0.01988	0.0018593	0	0.0020377	0	0	0	0	0	0	0.0015942	0.0012855	0.00043556	0.0011102	0	0	0	1.44E-05	0	0.00014002	0	0	0	0	0	0	5.17E-06	0.0011317	0	0	0	0	0.037758	0	0	0	0	0	1.54E-05	0.00077596	0	0	0	0	0	0	0	0	0	0	0.00011505	0	0	0.0010301	0	0	0	0.0004377	0	0	0	0	0	0	0	0.0011469	0.0011469	0	0.00021751	0	0	0.013199	0	0	0	0	0	0	0	0.00019084	0.0011592	0	0	0	0	0	0	0	0	0	0.0011759	0.030692	0	0	0	0.00094484	0	0	0	0.0005299	7.46E-05	0	0	0	0	0	0	0.00033323	0	0	0	0	0	0	0	0	0.00079796	0.00010826	0	0	0	0	0	0	0	0.00043226	0	0	2.86E-05	0	0	0.015012	0	0	0	0	0	0.008985	0	0	0	0	0	0.0071358	0.00052376	0	0	0	0	0	0	0	0.0012846	0	0.0006143	3.58E-06	0	0	0	0	0	0	0	0	0	1.79E-06	0	0.00044386	0	6.59E-05	0	0	0.013174	0	0	0	0	0	0	0	0	0	0	0	0.016718	0	0.0008725	0	0	0	0	0.001928	0.0084248	0	0.00077738	0	0	0	0	0.00046414	0.00022348	0	0	0.0050803	0	0	0.022053	0	0.00091415	0	0.00374	0	0.0044137	0	0	0	0	0.0010892	0	0	0	0	0	0.00022604	0	0.00027469	0	0	0	0	0	0	0	0	0	0	4.19E-07	0	2.07E-06	0	0	2.36E-05	0	0	0	0	0	0	0	0	0	0	0	0	0	0	0	0	0	7.56E-05	0	0.010591	0	0	0	0	0	0	0	0	0	0	0.00040015	9.30E-05	0.00027252	0.00011402	0	0	0.00046341	0.0005133	0	0	0.0001418	0	0	0	0.000776	0.00038161	0	0.0058028	0.0015263	0.000126	0	0.00033487	0.00062424	0	0.00062424	0.0017298	0.00059381	0.00063476	9.61E-05	0	0	0.00096804	0	0	0	0	0	0	0	0.00026792	0	0	0	0.00082121	0	0	9.08E-05	0.00028355	0	0	0	0	0.00015677	0.00036428	0	0	0	0	0	0.00016382	0	0	0	0	0.00038512	3.55E-05	5.63E-05	4.03E-05	0	0.0002833	0.00017862	0	0	0	0	0.00026036	0	0	0	0	5.63E-05	0.00056433	0.00030879	0.00026036	0.00040855	0
0.0049854	0.00023468	0	0.0024114	0.00027218	0	0	0.00047867	0	0.0012622	0	0	0	0	0	0	0	0	0	0	0	0	0.00040679	0	9.70E-06	0	0	0	0.00075732	0	9.21E-05	0	0	0	4.28E-05	0	0	0.003711	0.00032482	1.85E-05	0.00067196	0.00032482	0	0	0	6.34E-05	0	0	1.29E-05	0	0	0	6.34E-05	0	0	0.00022194	0	0.00030208	0	0.0011493	0	0	0	0	0	0.0002185	0	0.0017057	0	0.00031915	0	0.00061309	0	0	0	0.00065931	0.00045005	0	0	6.15E-06	0.0022578	0	0	0	0.0003567	0	0	0	0	0	0.00017012	0.00019546	0.00028882	0	0	0.00014662	0	0.00057711	0	0	0	0.00021352	2.47E-05	0	0	0.00028604	0	0.00015506	0	0	0	0	0	0	0	0	0	0	0	0	0	0	0	0	0	0	0	0	0	0	0	0	0	0	0	0	0	0	0	0	0	0	0	0	0	0	0	0	0	0	0	0	0	0	0	0	0	0	0	0	0	0	0	0	0	0	0	0	0	0	0	0	0	0	0	0	0	0	0	0	0	0	0.013975	0	0	0	0	0.0030555	0	0	0	0	0	0	0	0	0	0.0016649	0	0.00034476	0	0	0	0	0	0	0	0	0	0	0.0010651	0.00034571	0.0002125	0	0.00055267	0.00033465	0	0	6.62E-05	3.54E-05	0.0027292	0	0	0	0	0	0	9.38E-05	0	0	0	0	0	0.024035	0	0	0.000146	0	0	0	0	0	0	0	0	0	0.0080785	0	0	1.26E-05	0.00018268	0.00023316	0.0013603	0.014402	0	0	0	0	0	0	0	0.0062491	0	0	0	0	0	0.00014107	0	0	2.58E-05	0.00037895	0	3.97E-05	0	0	0.00024801	0	0	0	0	0	0	0	0.00067734	0	0	0.00047876	0	0.0037224	0	0.00066863	0.0082051	0	0	0	0	0	0	0	0	0	0.00012397	0	0	0	8.11E-06	0.00029538	0	0	0.00042196	0	0	0	0.0017567	0.00059403	0	0.0003873	0	0	0	0	0	0	0.013402	0	0	0	0	0	0.0019037	0	0.0028613	0.0016677	0	0	0.00067801	0.0018384	0	0	0	0.00082626	0.00011703	0	0	0	0	0.0033353	0	0.00011391	0	0	0	0	0.0023837	0	0	0	0	0	0	0.0026496	0	0	0	0	0	0	0	0	0	0.0020637	0.034719	0.002677	0	0	0	0	0	1.82E-05	0	0	0	0	0.00029578	0	0.0012521	0.00035694	0	0.00080011	0	0	0	0	0	0	0	0	0.0093905	0	0	0	0	0	0.0011774	1.60E-06	0	0.00026298	0	0	0.0001915	0	0	0	0	0	0	0.0026408	0	0.0011867	0	0.00023781	0.0013429	0.00045192	0	0	0	0	0	0.00015724	0	0.00046855	0	0	0.000106	7.07E-06	0	0	0	0.00015783	0	5.47E-05	0.00080113	0	0	0.00079574	0.0010959	0	0.00025632	0	0	0.010415	0.00057227	0	0	0	0	0	0	0	0	0	0	0	0	0	0	0.00084531	0.016186	0	0	0	0	0	0	0	0	0	5.16E-05	0.0014227	0	0	0	0	0	3.85E-05	0.0059712	0	0	0	4.27E-05	0	0	0	0	0	0	0	0	0.0011397	0	0	0.0019314	0	0	0	0	0	9.49E-05	0	0	0	0	0.00052939	0	0	0	0	0	0	0	0.00013564	0	2.57E-05	0	0	0.0015494	0.00038334	0	0	0	0	0	0	0	0	0	0	5.02E-05	0	0.00020157	0	0	0	0	7.44E-05	0	0.00012425	0
0	0	0	0.00078614	0.00049906	0.0010607	6.16E-05	6.57E-05	0	0.00070783	0.0031726	0	0	0.00021741	0	0.0027382	0.00079112	0	2.20E-06	0	0	0	0.00091103	0	0	0	0.0010244	0	0	0.00034937	4.50E-05	0	0	3.98E-05	1.92E-05	0	0	0	0	0	0	0	0	0.00019909	0	0	0	0.00025345	0.00096542	0	0	0	0	0	0	0.00057091	0	0.00013984	0.0030441	0	0	0	0.00043823	0.00064295	0.00076802	0	0.00031819	0	0.0001819	7.28E-05	0.00010912	0	0.00028816	0	0	0.00013993	0	0	0	0	0.00012743	0	0	0	0	0	9.28E-05	0	6.06E-05	0.00037935	0	0	0	0	3.34E-05	0.00012859	0	4.83E-06	0.0015034	0	0.00022462	0.00084154	0.00025661	1.57E-05	0	0	0.00010246	0	0	0.00018869	0	0	0	0	0	0	0	0	0	0	0	0	0	0	0	0	0	0	0	0	0	0	0	0	0	0	0	0	0	0	0	0	0	0	0	0	0	0	0	0	0	0	0	0	0	0	0	0	0	0	0	0	0	0	0	0	0	0	0	0	0	0	0	0	0	0	0	0	0	0	0	0	0	0.011435	0	0.0027398	0	0	0.00023508	0	0.0022358	0	0	0.00031874	0	0.00070841	0.00014544	0	0	0	0.0001673	0	1.59E-06	0.00056855	0	0	0	0	0.00014108	0.000186	0	0	0	0.00058003	0	0.0001023	0	0.00017302	0	0	0	0	0.0053942	0	0	0	0.0011572	0	0.0042487	0	0	0.0010799	0	0	0.0051045	0.0069871	0	0	0	0.0016778	0.0096394	0	0	0	0	0.0002078	0	0.00045501	0	0.00042658	0	0	0	0	0	0	0	0	0	0	0	0	0	0	0.00030334	0	0	0.00039601	0	0	5.46E-05	0.00043654	7.81E-05	0.00026161	0	0	0	0	0	0	0	0	0	0.0035267	0	0.00099846	0.0011795	0	0	0	0.0012006	0.00036135	0	0	0.0011398	0.00032985	0.00014541	0	0	0	5.24E-05	0	0.00036004	0.00083071	0	0	3.02E-05	0.00032857	0	0	0.00046621	0	0.00039064	0	0	0	0	0	0	0	8.23E-05	0	0	0	0	0.0022316	0	0.0042756	0	0.0022493	0	0.00091051	0	0	0	0	0.00095232	0	0.003749	0	0.00084372	0	0	0	0	0	0	0	0	0	0.00046047	8.14E-06	0	1.75E-05	0.00032587	7.38E-05	0	3.41E-05	0	0	0	0.00027787	0.00010766	0	0	0	0.0017685	0	0.012852	0	0.011586	0	0	0	0	0	0	0	0	0	0	0.0042356	0	0	0	1.64E-05	0	0	0	0	0	0	1.77E-05	4.42E-05	0	0	0	0	0	0.00010488	0.0010173	0	0.00020934	0	0	0.0012187	0.00068308	0	0	0.00067693	0	9.21E-05	0.00040487	0.0011866	0	0	9.75E-05	0	0.00019055	2.41E-06	3.36E-05	0	5.45E-05	0	0.00012459	0	0	0	5.39E-06	8.03E-07	5.39E-06	0	0.00019133	0	0	0	0.0001456	0	0.00042262	0.00094097	0	6.79E-05	0.00010622	0.00039256	0	0	2.10E-05	0	5.03E-05	0	0	0	0	0.00046014	0.012279	0.00039362	0	0.011547	0.00082804	0	0.002399	0	0.0002466	0	0	0	0.001824	0	0	0	4.24E-05	0.00090097	0	0	0.0020612	0	0	0	0	0	0	0.0003387	0.00015004	0	2.46E-05	0	0	0	5.57E-05	0	0	0	0	0	0	0	0.00024893	0	4.75E-05	0	0	0	0	0	0	0	0	0.00012871	0	0	0	0.00013451	0.00039858	0	0	0	0	0	0	0.0012333	3.55E-06	0.00036867	0	0	0.00016596	0	0	0	4.35E-05	0	0	0	0	0.00019464	0.00075529	0	5.88E-05	0	0	4.83E-05	0	5.34E-05	4.83E-05	0	7.02E-05	0	5.88E-05	0	0
0.0079777	0	0	0.0038611	0	0	0	0	0	0.0011895	0.00094161	0.00082259	0	0.00010531	0	5.74E-05	0	0	0.00028397	0	0.00090392	0	0.00038442	0.00017341	0	9.21E-06	0	0	0.00015905	0	0	0.00025989	0	0	0	0	0	0	0	0	0	0	0.00035333	0	0	0	0	0	0	0	0.00028939	0.00035333	0.00036759	0	0	0.005434	0.00095564	0	0.00042473	0.0003072	0	0	0	0.0010582	0	0.0018074	0	0	0.00057059	0.00023061	0	0	0	0	0.00035152	0	0	0	0	0	0.00081938	0.00024181	0	0	0	0	0	0	0	0	0	0.00016595	0	0.00029014	2.77E-05	0	0	0	0.00013258	0	0.00021313	0.00018401	0.00024513	0	0	0	9.67E-05	0	0	0	0	0	0	0	0	0	0	0	0	0	0	0	0	0	0	0	0	0	0	0	0	0	0	0	0	0	0	0	0	0	0	0	0	0	0	0	0	0	0	0	0	0	0	0	0	0	0	0	0	0	0	0	0	0	0	0	0	0	0	0	0	0	0	0	0	0	0	0	0	0	0	0	0.0044144	0	0	0.010116	0	0.0056801	0	0	0	0	0	0.0007442	0	0	0	0.00019041	0	0	1.46E-05	0	0	0	0	0	0.00033978	0	0.00036366	0	9.12E-05	0.00034763	2.56E-05	0	0	0	0	0.00017779	0	0.00058302	0.006376	0.0034358	0	0	0	0	0.011514	0	0	0	0	0.0083235	0	0	0.0021157	0.0036351	0	0	0	0	0	0	0	0	0	0	0	0	0	0	0	0	0	0	0	0	0	0	0	0	5.18E-05	0	0	0	0	0	0	0	0.00018365	0	0	2.88E-05	0	0.00024913	0	8.50E-05	0	0	0	0.00020165	0.00019361	0	0	0.00046932	0	0	0	0.0051465	0.0063965	0.00033114	0	0.00014774	0.00015484	0	0	0.0011163	0	0.00029087	0.00062176	0.00041857	0	0.00039372	0	0.00011731	9.74E-05	0	0	9.76E-05	0	0	0	0	0	0	0	0.00012044	0	0	0	0	0	0	0	0.0046484	0	0.0015268	0.00052622	0	0.00028386	0	1.81E-05	8.64E-05	0.0010868	0.0012909	0	0.00040037	0	0.0011458	0	0	0.0028617	0	7.92E-05	0	0	6.19E-05	0	0.00012502	0.00039281	0	0.00021019	0	0	2.51E-05	0	8.15E-05	0.00020833	0	0	0.0069691	0	0	0	0	3.37E-05	0	0	0	0	0	0.013211	0	0	0	0	0	0	0	0	0	0	0.0043566	0	0	0	0	0.00024557	0	0	0.0001045	0	0	0	5.22E-05	0	0	0	0	0.0047996	0	0.0028843	0	0	0	0	0.0028708	5.03E-05	0.00041283	0	0	0.00028686	0	0.00023953	0	0	0.00031009	0	0.00054598	0	0.0015932	0	0	0.00022542	0.0010373	0.00054514	0.00012585	0	0	0.00016907	0	0.00016907	0.0013524	0	0	0.00014687	0.00021121	0	5.18E-05	0	0	0.0001366	0	0.00032032	0	0	3.05E-05	0	0	0	0	0	0.0067439	0	0	0	0	0.008638	0.0012944	0.0054699	0	0.0056155	0	0	0	0	0	0.00090386	0	0	0	4.92E-05	0.0031089	0	0	4.55E-05	0.0010809	0	0	0	0	0	0	0	0	0	6.02E-05	0	0	0	0	6.44E-05	0	0	0	0	0	0	0.00094867	5.21E-05	0	9.14E-05	0	0	0	0	0	0	0.00058416	0.00011665	0	0	0	0.00096827	0	0	9.23E-06	0	0.00017047	0	2.48E-06	0	0.00015737	0	0	5.81E-06	0	9.23E-06	0	0	0	5.06E-05	0	0	0.00019915	0	0	0	0	0	5.06E-05	3.22E-05	0	0	0	7.25E-05	0	0	0	0
0.0082366	0	0	0.0030774	0	0	0	0	0	0.0022231	0	0	0	0	0	0	0	0	0.00060625	0	0	1.27E-05	0	0.0002025	0.00053978	0.00056117	0	0	0.00046002	0	0	0.00028898	0	0	0	0.00018147	0.00090073	0.00016531	4.05E-05	0	2.84E-05	0	0	0.00025442	6.75E-05	0.00038698	0	0	0	0	0.00030878	0	6.75E-05	0	0	0.003354	0.002275	0	2.14E-05	0.00085213	0	0	2.40E-05	0	0.00024387	0.00052079	0	0	0.0010566	0	5.19E-06	0	0	0	0.00024394	0	0	5.26E-05	0	0	1.89E-05	0	0	0.0002236	0.00016383	0	0	0	0	0.00044294	0	0	0.00062083	0	5.46E-05	0	0	0	0.00018647	0.00021983	0	0.00023789	0	3.69E-05	0	0	0	0	0	0	0	0	0	0	0	0	0	0	0	0	0	0	0	0	0	0	0	0	0	0	0	0	0	0	0	0	0	0	0	0	0	0	0	0	0	0	0	0	0	0	0	0	0	0	0	0	0	0	0	0	0	0	0	0	0	0	0	0	0	0	0	0	0	0	0	0	0	0	0	0	0	0	0.0094231	0	0	0.003081	0	0.0042892	0	0	0	0	0.00056672	0	0.00020683	0	0	8.01E-05	0	2.96E-05	0	0	5.12E-05	0	0	0	0.00017273	0	0	4.01E-05	0	2.09E-06	5.39E-05	0.00012306	0.00092488	0	0	3.03E-06	0	0.00029996	0.0089518	0.0093297	0	0	0	0	0.0022862	0	0	0	0	0.0033303	0	0	0	0.00013558	0	0	0	0	0.00048021	0	7.83E-05	0.00024182	0	0	0	0	0	0	0	0	0	0	0	1.44E-05	0	0	0.00086346	0	0.00066932	0	0	0	0	0.00058264	0	1.61E-05	0	0	0	3.63E-05	0	6.76E-05	0	0.0002977	0	0	0	0	0	0	0	2.55E-05	0	0	0	0.007431	0.0062859	0.0013089	0	0	0.0027976	0	0	0.00094538	0	0.00031426	0.0004595	0	0	0.00021855	0	0	0	0	0	0.00010928	0	0	0	0.00011481	0	0	0	0	0	0	0	0	8.19E-05	0	0	0.0032425	0.001296	0.0001076	0.00084307	0	0	0	0.0012569	0	0.0037397	0.0011998	0	0	0	0.0013364	0	0	0.0010956	0.002387	0.00025066	0	0	3.91E-05	0	0	0.00012517	0	0	0	0	0	7.19E-05	0	0	3.04E-05	0	0.0089158	0	0.00041939	0	0	0.0048458	0.00022931	0	0	0	0	0.00086622	0	0	0	0	0	0	2.64E-05	0	0	0	0	0.00069438	0	0	5.77E-05	0.00055736	0	0	0.000692	0	0	0	0	0	9.68E-05	0	0	0.0044942	0	0.0027477	0	0	0	0.0012559	0.00083987	0.00011966	0.00086322	0	0	0.0005236	0	0.00029501	0	0.00025648	0	0	0.00017876	0	0.00059506	0	0.00032005	0.00025316	0.00032657	0.00014666	0.00034665	0	1.26E-05	0.00040426	8.16E-06	2.01E-05	0	0	0	0.00088145	0	0	0	0	0	0	0	0.00034112	0	0	3.75E-05	0.00023884	0	0	0	0	0.015542	0	0	0	0	0.0040515	0.00011539	0.0013217	0	0.00087559	0	0	0	0	0	0.00019032	0	0	0	0.00021739	0	0	0	0	0.00043125	0	0	0	0	0.00015213	0	2.16E-05	0	3.91E-05	0	0	7.02E-05	0	0	0	0	0	0	0	0	0	7.44E-05	0	0	0	0	0.00011621	0	0	0	0.000149	0.0001432	0	0	0.00032933	0	0.00042032	0	0.00037182	0.00018729	0	0	0	0	1.08E-05	0.00094336	1.77E-05	0	0.00018045	0	0	0	0.00026027	0.00030206	0	0	0.00031381	2.51E-05	3.72E-05	0	0	8.37E-05	0	0	0	0.00028022	5.56E-05	0	0	0	0	0	0
0	0	0	0	0.0001531	0	0.00067058	0.00064398	0	0	0	0	0	9.36E-05	0	0	0	0.0001111	0.0015571	0.013097	0	0	0	0	0.00049162	4.52E-06	0	0.0085261	0	0	0	2.12E-05	0	5.55E-05	0.0033027	0	0	0	2.85E-05	0.00027315	1.64E-05	0.0026753	4.83E-05	0.00023034	0	5.55E-05	0.0012594	0	0	0.00010534	0	4.83E-05	0.0003629	0	0	0	0	0	0	0	0.0052775	0	0	0	0	0	0	0.002844	0	0	0	0.0070886	0	0.0060453	0.00023076	0	0	0.0010634	4.41E-06	0.00046975	0	0	0.0025773	0	0	0.0005628	0.00012864	0.00152	0.00034233	0.00043305	0.00047952	0	0	0	0	0	0	2.27E-05	0	0	0	0	3.36E-05	0.00063629	0.00044742	0.0059291	0	0.00016395	0	0	0	0	0	0	0	0	0	0	0	0	0	0	0	0	0	0	0	0	0	0	0	0	0	0	0	0	0	0	0	0	0	0	0	0	0	0	0	0	0	0	0	0	0	0	0	0	0	0	0	0	0	0	0	0	0	0	0	0	0	0	0	0	0	0	0	0	0	0	0	0	0	0	0	0	0.00042686	0	0	0	0.00026278	0	0	0	0.00037599	0	0	0	0	0	0.023506	0.00021405	0	0.00017333	0	0	0	0.00024868	0	0.016685	0	0	0	0	0.00051635	0	0	0	0	0	0	0	0	1.93E-05	0	0	0	0	0	0	0	0	0	0	0	0	0	0	0	0	0.014537	0	0	0.00044037	0	0	0.0020915	0	0	0.00011924	0.00036364	0	0	0.0028348	0	2.53E-05	0.00055156	0	0	0	0	0.00012117	0	0	0	0.017581	0	0	0	0.0002051	0	0	0.00026163	0	0.00054629	0	0	0	0	0	5.99E-06	0	0.0015086	0	3.09E-05	0	0.00037636	0	0	0	0	0	0	0.00039756	0	0.013879	0.00049893	0.00018962	0	0.00033679	0	0	7.31E-05	0.00045111	2.58E-05	0.00015175	0.00082197	0	0	0.00012054	0	0.0057484	0	0	0	0.00017502	9.95E-05	0	0	0	0.00012613	0	0	0	0	0	0.00032172	0.0016346	0	0	0	0	0	0.0024953	0	0.00078976	0	0	0.0020017	0	0	0.0018708	0	0.0013376	0	0	0.0075858	0	0.0007879	0	0	0.0027647	0	0	0.011928	0.00011914	0.001131	0.00046713	0	0	4.69E-05	0	0	0	0.00039691	0.00069289	0	0	0	0.029811	0	0	0	0	0	0	0.0043536	0	0	0	0	0	0.00027096	0	0	0	0	0	0	0	0	0	0	0	0	0.0052645	0	0	0.00078484	0	0	0	0.00053842	0	0.0025803	0	0.00035724	0	0	0	0	0	0.00032303	0.00046571	0.0010602	0.0010235	8.09E-05	0.00053963	0	1.54E-05	0.0020466	0	0	0	7.12E-05	0	0	0.00082881	0	0.00089272	0	6.39E-06	1.66E-05	0	0.00020809	0.00056636	0	0.00099951	0	0	4.05E-05	0.0002142	0.00065794	0.00032897	0	0	0	0.00025342	0.0002353	0.00048725	5.59E-05	0.0007139	0.00034178	0	0	0	0	0	0	0	0	0	0	0	2.98E-05	0.0011887	0.0052605	0.00022681	0	0.00060586	0	0.00081012	0	0	0.00023478	0	0	0	0	0	0.00028634	0	0.00016885	0	3.27E-05	0	0	0	0	8.14E-05	8.14E-05	0	0	0	0.00012232	0.0088668	0	0.011556	0	0	0	0	0.0017211	0.00060405	0	0.0062617	0.00031547	0	6.48E-07	0	0.00013778	0.0021475	0	0	1.98E-05	0	0	0	0.0001916	0	0	0	0	0	0	0	0	9.82E-06	1.98E-05	0	0	0.0025237	0	0	0	0	0	4.71E-05	7.16E-05	0	0	0	0	0	0	7.72E-05	0	9.58E-05	0	0	0
0.00030525	0	0	0.0024232	0	0	0.00051755	0.00017778	0	0.0012053	0	0	0	0.0010398	0	0	0	0.0001886	0.0010091	0.00019521	0	0.00028149	0	1.52E-05	0	0	2.50E-05	0	0.00022951	0	0	0	0	8.13E-05	0	0	0	0	0	3.64E-05	0.00033636	5.43E-05	0	1.50E-05	0	8.13E-05	8.87E-05	0	0.00031363	0.00013117	4.22E-05	7.42E-05	0	0.00062535	0.002869	0	0	0	0.0002299	0	0.00081587	0.0012619	0	0.00029002	0	0	0	0	0.0014842	0.0010082	0.00049319	0	2.92E-05	0	8.44E-05	0	0	0.00031266	0.00050838	0	0	0	0	0.00085721	0	0	0.00016303	0	0	0	0	1.12E-05	0.00011293	0	6.85E-05	0	3.48E-05	0	0.00051906	1.12E-05	0	0	5.08E-05	5.08E-05	0.00048181	5.65E-05	0.00013755	0	0	0	0	0	0	0	0	0	0	0	0	0	0	0	0	0	0	0	0	0	0	0	0	0	0	0	0	0	0	0	0	0	0	0	0	0	0	0	0	0	0	0	0	0	0	0	0	0	0	0	0	0	0	0	0	0	0	0	0	0	0	0	0	0	0	0	0	0	0	0	0	0	0	0.00090314	0.0024463	0	0.00077058	0	0.00040202	0.00070314	0	0	0	0	0.00044217	0.0001587	0	0	0.00010003	0.00012647	0	0.00025187	0	1.75E-05	0	0.00048284	0	0	0.0002075	0	0.00022542	0	0.00064912	0.00021339	0.00029112	0	0.00012875	0	0	0.00022925	0	0	0.0012286	0.0016559	0	0	0	0	0.00016918	0	0	0.00094938	0.001332	0.00036609	0	0	0	0	0	0.00023521	0	0	0	0	0.00039611	0	0	0.00033841	0.00031376	0	0.00025101	0.00032915	0	6.12E-05	0.00022736	0	1.96E-05	9.41E-05	1.01E-05	0	0.00077854	0.00017869	0.0011077	0	0.0003348	0	2.28E-05	4.67E-05	0.0002511	6.91E-05	7.71E-05	0	0.00057588	0	0.00013039	0	0.00013039	0.00014561	0	0	0	0	0	0	0	0	0.00050328	0	0.00018386	0.0024134	0.00039881	0.00049463	0	8.26E-05	0	0	0.00098902	0.00040023	0	0	0.00033279	0	9.26E-05	7.96E-05	0	0.0001664	0	0	5.03E-05	0.0001303	0	5.86E-05	0	0.00013584	0	0	0	0	0	2.75E-06	0	0	0	0	0	0.00094215	0	0.00068684	0.0039182	0	0.00071702	0	0	0.0012038	0	0.0015381	0.00028033	0	0.00036805	0	0	0	0.00048606	0	0	0	0.00027866	0	0	0.00018682	0	0	0	0	0	0.00030622	0	0	0.00024953	0	0	0.00070918	0	0	0.0004639	0.00019795	0.0061855	0.00037825	0	0	0	0	1.87E-05	0	0.0001713	0	0	4.07E-05	0	0	0.00084612	0.00049315	0	2.03E-07	1.47E-05	0.0002289	5.01E-05	8.07E-05	0	8.07E-05	0	0	0	3.14E-05	0	0	0	0	0	0.00081414	0	8.50E-05	0	0.00014158	0	0.0010032	0	0	0.0015528	0	0	1.88E-05	0.0010445	0	5.28E-05	0	0	0	0	0.00064577	8.07E-05	0.00042467	0	0	0.00029195	0.00036536	0.00017575	0	0	0.00042804	0.00021896	0	3.95E-05	7.30E-06	0	0.00034584	0.00019676	0	0	0	0	0	0	8.49E-05	0	0	0	0.00027635	3.81E-05	2.96E-05	0	0	9.13E-05	0.00090395	0	0.00011968	0	0	0.00069655	0.00018854	0.0005956	0.00064246	0	0	0	0	0	0	0	0	0.00012715	0	8.41E-05	0	0	0.00062293	0	0	0	0	0	8.04E-05	2.18E-05	3.83E-05	0.00019173	0	5.24E-05	0.00026466	3.83E-05	0	0	0.00024641	0	0	0.00012447	0	0.00054715	0	0.00029062	8.77E-05	7.53E-05	0	0	0	0	0	0.00011954	0	0.0001623	0.00091625	0	0	0	1.72E-06	0.00020059	0.00015084	4.70E-06	0	0	0.00043001	0	1.41E-05	0	0.00041036	0.00020764	0	0	0	0	2.44E-05	5.74E-05	0	6.22E-05	3.97E-05	8.41E-05	3.18E-05	0	4.82E-05	0	0	0	0	0	0	0	0	0	0	0.00030418	0	0.00010382
0.0029682	0.00093286	0	0	0	0	0	0	0.00014924	0.0020624	0	0.00049347	0	0	0	0	0	0	0	0	0	0.00033805	0	0.00030042	8.32E-05	0	6.27E-05	0	0.0005906	0	0.00046955	0.00011054	0	0	0	0	0	0	0.00039831	0	6.10E-05	0	9.30E-05	3.39E-05	0.00010014	0.00010014	0	0.00037407	4.97E-05	0	6.10E-05	0	0.00010014	0	0	0.0011255	0.0032859	0	0	0.00098923	0.00014478	5.11E-05	0	0	0	0.0010272	0.00020936	0.00013103	0.00025891	0	0	0	0	0	0	0.0003443	0.00038332	0	0	0	0	0.00021162	0	7.71E-05	0	0.00038142	0.00019503	0	0	0	0	0	0.0019323	0	0	0.00023078	0	5.59E-05	0	2.72E-05	0	3.62E-05	0	0	0	7.25E-05	0	0	0	0	0	0	0	0	0	0	0	0	0	0	0	0	0	0	0	0	0	0	0	0	0	0	0	0	0	0	0	0	0	0	0	0	0	0	0	0	0	0	0	0	0	0	0	0	0	0	0	0	0	0	0	0	0	0	0	0	0	0	0	0	0	0	0	0	0	0	0	0	0	0	0	0	0.0032138	0	0.00011824	0	0	0.0028667	0	0.00028726	0	0.00036481	0.00013929	0	0	0	0	1.00E-05	0	0.00010409	0	0	0	0	0	0.00013007	4.78E-05	0	0	0.00088522	0	0.00050347	0	0	0	0	0	2.79E-05	0	7.48E-05	0.0036192	0.0047835	0	0	0	0	0.00073644	0	0	0	0	0.00058811	0	0	0.0011227	0.00074649	0	0	0	0	0.0014561	0	0.00023198	0.0019392	0	1.54E-05	0	4.68E-05	0	0	0	0	0	0	0	0	0	0	0.0001302	0.00019129	0.0017574	0	0	0	0	0.0010265	6.99E-05	0	0	0	0	0	0	0	0	0	0	2.23E-05	0	4.48E-05	4.07E-05	0	0	0.00064644	0	0	0	0.0039332	0.0042287	0	0	0	0.0010201	0	0	0.0001171	0	0.00040195	0.00040125	4.98E-05	0	0	0	0	0	0	0	0	0	0	0	0	4.21E-06	0	0.00013206	0	0.00025925	1.42E-05	0	0	0	0	0	0.0027004	0	0.0021422	0	0	0	0	0.00097648	0	0.0020881	0.00056842	0	0	1.69E-05	0.0015021	0	0.00027835	0.00055679	0.0028667	0	0	7.15E-05	0	3.75E-05	0.001926	2.56E-05	0	0.00030735	0	0	8.99E-05	0	0	1.88E-05	0	0	0.0083779	0	0.0011051	0	0	0.0015449	0	0	0	0	0	0.00043212	0	0	0	0	0	0	7.90E-05	0	0	0	0.0010655	0	0.00024708	0.00028311	0	0.00062743	0	0.00016472	0.00043688	0	0	5.59E-05	0	0	0	0.00012158	0	0.0074317	0	0.00086041	0	0	0	0	0.00017148	0	0.0004904	0	0	0	0	9.71E-05	0	0	0	0	0	0	0.0006976	0	0.00017798	0.001077	1.54E-05	2.55E-05	2.55E-05	0	0	0	0	0	0.00065679	0	0	0	0	0	0	7.82E-05	0	0	0	0.00039239	1.10E-05	0	5.46E-05	0	0	0	0	0	0.0068266	0	0	0	0	0.004034	0	0.00049027	0	0.0036448	0	0	0	0	0	0.00064311	0	0	8.50E-05	0	0.00022277	0.00010623	0	0	0.0001289	0	0	0	0	0	5.55E-05	0	0	0	0.00010072	0	0	0	8.86E-05	0	0.00037509	0	0.00011358	0	0	0	0.00052757	0.0002782	0	0.00013192	0.00064276	0	1.84E-06	0.00013675	0.00017371	0	0.00017371	0	0	0	0.00017951	0.00046608	0	0	2.95E-05	0.00045582	0.00021095	0.00079699	0	0.00073962	0	0	0	2.60E-05	0	0	3.30E-05	6.60E-05	0	7.08E-05	4.83E-05	0	0	0	5.68E-05	0.00032138	0	0	0	5.25E-05	7.59E-05	0	0	9.27E-05	0	8.13E-05	0	0.00011242
0.0011656	0.0016894	0.00012031	0	0.00064978	0	0	0.00086671	0	0	0.00034549	0	0	0	0.00022266	0.00013266	0	0	0	0	0	0.0001576	0	0	0.00082962	0.00017352	0	0	0.00040552	0	0	0	0	0	0.00011936	3.72E-05	4.57E-05	0	0.00011298	0	0	0	0	0	0.00013996	0.00013996	0	0	0	0	0	0	0	0	0	0.00079303	0.0019402	0	0	0.00057207	0	0.00043012	0	0	0.00013011	0.00070819	0	4.17E-05	0.00039829	0	0	0	0	0	0.00021602	0.00020161	0.00049482	0	0	0.00047502	0	0.00029525	0	0	0	0	0	2.32E-05	0	0	0	0.00033537	0.00020068	2.90E-06	0	0	0	8.38E-05	3.84E-05	5.50E-05	0	0	0	9.46E-05	0	0	0.00018143	0	0.00017214	0	0	0	0	0	0	0	0	0	0	0	0	0	0	0	0	0	0	0	0	0	0	0	0	0	0	0	0	0	0	0	0	0	0	0	0	0	0	0	0	0	0	0	0	0	0	0	0	0	0	0	0	0	0	0	0	0	0	0	0	0	0	0	0	0	0	0	0	0	0	0	0	0.0008101	0.001725	0	0.0015842	0	0.0014984	0	0	0.000424	0	0	0.00044218	0	0.00042863	0	0	0.00048289	0	0	0	0	0.00041166	0	4.02E-05	0	8.69E-05	0	0	0.00012877	0.00026669	0	0.00038942	0	0.00046692	1.20E-05	0	0	0	0	0.00043411	0.0020595	0	0.00034286	0	0	0	0	0	0.00046179	0.00081206	0.00047025	0	0	0	0	0.0001522	0	0	0	3.61E-05	0.00025575	0.00047423	0.001466	0.0001564	0	0	0	0.00011457	0	0.00045038	0	0	0	4.56E-05	0	0.00021306	3.61E-05	0	0.00069661	0.0011988	0	0	0	0	0.00026807	0.00053721	9.52E-05	0	0	0	0.00059312	0	0.00014675	0.00039356	0.00041639	0.00016648	0.00024336	0	5.36E-05	0	0	0	0	0.00016036	0	0.00037624	0.0014474	0.00092174	0	0	0	0.0011822	0	0	0.00056737	0	3.98E-05	9.97E-05	0.0014791	0	0	0	4.98E-05	0	0	0	0.00017806	0	0	0	0	1.67E-05	2.32E-05	0.00015699	0.00046466	4.91E-05	0	0	8.11E-05	0	0	0	0.0011147	0.00049074	0.00069296	0.00016184	0	0.0008387	0	0.0012305	0	0.00016949	0	0	0	0	0.00057986	0	0.00039383	0	0.00030113	0.00056603	0	0	0	0	5.65E-05	0.00095805	0.00038331	0.00011328	0.00012679	2.32E-06	0.00041087	0.00019807	0	4.19E-05	9.35E-05	0	0.0027899	0	0	0	0	0.0034095	0.0016628	0	0	0	0	0	0.00026949	0	0.00099098	9.01E-05	0.00021041	0	0	2.41E-05	0	0	0	9.96E-05	0	0	0.00016553	0.00017015	0	0.00023746	1.06E-05	0	0	0	0	0.00015795	0	0	0	0.0010064	0.00035173	0	0	0	0	0.00066551	0.0010243	0.00077583	0.00080533	0	0	0	0	0.00033661	0	0	0	0	0	0	0.00051991	0	0	0	3.87E-05	4.88E-05	0.00072354	0	0	0	3.69E-05	0	0.00022781	0	0.00040299	0	0.00010568	6.28E-05	0	0.00031195	0	0	0.00010398	0	0.00022743	0	6.62E-05	0	0	8.64E-05	0.00012422	0	0.004778	0	0	0	0	0.00049077	0	0	0	0.00017406	0.0011963	0	0	0.00091524	0	0.0001567	0.00017413	0	0	0	0	0.00014051	0	0	0	0	0.00035468	0	0.00014051	0.00044142	0	7.50E-05	4.95E-05	0.00050263	0	0	0	0	0.00011141	0	1.06E-05	0	0	0	0	0	0	0	0.00012358	0	1.33E-05	5.36E-06	0	3.74E-07	1.89E-05	0.0010309	0.00019656	0.00040937	0	0.00067769	0.00020237	4.09E-05	0	0	0.00024065	3.75E-05	3.75E-05	0.0008427	0	3.75E-05	0	0.0002477	0	3.75E-05	3.09E-05	0	0.0002477	0	0	8.23E-05	0.00027831	0	0	0	6.82E-05	0	0	9.27E-05	0	0.00028664	0	0	0.00067252	0.00010416	0	9.27E-05	0.00016679	0.00012385
0	0	0.0023264	0	0	0.00029647	0.00030562	0	0	0	0.0024504	0.00010808	0	0	0.0078299	0.00010377	0.00014849	0	0	0	0	0	0	0	0	0.00045249	0	0	0	0.00071134	0.00056011	0.00017091	0	0	0	0	0	0.00029096	0	0	0	0	0	0	0	0	0.00013775	0	7.99E-05	0	0	0	0	0	0	0.0030165	0.0034148	0.00026162	0	0	0	0	0	0	0	4.47E-05	0.00013776	4.45E-05	0.0001774	3.44E-05	0	0	0	0	0	0.00020447	0	2.07E-05	0	0	0	6.70E-05	0	0	0	0	0.00025268	0	0	0	0	0	0	3.85E-06	0	0	0	0	0.00030391	5.60E-05	0.00038446	6.50E-05	0	0.00041646	0	0	0.00018238	0	0.00057146	0	0	0	0	0	0	0	0	0	0	0	0	0	0	0	0	0	0	0	0	0	0	0	0	0	0	0	0	0	0	0	0	0	0	0	0	0	0	0	0	0	0	0	0	0	0	0	0	0	0	0	0	0	0	0	0	0	0	0	0	0	0	0	0	0	0	0	0	0	0	0	0	0.0024028	0	0.0017613	0	0.00017936	0.00056619	0	0	0	0.0011088	0	0	0.00053547	0	0	0	0	0	0	0.0012575	0.00028511	0	0.00036872	0	0	0	0	8.89E-05	0.00011885	0	0.00029681	0	0.00020185	0	7.07E-06	0.00021413	0	0.00012019	0	0	0	0	0	0.0026391	0.0013674	0	0.0062878	0	0	8.68E-05	0	0.0016269	0	0	0	0.0099631	0.00014202	0	0	0	0	0	0	0	0	0	0.00068987	0	9.51E-06	0.00045038	0	0.00073699	0	0	0	0	0	0	0	0	0	0.00017741	0	0.00023219	0	0	0.00083649	0	0.00031964	0.00062797	0.00033209	0.00039356	0.00014675	0	0	0	3.11E-05	3.82E-05	0	0	0	3.73E-05	0	0	0.00096118	0	0	0.00067314	0	0.0021861	7.86E-05	0	0	0.00013655	0	0.00040431	0	0	0.0010174	0.00091958	0	0.00083779	6.83E-05	0	0.0012729	0	0	0.00083529	0	0	0.00020203	2.59E-05	3.24E-05	0	0	0	0	0	0	0	0.0048454	0	0	0	0	0.00049251	0.00066133	0	0.0022436	0	0.00018958	0	0	0	0.0015822	0	0	0	0	0	0	0.0018841	0	0	0.00010054	0	0	0	0	0	0.0012451	0	0	0	0	0	5.09E-05	0.0001016	0	0.0010656	0	0	0	0	0	0	0	0	0.0012814	0	0.015694	5.06E-07	0.00089838	0	0	0.0053857	0	0	5.68E-05	0.0019764	0	0	0	0	8.07E-05	0	0	0	0.0001526	0.00023855	0	4.98E-05	0	0	0.00010826	0	0	0	0	0.00061779	0	0	0.00011192	0	0.00011884	0	0.00087397	0.0012758	0.0039236	0	0.0012634	0.001763	0.00013135	0	0	0	0	0	0	0.0014588	0.00023167	0	0	0	0	0	0.00028358	0	4.31E-05	0	0	0	0.00017466	0	0	0.0010914	0.00013568	0.0012074	0	1.92E-05	0.00011022	4.44E-06	0.00084388	0.00011022	7.24E-05	6.34E-05	0.00029186	0	0	0.00041529	0	0.015271	0	0	0.002423	0	0	0	0.00071356	0	0	0	0	0	0.00019192	0	5.29E-05	0	0	0.00016543	0	0	0	0	0	0.0001729	0	0	0.0013305	0.00025341	0	0	0	0.00010662	0	0.00027815	0	0	0	0	0	0	0	0.00016894	0	0	0	0.00012956	0.0011686	0	2.03E-05	0	0	7.46E-06	2.59E-05	0	0	0	0.00042271	0	2.88E-05	0	2.31E-05	0	0	0	0	0	0	0	0	0	7.53E-05	0	0.00023487	0	0	0	0	0	0	0	5.89E-05	7.10E-05	7.53E-05	0	0	0	0	0	0	0	0	0	0	0	0	0.00013093
0.0036855	0	0	0.0035478	0	0	0	0	0	0	0.0010025	7.73E-05	0	0.0020932	0	0.0028655	0	0	1.45E-05	0	0.00055687	0	6.48E-05	9.27E-05	0	0	0	0	0	0	0	0	0	0	0	0	0.00030352	9.23E-06	0	0	8.10E-05	0	0	5.38E-05	0.00012007	0.00049212	0	0	0	0	8.10E-05	0.00011294	0.00012007	0	0	0.0062978	0.0010307	0	0.0014326	0	0.0005029	0	0	0.00078214	0.00029776	3.98E-06	0	0	0	0	0	0	0	0	0.00018831	0	0	0	0.00015991	0	0.0010049	0.00054372	0	0	7.45E-05	0.00015978	3.52E-06	1.40E-05	0	0	0	0	0	0	0.00010315	0	6.94E-05	0	2.91E-05	4.58E-05	0.00036408	0	8.54E-05	0	0	0	0	0	0	0	0	0	0	0	0	0	0	0	0	0	0	0	0	0	0	0	0	0	0	0	0	0	0	0	0	0	0	0	0	0	0	0	0	0	0	0	0	0	0	0	0	0	0	0	0	0	0	0	0	0	0	0	0	0	0	0	0	0	0	0	0	0	0	0	0	0	0	0	0	0	0	0	0.009778	0	0	0.0030848	0	0.0031581	0	0	0	0	0	0	0	0	0	0	0	0	0	0	0	0	0	0	7.56E-05	0	0.00057501	0	0	0	0	0.00020046	0.00018297	0	0.00021274	0.00028347	0.0001195	0	0.0051826	0.01035	0	0	0	0	0.0022647	0	0	0	0	0.0021222	0	0	0.00019363	7.77E-05	0	0	0	0	0	0	0	0	6.26E-06	0	2.88E-05	7.50E-05	0	0	0	0	0	0	0	0.00013486	0	0	0	0	0	0	0	0	0	7.39E-05	0	0	0.00057071	0	0	0	0	0	0	0.0001728	0	3.17E-05	3.88E-05	0	5.01E-05	0	0.0021358	0	0	0	0	0	0.0038976	0.0073957	0	0	0.0010278	0	0	0.0003949	0	0.00023939	0.0015337	0	0	2.89E-06	0	0	0	0	0	0.00018897	0	0	0	4.21E-06	2.21E-05	0	0	0.00048102	0	0	0	0	0.00012173	0	0	0.0020101	0.0002585	0.00076159	0	0	0	0	0.0059413	0	0.0016914	9.43E-05	0	0	0	0.0023953	0	0	0.0005181	0.0004183	0	0.00045607	0	0	0	0.00046601	0.0015347	0	0	0	0	0.00032224	0	0	0	6.39E-05	0	0.010317	0	0	0	0.0041711	0	0	0	0.00019502	0	0	0.0024926	0	0	0	4.29E-05	0	0	0	0	0	0	0	0.00088504	0.00059146	0	0	0	0	0	0	0	0	0	0	0	0	0	0	0.007579	0	0.00095137	0	0	0	0.00010869	0.0017511	0.00046953	0.00066937	0	0	0.00058031	0	0	0	0	0	0	0.0001257	0	0.00032369	0	0	0	0	0	0.00075474	0	0	0.00029483	4.31E-05	0	0.00024653	0	0	0.00027263	0	0.00078977	0.00063542	0	0	0	0	4.44E-06	0	0	0	0	5.49E-05	0.00036741	0	0.00011663	0.011279	0	0	0	0	0.0019737	0	0	0	7.83E-05	0	0	3.70E-05	0.00035434	0	4.96E-05	0.00039712	0	0	2.38E-05	0.0027626	0	0	0.00017148	0.00039073	0.00084182	0	4.72E-05	0	0	0	0	7.01E-05	0	0	0	0	0.00014422	0.00013205	0.00036203	0.00020063	0	0	0	0	0	0	0.00058979	0	0	0	0	0	1.07E-05	0	0	0	0.00020063	0	0	0.00022301	0.00053133	0	0	0	0	0.00025445	6.21E-05	0	0	4.12E-05	0	0	0	0	5.12E-05	0	0	0	9.26E-05	7.00E-05	0	0	0.00030729	0	0.00068671	0	0	0.00034403	7.42E-05	0	0.00034403	0	0	0	0	0	0
0	0	0.0040522	0	0.0022791	0.0016762	0.00087163	0.00010838	0.00067341	0	0	0.00038687	9.16E-05	0	0	0.00038112	0	0	0	0	0	0	0	0	0	0.00017106	0.00013988	0	0.00012048	0.00074494	0.0002428	0	0.00022982	0	0	0.00032392	0	0	0	0	9.96E-05	0	0	0.00039688	0	0	0	0.00089796	0.00042851	0	0	0	0	0	0.0015588	0	0	0.0018111	0.0013371	0	0	0	0.00070492	0	0	0	1.85E-06	8.33E-05	0.0004677	7.32E-05	0.00022014	0	0	0.00046271	0	0.00024325	4.99E-05	0	0.00049267	4.00E-05	0	0.00097653	0	0.00043856	0.00069205	0	2.66E-05	0	0.00024633	0	0	6.89E-05	0	0.00025884	0.00012626	0.00031429	0	0	0	0.00036313	9.25E-05	0.00038119	0	0	0	0	0	0	0.00018602	0.00028154	0	0	0	0	0	0	0	0	0	0	0	0	0	0	0	0	0	0	0	0	0	0	0	0	0	0	0	0	0	0	0	0	0	0	0	0	0	0	0	0	0	0	0	0	0	0	0	0	0	0	0	0	0	0	0	0	0	0	0	0	0	0	0	0	0	0	0	0	0	0	0	0	0	0.0082602	0	0	0.00039449	0	0	0.00074754	0.00033452	0	0.00011523	0.00023261	7.69E-05	0.001684	0.00051788	0	0	0.00020351	0.001406	0	0	0.00020774	0	0	0	0	0.00012603	0.0014189	0	0.00011802	0	1.95E-05	0	0	0	0	0	0	0	0	0.0093255	0	0.0031083	9.75E-05	0	0	0.0044676	0	0	0	5.76E-05	0	0	0	0	0	0	0.0018559	0.00050611	0	0	0	0	0.0022666	0	0	0	0.00047061	0	5.62E-06	0	2.00E-05	0	0	0.0002801	0	4.32E-05	8.39E-05	0	0	0	0	9.35E-05	0	0	0	0	0	0	0	0	0	0	0	0.00021117	5.35E-05	0	0.0010281	7.19E-05	0	0	0.00038108	0.00033455	0.0090552	0.0015357	0	0	0	0.0003951	0	0	0	0.00062432	0	0.0018066	8.93E-05	0	0	0.00028698	0	1.53E-05	0.00057068	0	0.00025082	0.00014752	2.07E-05	3.82E-05	0	0.00040974	0	4.14E-05	0.00028196	1.02E-05	0	0	5.13E-05	0	0	0	0.0012679	0	0	0	0	0.0038078	0.0055986	0.0010322	0.0036653	0	0	0	0	0.00018547	0.000225	0	0	0.00021317	0.00024076	0	0	0	0	0	0.00057737	0	0	0	0	0	0	0	0	0	0	0	0	0.00016354	0	0.0019804	0	0	0	0	0.00096751	0.010961	0	0.0022887	0.00094865	0	0	0	0	0	0	0	0.0003744	0.0007051	0.00093316	2.67E-05	5.71E-05	0	0	0	0	0	0	0	0	0.00029545	0	7.82E-05	0	0	0	0	0	0	0.0012605	0	0.0006933	0.0020496	0.0018859	0	0	0	0	0.00033222	6.84E-05	0	0.00039085	0	0.0020533	0	0	0.00089902	0	0	3.96E-05	6.04E-05	0	0	0	0.00012103	0	0.00034642	0	0	0	0	0	0.00069511	0	0	0	0	0	0.00017373	0.00041411	0.00028021	0.00014011	0	5.88E-05	0	0	9.33E-05	0	0	0.00016035	0.00047506	0	0	0.0051673	0.0089717	0.0024628	0	0.00085082	0	1.22E-05	0	0.00050915	5.81E-05	0	0	0	0	0	0	0	5.07E-05	0	0	0	4.83E-05	0	0	0	0	0	0	0	0	0	0.00013998	6.12E-06	0	6.12E-06	0	0	0	3.43E-05	2.66E-05	0	2.17E-05	0	1.48E-05	0	0	0	0	3.70E-05	0	0	0	0	0	0	3.43E-05	3.17E-05	3.43E-05	0	0	0	4.85E-05	6.47E-05	0	0	0	0.00027469	0	0	0	0.00034281	0	5.47E-05	0	0	0	0	0.00010603	0	0	0.00031002	0	0	0	0	0	0	0	0	0.00010603	0	0	0.00014067	0	0	0
0	0	0.00028349	9.98E-05	0	0.0016903	0	0.00032979	0	0.00021514	0	0	2.25E-06	0	0	0	0	0.00049376	0	0	0	0	0.00019064	0	0	0.00061053	0	9.33E-06	0.00020905	0	0.0016612	0.00063551	3.32E-05	0.00018301	0	8.03E-05	8.87E-05	0.0008156	0	0	0	0	0	0.00011673	0	0	0	0	0	0	0	0	0	0	0	0	0.0019613	0.0016016	0	0	0	0	0	0	0.00078552	0.00039498	0.0010985	0.00095415	8.75E-05	0.00012904	5.22E-05	0	4.04E-05	4.33E-05	0	0	0.00032838	0	0	0.00031353	0	0	0	0	0	0.00056256	0	5.57E-05	0.00028358	5.94E-05	0	0	2.02E-05	0.00029608	0.00051505	0	0	0	0.00036702	0	0.00011114	0.00041844	0	0	0	0	0.00021393	0	0	0	0	0	0	0	0	0	0	0	0	0	0	0	0	0	0	0	0	0	0	0	0	0	0	0	0	0	0	0	0	0	0	0	0	0	0	0	0	0	0	0	0	0	0	0	0	0	0	0	0	0	0	0	0	0	0	0	0	0	0	0	0	0	0	0	0	0	0	0	0	0	0	0.00055381	0	0	0	0	0	0	0.0013093	0.00068142	0	0	3.14E-05	0.00014999	0	0.00023749	0	0.00066676	0	0	0	0	7.94E-05	6.78E-05	0	0	0	0	0	0.00047897	0	0.00016435	0	0.00028533	0.00026783	0.00029761	0	0	0.00016193	0	0	0	0	0	0.00028377	0	0	0.0013866	0	0	0	0	0.0020575	0.013088	0	0	0.0031477	0	0	0	0	0	0	0	0	0	0.0010893	1.47E-05	0	0	0	0.00020796	0.00095229	0.0019804	0	0	0	0	7.03E-05	0	0	0.00144	0	0	0	0	0	0	0	0	1.18E-05	0	0	0	0	0	0.0011942	0	0.0014217	0	8.54E-05	0	0	0.0013934	0.00045582	0.000604	0	0.00059392	0	0	0.0005382	0	0.0012004	0	0	0	0	0	0	8.07E-05	0	0	0.00023395	0.00013106	0	0	0	0	5.41E-05	0	5.01E-06	0	0	0	0.00023821	0.00028214	0	0.0010133	0.00057707	0	0	0	0	0	0.0015914	0	0	0	0.00080674	0	3.40E-05	0	0.00035875	5.54E-05	0.00050214	0	0.00083459	0.00011229	0.000123	0.0012436	0.00067619	0.00055004	0	0	0	0	7.73E-05	5.01E-05	0.0003048	0.00069386	0.00010689	0	0	0.0019443	0.00085455	0	0	0	0	0	0	0.0003256	0	0	0	0	0	0	0	0.00186	0	0.0012077	0.010506	0.00069429	7.86E-05	0.0006721	0	0	0	0	0	0	0	0	0.00012724	0	0	0.0023618	0.00053444	0.00089214	0	0	8.84E-05	0	0	0	0	0	0.00081623	0	0	0	0	0	0.0010518	0	0	0	0	0.00043092	1.57E-05	0.0002245	0	0.00012221	0	0	1.86E-05	0.00022645	0	0	0	0.0012109	0.0014374	0.00011839	0.00062092	0.00035236	0	0	0	0	0	0.00012504	0.0007099	0.00024182	0	1.65E-06	0	0	0.00018113	0.00017699	0.00028761	0	3.80E-05	6.25E-05	0	0.00075086	0	0	0	0	0	0	0.011133	0	0	0	0	0	0	0	0	0	0	0	0	0	0	0	0.0012878	0	0	0	6.02E-05	5.54E-05	0	0	0	0	8.60E-05	0.00022967	0	0	0	0	0	1.21E-05	0.0021712	0	0.00018302	6.00E-06	0	0	0	0	2.77E-05	0	0	0	0	0.00068376	0	0	0.00022901	0	0	0	5.15E-05	0.00025601	0.00023943	0	0	0	0	4.57E-05	0.00054103	7.06E-05	0	0	0	6.39E-05	6.72E-05	0	7.41E-05	0	0.00057927	0	0.00030009	7.41E-05	0	0	0.00011199	0	0	0	0	0	0	0	0	0.00011199	9.36E-05	0	0	0	0	0	0	0	0
0	0.0023332	0.0018617	0	0	0.002203	0.00040213	0	0	0	0.00029163	1.17E-05	0	0	0.00011178	0	0	0	0.00040422	0	0	0.0018742	0	0	0	0.00024129	0	0.00025231	0	0	3.05E-05	0.00025794	0	0	0.00015324	7.11E-05	0	0.000378	0.00014686	0	0	0	0	0	0	0	0	0	0	0	0	0	0	0.00027923	0	0	0.00076676	0.00010183	0	2.63E-05	0	3.09E-05	0.00059392	0	0.00081378	0	0.002196	0.00098242	0.00032245	0	0	0	4.98E-05	0	0	7.71E-05	9.66E-05	0	0	0.00032766	0	0	0	0.00050856	0	0	0	0	0.000293	0	7.96E-05	9.23E-05	2.49E-05	0	0	6.78E-05	0.00011585	0	0	9.23E-05	0	0.00010129	0	0.00048898	0.00020935	0	0	0.00026223	0	0	0	0	0	0	0	0	0	0	0	0	0	0	0	0	0	0	0	0	0	0	0	0	0	0	0	0	0	0	0	0	0	0	0	0	0	0	0	0	0	0	0	0	0	0	0	0	0	0	0	0	0	0	0	0	0	0	0	0	0	0	0	0	0	0	0	0	0	0	0	0	0	0.0020334	0	0.001115	0.0010012	0	0.00020674	0	0.00076944	0.00022111	0.0024165	0	1.77E-05	0	0	3.99E-05	0.00035988	0	0	0.00025927	0.00015851	0.00014739	0	5.87E-05	0	0	0	0	0	0.00078631	0	0	0	0	0	0	0	0	0.00015735	0	0	0	0	0	0.0030005	1.31E-05	0	0.0021337	0	0.00030522	0	0	0.0017043	0	3.78E-05	0	0.00030585	0.00049772	0	0	6.55E-06	0.0004094	5.76E-05	0.0027509	0	0.00013409	0	4.37E-06	0	0	2.20E-06	2.24E-05	0	0	0	4.43E-05	0	0	0	0.00030995	0.00027388	0.0005098	0	0	0	0	0	0.00015664	0	0	6.61E-06	0.00017691	0	1.36E-05	0	0	0.001545	0.00030482	0	8.43E-05	0	0	0	0.0015838	0.0019445	0.001276	0	0	0	0	0.0011714	3.49E-05	0	0	0	0	0.0001742	0	0	0.00025891	0	0.00027067	0.00046318	0	0	8.86E-05	0.00042986	3.58E-05	0	0	0.0001945	0	5.65E-05	0.00099648	0.00051819	0	0	6.64E-05	0	0	0	0.0013783	0	0	0	0	0.00039118	0	0.00082302	0	0	0	0	0	2.12E-05	0	0.00045361	0	0.00048675	0.0018373	0	0	0	0	0	0	0.0015243	0.00010746	0	0.00045975	0.0011892	0.00047335	0	0.00018706	6.72E-06	3.91E-06	0	0	0	0	0.0020285	0.00087779	0	0	0.00092352	0.00058811	0.00082033	0	0	0	0	0	0	9.49E-05	0.00011414	0	0	0.00021209	4.01E-05	0.001411	7.07E-05	0	0	0.00012694	0.00015096	0	0	0.0004621	0.0022555	0.00025347	0	0	0.0012661	0	0	0.00015869	0.00016595	0.00027215	0	0.00037435	0	0.00018863	0.00044617	9.64E-05	0.00085997	0	0	0.00020517	1.15E-05	0.00043619	0	0.0013667	0.001355	0.00073351	5.98E-07	0	0.00040419	0	0	0	6.93E-05	0.00011663	0	0	0	0	0.00013336	0.00015124	0	0	0	0	0.00071291	0	0	2.40E-06	0	1.12E-05	0	0	5.35E-05	0	0	0	0	0	9.77E-05	8.92E-05	0	0	0	0	0.0020798	0.0012609	0.00025945	0.00090294	0	0.00040514	0	0	0	0.00055162	0	0	0	0.00028695	0	0	6.46E-06	0	0	0	0	0.000669	0	0	0	0	0	0	0	0	0.0011652	0	0.00037059	0.00018526	0	0	0.00018526	7.12E-06	1.53E-05	0	0	0	0.00021646	3.12E-05	0	1.53E-05	9.11E-06	0	0	4.41E-05	0.00023125	0	0	4.97E-05	5.26E-05	0	0.00080105	3.88E-05	0.00024167	5.26E-05	0	4.69E-05	0	0.00030233	0	6.83E-05	8.27E-05	0	6.83E-05	6.18E-05	0	0	0.00029549	0	7.17E-05	0.00060346	0	0	0	0	0	0.00032417	0	0	0	0	0.00012353	0	9.47E-05	0.00073227	0	0.00012912	0	0	0	0	0.00015469
0.00062806	0.0014551	0.00017399	0	0	0	0	0	0	0	0	0	0.00024851	0	0	0	0	0.00019779	0	0.00020219	0	0.00025972	0	0	6.48E-06	0.00027564	0.00024446	0.00028666	0.0005587	0	4.77E-05	0.0015635	0	0	0	8.83E-05	0	8.02E-05	0.00016404	0.00014615	0	0	0	0	0	0	0	0	0	0.00073379	0	0.00018389	0	0	0	0	0.00090783	0	0	0.0015687	0.00045246	0	0	0	0.0010476	0.0023532	0	0.00054728	0	0	0.0001396	0	0	0	0.00016461	0	0	0.00017117	0	0.00016461	0	0	0	3.00E-05	1.00E-05	0	8.89E-05	0	7.28E-05	0	0	0	0.00072724	7.91E-05	0	0.0004389	0.00015483	0	0	0.00048774	0	0	0	0	0	0	0	0	0	0	0	0	0	0	0	0	0	0	0	0	0	0	0	0	0	0	0	0	0	0	0	0	0	0	0	0	0	0	0	0	0	0	0	0	0	0	0	0	0	0	0	0	0	0	0	0	0	0	0	0	0	0	0	0	0	0	0	0	0	0	0	0	0	0	0	0	0	0	0	0	0	0.00013086	0.00056878	0	0.00023408	0	0.00054965	0	0.00047232	0	0	0	7.24E-05	0.00041673	0.00018738	0	0.00020011	0.0017185	4.35E-05	0.00058466	0	0	0	0	0	0.00033996	0	0	0	0	0	0	0.00024348	0	4.76E-05	0	0	0	0	0.00014477	0.00065641	0.0018008	0	0	0	0	0	0.00095391	0	0.00037304	0.00033902	0	0	0	0	0	0	0.00016513	0	0	0	0.0012367	9.15E-05	0.0025495	0	0	0.00035461	2.70E-05	0	0	0	0	0.00044757	0.00024799	0	0.00076575	0.00033916	0.00033916	0.00052735	0	0	0	0	0	0.00013291	0.00015684	0	0	3.03E-06	0.00074465	0	0.0010973	0	0	0	0	0.00053473	0	0	0	0	0.00012274	0.00056206	0	0.00050093	0	0.00018729	0.0010048	0	0.00049765	0	0.00025472	0.00042762	0	0	0.00044566	5.51E-05	0	0.00031264	0.00031264	1.45E-05	9.85E-05	0	0	0.00097262	0	0	0	6.68E-05	0	1.76E-05	0	0	0	0	6.07E-05	0	7.99E-05	0	0.0001343	0	0	0	0.0010845	0.0037117	0	0	0	0	0	0.0018559	0	0.00057712	0.00043955	0	0	0	0	3.92E-05	5.99E-05	7.83E-05	0.00016317	0	0	0	0	0.00041628	0.00037547	0.00039839	0	0	0.00018279	0	0	0.00025407	6.43E-06	0	0	0	0.0017458	0	1.62E-06	0	0.00038919	0.0010416	0.0002753	0	0	0	0	0	0.00036813	0	0.0024429	0.00036548	0	0	0	0	0	0	0	0.00013246	0.00014381	0	0	0	0	0.00027034	0.00027034	0	9.03E-05	0	0	0	0.00016713	0	0	0.0039322	0.00027697	0	0	0	0	0.00094032	0.00060502	0	0	0	0	3.65E-05	0	8.54E-05	0	0.00038998	0	0	0	0	0.00025098	8.17E-05	0	0.00084046	0	0.00037316	0.0012924	0	0	0	0	0.0001711	0	0	0	0.0001563	0	0	0	0	4.41E-06	5.97E-05	0	0	6.95E-05	0.00048351	0	0.0001039	0.00037289	0	0	0.00049632	0.003588	0	0	0	0	2.74E-06	0	0	0	0.00019291	0.00021449	0.00010376	0.00012299	0	9.12E-07	0.00013559	0	0	0.00094896	8.12E-05	0	0.00099151	0	0	0	0.00049002	0	0	0	0	0.00015632	0	0	0.00017043	0.00020155	0	0.00044172	2.13E-05	1.53E-05	2.35E-05	0	0	0	3.69E-05	0	3.00E-05	2.35E-05	0	0.00020155	3.69E-05	0.00026335	0	0	0	0	6.07E-05	0	0.00025796	0	0.00025796	0	0	0.00026888	0.0012407	0	0	7.65E-05	9.08E-05	0	7.65E-05	6.99E-05	8.34E-05	0.0001072	0	6.99E-05	0	0.00032568	0.00011638	0.00043339	0	9.87E-05	0	0	0	0	0.00013168	0	0	0.00012125	0.00068631	0.00041155	0	0.00013727	0.00014315	0	0.00013168	0.00020577	0
0	0	0.00022779	0	0	0.0016299	0.0019193	0	0	0	0.0022678	0	0	0.00040427	0.0003763	0.00053969	0.0031638	0.00017249	0	0	0.00014305	0	0.00018136	0	0	0	0.00094229	4.69E-06	0	0	3.51E-05	0	2.86E-05	0	0	0	0	0	0	0	0.00013927	0.00015139	0.00017124	0.00011209	0	0.00017837	0	0.00053052	0	0	0.00013927	0	0	0	0	0	0	0.0017546	0.001519	0	0	0	0.00037105	0.00014572	0	0	0	0	0	0.0003973	0.0003047	0	0.00028697	6.24E-05	0	8.68E-05	0	0	7.74E-05	0	0	0	0.00049564	0	0.00017712	0	5.48E-05	6.53E-05	0.0003027	6.90E-05	0.00039416	9.71E-05	2.98E-05	4.50E-05	0	7.27E-05	0	0	8.04E-05	0	0	0.00010614	0	0	0	0	0	0	0.0002142	0	0	0	0	0	0	0	0	0	0	0	0	0	0	0	0	0	0	0	0	0	0	0	0	0	0	0	0	0	0	0	0	0	0	0	0	0	0	0	0	0	0	0	0	0	0	0	0	0	0	0	0	0	0	0	0	0	0	0	0	0	0	0	0	0	0	0	0	0	0	0	0	0	0	0.0095278	0	0	0.00041839	0	0	0	0.0012284	0	0	0	0	0.00070165	0.00015636	0	1.43E-05	0	0.00039198	0	0.00029177	6.60E-05	0	0	0	0	0.0010872	2.31E-07	0	0	0	4.17E-05	0	4.79E-05	0	8.32E-05	0.000161	0	0	0	0.0055212	0	0.0016396	0.00042761	0	0	0.0017515	0	0	0	0.0015617	0	0.00045669	0.00012095	0.00037427	0.00057982	7.93E-05	0.00023453	0	0	0	0	0	0.00038386	0	3.17E-05	0	9.83E-05	0	0	0	0	0	0.00026639	0	0	0	0.00012806	0	0	0	0	0	0	0	0.0021849	0.00019193	0	0.0002217	1.16E-05	0	2.72E-05	0	3.97E-05	0	7.55E-05	8.26E-05	0	0	0	5.57E-05	0	0	0.002195	0.0012124	0	0	0	0.0034213	0.00022051	0	0	9.30E-05	0	0.0020264	0.00012921	0	0	0.00036689	0	0.0013706	0	0	0.0022595	7.01E-07	0	0	4.83E-06	0.00046968	0	0	0	0	5.21E-05	0	7.13E-05	0.00058523	0.00012574	0	0.0024592	0	0	0	0	0	0.0037577	0	0.0036445	0	0.00034328	0	0	0.0014171	0	5.47E-05	0	0.0011821	0.00059291	0	0	0	0.00022129	0	0	0	0	0	0	0.00019291	0.0012947	0	0.00021573	0	0	8.17E-05	0	0	0	0.001332	2.79E-05	1.24E-05	0	0	0.00094515	0.0031958	0.00054982	0.0028955	0.00020062	0.00011761	0	0	0	0	0	0	0	0	0.00050387	0.00033099	0	0	0.00015038	0	0	0	0	0	0	0	9.36E-05	0	0	0	0	0	0	0	2.58E-05	1.54E-05	0	0.0011654	0	0	0	0.00050401	0.00066388	4.45E-05	0.0012016	0.00021907	0.0017622	0	0.00057336	0	0.00034285	0.00070681	0	8.86E-05	0	0.0018215	0	0	0	0	0	0.00039281	0.00017327	0	8.85E-05	0	0	0	4.17E-05	0	1.34E-05	0	2.22E-05	0.00046671	0	0	0	0	7.43E-05	0	0.0001178	0	0.00038256	0	0	0.00016198	0	0.0012697	0.0010318	0.0013261	0.011216	0	0	0	0.00025978	0	0	0	0	0	1.72E-05	0	0	0	0	0	0.00024379	0	0	9.50E-05	0	0	0	0.0003205	0	0	0	0	0	1.39E-05	2.95E-05	0	0	2.95E-05	2.34E-05	0	0	0	0	0	0	3.81E-05	0	0	0.0002178	4.51E-05	0	0.00053507	0	0	0	0	0	0	5.50E-05	5.77E-05	0	0	0	0	0	8.46E-05	0	0	8.13E-05	0	0	0	0	0	0	0	0	0	0	0	0	0	0	0.00071067	0	0	0	0	0	0	0	0	0	0	0	0	0	0
0	8.22E-05	0.0022827	0	8.55E-05	0.00095319	0.0014443	0	0.0011316	0	0	0	0	0	0.00017824	0	0	0	0	0	0	0.00062562	0	0	0	0	0	0	0.00023503	0.00097402	0	0.00067448	0.00034436	0	0	0	0	0	0.00016902	0.00015113	0	0	0	0	0	0	0	0	0.00014553	0	0.0001569	0	0	0	0.0013198	0	0.00092074	0.0015249	0	6.30E-05	0	0	0.0015499	0	0.00056668	0.00021911	0.00086353	0.00042072	0	0	0	0	0.00029441	0	0	0	0	0	0	0	0	0.00015415	0	0	0	0	0	0	4.12E-05	0	0	9.96E-05	0	0.00032017	0.00015693	7.52E-05	0	0	0	0.00042446	0.00012319	0	0	0.00013918	0	0	0.00022597	0	0	0	0	0	0	0	0	0	0	0	0	0	0	0	0	0	0	0	0	0	0	0	0	0	0	0	0	0	0	0	0	0	0	0	0	0	0	0	0	0	0	0	0	0	0	0	0	0	0	0	0	0	0	0	0	0	0	0	0	0	0	0	0	0	0	0	0	0	0	0	0	0	0	0.00083279	0	0.011407	0	0	0	0	0.0002121	0	9.68E-05	0	0	0	0	0.0013052	0.00017045	0	0	0	5.39E-06	0	0	0	0	0	0	0	0	0	0	0.00074379	1.19E-05	0	0	5.26E-05	0	0	0	0	0	0	0.0081061	0	0.0021148	0	0	0	0.0014543	0	0	0	0.0015379	0	0.00024956	0	0	1.11E-05	0	0.000225	0	0	0	0.0015738	0	0.0021329	0.00015321	0	0	0	0	0	0	0	0	0	0	0	0	0	0	0.00055501	0	0	0.00062805	0	0.00070534	0.0010467	0	0	1.79E-05	0	0	0	0	3.73E-05	0	0.00065005	0	9.56E-05	0	0	0	0.0010879	0.00088642	0.0065801	0.0012248	0	0	0	0.0012399	5.20E-05	0	0	9.55E-05	0	0.00087066	0	0	0	0	0	0	0.00014088	0	0.00057213	1.53E-06	0	0	0	0	0	6.22E-05	0	0.00024804	0	0	0	0	0	0	0.00010947	0.00026739	0	0	0	0	0.0078989	0	0.00071219	0	0	0	0	0	0	0.0008327	0	0.0023223	0.001991	0.00012196	0	0	0	0	0	0.00080883	0	0	0	0	0.00052458	4.49E-05	0	0	0.00062307	0	0	0	0	0.0019884	2.77E-05	0	0	0	0.00049666	0.0053979	0	0.0023058	0.00056645	0	0	0	0	0	0	0	0	0	0.00058911	0	0	0	0	0	0	1.80E-05	0.0002476	5.16E-05	5.16E-05	0	0	0.00091404	0.00015977	0	0	0	0.00011051	0	0	0	3.35E-05	0.0013464	0.00026398	0	0	0	0	8.33E-05	0	0	0.0022146	0.00034211	0.00022098	0	1.52E-05	0.0010694	0	0	0	0.00011717	0.00016451	0.00013107	0	0.00017781	0	0.00018125	8.54E-06	0	0	0	0	0.00080868	0	4.89E-06	2.63E-05	4.89E-06	0	0	0.00081682	7.75E-05	0	0	8.72E-05	0	0	0	0.00077234	0	0	0	0	0	0.0041796	0.0058359	0.0030032	0	0.0011003	0	0	6.25E-05	0.00023673	0	0	0	0	0	0	0	0	0	0	0	0.0010104	0	0	0	0	0	0	0	0.00039055	0	0	0.00018155	0	4.29E-06	0	0	0.0002005	0	0	0	0	4.25E-05	4.49E-05	0	0	0	0	0	5.78E-05	4.99E-05	0	0	0	0	6.34E-05	5.51E-05	0	5.51E-05	0	0	0	0	8.54E-05	0	0	0.00035159	0	0	7.55E-05	0	0.00011276	8.20E-05	0	0	0	0	0	0	0	0	0	0	0	0	0	0	0	0	0	0	0	0	0	0	0	0
0.0012082	0	0	0	0.00028952	0	0	0.00054046	0	0	0	0	0.00035088	0	0.0021347	0	0	0.00062016	0	0	0	3.80E-05	1.15E-05	0.00067543	4.06E-05	0.00073694	0	0	2.07E-05	0	8.18E-05	0.0012251	0	0	0	0	0	0	0.00019816	0.00018027	0	0	0	0	0	0	0.00023256	0	0	0	0	0.00068801	0.00022514	0	0	0.00070339	0.0020689	0	0	0	0	0	0	0	0.00021888	0.0020627	1.61E-05	0	0	0	0	0	0.00042231	0	0.0001866	0	0	0	0	0	0	0	3.18E-05	4.10E-05	0	6.37E-05	0	0	0	0	0.00092426	0	0.00037504	9.01E-05	0.0006244	0	0.001033	0	0	0	0	0.00015126	0	0	0	0	0	0	0	0	0	0	0	0	0	0	0	0	0	0	0	0	0	0	0	0	0	0	0	0	0	0	0	0	0	0	0	0	0	0	0	0	0	0	0	0	0	0	0	0	0	0	0	0	0	0	0	0	0	0	0	0	0	0	0	0	0	0	0	0	0	0	0	0	0	0	0	0	0	0	0	0.00068922	0.0021947	0	0.00038013	0	0.0006957	0	0.00017579	0.00039344	0	0	0	0	4.04E-05	0	0	0.0011372	0	0	0	0.00049997	0.0010088	0	0	0.0001421	0	0	0	0	0.00019412	0	3.80E-05	0	0.0003276	0	0	0	0	0	0	7.27E-05	0	0	0	0	0	0.00081005	0	0.0011322	0.00061107	0	0	0.0012414	0	0	0.00088958	0	0	0	0	0.00051918	0.00079035	0	0	0	0.00039723	0	0	0	0.001976	6.63E-05	0.0028018	8.07E-05	0	0	0	0	0.00010387	0.0001446	0	0.0012143	0.0001177	0	0	0.0013956	0	0	0.00020847	1.57E-05	0	0	0	0	4.03E-05	0	4.54E-05	0	0.00036286	0	0	0	0.0001012	0	0.00042076	0	0	0.00056359	0.0021221	7.44E-05	0	0	0.0011437	0	0	7.79E-05	0	0	0	0.0024129	0	0	8.32E-05	0	0	0	0	5.46E-05	0	0	0	5.74E-05	7.53E-05	8.19E-05	4.41E-05	0	0	0	0.00021353	0	0	0	0.00012127	0.0013526	0.0024988	0	0.00065161	0	0	0	0.0036571	0	0.0017659	0	0.00046804	6.80E-05	0	6.80E-05	0	0	8.21E-05	0	0	0	0	0	0	0.0010662	0	0.00017627	0	0	0	0	0	0.000251	0	0.00012274	0	0.00040001	0	0.00017701	0	0.00060054	0.00022988	0	0	0	0	0	0	0.0034478	0.0003003	0.0039929	0.00014271	0	0.00067554	3.39E-05	0	0	8.97E-05	0	0	0.00014599	0	0.00049067	0.00084303	0	0	0.00059858	0	9.14E-05	0	0	0	0	0	0	0.0032707	0	0	0	0.0002722	0	0.0010684	5.62E-05	3.15E-05	0.00049329	0	0	0	0	0	0	3.27E-05	0	0	7.81E-05	0	0	0	0.0001487	0	0	0	0	0	0.00043468	0	9.35E-05	4.39E-06	0.00015861	0	4.67E-05	0	0	0	0	1.63E-05	0	0	0	0	7.93E-05	0.00050321	0.00012282	0	0	0	0	0	0.0030903	0.00037907	0	0	0	0	0	0	0.00026958	0	0	0	0	0	2.11E-05	0.00016583	0	0.00020376	0	0	0	0	0	0	0	0.00010631	0.00011662	0	0.00051548	0.00015999	0.00017648	7.12E-06	0	0	0	0	3.14E-05	0	2.53E-05	0	0	0	3.79E-05	0	0	0	0.00022592	0	0.00047196	4.70E-05	0	5.44E-05	0	0	6.79E-05	7.08E-05	0	5.96E-05	5.70E-05	0.00027812	7.08E-05	0	0.00089579	0.00059907	0	8.65E-05	0	0.00010089	0	8.65E-05	0	9.35E-05	0	8.65E-05	0.00061765	0	0.00065814	0	0	0.00013133	0.00010879	0	0.00010089	0	0	0	0	0.00080294	0	0.00038478	0	0	0	0.00015323	0.00087559	0	0.00021586	0
0.0005009	0	0	0.0013306	0	0	0	0	0.00017841	0.00017841	5.03E-05	0.00011428	0	0	0.0051599	0	0.00043294	0	0	0	0	0	1.15E-05	0	0	0	0	0	2.07E-05	2.07E-05	0	5.43E-05	0	0.00022514	0	0.00012239	0	0	0.00064831	0	0	0.00019816	0	0.00015886	0	0	0.00023256	0	0	0	0	0	0	0	0	0.0036651	0.0042999	0	0	0	0	0	0	1.55E-05	0	6.31E-05	0	0	0	0	0	0.00035116	9.05E-05	9.34E-05	0.00038868	0	0	0.00013391	0.0001084	0.00012734	0.00011149	0	0	0	0	3.40E-05	0	0	0	0	0	0.0001126	0	0	0.00016994	8.82E-05	0.00049766	0	0	0	0	0	0.00015219	0	0.00022969	0	0	0	0	0	0	0	0	0	0	0	0	0	0	0	0	0	0	0	0	0	0	0	0	0	0	0	0	0	0	0	0	0	0	0	0	0	0	0	0	0	0	0	0	0	0	0	0	0	0	0	0	0	0	0	0	0	0	0	0	0	0	0	0	0	0	0	0	0	0	0	0	0	0	0	0	0	0.003245	0	0	0	0.0011562	0	7.30E-06	0	0	0	0	0.00026496	3.81E-05	0	0	0	0	0	5.53E-05	0.00021404	0	0	0	0.00013982	0	7.02E-06	0	0	0.0011406	0	3.68E-05	0	0.00032532	0.0011102	0.00035509	0	0.00019067	0	0	0	0	0.00024699	0	0	0	0.0024774	0	0	0.00022962	0	0	0.0005253	0	0	0.002401	0	0	0	0	0	0.00013127	0	0	0	0.00040757	0.00046912	0	0	0.0039181	7.15E-05	0.0057894	0	0.00015615	0	0	0	0.00010905	0	0	0	0	0	0	0	8.47E-06	0	0	0.00079762	0	2.24E-05	0	0	0	5.05E-05	0	0.00035391	0.00036803	0	0.00010483	0.00013598	0.00084906	0	0	0	0	0	0.0022686	0.00028037	0	0	0.0017337	0	0	0	0	0	0	0.0032163	3.65E-05	0	0	0	0	0	2.03E-05	0	7.78E-05	2.44E-05	0	6.30E-05	0	8.75E-05	0	0.00032948	0.00011333	9.09E-05	0	0.00014533	0	0	0	0.0029397	0.0013117	0	0	0	0	0	0.0014971	0	0.0001075	2.35E-06	0	0	0	0	0	4.86E-05	0	0	0.0013624	0.00017455	0	6.29E-05	0	0.00010497	0.0010792	0	0	0	0	0.00018457	0	2.66E-06	0	0.0001177	0	0	0.00019995	0	0	0.00047472	0	0	0	0	0	0	0	0.015656	0	0.0018291	0	0	0.002913	0	7.25E-05	0	0	0	0.00041182	0	0	0	0.00086978	0.00021396	0	3.48E-05	7.78E-05	0	0	0	0	0	0	0	0	0	0	0	0	0	0.0013109	0.0018313	0	0.00050531	0	0.0018101	0	0	0.00099157	0	0	2.86E-06	0	0	0.0001021	8.40E-05	0	0	0	0.00039281	0	0	0	0	6.10E-06	0	0.00075255	0	1.39E-05	0	0	2.02E-05	0.00042889	0	1.80E-05	0	0	0.00016231	5.65E-05	0	0	0	0.00011547	0	0	0	0	0.00034286	0.0047965	0	0	0	0	0	0	0	0	9.02E-05	0	0	7.92E-06	0	0	0.00036777	0.000629	0	0	0	0	0	0	0	0.0007875	0	0.00012335	0.0023321	0.00015867	0	0	0	1.52E-05	3.08E-05	0.00017517	3.08E-05	3.08E-05	2.47E-05	0	0	0	0.00023325	4.64E-05	0	0	3.29E-05	0	0.001076	0	0	5.38E-05	0	0	0	0	6.73E-05	0	0	0	0	0	0	0	0	0	0	0.00010023	8.26E-05	0	0	9.28E-05	0	0	0.00095277	0.0006456	9.28E-05	0.0001258	0	0	0	0	0	0	0	0	0.00015877	0	0	0	0	0	0	0	0	0	0	0
0.0011417	0	0.00099318	0.0018465	0	0	0	0	0	0.00016277	3.86E-05	0.00010647	0	0	0.0030349	0	0.00013341	3.12E-06	0	0	0	0.00032015	0	0	3.67E-05	0	0.00030489	4.76E-05	0	0	0	5.04E-05	0.00039483	0	0	0.00011848	0.00012693	0	0	0.00017636	0	0	0	0	0	0	0	0.00018213	0	0	0	0	0	0	0	0	0.0044621	3.47E-05	0	0.0001987	2.01E-05	0	0	0	0	0.0003277	0.00017529	0	0.0010859	0	0	0.00013061	0	0	0	0.00041669	0	0	0.00013668	0	0	0.00020844	0	2.55E-05	0.00055223	0	8.44E-05	0	0	0	0	0	0	0	0	0	0	0	0.00011006	0.00012674	0.00015033	0	0	0	0	0.00017203	0	0	0	0	0	0	0	0	0	0	0	0	0	0	0	0	0	0	0	0	0	0	0	0	0	0	0	0	0	0	0	0	0	0	0	0	0	0	0	0	0	0	0	0	0	0	0	0	0	0	0	0	0	0	0	0	0	0	0	0	0	0	0	0	0	0	0	0	0	0	0	0	0	0	0	0.00068941	0.0025914	0	0	0	0.0010949	0	0	0	0	0	0	5.75E-05	0	0	0	0.00024848	0	0.00011136	0	0.0002029	0.00012572	0	0	0	0.00020677	1.45E-06	0	0	0.00018069	0.0002107	3.13E-05	0	0.00031418	0.00034395	0	0.00010734	0	0	0.0017993	0.00029944	0	0	0	0	0	0.0013653	0	0.002034	8.12E-05	0	0	1.58E-06	0	0	0.00093241	6.14E-05	0	0	0	0	0.00082706	0	0	0	2.97E-05	0	0	0	0.0010362	0	0.0014124	0	0	0.00056308	0	0	0	0	0.00013279	0	0	0	0	0.00044449	0	0	0	0.00081174	0.00025048	0.00023306	4.65E-05	0	0	0	0	0	9.70E-05	0	0	0.00013951	0	0	0	0	0	0.00039842	0.0005807	0.0018234	0	0.00049519	0.0011437	0	0	0.00025834	0	0.00015713	0	0.0055616	0.0002012	0.00059071	8.32E-05	0	0	0.00012624	0	0	0	0	2.31E-05	0.00030089	0.00033674	8.19E-05	0	6.61E-05	0	8.53E-05	0	0.0001397	0	0	0	0.0030787	0.00027086	0	0	0	0	0	0.00097487	0	0.0040086	2.76E-05	0	0	0	0.00028105	0	0	0	0.0010485	0.00071881	0	0	0	0	0	0.0019554	0	0	0	0	0	1.18E-05	8.98E-06	7.24E-05	0	0	0.0017617	0	0	0	8.23E-05	0	0.00029445	0	0	0	0	0	0.0046327	0	0.0048029	0	0	0.0018556	0.00031119	0	0	0	0	0	0.000193	3.55E-07	0	0	1.56E-05	0	0	0	0	0	0	0	0	0	0	0.002462	0	0.0024823	2.45E-05	0	0	0.00053843	0.0014352	0	0.00033802	0	0	8.44E-05	2.16E-06	0	0	4.49E-05	0	0	0	0	0	0	0	0.00035093	0	0	0.00017422	0	0	0.00046426	0	0	0	1.83E-05	0	0.00018822	0	0.0010721	0	0.0005001	2.04E-05	0	0.0001667	0	0	0	0	0	0.00011139	0	0	0	0.0034794	0	0	0	0	0	0	0	8.59E-06	0	0	0	0	0.00036611	0	0	0.00040033	0	0	0	0	0	0	0	0	0.00056028	0	0	0	0	0.00019145	1.46E-05	0	2.34E-05	0	1.63E-05	3.89E-05	0	0	0	0	0	4.53E-05	0	0	0	0.00024089	0.0007747	0.00079107	5.45E-05	0	0	0	0.00054844	7.54E-05	0	0	6.71E-05	0	0.00029309	7.83E-05	0	0	0.00062152	0	0	0	0	0	0	0	0	0.00012477	0	0.00098533	0	0.00010097	0	0	0	0.00039141	0	0	0	0.00040839	0	0.00016691	0	0.00013882	0.00012044	0.00014391	0	0	0	0.00017346	0.00014924	0	0
0	0.0020725	0	0	6.87E-08	0.0001097	0.00066793	0	0.0080321	0	0	0	5.99E-05	1.70E-05	0	8.48E-05	0.00011457	0.00023938	0.00019803	0	0	2.47E-05	0	0.00027623	0	0	1.70E-05	3.81E-05	0	0.00026666	0	0	0.00078509	0.00021181	0	0.0004701	0	0	0	0	0	0	0	0	0	0	0	0.00017271	0	0	0	0	0	0.00031721	0.0026248	0	0	0.00010947	0	0.0010144	0	1.84E-05	0	0	0.00020447	0	0	0	0	5.40E-05	0.00015198	0	0	0	0.00017699	0.0020109	0.000478	0	0.00015805	0.00017699	0	0.001319	2.70E-05	0	0.00025774	0	9.51E-05	0.00010562	0	0.00010927	0	0.00013743	0	0.00079141	0.00019476	0.000113	0	0	0	0.00013743	0	0	0	0	0.00025452	0	0	0	0.00025452	0	0	0	0	0	0	0	0	0	0	0	0	0	0	0	0	0	0	0	0	0	0	0	0	0	0	0	0	0	0	0	0	0	0	0	0	0	0	0	0	0	0	0	0	0	0	0	0	0	0	0	0	0	0	0	0	0	0	0	0	0	0	0	0	0	0	0	0	0	0	0	0	0.00021959	0	0	0	0	0.0023047	0	0.00010619	0	0	0	0	0.0012019	0	0.00045136	0	0	0.0001231	0	0.00033265	0.00026349	0	0.00074953	0.0065653	0	3.37E-05	0	3.97E-05	5.46E-05	2.06E-05	0	0	0.00039226	0	0	0	0	0.00021539	0	0	0	0	0.001292	0	0	0	0.0003313	0	0	0.00034872	0	0	0	0	0	0	0.0016586	0	0.0017933	0	2.11E-05	0	0	5.53E-05	8.02E-05	0	0	0	0.0006976	0	0	0.00011679	0	0.0080542	0	6.59E-06	0	0.00015669	0.00019741	0.00017337	0	0.00017051	0	1.30E-05	0	0.00024568	3.61E-05	4.01E-05	0	0	0	6.68E-05	0	0	0.00032984	7.18E-05	0	0	0	0	0.0005007	0	0	0.0074663	0.00038075	2.80E-05	0	0	0	0	0	0	0	0	0	0	0.0004335	0	4.08E-06	0.00073573	0	0	0.00044851	0	0	0.0016001	6.62E-05	0.0034075	0	3.46E-05	0	0	0	0	0	0	0.00037966	0	0	0	0.00095905	0.00010512	0	0	0	0	5.26E-05	0.001022	0	0	0.00048704	0	0	0	0.00033633	0.0011926	0	0	0	0	0	0	0.00062165	0.00011433	6.27E-05	0	0	0	0.00090312	0.00045982	0	0.00058678	0	0	0	0.00021512	0	0	0	0	0.0046946	0	0	0	0	0	0	0	0	0	0	0	0	0	0	0	0	0.015191	0	0	0	0.00091892	0	3.11E-05	0.0010508	0	0	0	8.24E-05	0.00089027	0	0	0	0.00022973	0	0	0.0060858	0	0.0019932	0	0.0019445	1.39E-05	5.47E-05	0	0	0.00053058	0	0.00013549	0	0	0	0	0	0	0.0002348	0	0	0	0	0.00015198	0	0	1.03E-05	1.53E-05	0	0	0	0	0	0	0	0	0	2.23E-05	0	0	0	0	0	9.49E-05	0.00055384	0	0	0.0001859	0	0.00013907	0	0	0	0	0	0.00087474	0.0015244	0	0.00012558	0	0	0	0.0020367	0	0	0.00037248	0	0	0	0	0	0	0	0.00013231	0	0.00012986	0	0	0	0	0	0.00015564	0	0.00019097	0.00020746	0	0	0.00022157	0.0026883	0	0	4.69E-05	0	0	7.51E-05	6.74E-05	0	0.00056523	0	0.00027	0	0	0	0	0.00031449	0	0	6.49E-05	0	0	0	0	0	0.0003091	8.63E-05	0	0	0	0	0.00010203	0.00036292	0	9.87E-05	0.00010203	0	0.00070461	0.00013277	0.00010203	9.55E-05	0.00010545	0	0.00014195	0	0.00014682	0	0.00016872	0	0.00012845	0	0	0	0	0.00014682	0	0	0	0	0	0.00018146	0	0	0
0.00095054	0	0	0.001958	0.00040381	0	0	0	0.00035003	0.0012435	0	0	0	0.00024119	0	0	0	0	0	0	0	0	0.00024459	1.03E-05	0	0.0011311	0.0002824	0	0	5.51E-06	0	0	6.02E-05	0	0	0	0	0	0	0	0	0	0.00020286	0	0.00020999	0	0	0	0	0	0	0.00020286	0	0.00031538	0	0.002746	0	0	0	0	6.29E-05	0	0	0	0	0	0	0	0.0005031	5.40E-05	0.00042563	0	0	0	0.00080453	0	0	0	0.0011396	0.00017699	0.00043937	0.00054238	0	0	1.62E-05	5.89E-05	0.00041553	0.00010562	0	0.00010927	0	0.00013743	0	0	0	0	0	0	0.00012074	0	0	0	0.00017701	0	0.00025452	0	0.0002638	0	0	0	0	0	0	0	0	0	0	0	0	0	0	0	0	0	0	0	0	0	0	0	0	0	0	0	0	0	0	0	0	0	0	0	0	0	0	0	0	0	0	0	0	0	0	0	0	0	0	0	0	0	0	0	0	0	0	0	0	0	0	0	0	0	0	0	0	0	0	0	0	0	0	0	0.0013919	0	0	0.0016689	0.00070393	0.00064323	0	0	0	0	0	0.00038026	0	0	0	0.00011745	0	0	0.00011298	0	0.00019451	0	1.44E-05	0	0	3.58E-05	0	0	0	3.97E-05	0	0.00010023	0	0	0	0	0	0	0.0005143	0.0017569	1.95E-05	0	0	0	0.0001344	0	0	0	4.17E-05	0.0014774	0	0	0.00048933	0	0	0	0	0.00019986	0.00018432	0	0	0	0	0	9.21E-05	0	0.00015041	4.18E-06	0	0.0001409	0.00063938	0.00015529	0	0	0	0	0	1.90E-05	7.02E-06	0	0	0	2.39E-05	3.58E-05	4.32E-05	0	0.00028307	0	6.59E-05	0	7.76E-05	0	0	8.53E-05	0	0	0	0.00046823	0	0	0	0	0.00050135	0	0	0.0014536	0.003654	0	0	1.15E-05	0	0	0	0.00037723	0	0	4.05E-05	0	8.47E-05	0.00016872	0	0	0.00021332	0.00018568	4.44E-05	0	0	0	0	8.71E-05	0	0	0	0	0	0	0	0	0	0	0	0	2.77E-06	0.00078595	0.0011465	0	0	0	0.00019741	0	0.00027498	0.0016284	0	0.00038855	3.78E-05	0.00038855	0	0	7.72E-05	0	0.00013378	0.00043005	0	0.00023321	0.00030251	0	0	0	0	5.50E-05	0	0.00035491	0	8.78E-05	0.00015126	0	0	0.0051028	0	0.0001902	0	0	0.00047939	0.0012068	0	0	0	0	0.00061722	0	0	0	0	1.74E-05	0	0	0	0.00068195	0	0	0	1.16E-05	2.36E-05	0	4.12E-05	0.00029401	0	0	0	0	0	0	0	0	0	0	0	0	0.00064442	0.00033297	0	0.00025391	0	1.21E-05	0.0001953	0	0.00015783	0	0.00060922	0	0	0	0.00056042	6.49E-05	0	0.00014357	0	0	0	1.61E-05	0	0.00021747	2.27E-05	0	0	0.00024882	0.0012424	0.00012627	3.71E-05	0.00022412	0	0	0.00024152	0	0	0	0	4.70E-05	0	0	8.76E-05	0.00076896	0	0.00049318	0	0	0.00017581	0	0	0.002654	0	0	0	0.00071597	0.0005739	0.00012062	0.0026734	0	1.42E-05	0	0	0	6.57E-05	0	7.41E-05	0	0	0	0	0	0	0.00036518	0	0.00039509	0.00038357	0	0.00018113	0	0	0	0	0	0.00024706	0	3.70E-05	0	0	0	0	0	0	0	0	0	0	6.18E-05	0.00027	0	0	9.06E-05	0	9.06E-05	7.77E-05	9.62E-05	9.91E-05	0	0	0	0	0	0	9.33E-05	0	0.0001182	0.00011478	0	0	0	0	0	0	0	0	0	0	0.00012173	0	0	0	0	0	0	0	0	0	0	0	0	0	0	0	0	0	0	0	0.00024409	0
0	0.0015914	0.00074666	0	0.00086144	0.00044196	0	0.0007507	0	0	0	0.00019838	0.00047703	0	0	0	0	0	0	0	0.0003207	0	5.35E-05	0	0	0	0	9.35E-05	6.27E-05	0	0	0	0	0.00078637	0.00024659	0	0	0.00015636	0	0	0.00022809	0.00024021	0	0	0	0	0.00027461	0.00022809	0	0	0	0	0.00026719	0.00037258	0.0067043	0	0	0.00077211	0	0	0.0001801	0	0	0	0	1.86E-05	0	0	0	0	0	0	0	0	5.17E-06	3.66E-07	0.00024552	0	0	0	0	0.00028844	0	6.55E-05	0	8.82E-05	0.00047416	0.00013493	0.00010834	0	0.00099779	0	0	0	0	0	0	0	0	0	0.00019033	0	0	0.00020633	0.00028383	0	0	0	0	0	0	0	0	0	0	0	0	0	0	0	0	0	0	0	0	0	0	0	0	0	0	0	0	0	0	0	0	0	0	0	0	0	0	0	0	0	0	0	0	0	0	0	0	0	0	0	0	0	0	0	0	0	0	0	0	0	0	0	0	0	0	0	0	0	0	0	0	0	0	0	0	0.0016853	0	0	0.0021633	0	0.0006271	0	0	0.0001606	0.00017204	0.00019383	0	0	0	7.56E-05	0.00039442	0	0	0.00084374	0.0001547	5.67E-05	1.81E-05	0	0	0.00023919	0	0	6.46E-05	7.96E-05	0	0	8.65E-05	0	0	0	0	0	0	0.00020954	0	0	0.00019317	0.0013734	0.00056755	4.05E-05	0	0	9.47E-08	0.0015225	0.00016951	0	0.00026115	0	0	0	0.00028887	0.00080495	0	0	0	0	0	0	0	3.03E-06	0	0.00020808	0	0.00027468	0	0	0	2.97E-05	0	0	6.01E-05	0	0	0.00061552	4.96E-05	4.82E-05	0	4.68E-05	6.65E-05	7.84E-05	0	0	0	0	0	0	0.00012025	0	0	0	0	0	0	0	0	0	0	0.00065568	0.00010467	0.00051758	0.0003124	0	0	0.00018672	0	0.00024785	0	0	8.53E-05	0	0.00022776	0.00026142	0	0	0	0.00048363	0	4.27E-05	3.60E-05	2.22E-05	0	0	0.00043472	0	0	0	0.00044103	0	0	0.00011821	0	0	0.00026568	0	0	0.00046696	9.31E-05	0.00013244	0	0.00033793	0.00097511	0	0	0	0	8.83E-05	0	0.00014399	0	0.0008047	5.16E-06	0	1.18E-05	0	0	5.31E-05	0	6.07E-05	0	0	0.0001375	0	0	0.00015451	0	0.00015904	0	0	0	0.00019187	0	0	0	0	0.0012263	9.36E-06	0.00031166	0.00084571	0	0	0.00048077	0	0	0	0	0	0	0	0	8.69E-06	0	6.37E-05	0	6.23E-05	9.16E-05	0	0	0	0.00013172	0.00051032	0	0	0.00018298	0	0	0	0	0	0	0	0	0.0045355	0	0.00061107	0	0.00134	0.00012711	0.0012082	0	0	0	0	0	0	0	0.00030627	0	0	0.00012103	0	0	0.00016642	2.50E-06	0	0	0	1.08E-05	0	3.42E-05	0.00025036	0.00025379	4.48E-05	0	0	0	0	0	0.00036376	4.12E-05	0	0	0	6.05E-05	5.84E-05	0	0	9.90E-05	0	0	0	0	0	0	0	0	0	0.0024902	0.0007387	0.00037023	5.94E-05	1.16E-05	0	0	0	0	0	0	0	0	0.00028746	0	0	0.00012056	0.00016234	1.01E-05	0	0.00017652	0.00039693	0	1.64E-05	0	0	0.0002023	0	0	0.00025412	0	0	0	0	0	7.02E-05	0	0	0	0	0	0	8.58E-05	0	0	0.00059473	0.00029117	0	0	0	0	0	8.83E-05	0.00010674	0.00010964	0.00010674	0	9.58E-05	0	0	0	0	0	0	0	0.00012536	0.00013971	0	0	0	0.00013231	0	0.00040958	0	0	0	0	0	0	0	0	0.00013971	0	0	0.00052001	0	0	0	0	0	0	0.00093618	0	0.00020479	0	0	0
0	0.00076143	0.00075521	0	0.00042051	0	0	0	0.00051937	3.31E-05	0.00010646	0	0	0	6.71E-05	0	0	2.57E-05	0	2.79E-05	0	0	0	0	5.93E-05	6.47E-05	0	0.0023752	3.94E-05	0.00071722	0	0.00081806	9.40E-05	0	0.00022326	0	0	0	0.00021688	0.00019898	0	0.00068574	0	0	0	0	0	0	0	0	0	0	0	0	0	0	0.001273	0.00012057	0	0.00026005	0.00049912	0	0.00087442	0	0	0	0.0004698	0	0	0	0	0	0	0.00074304	0	0	0	0	0	0	0	0.00054714	0	0.00064881	0	0	9.67E-05	0.0001072	0	0	0.00012634	0	0	0.000399	0	0	0	0	0	0.0005033	0	0.00014804	0.0001786	0.0001786	0	0	0	0	0	0	0	0	0	0	0	0	0	0	0	0	0	0	0	0	0	0	0	0	0	0	0	0	0	0	0	0	0	0	0	0	0	0	0	0	0	0	0	0	0	0	0	0	0	0	0	0	0	0	0	0	0	0	0	0	0	0	0	0	0	0	0	0	0	0	0	0	0	0	0	0	0	0.0012182	0	2.70E-05	0.0002454	0.0005416	0	0	0	0.00030229	0.0011208	0	2.19E-05	0	9.85E-05	3.67E-05	0	0.00012024	0.00013409	0.0004499	0	0	0.0001973	0	0	1.30E-07	0	0.00027448	0	6.01E-05	0	4.11E-05	0	0	0	0	0	0	0	0.00019008	0	0	0.00016044	0	0	0	0.0001344	0	0.00060583	0	0.00020594	6.19E-05	0	0	0	0	1.44E-06	0	0.0004384	0.00041682	0	0.00098972	0.00046421	0.0010191	0.0002745	0	0.00029707	0	0	0	0	0.00037027	0	0	0	0	1.75E-05	0.00079436	0	0	0	0	5.60E-06	4.18E-06	0.00022882	3.58E-05	4.32E-05	0	5.10E-05	0	6.59E-05	5.72E-05	7.76E-05	0	0	0.00068635	0.0014647	0.00012111	0	0	0.00013954	0	0	0.0019647	0.00095454	0	0	0.00038633	0	0	0.00017263	0.00041868	0	0.0010153	0.00047661	1.43E-05	0	2.11E-05	0	0	0	0	0.00015436	0	0.00022504	0	0	0	0.00010776	0.00029483	0	0	0.00011091	0.00011746	0.00034546	0	0	0.0012278	0.00024912	0	0	0	0	0	0	0.00010611	0	4.41E-05	0	0	0.00051956	0	0	0.00046006	2.60E-05	4.97E-05	0	4.97E-05	0	0.00047433	0.0004989	0.00061209	0	8.56E-05	1.88E-05	0	0.00023918	0.00021198	0	0	0.0010087	0.00028226	0.00080029	0	0.00035355	0	0	0	0	0	5.01E-05	0.00024298	0.00093218	0	0.00033942	0	0.00014392	0.0010704	6.52E-05	0	0.00066999	0	0	0	0.00058686	0	0	0.00014242	0	0	0	0	1.34E-05	1.91E-05	3.11E-05	0	0	0.0010508	8.24E-05	8.24E-05	0	0	0.00054432	0	0	0	0	0	0.00058194	0	6.19E-05	0	9.21E-05	0	0	0	0	0	9.91E-06	0	1.42E-05	9.89E-05	0	0.00034273	0.00058278	0	0.0006217	0	0	0	0	0.00049781	0	2.33E-05	0.00051776	0.00023869	3.00E-05	0	0	0	4.27E-05	2.66E-05	0.00028318	0.00035208	0.0002527	0.00029559	0	0	0	0	0	0.00019894	0.00036833	0	0	0	0.0001521	0	0	0	0	0	0	0.00076015	0	0	0	0.00061047	0.00010784	0	0.00015572	2.17E-05	0.00090393	6.24E-05	0.00044242	0.00097794	0.00024551	7.95E-05	0	0.00059336	0	0	0	0.00014718	0	0.00039007	0	5.44E-06	0	0	0	0	0.00077014	0	4.24E-05	0	0.00022961	0	0.00027484	0.00026267	0	0	0.00031579	0.00028769	0	0	6.66E-05	0.00055795	0	0	7.36E-05	0.00033664	0	8.89E-05	7.60E-05	0	0	9.45E-05	0	0	0	9.74E-05	0	0	0.00010036	0	0	0	0.00012745	0	0	0	0	0	0	0	0	0	0.00015302	0	0	0.00013535	0	0	0	0	0.00016832	0.00018598	0	0	0	0.00048483	0	0	0	0	0.00016832	0	0.00019948
9.33E-05	0	0	0.00028141	0.00040527	0	0	0	0.00024455	0	0.00034241	0.00014736	0	7.68E-05	0	0.00043782	0.0012685	0.00029911	0.00025776	0	0.00062562	0	0.00030798	4.20E-05	0	0	0.00034578	0	0	3.72E-05	0	0	0	0	0	0.00013892	0	0	0	0	0	0.0002147	0	0	0	0	0	0.00020258	0.00019121	0	0	0.00023455	0	0.00034707	8.23E-05	0	0	0	0.00036967	0	0.00020318	0	1.41E-06	0.00074043	0	0	0	0.00013091	0	0.00038391	0	0	0	0	1.09E-05	0.00023755	0	0	0.001315	1.09E-05	0.0002313	3.73E-05	0.00034944	7.12E-05	0	0.00041318	0	0	0	0	0	0.00057029	0	0.000466	0	0	0	0	0.00015583	0	0	0	0	0	0	0	0	0	0.0002896	0	0	0	0	0	0	0	0	0	0	0	0	0	0	0	0	0	0	0	0	0	0	0	0	0	0	0	0	0	0	0	0	0	0	0	0	0	0	0	0	0	0	0	0	0	0	0	0	0	0	0	0	0	0	0	0	0	0	0	0	0	0	0	0	0	0	0	0	0	0	0	0	0.00029579	0	0.0016626	0	0.00061339	0	0.0002596	0.00015689	0	0.00034626	0.00015698	0	0.00041455	0	0	0	0.0001346	0	0	0	0	5.83E-06	0	0	0	0.00029271	0	0	0	3.33E-05	4.83E-05	7.42E-05	0	0.00010006	0	0	0.00050062	0	0	0	0	0.00030149	0	0	0	0.00085667	0	0.00025469	0	0	0	0	0	0	0.00086671	0	0.00020197	0	0.00024688	0	0	0.00028242	0	0	0.00035887	0	0.0016854	0.00043154	0.00022082	0.00015205	0	0	0	3.79E-05	6.51E-06	0.00053004	0	1.44E-05	3.47E-05	0	2.13E-05	0	0	3.95E-05	0	0.00029881	0.0003065	0.00031442	0	8.15E-05	7.28E-05	0	0	9.33E-05	0.00038297	0	0	0	0	0.00015521	0	0.0013201	0	0.00036574	0.00013154	0	0	0	0	0	4.57E-05	0	0	0	0	0	0	0.00052159	0	0.00011894	0	0.00042855	3.74E-05	0	1.69E-05	6.15E-05	0.00010147	0	0	0	0.0007551	0	0	0.00036795	0	0	0	0	0.00055914	0	0	0.0010483	0.00019826	0	0	0.00062176	0.00022312	0	0.0016203	0	0	0	0.0003596	0.00065649	0	4.61E-05	0	5.94E-05	0	0	0	0.00075533	0	0	0.0002415	0	0	0	0	0	0	0	0	0	0	0.0001554	0	0	0.00065187	0	0.00017191	0	0	0.00095238	0	0	0	0.0005848	0	0.00030602	0	0	0	0	6.84E-05	0.00012877	0	0.0016394	0.00045339	0.00023423	2.42E-05	0	3.71E-05	0	6.44E-05	0	0	0	0	0	0	0	0.00020851	0	0	0	0.00019999	0	8.79E-05	0.00060583	0	0	0.00073216	0	0.00080513	8.47E-05	0.00016468	0	3.38E-05	2.59E-05	0	0	1.01E-06	0	0	0	0	0.00018703	0.00016891	0	0	0	0.00024032	0	0	0	0.00056722	4.86E-05	0.00045743	0	0	0	0	0	0	0.00026437	7.14E-05	0	0.00029893	0.00011376	0	9.90E-05	0	0	0	0.00015794	0.00014946	0	0	0	0	0	0.00052745	0.00019181	0.00098518	0	0.00088582	0	9.17E-05	2.81E-05	0.00019776	0	0	0	0	0.00027137	0	0	0	0	0.00035521	0	2.78E-06	0.0006562	0.00068644	0.00017668	0	1.81E-05	0	0	4.40E-05	0	2.96E-05	5.10E-05	6.66E-05	4.40E-05	0.00029208	0	0	0	0	0.00033303	0	0	0	0.00030938	6.87E-05	0	0	0	0	0	0	0.0003281	0.00036506	0	0.0001031	0	9.22E-05	0	0.000106	0.00012515	0.0003594	0	0.001136	0	0	0	0.0001184	0	0	0	0	0	0	0	0	0	0	0	0	0	0.00013607	0.00045514	0	0	0	0	0	0.00014814	0	0.00087722	0	0	0	0	0	0
0	0.00070885	0	0	0.00079167	0.00011859	7.94E-05	2.66E-05	0	0	0.0005632	0.00060774	0.00022999	0.00087831	0	1.45E-06	0	0.00040951	5.81E-05	0	0	0.00010973	8.32E-05	9.72E-05	0	0	0	0	0	0	0	0	0.0010403	0.00029688	0.00027628	0	0	0	0	0	0	0	0	0	0.00029688	0	0	0	0	0	0	0	0.00029688	0	0.0036187	0	0	0.00066013	0.00044035	0	0	0.00015395	0.001136	0	0	0	9.68E-05	0	0.00011663	0	8.53E-06	0	0.00023052	0	0	0.00025774	0.00027725	0	0	0	0	4.74E-05	7.22E-05	0	0	0	0.00014031	0.0001508	0	0.00015445	0	0	0	0.00048619	0.00023994	0	0	0	0	0.0001826	0	0	0	0	0	0	0	0	0	0	0	0	0	0	0	0	0	0	0	0	0	0	0	0	0	0	0	0	0	0	0	0	0	0	0	0	0	0	0	0	0	0	0	0	0	0	0	0	0	0	0	0	0	0	0	0	0	0	0	0	0	0	0	0	0	0	0	0	0	0	0	0	0	0	0	0	0	0	0	0	0	0.002602	0	0	0.00052789	0	0	0	0.00017483	0.0001372	0	0.00065254	0.0004904	0.00043249	0	0.00052	0.00013035	0	0	3.14E-06	0	0.00029781	1.03E-05	4.54E-06	0.00055796	0	0	0	0	0	0	0	7.87E-05	0	0	0.00011943	0.00011943	0	0	0	0	0	0	0	0.00056233	0.003837	0	0.00042679	0	0.0012473	0.001202	0	0	0.00053324	0	0	0.00018568	1.38E-05	0	0.00044963	3.33E-05	0	0.00026002	0	0	0.00011837	0	0	0	0.00046774	0	0	0	0	0	0	2.57E-05	0	6.89E-06	0	0.00047626	0	1.38E-05	0	0.00024523	0	5.14E-05	0	0	0	0	6.54E-05	0	0	0	0	9.09E-05	0	0	0.00015177	0	0.0005389	0	0.00035134	0.0012349	0.0043602	0	0	0	0	3.78E-05	0.00069752	0	0	0.00076993	0	0.0015672	0.00052037	0	0	0	0	0	3.10E-05	0	0.00020717	0	0.00037629	0.00011264	0	0	0	0.0001158	0	0	0	0	0	0.000254	0	0	0.0072483	0	0	0	0	0.00092612	0	0	0.00099101	0	0	0	0	0.0017234	0	0	0	6.79E-05	0	9.40E-05	0	0	0	0	0	4.19E-05	0	0	0	0.00034888	0.001196	0	0	0	0	0	0	0	0	0.0072439	0.00032143	0	0	0	0	0.00021116	0	0	0.0021123	0	0	0.00036282	0	0	5.49E-05	0.0001152	0	0.00047486	0.0011203	0	0	2.46E-05	0	0	0.00068706	0.00033613	5.76E-05	9.36E-05	0	0	0	0	0	0	0	0	0.003751	0	0.00046832	0	0.0006529	0	0	0	0	0.00028297	0	0.00043167	5.21E-05	0	0.0001347	0	0	0.00013325	0.00010001	0.00038879	0	8.61E-06	0	9.95E-06	0	1.69E-05	3.53E-05	0	4.03E-05	0	0	0	0.0001438	0	3.86E-05	0	0	0	6.87E-05	0	0	0	0	0	0	0	0	0	0	0	0.00015557	0	0	0	0	0.0078531	0.0018789	0	0.00062304	0	0	0	0	0	3.89E-05	0	0	0	0	0	0	0.00011328	0	6.42E-06	0	5.19E-06	0.00038602	0	0	0	0	0	0	3.57E-05	4.40E-05	0	0	0	0.00029208	4.40E-05	0	0	0	0	0	0	0	0.00032328	0	0	6.87E-05	0	0	0	0	0	0	0	0.0001031	0	0	0	0	0	0	0	0.00010027	0.00010898	0	0.00012173	0	0	0.0001184	0	0	0.00012867	0.00015247	0	0.00011518	0	0	0	0	0.00016652	0	0	0	0	0	0	0	0.00017694	0.00016652	0	0	0	0	0	0	0	0	0
0	0	3.45E-05	0	0.0001536	0.00050324	0.00084705	0	0.00022744	0	0.0003253	0	0	0.00064041	0	0	0	1.93E-05	0.0002492	2.15E-05	4.57E-06	0	0.00029942	0.0003274	5.29E-05	5.82E-05	0.0011784	0.00037942	3.29E-05	0.00031783	9.41E-05	0	0	0	0	0	0.0001431	0	0	0	0	0	0	0.00017112	0	0	0	0	0	0	0	0	0.0002374	0	0	0.0011296	0	0.00078403	0.00035384	0	0.00078019	3.28E-05	0	0	0	0	0	0	0	0.00057776	0	0	0	0	0	0	0.0001965	0	0	0.0001866	0.00017074	0	0.00028888	0	0.00026735	0	0	0.00011042	8.38E-05	0	0	0	0	9.01E-05	0	0	0	0	0.00091222	0	0.00055692	0	0	0	0	0	0	0	0	0	0	0	0	0	0	0	0	0	0	0	0	0	0	0	0	0	0	0	0	0	0	0	0	0	0	0	0	0	0	0	0	0	0	0	0	0	0	0	0	0	0	0	0	0	0	0	0	0	0	0	0	0	0	0	0	0	0	0	0	0	0	0	0	0	0	0	0	0	0	0	0	0	0	0	0	0.00058424	0	6.72E-05	0.00014523	0.000115	0.0014692	0	3.04E-05	0.00040289	0	0.0004904	0.00011555	0	0	0	0.00036194	0	2.91E-06	0	0	0.00020879	0.00028688	0	4.94E-05	0	0	4.54E-05	7.13E-05	0.00041178	0	0.00011203	0	0.00014739	0	0	0.00010843	7.18E-05	0.0016981	0	0.00039075	0	0	0	0	0	0	0.00010129	0	0	0.0003274	0.00035578	0	0	0	0	0	0	0	0	0.00056888	0.00035126	0	0.00014915	0	0.00021575	0	0.00016717	0	0	0	0	0.00024234	0	0	0	0	0	0	1.73E-05	0.0012363	0	5.63E-05	6.02E-05	6.41E-05	0	0	0	0.00036267	8.59E-05	0	9.84E-05	0	0	0	0.0001567	0	0	0	0.00016793	0	9.60E-05	0	0.00012843	0.00024676	0	0	6.46E-05	0	0	0	0.00024674	5.13E-05	0	0.00055937	0	0.00013784	0.00022183	0.00019574	0	0	0	0	0	0	0.00033621	7.93E-05	0.00078344	0	0	0.00010038	0	0	0	0	0	0	0	0	0	0	0.0026224	0	0	0	0.00012815	0	8.91E-06	0.00050317	0	0	0	0.00024539	0.0013035	0.0008762	0	0.00060143	0	0	0	0.00032446	0	0.00029045	0	2.15E-05	0.00032446	0	4.90E-05	0.00010569	0	0	0.00039919	0.00014522	0	0.00024756	0.00065474	0	0.00072207	0.0018015	0	0	0	0	0.00040385	9.68E-05	0	0.001898	0	0	0	0.0003244	0	0	0.00015503	0	0	0.00050608	0.00024124	0	0	0	0	5.50E-05	5.27E-05	0	0	0	0	0	0	0	0	0.00023604	0	0	2.60E-05	0.00031607	0	0.001461	0	0	0	0	0	9.34E-07	2.83E-06	0.00061471	0	8.19E-05	0.00013025	0	6.71E-05	0.00011984	0	0.00016638	0	0.0007022	1.72E-05	0	0	0	0	0	0.00025101	0	0	0.00025852	0	0	0	0	0	0.00024372	0	0	0	0.00038889	0	0	0	0	0	0.00014761	0	0.00053586	0	0	0	0	0.00023268	6.97E-05	0.0016076	0.00012862	0.001114	0	0	2.99E-05	4.07E-05	0	0	0.00026148	9.32E-05	0	0	0	0	0	0.00088919	0	3.68E-06	0.0006598	1.37E-05	0.00017848	0	0	0	0	4.49E-05	4.32E-05	0	0	0	0	0	6.75E-05	6.14E-05	6.96E-05	0	0.00033483	0	0	0	0.00060616	0	0.00028569	0	0	0	0	9.84E-05	0	0	0	0	0	9.31E-05	0	0.0001069	0.00012605	0	0	0	0	0	0	0.0011126	0	0.00011607	0	0.00015337	0	0	0	0	0	0	0	0	0	0	0	0	0.00051453	0	0	0.00016741	0.00014904	0	0.00016741	0	0	0	0.00017784	0	0.000209
0	0.0015618	0.00025306	0	0	0.00069445	0	0	9.57E-05	0	0	0	0.0012469	0	0.0003844	0	0	0	0	0	0	0.0013182	5.10E-05	0.001268	0	0.00042304	0	0	6.02E-05	0.00037247	0	0	0	0	0.00024412	0.00016196	0	0	0	0.0012586	0	0	0.0013718	0	0	0	0	0	0	0	0	0.00025759	0	0	0	0	0.00050748	6.26E-05	0	0.00050988	0	0.001022	0.00083038	0	0.00035913	0	0.0010184	0.00077825	0	0	0	0.00025508	0.00024326	1.05E-05	2.74E-05	0	0.0019411	0	1.79E-05	2.74E-05	0	5.38E-05	0	8.77E-05	0	0	0	0	0	0	0	0	0	0	0.00024631	0.00016456	0.00021257	0.00066074	0	0.00018898	0	0	0	0	0	0	0	0	0	0	0	0	0	0	0	0	0	0	0	0	0	0	0	0	0	0	0	0	0	0	0	0	0	0	0	0	0	0	0	0	0	0	0	0	0	0	0	0	0	0	0	0	0	0	0	0	0	0	0	0	0	0	0	0	0	0	0	0	0	0	0	0	0	0	0	0	0	0	0	0	0	0.0022449	0	0	0.00049201	0	0	0	0.00035708	0.00057472	0	0	0.00047246	0.0001864	0.00034483	0	0	0	0	0.00047144	0	0	5.83E-06	0.00020012	0	0	0.00029271	4.44E-05	0	0	0	0.00062044	0	0	0	0	0	0	0	0	0	0	0	0.00023932	0.00038325	0	0	0.00093097	0	0.00099505	0.00046261	0	0.000169	0	0	0	0.00066155	2.11E-05	0	0	0	0.00025885	0.00027106	0	0	0	0	0	0	1.61E-05	0.00065118	0	0	0	0.00024934	0	2.94E-05	0.0019851	0	3.09E-05	0.00021893	1.75E-05	0	0	0	0	0.00029124	0	6.29E-05	0	0	0	8.95E-05	0	0	0.00037539	9.46E-05	0	0.00046123	0	0	0	5.98E-05	0.00064084	0.0011827	0	0.00069312	0	0	0	7.91E-05	5.37E-05	0	0	0	4.47E-05	0	0	0	0	0.00012688	0	0	4.13E-05	0.00054648	0.00022783	0.00031699	0.00010543	0.00012297	6.96E-05	7.38E-05	0	0	0	0.00037588	0	0	0	0	0	0	2.89E-05	0	0	0.0011838	0	0.0001582	0	0	0	0.00021399	3.94E-05	0	0	0.0003735	0	0	0	0	0.0026299	0	0	0	0	5.46E-05	2.95E-06	3.76E-05	2.40E-05	0.00029888	0.0011608	0	0	0	6.38E-05	9.48E-05	0	0	0	0	0	0.0010187	8.32E-05	0	0	0.00061488	0.0003426	0	0	0	0	0	0	0	2.76E-05	0.00014599	0.00063528	0	0.00021129	0	0	0.00026711	4.06E-05	0.0010566	5.35E-05	6.55E-05	0	8.31E-05	0	0.00086465	0	0.00053585	0.0010544	0	0	0	0	0	0.00060567	0	2.94E-05	0	0.00011539	0	0	0.00042174	0	0.00014541	0	5.19E-05	0.00046757	0	0.00036694	0	0	0.00015136	0	0	0	1.77E-05	0	0	4.27E-05	0.00023396	4.43E-05	0.0002807	0	0	6.00E-05	6.37E-05	0	6.37E-05	0	7.16E-05	0	0	0.0003376	0	0	0	0	0.00043988	0	0	0.00013865	0	0	0.00017311	0	0	0.00024018	0	0	0.00077532	5.90E-05	0	0	0	0	2.08E-05	0	0	0.00023457	0.00027636	0	0	0.00054968	0	0	0	0.00017961	1.87E-05	0	1.75E-05	0.00069564	0	0	2.12E-05	0.00045668	0	1.75E-05	0.0002549	0.00027139	0.00054138	0	0	0	0	0	0	0	0	0.00037303	0	0	0	0	0	0	0	0	9.45E-05	0	0	0	0	0	0.0007325	0.00011538	0	0.00010445	0	0.00011828	0	0.00011255	0.00040136	0	0.000134	0	0.00014834	0	0.000134	0	0	0	0	0	0.00013742	0.00044075	0.00050668	0	0	0.00015625	0	0	0	0	0	0	0.00018921	0	0	0.00018388	0	0.0001948	0	0	0.00018921	0	0
0	0.00067873	0	0	8.67E-05	0	0	0.00015713	0	0	0	0.00050393	0.0021568	0	0	0	0	0.00034031	0	4.64E-05	0	0	4.86E-05	6.26E-05	0.0018514	0	0	8.86E-05	0	0	0	9.14E-05	0.00047692	0	0	0	0.00016798	0	0	0	0	0	0.00076228	0	0.00077654	0	0	0.00022318	0	0.00031216	0	0	0	0	0	0	0	0	0.00036967	0.00042753	0.00043528	0.00062115	0	0	0.00093124	3.01E-05	0	0	0	0	0	0	0.00021032	0	1.09E-05	6.14E-06	0.00096466	0.00057825	1.47E-06	0.0005684	0	0	6.21E-05	0	0.00032791	9.40E-05	0	0	0.00011411	0.00014435	0	0	0	0	0	0	0	0	0.00015583	0	0	0.00018154	0	0	0	0	0	0.00034248	0	0.00099551	0	0	0	0	0	0	0	0	0	0	0	0	0	0	0	0	0	0	0	0	0	0	0	0	0	0	0	0	0	0	0	0	0	0	0	0	0	0	0	0	0	0	0	0	0	0	0	0	0	0	0	0	0	0	0	0	0	0	0	0	0	0	0	0	0	0	0	0	0	0	0	0	0	0	3.80E-05	0.00054032	0	0	0.001225	0.00064421	9.25E-07	0.00043091	0.00052805	0	0.0030254	0	0.0010339	0	0.00043986	0	0	0	1.97E-05	1.40E-05	0	0	0.00032051	0	0	0	0	0	0	0.0001227	0	0	0	0	0	0	0.00042447	0.0002301	0	0	0	0	0	0	0	0.0001019	0.00097295	0	0	0.00013831	0	0	3.02E-05	0	0.00025924	0	0	0.00077766	7.98E-05	0.00052512	0.00031769	0	0	0	0.0001792	1.86E-05	0	0	0	0.00018408	3.66E-05	5.24E-06	0.00085195	0.00085195	1.31E-05	0.00053091	0	0	0	0	0	5.02E-05	0	0	6.54E-05	0	0	7.16E-05	9.20E-05	8.72E-05	0	0	9.71E-05	0	0.00014257	0	0	0	0	0.00050944	0.0006525	0	0.0001684	0	0	0.00021563	0	0	0	0.00087024	0.00030368	5.56E-05	5.13E-05	0.0005678	0	0	0	1.79E-05	0	0	0.00026643	0	7.09E-05	0.00011091	0	0.0006676	0	0	0	0.00013816	0	0	0.00093433	0	0	0	0	0	0.0016093	0	0.00012312	0	0	0	0.00096965	0	0.00016683	0.00075482	0	0	5.32E-05	0.00060914	0	0	0	0	0	0.00024407	0	1.18E-05	0.00010561	5.40E-05	0	0	8.26E-05	0.00044683	0	0.00045589	0	0	0.00014579	0	0	0.00025802	0	0	0	0	0.0013323	0.00019511	0.00040574	0	0	0.00061431	0	0	0	0	0	3.14E-05	0	0	0	0.0025911	0	0.00021249	0.00027099	0	0	0	0.00071669	8.28E-05	8.51E-05	0	0.00045377	0	0.00099938	0.00058031	0	0	0.0002661	0	0	0.0037196	0	5.68E-05	0	0.00052536	0	0.00044631	0.00027288	0	1.21E-05	0	0.00075875	9.57E-05	0	0	1.00E-05	0	0.0010074	0	0	0	0.00022831	0	0	0	0	4.98E-05	0	0	0	6.55E-05	0	0.00049871	0	5.31E-05	0	0.0001115	0	8.33E-05	0	0	0	7.91E-05	0.0001344	0	0	0	0	0	0	0	0	0	0	0	0	0	0	0	0	0	0	0	0	6.35E-05	0.00075328	0.00052599	0	0.00011598	0.00011254	0	0.00013783	0.00067693	0.00019624	0	0.0028132	0.00018897	0	2.50E-05	0	0.0017452	0	0.00043007	0	0	5.46E-05	0	0	0	0	0.00061432	7.89E-05	0	8.10E-05	0	0	8.53E-05	0	9.69E-05	0	8.10E-05	0	0	0	0	0	0	0	0	0.00011828	0	0.00010709	0	0.00010709	0.00011828	0	0	0	0	0	0	0.00045554	0	0	0.00012745	0.00014095	0	0	0	0	0	0.00050668	0.0001948	0	0	0.00020068	0	0	0	0	0	0.00018921	0	0.00047968	0.00018388	0	0.0001948	0.00056022	0.00021343	0	0.00068548	0.00022037
0	0	0	0	0.00065556	0	0.0004994	0	0.00038757	0	0.0002072	0.0005494	0	0.00014828	0.0001343	0.00093596	0.00099558	5.93E-05	0.00032927	0	4.46E-05	0	0.00079034	0	0	0	8.27E-05	0.00010375	0	0.0003979	0	0	0	0	0	0	0.00018313	0	0	0	0	0	0	0	0	0	0	0.00023833	0.00022697	0	0	0.00027031	0	0	0.00050289	5.37E-05	0	0	0	0	0	0.00013555	0.00021168	6.30E-06	0	0.00025472	0	0	0	0.00071473	0.00091069	0	0	0.00022117	1.49E-05	0.00024548	0	0.00026165	0.00055188	0	0	4.13E-05	0.00035737	0	5.53E-05	0	0	0	0.00011807	0.00014831	0.0001638	0	0	0	0	0	0	0	0.00015979	0	0	0	0	0.00021606	0	0.00022176	0	0.00034644	0	0	0	0	0	0	0	0	0	0	0	0	0	0	0	0	0	0	0	0	0	0	0	0	0	0	0	0	0	0	0	0	0	0	0	0	0	0	0	0	0	0	0	0	0	0	0	0	0	0	0	0	0	0	0	0	0	0	0	0	0	0	0	0	0	0	0	0	0	0	0	0	0	0.00066357	0	0	0	0.00014401	0.0011182	0	0	0	0	9.04E-06	5.76E-05	0.00021848	0	0	0.00038964	0	0.00016984	9.34E-06	0	0	1.65E-05	1.07E-05	0	0	0	0	0	0	0.00097603	0	0	0.00043899	0	0.00045127	0	0	0	0	0	0	0	0.00068126	0	0	0	0.00048362	0	0	0.001593	0	0	0	0	0	0.00069999	0.0006898	0.00027477	6.64E-05	0	0	9.01E-05	0	0.00059463	0	0.00035578	0	4.22E-06	0.00022862	0.0013407	0.00042899	0.0004255	0	0.00026472	1.04E-05	3.71E-05	0	1.83E-05	0	0.0002343	0	0.00023145	0	0	0	6.28E-05	0	0	0.00032627	0.00035199	0.00033456	0	0	9.72E-05	0	0	0	0	0	0	0	0.0013393	0	0.00014184	0	0	0	0	0.00038982	0.00047814	0	0	0	0	0	0	0	0	0.00055937	0.00095955	0.00049602	4.83E-06	4.68E-05	0	0	0.00032795	0	0.00012845	0	0	0.00011368	0	0.00013816	0	0	0	0	0	0.0010303	0	0	4.44E-05	0	0	0.00047286	0	0	0.00033738	0	0.00066157	0	0	0	0.00090084	0.00012074	0.00083323	0	3.51E-05	0.00028007	0	0	0.00011778	0.00013289	0	0.00053254	2.55E-05	1.19E-05	0	4.25E-05	4.02E-05	0.0003296	0.00010372	5.17E-05	0	0	0.0009899	0	0	0	0	0	0	0.00011657	0	0.00049002	0	0.00052269	0	0	0	0.0018292	0	0.0025376	0	0	0.00071132	0	0.00051109	0	0.00024481	0	3.67E-05	0	5.44E-05	0	7.20E-05	0	0	0	0.00014862	0	0.00018729	0	0	0	0.00025301	0.00082514	0	0.00019519	0	0	0.00061469	0	0	0	0.00055381	0	0	8.74E-05	0.00048738	0.00037777	4.51E-06	3.68E-05	0	0	0	0	0	0	0	0	0	0.00027608	0	0	0	6.27E-05	0	0.00015557	0	5.03E-05	0	0	5.90E-05	8.05E-05	0	0	0.0010417	7.63E-05	0	0	0	0	0	0	0	0	0	0.00024289	0	0	0.0017414	0	0	0.0021239	0	0	0	0.00053755	0	0	0	0	0.00031402	0	0	0	0	0	0	0	2.36E-05	0	0	3.12E-05	0.00074472	3.25E-05	0	0	0	0	0	0.001162	0	0	0	8.50E-05	0	0	0	0	0.0001055	0	0.00010062	0	0	0	0	0.0003289	0	0	0	0	0.00010304	0.00012152	0	0	0	0.00011059	0	0	0	0	0	0	0	0	0	0	0	0	0	0	0.00014014	0.00013359	0	0	0	0	0	0	0	0	0.00016655	0	0	0	0	0.00018493	0	0	0	0	0	0	0.00054956	0	0.00022651
0	0	0	0.0020638	5.10E-05	0	0	0.00013574	0	0	0.00014034	0	0	0.001092	0	0.0012613	0	0	0.0010734	0	2.23E-05	6.80E-05	4.15E-05	0	0.00081092	0	0	0	0	0	0	0	0	0	0	0.00015239	0.00016085	0.00014431	0	0.00021028	0	0.00022817	0.00074802	0	0	0	0.00026257	0	0	0	0.00021605	0	0	0	0	0.00036479	0.00050475	0	0.0019943	0	0	0	0	0	0	0.00051077	7.66E-05	0	0	0.00038391	0	0	0	0	0.00024716	0.00023755	0	1.42E-05	0.00090699	0	0.0002313	3.73E-05	6.21E-05	0	5.13E-05	0.00041318	0	0	0	0	0	0	0	0	0	0	0.00061748	0	0	0	0.0001961	0	0.0002121	0	0	0	0	0	0	0	0	0	0	0	0	0	0	0	0	0	0	0	0	0	0	0	0	0	0	0	0	0	0	0	0	0	0	0	0	0	0	0	0	0	0	0	0	0	0	0	0	0	0	0	0	0	0	0	0	0	0	0	0	0	0	0	0	0	0	0	0	0	0	0	0	0	0	0	0	0	0	0	0.0033071	0	0	0	0	0	0	2.05E-05	0	0.00048526	0	6.22E-05	0.00073574	0	0	0.00045985	1.71E-06	2.61E-05	0	0.00034381	0	0	0	0.00026959	7.38E-05	0	7.98E-05	0	0	0	0	0	0.00012754	0	0	0.0020499	0	0	0.0015845	0.0011243	0	0	0	0	0	0.00011447	0	0.00014193	0	0.00034381	0	1.30E-05	0	0	0.00024429	0	0.00083246	0	7.24E-05	9.83E-05	0	0	0.0006273	0	0	0.0010444	0.00077399	0	0	0.00019638	0	0	0	1.86E-05	4.52E-05	4.52E-05	0	4.68E-05	0	0	0	0	0	0.00030822	0	0	0	0	9.36E-05	0	0	0	0	0	0	0	0	0	0	0.00019843	0.00044656	0	0	0	0	0.0010301	0.0011636	0.0012378	0	0	2.71E-05	0.00087024	0	5.56E-05	0	0	0	0.00030368	0	0.00022183	0	0	0	2.64E-05	0	0	0	7.51E-05	7.93E-05	0	0	0	0	0.00012235	0.00016398	0	0	0.00019598	0	0	0.00024801	0	0.00014437	0.00101	0	0	0	0	0.00096897	8.91E-06	0.00050317	9.25E-05	0	0.00012663	2.58E-05	0	0	0	0	0.00012171	0	0	0.00032446	0.00022114	0	0.00060158	0.0006245	0.00032446	4.22E-05	4.90E-05	0.00010569	5.36E-05	0	0.00039919	0.00014522	0	0	0.0016328	0	0.00028218	0.0035632	0.00039599	2.73E-05	0	0	0.00086875	0	0	0	0	1.54E-05	3.14E-05	0.0010895	0	0	0.00021516	0	0	0	0	0	0	0	0	0	0	0	0	0	0	0	0	0	0	0	0	0.001131	0.00051957	0.00022703	0	4.88E-05	0	0	1.01E-05	0.000315	4.77E-05	0	0	0.00072892	0	0	0	0	0.00032896	0	4.71E-06	0.00021206	5.95E-06	0	0.00026209	0	4.17E-05	0	4.67E-05	0	5.73E-05	0	0.00015021	6.11E-05	4.50E-05	0	0.00038879	0.0002894	0	0	8.39E-05	0	0	0	0	0.0001115	0.000136	0	0	0	0.00016198	0	0	0	0.0015905	0	0	0	0	0	0	0.00021514	0.0003627	0	0	0	0.00058549	0.00058549	0	0	0.00036589	0	0.00045343	0	1.97E-05	0	0	0.00022354	3.99E-05	3.61E-05	4.12E-05	0.00024932	0	0	0.00030114	0	0	0	0	7.11E-05	9.38E-05	0	8.77E-05	9.59E-05	0	0.00011423	0.00010019	0	0	0	0	8.97E-05	0	0.00037757	0	0	0	0.00011177	0	0	0	0.00012196	0	0	0	0	0.00012742	0	0.00015229	0	0	0.00016322	0	0.00014887	0	0.00015582	0	0	0.00014232	0.00046344	0	0	0	0.00019366	0	0	0	0	0	0.00020409	0	0.00020409	0	0	0	0	0	0	0	0	0	0
1.83E-07	0.00040994	0.00023625	0	2.24E-05	0	0	1.50E-05	0	0	0	0	0	0	0.00046357	0	0	7.30E-05	5.23E-05	0.00040238	0	0	0	0	0	0.00011192	0	0.00048684	0.00042525	0	0.00014779	0	0.0001413	0	0.00027051	0.00062869	0.00019681	0.00018027	0.00026413	0	0	0	0	0	0	0	0	0	0	0	0.00025201	0.00028398	0	0	5.18E-05	0	0.0016811	0	0	5.69E-05	6.15E-05	0.00017307	0	0	0	0	0.000362	0	0.00039174	0	0	0	0.00024326	1.05E-05	0	0	0	3.07E-05	1.79E-05	2.74E-05	1.95E-05	5.38E-05	7.86E-05	8.77E-05	6.78E-05	0.00011042	0.00014668	0	0.00013058	0	0	0	0	0	0	0.00055439	0.00021257	0.00021773	0	0.0011025	0	0	0	0	0	0.00023427	0	0	0	0	0	0	0	0	0	0	0	0	0	0	0	0	0	0	0	0	0	0	0	0	0	0	0	0	0	0	0	0	0	0	0	0	0	0	0	0	0	0	0	0	0	0	0	0	0	0	0	0	0	0	0	0	0	0	0	0	0	0	0	0	0	0	0	0	0	0	0	0	0	0	0	0.0013154	0.00010077	0	8.83E-05	0	0.0012377	0.00037943	0	0.00019564	2.11E-05	0	0.00056833	0	0	0	0	0	0	0	0.00044258	0	2.98E-05	2.40E-05	0	0	0	6.84E-05	7.63E-05	0	0	0	0	0	0	0	0	0	0	0	0	0.00046575	0	0	0	0	0.00028625	0	0	0.00062135	0	1.12E-05	0	3.34E-05	0.00042671	0	0	0.0014022	0	0.00010322	0	0	0.0003493	0.00035179	0	0	0	8.85E-06	2.26E-05	0	7.76E-06	1.79E-05	0	0	0	0.00023872	5.54E-05	0	0.0012345	0.00095247	0.00027108	0	4.36E-05	4.21E-05	0	0	0.00034339	0	0	0	0.00010383	9.51E-05	0.00011561	0	0	0	0	0	0	0	0	0	0	0.00010323	0.00059813	0	0	0.0021418	0.00021319	0	0	0	6.22E-05	0	0	7.90E-05	0	0.00029304	0	0	0.00040507	2.96E-05	0	5.85E-05	5.19E-05	0	8.26E-05	0	0.00014013	8.67E-05	0	0	0.00014329	0	0	0	0	0.00015323	0	0	0	0	0.00016257	0	0.0015667	0.00028658	0	0	0.00030601	0.00057472	0.00011823	0.00099451	0.00043078	0	0	0	0.00011575	0	0	0	0	0	0	0	8.94E-05	3.78E-05	0	5.88E-05	0	0	0	0	0	0	0.00049478	0	0	0	0	0	0	0.00019708	0	0.00012452	0.0010621	0.0022563	0	0.00028046	0	0	0	0	0	7.31E-05	0	0.00014688	0	0.00025684	0	1.89E-05	0	0	0	0	0	0	0	0	0	0	0	0.00020283	0	0	0	0	0	0	0.00042037	0.00021177	0.00014308	0.00013728	0.00043446	0	0.00066604	0	0	0	0	0.00049493	0	0	0.00017478	0	0	0	0	1.28E-05	0	1.41E-05	0	0	3.14E-05	0	5.48E-05	5.48E-05	0	6.55E-05	0	0	0	5.31E-05	0	0	6.18E-05	0	6.18E-05	0	0	0	0.0001344	0	0	0	0	0.00018764	0	0.0001701	0	0.00067334	0	0.00071529	0	0	0	6.59E-05	0	0.00011717	4.38E-05	0.00056446	7.57E-05	0.0010148	0	0	0	0.00013902	0.00013558	0.00014429	1.01E-06	0.00020265	0	0	0.00046464	2.66E-05	2.90E-05	0	0	0.00023457	4.19E-05	2.90E-05	0	6.78E-05	0.00057595	0	0	0	0	0	0	8.43E-05	0	0	0	9.68E-05	0.000106	0	0	0.00034387	0	0	0.00037086	0.00012131	0	0	0	0	0.0001298	0.0001269	0	0	0	0.0001298	0	0	0.00077599	0	0	0	0.00015986	0	0	0.00013897	0	0	0	0	0	0	0	0	0	0	0	0	0	0	0	0	0	0	0	0.0001954	0	0	0	0	0.00020073	0	0
0.00073314	0	0	0	4.00E-05	0	1.41E-05	0.00013506	0	0	0	0.00036627	0.001181	0	0.0002817	0.00036339	7.06E-05	0	0	0	0	0.00016398	0	0	0	0	0.00015636	0	0	0	0	0	0	0	0	0.00074874	0	0	0.00032416	0.00030626	0	0	0	0	0	0	0	0	0.00030067	0	0	0.00034401	0	0	0.0017246	0.0002767	1.74E-05	0.00019144	0.00020188	0	0.00013887	0	0	0	0	0	0	0	0.00018093	0.00020865	0	4.07E-05	0	3.62E-05	0	0	5.81E-05	5.65E-05	0	0	0	7.96E-05	0	0.00011348	0.00081626	0	0	0.00018294	0	0	0	0.00065478	0	0	0	0	0	0	0	0	0	0	0.00025434	0	0	0	0	0	0	0	0	0	0	0	0	0	0	0	0	0	0	0	0	0	0	0	0	0	0	0	0	0	0	0	0	0	0	0	0	0	0	0	0	0	0	0	0	0	0	0	0	0	0	0	0	0	0	0	0	0	0	0	0	0	0	0	0	0	0	0	0	0	0	0	0	0	0	0	0	0	0	0.00054772	0	0	0	0	0.00031775	3.90E-05	0	0	0.00048543	0	0.00061163	0.00029078	0	0	0	0	0	0	0.00047506	0	0.00028124	3.49E-05	0	0	0	0	0	0	6.81E-05	8.31E-05	0	0.0001436	0	0.0035979	0.00049947	0.0001851	0	0	0	0	0	0.001004	0	4.39E-06	0	0.0016607	0	0.0031423	0.0020177	0	0	1.86E-05	0	0	6.26E-05	0.0002467	0	8.85E-05	0	0	0.00011216	0	0	0	0	1.46E-06	0.00021157	0	0.00018187	0.00020206	0.0010979	0	0	0	4.81E-05	0	0	0	3.76E-05	0.00025346	0.00053911	0	0	0	0	0	8.16E-05	8.36E-05	9.64E-05	0	0	0.00010339	0.00010823	0	0	0	0	0	0.00017012	0	0.0038513	0	0	0	0	0	0	0	0.00028311	0	0	0	0.0003079	0	5.41E-05	4.32E-05	9.64E-05	0.0003079	0.00014065	0.00022464	6.24E-06	4.82E-05	0	0.0002416	7.23E-05	0	0	0	0	0.00011509	0	0	0	0	0	0	0	0	0	0	0	9.12E-05	0	0	2.72E-05	0	0	1.92E-05	0	0	0.00011124	0	0	0.012462	0	0	0	0	0	0	0.00080765	0	0	1.60E-05	0	3.71E-05	0	0	0	7.22E-05	0	0	0	0	0	0	0	0	0	0	0	0.00089761	0	0.00060929	0	0	0	0	0	0.00064286	0	3.93E-05	0	0.00099763	0.0065788	3.38E-06	0	2.04E-06	3.13E-05	0	0	0	7.14E-05	0.0007744	0	0.00038974	0	0	0	0	0	0	0.00027005	0	0	0.00063898	0	0.00031938	0	4.34E-05	0	0.00015631	0	0	0.0004453	0	0.003837	0	0	0	0	0	0	0	0	0	0	0	4.24E-05	6.61E-05	0	6.77E-05	0	7.27E-05	7.45E-05	8.34E-05	0	0	0	7.10E-05	0	0	0.000672	0	0.00034152	0	9.91E-05	0	0.00015233	0	0	0	0	0	0	0	0	0	0	0	0.0049195	0.00017111	0	0.00023194	0	0	0	0.0013699	0	0	0	0	0	0.00014801	0	0	0	0	3.47E-05	0	3.35E-05	0	0	0	0	0	0	3.35E-05	0	0	0	0	7.93E-05	0.00034865	7.23E-05	0	0	0	0	0	0	0	0	0	0.00010355	0	0	0.0013966	0	0	0.00011789	0	0	0	0	0	0	0	0	0	0	0	0	0	0	0	0	0	0	0	0	0	0	0.00044578	0.00015343	0	0.00018993	0	0	0	0	0	0	0.00018075	0	0	0	0	0	0	0	0	0	0.00022944	0	0	0
0.0018452	0.0016439	0	0.00054411	0	0	0	0	0	0.00079926	0.0013047	5.84E-06	0	0	0.0001791	0	0	0	0	0	0	0	0	0	0	0	0	0	0	0	0	0	0.00015003	0	0	0.00019708	0	0.000189	0	0	0	0	0	0	0	0	0	0	0	0	0	0	0	0	0	0.0037495	0.00059316	0	0	0	0.00037216	0	0	8.29E-05	0	0	0	0	0.0011968	0	4.07E-05	0	0	0	5.32E-05	4.84E-05	0	0	0	5.32E-05	0	0	0	0.00045224	9.36E-05	0	0.00057019	0	0	0.00059847	0	0	0	0	0	0	0.00023834	0	0	0	0	0	0	0	0	0	0	0	0	0	0	0	0	0	0	0	0	0	0	0	0	0	0	0	0	0	0	0	0	0	0	0	0	0	0	0	0	0	0	0	0	0	0	0	0	0	0	0	0	0	0	0	0	0	0	0	0	0	0	0	0	0	0	0	0	0	0	0	0	0	0	0	0	0	0	0	0	0	0	0	0	0	0.00077562	0	0	0.0043792	0	0.0017589	0	1.34E-05	0	0	0	0	0.00041673	0	0	0	0	0	0	0	0	0	0	3.13E-05	7.03E-05	0	7.63E-05	0	5.73E-05	0	0.00039639	0.00013277	0.00012402	0	0	0	0	0	0.0011856	0.0019962	0	0	0	0	0.002952	0	0	0	0	0.00063428	0	0	0.0015901	4.95E-05	0	0	0	0	0	0	0	0	0	0.00018094	0	0	0	4.37E-05	0	0	0	0	0	0.00052157	0.00029505	0	3.82E-05	5.85E-05	0	0	0	0	6.33E-05	0	0	0	9.05E-05	0	0	0	0.00011714	0.0001123	0	0	0	0	0	0	0	0	0	0.00013582	0	0	0	0.00063295	0.0043011	0.00052051	0	0	0.00025596	0	0	0.00029575	0	0	0.00035269	0	0	0	2.12E-05	0	0.00061192	0	0	0	0	0	0	0.00013002	0	0	0	0.00046344	0	0	0	0	0	0	0.00050642	0.0003359	0	0.0019417	0	0	0.00014	0	0	0.00020102	0.001553	0.0002846	0	7.47E-05	0	0.00096532	0	0	0.0016998	0	7.09E-06	0	0	0	9.15E-05	0	0	0	0	0	0	0	0	0	0	0	0	0.0046739	0	0	0	0	0	0.00016264	0	0	0	0	0.0053622	0	0	0	0	0	0	4.43E-05	0	0	0	0	9.47E-05	0	0.00011236	0	0	0	0	0	0	0	0	0.00027178	0	0	0	0	0.0015469	0	0.00023651	0	0	0	0	0	4.72E-05	0.00051395	0	0.00032546	0	0	0.00020982	0	0.00018567	0	0	0.00023106	0.00053723	2.58E-05	0	0	0	0	0	0	0	0	0.00034381	0	8.09E-05	0.00031161	0	0.00012318	7.35E-05	0	0.00032901	0	0	0	0	0	0.00044464	0.00015581	0	0	0	0	0	0	0	0.0028774	0	0	0	0	0.0033664	0	0.00094176	0	0.00028047	0	0	0	0	0	0	1.89E-06	0	0	0.00023763	0.0024953	3.82E-05	0	0.00049215	4.57E-05	0	0	0	0	0	0	0	0	0	0	0	0	0	9.35E-05	0	0.00012778	0.00012005	0	0	0	0	0	0.00066412	0	0	0	0.00012257	0	0	0	0	0	0	0	0	0.00013897	0.00015811	0	0	0.00015811	0.00046824	0.00015469	0	0	0.00015469	0	0	0	0	0	0	0	0	0	0	0	0	0	0	0	0	0	0	0	0	0	0	0	0	0	0	0	0
0	0	0.0001971	0	0.00071212	0	0.0005398	0	0	0.001072	6.89E-06	0	0	0	0	0	4.99E-06	0	4.67E-05	6.96E-05	0	0.00044871	0	8.58E-05	0	0.00046463	0	0.00047565	0	0	0	0.00011465	0.0005234	0	0	0.0011474	0.00019121	0	0.00076906	0	0	0	0	0.00021923	0	0	0	0	0	0	0	0.00027839	0	0	0	0.0014924	0	0	5.13E-07	0	0	0	5.35E-06	2.31E-06	7.86E-05	0.00051865	0.0003185	0	0.00034824	0	4.03E-07	4.03E-07	0.00021426	0	0.00057431	0	0	1.62E-05	0	0	4.98E-06	0	6.41E-05	7.32E-05	5.33E-05	0	0.00013218	0	0	0	0	0	0	0.00012233	0	0.00015006	0	0	0.00054087	0	0	0	0	0	0	0	0	0	0.00029157	0	0	0	0	0	0	0	0	0	0	0	0	0	0	0	0	0	0	0	0	0	0	0	0	0	0	0	0	0	0	0	0	0	0	0	0	0	0	0	0	0	0	0	0	0	0	0	0	0	0	0	0	0	0	0	0	0	0	0	0	0	0	0	0	0	0	0	0	0	0	0	0	0.0013893	0	0.00010614	0	0.00026157	0	0	0	2.05E-05	0	0	0	6.22E-05	0	0.001269	0	0	0	0	0	0	0	0	5.05E-05	0	0.00034768	0	0.00071492	9.48E-05	0	0.00035161	0.00040343	0.00047258	0	0	0	0	0	0.00064948	0	0	0	0	0	0	0.00075637	0	0	0	0	0.0015061	0	0	0.0022791	0.0013189	0	7.63E-05	0.00011707	0.00118	0.0018325	0	0.00012998	0	0	0.00018094	0.00017108	0	0	0.00026846	0	0	0	0	0	0.00024177	5.70E-05	0	0.00025746	0	4.65E-05	0	0	0	0	0	0	0	0.00036205	0	0	0	0	0.0001123	0	0	0	0.0001606	0	0	0	0	0	0.00058205	6.93E-05	0	6.05E-06	0.0021677	0.00094546	0	0	0.00012038	0	0	0	0.00059493	0	6.97E-05	0	0	0	0	0	7.47E-05	0	5.42E-05	0	0	0.00015632	0.00010294	0.0001072	0	0.00050504	0	0	0	0	0	0	0	0	0	0	0	0	0.0018035	0.0012124	0	0	0.00032901	0	0.0013803	0	0.00051974	0	0.00056526	0.00039603	0.00056526	0.00013946	0	0.00045504	0	0.00022214	0	9.46E-05	4.30E-05	0.00039087	0	0	9.46E-05	0	0	0	0	0	0	0	0	0	0.00039425	0.00014946	0.00039391	0	0	0	0	0	0	0.0021018	0	0.0017093	0	0	0	0	0	0	0	0	1.67E-05	4.60E-05	0.00069773	0	0	0.00077255	0.00010138	0.0001037	0	0	0	0	0	0	0	0	0	0	0	0	0	0.00054362	0	0.00012531	0.00048937	0.00014358	0	0	9.36E-05	7.72E-05	0.00030745	0	2.67E-05	2.44E-05	0	0	0	0.00019612	2.00E-05	3.03E-05	2.13E-05	3.17E-05	0.0002927	0	0.00029596	6.20E-05	0	0.00030943	0	0.00066193	0	7.64E-05	6.03E-05	0	0	0	9.04E-05	6.90E-05	0	8.83E-05	0.00035456	0	0	0	0.0001513	0	0	0	0	0.00021506	0	0	0	0	0	0	0	0.00029496	0.003493	0.0018416	0	0.0019852	0.00030025	0	0	0	0	0.00063036	0	0	0	0	0.00074214	0	0	0.00049575	0	0	0	0	3.94E-05	0	0	0	0	0	0	0	0	0.00036041	0	0	0.00012898	0.00012125	0	0	0	0	0	0.00066772	0	0	0.00042221	0.00012377	0	0	0	0	0	0	0	0	0.00014017	0	0	0	0	0.00015589	0	0	0	0.00047064	0	0	0	0	0	0	0	0	0	0	0	0	0.00049932	0	0	0	0	0	0	0	0	0.00020068	0	0	0	0	0	0
0	0.00021789	0.00027665	0	0.00079167	0.0012451	0.00031505	0	0	0	0.0005632	0	0	0	0	0	1.64E-05	0	0.00036815	0	0	0.00010973	0	0	0	0.00095214	0	0	9.24E-05	9.24E-05	0	0	0.00054612	0	0	0	0	0	0	0	0	0	0	0.0002306	0	0	0	0.00025778	0	0	0	0	0	0	0	0.00071828	3.79E-05	0	0.00021468	0	0.0013058	0	0	0	0	0	0	0	0.00047674	0	0	4.32E-05	0.00029993	0.00065193	0	0	0	0	0	0.00070281	4.78E-05	8.22E-05	0	0.00011604	0	0	0	0	0.00015891	0	0	0	0.00014996	0	0	0	0	0	0	0	0	0.00022634	0	0	0	0	0	0	0.0003344	0	0	0	0	0	0	0	0	0	0	0	0	0	0	0	0	0	0	0	0	0	0	0	0	0	0	0	0	0	0	0	0	0	0	0	0	0	0	0	0	0	0	0	0	0	0	0	0	0	0	0	0	0	0	0	0	0	0	0	0	0	0	0	0	0	0	0	0	0	0	0	0	3.14E-05	0	0.0003279	0.0010028	0.00012344	0	0	0.00028862	0.0010451	0	0	0.00010209	0	0	0	0	0.00047618	7.16E-06	3.16E-05	0.00019599	0	0	0.00057445	0	0	7.93E-05	0	8.53E-05	0	0	0.0003625	0	0.00014173	0	0	0	0	0	0	0	7.75E-05	0.00080646	0	0	0	0.00055903	0	0	0	0	0	0.00028051	0	0.0010244	0.0024457	0	0.00030212	0	0.00061303	0.00088614	0	0	0	0	9.48E-06	0	0	0	0	0	0.00023901	0	0	0	0	6.65E-05	0	0.00027658	0.00031731	5.61E-05	0	0	5.32E-05	7.29E-05	8.49E-05	0	9.61E-05	0.00038118	0	0	0.00010621	0	0.00012186	0	0	0	0	0	0	0	0	0	0.0011887	0.00018448	0	0	0.00034231	0	0	9.29E-05	0.00039322	0	0.00028898	0	0.00037972	0	0.00035834	0.00043667	0	0.00022649	0	0	9.11E-05	8.45E-05	0	0.00011526	0	0	0	0	0	0	0	0.00014471	0	0	0	0	0	0	0	0	0.00051627	0	0.00033971	0	0	0	0.00035059	0.00015011	0.0010583	0	0.00054132	0	0.0016927	0.00041222	0	0	0	0.00047123	0	0	0	0	0	8.30E-05	6.94E-05	7.71E-05	0.00010004	9.78E-05	0	0	0	0	0	0	0	0	0	9.57E-05	0	0.00017682	0	0.00042711	0.00084256	0	0.00015086	0.00043348	0	0.00032816	0	0	0	0.00022441	0	0	0.00028972	0	0	0	0.0011845	0	9.27E-05	0	0	0.00012235	0.00012004	0.00052832	0	0	0	0	0	0	0	0	0	0.00097004	0.00054855	1.76E-05	0	0.00059426	1.86E-05	6.03E-05	0	0	0	0	0	0.00058975	5.80E-05	0.00074082	0.00053995	0	0	2.27E-05	3.57E-05	0	0	0	0	0	0	0	7.76E-05	0	0	9.20E-05	0	0.00036611	0	9.99E-05	0	0	0	0.00035131	0	0.00039	0	0	0	0	0	0	0	0.00020141	0	0	0	0	0	0	0.00014438	0.0014173	0	0	0.0015607	0	0.0002284	0.00082316	0.00033447	0	0.00017074	0	0.00018258	0.00040809	0	0	0	0	0.00049192	0	0	0.00026039	0.0002755	5.45E-05	5.96E-05	0	0	0	8.96E-05	0	0	0	0	0	0	0	0	0	0	0.00013266	0	0.00012778	0	0	0	0	0	0	0.00014308	0	0	0	0.00014867	0.00015157	0.00014867	0.00014039	0.00013775	0	0	0.00017072	0	0	0	0	0.00049345	0	0	0	0	0	0.00019804	0	0	0	0	0	0.0002281	0	0	0	0	0	0	0.00022251	0.00024017	0	0	0	0	0	0	0	0	0	0	0
0.0011373	0.00055732	0	0.00064273	0	0	0.00037619	5.71E-05	0	0	6.02E-05	1.82E-05	4.29E-06	0	0.00020376	1.67E-05	0	0	0	9.63E-05	7.93E-05	0	0	0.00011247	0	0	0	0	0.00046736	0.00010769	0	0.0001413	0	0	0	0	0.00021786	0	0	0	0	0.00028518	0	0	0	0	0.00031958	0	0	0	0.00027306	0	0	0	0	0	0	0	0	0.0017169	0.00017033	5.61E-05	0.00010688	0	0	0	0	5.55E-06	0.0002019	0	5.12E-05	0	4.53E-05	0	0.00035262	0	0.00036252	0.00035918	0	0	0	0.00040544	0	0.00047322	0	0.00014668	0	0	0	0.00019708	0.00021257	0.00022524	0.00015789	0	0.00028257	0.00020082	0	0	0	0	0	0	0	0	0.00034233	0	0	0	0.00090994	0	0	0	0	0	0	0	0	0	0	0	0	0	0	0	0	0	0	0	0	0	0	0	0	0	0	0	0	0	0	0	0	0	0	0	0	0	0	0	0	0	0	0	0	0	0	0	0	0	0	0	0	0	0	0	0	0	0	0	0	0	0	0	0	0	0	0	0	0	0	0	0	0	0.0010588	0	0	0	0.00069919	0.00056695	1.39E-06	8.84E-05	0	0	0	0.00037082	0	0	0	0.0013048	0	6.01E-05	0	0	0	0	8.45E-05	0	0	0	0.0001138	0	0	0	0	0.00017027	0.00096007	0	0	0.00021178	0	0	0.00038592	0.0029316	0	0	0	0	0	0.00017348	0	0	0	3.01E-05	0	0	5.11E-05	0	0	0	0	0	0	0.00013768	0.00014582	0.00038013	0	0	0.00018692	0	3.21E-05	0	1.72E-05	0	2.61E-05	0	0.0003204	3.83E-05	0	6.49E-05	0	0	0.00059388	5.30E-05	0	0	0	8.32E-05	9.06E-05	0	0	0	0	0	0	0	0	0.00013267	0.00013008	0	0	0	0	0	0	0	0.00072051	0	0	0.0020815	0.00087961	0.00019751	0	0	0.00050206	0	0	0.00010125	0	6.46E-05	0.0003721	0	0.00018345	4.07E-05	0	6.96E-05	0	0	0	0	0	0	0	0	0.00015441	0.00016096	0.00012319	0	0	0	0	0	0	0	0	0	0.0028751	0	0	0	0.00039385	0	0	0.00047521	0.00024229	5.77E-05	0	8.05E-05	0	0	0	0	0	0.00059012	0.0002556	0.0019324	0	0	0	0	0.00041241	0	0	0	0	0	0	0	0	0	0	0	0	0.00067508	0	0	0.0037701	0.00027974	0	0	0	0	0	0.00021082	6.61E-05	8.22E-05	0	0	0.00051416	0	3.74E-05	0	0	0	7.52E-05	8.08E-05	9.28E-05	0.00010812	0.00011043	0	0	0	0	0.00020736	0.00022574	0	0	0	0	2.84E-05	0.00023893	0.00021384	0	0	0	0.00021022	0	0.00082612	0	0	0	2.02E-05	0	0	7.29E-05	0	0	0	3.13E-05	0.00056551	0	4.55E-05	0	7.96E-05	0	0	0	8.62E-05	0	0	0	0	0.00010062	0	0	0	0.001101	0.00041137	0	0.00012343	0	0	0	0.00025683	0	0	0.00025683	0	0	0.00020152	0	0	0	0.0032025	0	0	0	0	0	0	0	0	0	0.00013545	2.22E-06	8.64E-06	0	0	1.28E-05	0.00019324	0	4.64E-05	5.47E-05	0	0	5.10E-05	0	0.0002809	0	0	6.64E-05	0	0	0	9.06E-05	0	9.93E-05	0	9.23E-05	0	0	0	0.00039282	0	0	0	0	0	0	0.00039282	0	0	0	0.00014578	0	0	0.00013289	0.00015137	0.00015427	0.00015137	0	0.00014045	0.00014308	0	0	0.00014854	0.00015725	0	0	0	0	0	0.00016999	0	0	0	0.00016999	0	0	0.00051274	0.00020991	0	0	0	0	0	0	0	0	0	0	0	0.00019641	0.00059861	0	0	0	0.00024942	0	0	0
0.00073314	6.75E-05	0	0.00016941	0	0.00033562	0	0	8.92E-05	0	0.0011781	0	0	0.00029569	0	0.00076619	7.06E-05	0.00013302	0	0	0	0	0	0	0	0	0	0	0	0	0.00020782	0	0	0	0	0.00024838	0	0.0002403	0	0	0	0	0	0.00028485	0	0	0.00035856	0	0.00030067	0	0	0	0	0	0	0.0035991	0	0	4.77E-05	0.00039716	0.00016227	0	0	0	0	0	0	0	0	0	0	4.85E-05	0	0	6.10E-05	0	0	0	5.15E-05	6.10E-05	5.31E-05	0	0.00011213	0.00012128	0.000428	0.00051327	0	0	0	0	0	0	0	0	0	0	0	0	0.00020587	0	0.00024615	0	0	0	0	0	0	0	0	0	0	0	0	0	0	0	0	0	0	0	0	0	0	0	0	0	0	0	0	0	0	0	0	0	0	0	0	0	0	0	0	0	0	0	0	0	0	0	0	0	0	0	0	0	0	0	0	0	0	0	0	0	0	0	0	0	0	0	0	0	0	0	0	0	0	0	0	0	0	0	0	0	0	0.00044599	0	0.0015022	0.00045114	0	0	0	0	0	0	0.00013022	1.79E-05	0	2.22E-05	0.0005618	0	0	2.65E-05	0.00010589	0	6.15E-05	0	6.88E-05	0	0	0	0	0.0011791	0	0	0	0	0	0	0.00062356	0	0	0	0.00022816	0.00079565	0	0	0	0.00066665	0	0	0	0	7.65E-05	0	0	0.00030513	0	0	0	0	0.00016846	0.0006784	1.45E-06	0	6.35E-06	1.86E-05	0.00052359	0	0	5.52E-05	0	4.04E-05	5.05E-05	0	0	0	6.14E-05	8.81E-05	0	6.93E-05	0	0	7.62E-05	0	0	0	0	0.00011376	0	0.00042423	0.00012359	0.00013645	0	0	0	0.00014822	0	0	0	0	0.00060939	0	0	0.00055385	0	0	0	0.00010395	0	9.88E-05	0.00058204	0.0005378	0	0	0	0	0	0.00015594	9.41E-05	6.11E-06	6.11E-06	0.00052706	0	0	9.91E-05	0	7.87E-05	0	0	0	0	0	0.00051813	0	0	0	0	0	0	0	0	0	0	0	0.00038912	0	0.00018927	0.00075211	0.00053676	0	0.0026067	0	0.00049907	3.56E-05	0	0.00032164	0	0	0	0	0	0	0	1.60E-05	2.35E-05	0	6.57E-05	0	0	0	0	0	0.00012187	0	0	0	0	0	0.00026974	0.00032047	0.00052982	0	0	0.00022799	0	0	0.00063929	0.0003971	0	0.00024845	0	0.0003691	0	0	0	0	0	2.21E-05	0	0.00033539	0	7.48E-05	0.00078439	9.73E-05	0	0.00011499	0	0	0	0	0	0	0	0	0	0	0	0.00031361	0	0.00017102	0	0.00019592	0	0.00056622	0.00029475	0	0	0	0	0	0	0	0	0	0	0.0002674	2.61E-05	5.24E-05	6.54E-05	0	6.66E-05	7.70E-05	0.0001007	0	0.00010233	0	0	0	0.00041804	0.00012175	0	0.00042554	0.00010565	0	0	0	0.00045363	0	0.00014456	0	0	0	0	0	0	0	0	0	0.00022265	0	0	0	0	0	0.00077588	0	0.00085409	0	0.00091616	0	9.07E-05	0	0	0	0	0.0002021	0	0.0002105	0.00021921	0	5.94E-05	0.0002942	5.38E-05	0	0	0.00029175	0	0	0	0	0	0	0	0	9.08E-05	0.0001123	0.00012786	0	0	0	0	0	0	0.00045554	0	0.00014346	0	0	0	0	0	0	0.00015877	0.00015086	0	0	0	0	0	0	0	0	0	0.0001864	0	0	0	0	0	0	0.00017966	0	0	0	0	0	0	0	0	0	0	0	0	0	0	0.0002094	0	0	0	0	0	0	0	0.00022777	0	0	0	0	0	0
0.0011306	0.0010217	0	0.00083327	0	0	0	0	0	0.00062175	0	4.20E-05	0	0.00026537	0	0.00033308	0.0003629	0	9.72E-05	0	0.00045828	0	0	0	0.00015144	0	0	0	0.0001315	0	0.00019266	0	0	0	0	0.00023322	0	0	0	0	0	0	0.00032885	0	0	0	0	0	0	0	0	0	0	0	0	0.0029754	0	0	0.00032502	6.96E-06	0	8.44E-05	0	0.00071479	0.00020844	0	0	0	0.00023018	0	0	0	0	6.09E-05	0	0	0	0	6.83E-05	0.0003809	0.00036504	0	0	0	0	0	0.00019708	0	0	0	0	0	0	0	0	0	0.00075122	0	0.0002227	0	0	0	0	0	0	0	0	0	0	0	0	0	0	0	0	0	0	0	0	0	0	0	0	0	0	0	0	0	0	0	0	0	0	0	0	0	0	0	0	0	0	0	0	0	0	0	0	0	0	0	0	0	0	0	0	0	0	0	0	0	0	0	0	0	0	0	0	0	0	0	0	0	0	0	0	0	0	0	0	0	0	0	0.0015752	0	0	0.00032216	0	0.00034311	0	0	0.00010523	0	0	0.00013938	2.25E-05	0	0	3.34E-05	4.03E-05	0	3.11E-05	0.00011047	0	0	0.00037811	0.00069557	0	0	0	0	9.94E-05	0	0.00014028	0	0	0	0.00056199	0	0	0.00026331	0.0020941	0.00028445	0	0.00041402	0	0	0.00022391	0	0	0	0	0.0011388	0	0	0	0.0012444	0	0	0	1.71E-06	0	9.49E-06	0	1.44E-05	2.66E-05	3.90E-05	3.41E-05	4.95E-05	0	8.28E-05	0	0	0	0	0	0	0	0	0	0	0	0	0	0	0	0	0.0001218	0.00012564	0.0001296	0	0	0	0	0	0	0	0	0	0	0	0	0	0.0011947	0	0.00010724	0	0	0.00025953	0.0013181	0.0006114	0	0	2.23E-05	0	0	0	0	0	0.00020668	0	0	7.44E-05	6.14E-05	0	0	0	0	0	0	0	0	0	0	0	0	0.00017888	0	0	0	0.00025252	0	0	0.00057602	0.00014772	0	0.00011823	0	0	0	5.63E-05	0	0	0	0.00043417	0.00015858	0	0.00025356	0.00046831	0	2.25E-05	0	5.69E-05	5.69E-05	0.0003646	0.00055225	0.00044892	0	0.00049102	0	0	0	0	0	0	0	0	0	0.00031073	0	0.00081391	0	0.001322	0.00059924	0.00063513	0	7.27E-05	0	0	0	0	0.0010882	0	0	0	0	0	0	0	0	0	0	0.00011587	0.00088365	0	0.00014081	0	0	0.0001561	0	0	0	0	0	0	0	0	0	0	0	0	0.00014742	0	0	0	0	0	0	0.00042508	0	0.00045659	0.00015611	0	0	0	0	1.80E-05	0	5.73E-05	0.00031723	0	0	9.26E-05	7.59E-05	0	0	9.93E-05	0	0	0.00077379	0	0	9.76E-05	0.00012151	0	0.00010627	0.00012772	0	0.00045498	0.00012562	0	0	0	0.00016409	0.00018859	0	0	0	0.00021456	0	0	0	0.0012943	0	0	0	0	0.00065106	0	0.00032208	0.00050528	0.00036995	0.00038613	0	2.32E-05	0	0	0	0	0	6.09E-05	0	0.00026947	0	0	6.80E-05	0.00030995	0	0	0	0	0	0	0	0.0013839	0	0	0	0.0001294	0	0	0.00013151	0	0.00014988	0	0	0	0.00013805	0	0	0	0	0	0	0	0	0.00016589	0	0	0	0	0	0	0	0	0	0.00018794	0.00018452	0	0	0	0	0	0	0	0	0	0	0	0	0	0	0	0	0	0	0.00021526	0	0	0	0.00022931	0	0	0	0	0	0	0	0	0.00027089
0	0.00011652	0.00022438	0.00047569	0.00031156	0	0.0013139	0.00015958	0	0	0	0.00039079	0	0	0	0	8.29E-05	0	0	0	0	0	0.00014971	0	0	0.0001842	0	0	0.00015892	0.00015892	0	0	0	0	0	0.00026064	0	0	0	0	0	0	0.00035626	0	0	0	0	0	0	0	0.00032429	0	0	0	0.00027832	0	0	0	0	0	8.26E-05	0.00015692	0	0	2.78E-05	0	0.00028288	0	3.87E-05	0	0.00042841	0	9.57E-05	9.71E-05	0.00045342	0.00044381	0.00046332	0.00011735	0.00043448	0	0.00043756	0	0.00016521	0	0	0	0	0	0	0	0	0.00027564	0	0.00022349	0	0.00025122	0	0	0	0	0	0	0	0	0	0	0	0	0	0	0	0	0	0	0	0	0	0	0	0	0	0	0	0	0	0	0	0	0	0	0	0	0	0	0	0	0	0	0	0	0	0	0	0	0	0	0	0	0	0	0	0	0	0	0	0	0	0	0	0	0	0	0	0	0	0	0	0	0	0	0	0	0	0	0	0	0	0	0	0	0	0.00025861	2.95E-05	0	0	0	0.0012007	0.00021735	0	0	0	0	0	0	0.0010027	0.00023949	5.49E-05	0	0	0	5.93E-05	0	0.00010006	0	0.00043447	0.00010154	0	0	0	0	0	0.00014255	0	0.00020303	0	0	0	0	0	0	0	3.74E-05	5.23E-06	0.00070456	0	0	0	9.37E-05	0	0	0	0	0.0001618	0	0	0	0	0.00042323	0	0	7.34E-06	0	0.00050368	0	0	4.99E-05	4.49E-05	6.03E-05	0.0006528	0.00036832	5.92E-05	0	0	0	0.00011166	8.03E-05	0.00039492	0	8.81E-05	0	0	0	0	0	0	0	0.00044632	0.00013645	0	0	0.00049169	0	0.00016707	0	0.00016707	0	0	0	0	0	0	0	0.00027392	0	0.0010225	0	0.0006025	3.86E-05	0	0.00028994	9.15E-06	1.16E-05	5.39E-05	0	0	7.13E-06	4.94E-06	0.00011415	0	2.61E-05	4.82E-05	0	7.72E-05	0.00011915	0	0	0	0	0	0	0	0	0	0	0	0	0.00023633	0	0	0	0	0	0.0013585	3.89E-05	0	0	0	0	0.0010412	0	0.0003997	0.00014574	0	0	0	0	0	0	0	0	5.36E-05	0	0.00039932	0.00041443	0	0.00049875	0	0	0	0	0	0.00018777	0	0	0	0	0	0	0	0	0	0.00080026	1.42E-05	0.00045208	0.00072154	0.0015222	0	0	0	0	0	0	0	0	0	3.08E-05	6.10E-05	8.58E-05	0.00041306	0.00038518	0	0	0	0	0	0	0	0	0.00020508	0	0	0	0	0	0	0	0	0.0012217	0	0.00078623	0.00022134	0.0003644	2.28E-05	0	0	0	1.52E-05	5.51E-05	0	0	0	0	0	0	0	0.00052367	5.66E-05	0	0	0	8.13E-05	0	0	0	0	0	0	0	0.00012599	0	0.00012599	0.00010989	0	0	0	0	0.00011859	0.00014879	0	0	0	0	0	0	0	0	0	0	0	0	0	0	0	0	0	3.30E-05	0.00026716	0	0.0003363	0	0	7.56E-06	0	2.79E-05	2.79E-05	3.38E-05	0.00022306	0	0	0	0.00059953	0	0	0	0	8.03E-05	0.00060701	0	0	7.27E-05	0	0	0.00010983	0	0.00011858	0.00042715	0	0.00013414	0.00013414	0	0.00013625	0	0	0.00014057	0	0	0	0	0	0	0.00014974	0	0	0.00016505	0	0	0	0	0	0	0	0	0	0	0	0	0	0	0.0002036	0	0	0	0.00019621	0	0	0.00018271	0	0	0	0	0	0	0	0	0	0.00059886	0	0	0	0	0.00021568	0	0	0	0.00025594	0	0	0	0
1.15E-07	0	0.00029011	0.00055456	0.00065798	0	6.49E-05	0	0	0	0.00088185	0	6.87E-05	4.73E-05	4.03E-05	8.11E-05	0.00044402	0	0	0	0	0	0	0	0	0	0.0011444	0	0	0	0	0	0	0	0	0	0	0	0	0	0	0	0	0	0	0	0	0.00033744	0	0	0	0.00036941	0	0	0	0.00047885	0.00014324	7.12E-05	0	0	0	0	0	0	0	0	0.000298	0	0.0006744	6.01E-05	0	0	0	0.00010467	0	0	0	0.00047511	0.0004496	0	0	0	0.00057082	0.00018193	0.00016201	0	0	0.00025139	0.0002248	0	0	0	0	0	0	0	0	0	0	0	0	0	0	0	0	0	0	0	0	0	0	0	0	0	0	0	0	0	0	0	0	0	0	0	0	0	0	0	0	0	0	0	0	0	0	0	0	0	0	0	0	0	0	0	0	0	0	0	0	0	0	0	0	0	0	0	0	0	0	0	0	0	0	0	0	0	0	0	0	0	0	0	0	0	0	0	0	0	0	0	0	0.00066026	0	0.0015348	0.00023435	0	0	0	0	0	0	0	0	7.23E-07	0	0	0	0	0	9.57E-05	0.00066194	0	0	0	0.00012009	0	0	0	0	0	0	0.0001454	0	0.00061178	0	0	0	0	0	0	0	0	0.001653	0	0	0	0.00030673	0	0	0	0	0	0.00045202	0	0.00016877	9.26E-07	0.0011333	1.44E-05	3.47E-05	0	2.41E-05	3.71E-05	4.12E-05	0	0	6.67E-05	6.17E-05	0.00033533	0.00036286	0	0	0	0	0	0	0	0	0	0	0	0	0	0	0	0.0012448	0	0	0.00089033	0	0.00015923	0	0	0	0	0	0	0	0	0	0	0	0	0	0	0	0.00091802	0.00049731	0	0	0.00020622	0.0010533	0.00025638	0	0	0	0	0.00024299	0	0	4.96E-05	0	0	0.0001007	0	0	0	0	0	0	0	0	0	0	0	0	0	0	0	0	0	0	0	0	0.00041379	0	0	0	1.04E-06	0	0	0	0	0	0.00045788	0	0	0.00026937	0.0001902	0.0072562	0.00029643	0	0	0	7.24E-05	0	0	0	0	0	0	0	0.00017076	0	0.00017542	0	0	0	0	0	1.77E-05	0	0.00032253	0.0010322	0	0	0	0	0.00015726	0.00044589	0	0	0.00015704	0	0.00088297	6.36E-05	0	7.15E-05	0	0	0	0.00012421	0	0	0	0.00016434	0	0	0	0	0.0002156	0	0	0	0	0	0	0	0	2.29E-05	0.0004845	0	5.77E-05	0.00029651	0	0.00012002	0	0	0	2.60E-05	0.00035236	2.81E-05	7.19E-07	0.00018113	0.00021337	7.57E-05	0	8.54E-05	0	0.00010868	0	0	0	0	0	0.00046273	0	0	0	0.00015475	0	0.00049154	0	0	0	0	0	0	0	0	0	0	0	0	0	0	0	0	0	0	0	0	0	0	0.00060806	0.0017398	0.00088685	0	0.00018973	9.38E-06	0.00014962	0	0.00022033	0	0	0	5.70E-05	0	0	6.79E-05	0	0	0	0	0	9.59E-05	0	0	0	0	0	0	0	0	0	0.00014176	0	0	0	0	0.00015123	0	0	0	0	0	0	0.00016597	0	0	0	0	0	0	0	0	0	0	0	0	0	0	0	0	0.00019098	0	0	0.00021243	0	0	0	0	0	0	0.00024317	0	0	0	0	0	0	0	0	0	0	0	0	0	0	0	0	0	0	0.00025722	0	0	0	0	0	0
0	0	0.0022457	0	0	0.00059947	0.00044008	7.50E-06	0	0	9.04E-06	0	0	0	0	0	0	0	0	0	0	0.00022995	0	0.0012513	0	0	0	0	0.00067723	0	0	0.00074446	0	0	0	0	0	0	0	0	0	0	0	0	0	0	0	0	0	0	0	0	0	0	0	0	0.0014786	0.00033007	0	0	0	0	0.00094432	0.00056343	0.00032017	0	0.0006808	0	0	0	0.00012117	0.00012117	0	0	0	0	0.00013862	0	0	0	0	0	0	0	0	0	0	0	0	0	0	0	0	0.00024309	0	0	0	0	0	0	0	0.00030427	0	0	0	0	0	0	0	0	0	0	0	0	0	0	0	0	0	0	0	0	0	0	0	0	0	0	0	0	0	0	0	0	0	0	0	0	0	0	0	0	0	0	0	0	0	0	0	0	0	0	0	0	0	0	0	0	0	0	0	0	0	0	0	0	0	0	0	0	0	0	0	0	0	0	0	0	0	0	0	0.0011225	0	0.0013132	0	0.00011658	0	0	7.84E-05	0	0	0.00018766	1.81E-05	0	5.64E-05	0.00025103	0	6.73E-05	0	0.0003973	0	0	0	0	0	0	0	0	0	0.0001673	0	0	0	0	0	0	0	0	0	0	0	0	0.00010412	0	0	0	0.00033049	0	0.00064859	0	0	0	0	0	0.00018461	0.0014576	0	0	0	0.0005423	0.00085268	4.50E-05	0	0.001704	0	0	0	0	9.88E-05	0	0	0	0	0	0	0	0.00013163	0	0	0	0	0	0	0	0.000138	0.00014996	0	0	0.00016513	0	0	0	0	0	0	0	0	0	0	0	0	0	0.00023848	0	0.00060722	3.81E-05	0	0	0	0	0	4.40E-05	0	9.25E-06	0	0.0005609	0	0	0	0	8.06E-05	0.00012259	0	0.00015152	0	0	0.00017566	0	0.00023317	0	0.00018405	0.0002184	0.00023633	0.00024288	0.0010577	0	0	0	0	0	0	0	0	0	0.00044668	0	0	0	0	0	0.00036096	0	0.00014161	0	0	0	2.10E-05	0.0012746	0.0015057	0.00066365	0.0003169	0	6.89E-05	7.65E-05	0	0	0.00015332	0	0	0	0.0001681	0	0	0	0	0	0	0	0	0	0.00039014	0	0	0	3.63E-05	0.00032847	0.00033375	0	0.0016728	0	0.00082965	0	0	0.00020413	0	0	0	0.00038786	0	8.44E-05	0	0	0	0.00014181	0	0	0	0.00016911	0.00062647	0	0	0	0.00028672	0	0	0	0	0	0.00016641	0	0.00020857	0	0.00029651	0	0.00053542	0	0	0	0	0	0	7.19E-07	0.00043141	1.57E-05	7.57E-05	0	0	0	0	9.96E-05	0	0.00083387	0.00011698	0	0.00014035	0	0.00046616	0	0	0	0.00015475	0	0.00050722	0	0	0	0.00014735	0	0	0	0	0	0	0.00022967	0	0	0	0	0	0	0	0	0	0	0.00062515	0	0	0.0011649	0.00042408	1.47E-06	0.0014205	0.00048814	0.00026036	0	0	0	6.14E-05	0	0	0	0	0	0	9.96E-05	0	0	0	0	0	0	0	0	0	0	0.00045454	0.00016341	0	0	0	0	0	0	0	0	0	0	0	0	0	0	0	0	0	0	0.00018142	0.0001999	0.0002028	0.0001999	0.00019161	0	0	0	0.00060274	0	0	0.00022194	0	0.00021852	0.00023286	0	0.0005959	0	0	0.00024926	0	0	0	0	0	0	0	0	0	0	0	0	0	0	0	0	0	0	0	0	0	0	0	0	0
7.17E-05	0.00014531	0	0.0012523	0	0	0	0	0.00025692	0.00025692	0	0.000141	0	0.00010571	9.87E-05	0	0.00056093	0.00021688	0	0	0	0	0	0	0	0	0	0	0	0	0	0	0	0	0	0	0	0	0	0	0	0	0	0.00036871	0	0	0	0	0	0	0	0	0	0	0	0.001563	0	0	4.02E-05	0	0	3.36E-05	0	5.74E-05	0	0	0.00041837	0	0.00010646	0	0	0	0	0.00016486	0	0	0	0.0001851	0.00017235	0	0	0	0	0	0	0	0	0	0	0	0	0	0	0	0.00040072	0	0	0.00037214	0	0	0.00036698	0	0	0	0	0	0	0	0	0.00055599	0	0	0	0	0	0	0	0	0	0	0	0	0	0	0	0	0	0	0	0	0	0	0	0	0	0	0	0	0	0	0	0	0	0	0	0	0	0	0	0	0	0	0	0	0	0	0	0	0	0	0	0	0	0	0	0	0	0	0	0	0	0	0	0	0	0	0	0	0	0	0	0	0.0007803	8.03E-05	0	0.0016116	5.90E-05	0	0	0	0.00023899	0	0	3.66E-05	0	5.84E-05	9.36E-05	0	0	0	0	0.00017735	0	0	0	0.00048048	0	0	0.00018526	0	0.00016625	0	0	0	0	0	0	0	0	0	0.00053214	0	0	0	0	0	0	0.00073096	0	0.00046293	0	1.18E-05	3.57E-05	0	0	0	0	4.29E-05	0	5.78E-05	0	0	0.00063963	0	0	0	0	0.00010562	0.00041989	0	0	0	0.00040806	0.00012183	0	0	0	0	0	0	0	0	0	0.00013892	0	0	0.00017792	0.00018176	0.00055255	0	0.00058233	0	0	0	0	0	0	0	0	0	0	0.00030543	0	0.00026885	0.00016364	0	0	0	0.0026975	0.00020622	0	0	0	0	0	0.00024738	2.85E-05	0	0.00059128	4.96E-05	7.17E-05	0	0	0.00014267	0	0	0	0	0.00022431	0	0	0.00020955	0	0	0	0	0	0	0	0	0	0	0	0.00083965	0	0.00080164	2.75E-05	0	0	0.00072014	0	0.00045289	0	0	0	3.50E-06	4.31E-05	0.0002426	0	0	0	0	0	0	0	0	0	0	0	0	0	0	0	0	0	0	0.0028337	0	0	0.00096763	0	0	0	0	1.32E-06	5.16E-05	0	0.00055444	0	0	0.00041414	0.00054926	0.00062746	4.57E-05	0	0	0	0	0	0	0	0.0001807	0	0	0	0	0	0	0	0	0.00029988	0	0	0	0	0	0	0	0.00030362	0	0	0	5.26E-07	0	0	0	0.00086911	0	4.31E-05	0	0	0	0	3.28E-05	0	0	0	0.00011553	0.0004337	0.00011677	0.00012718	0	0	0	0	0	0	0.00016815	0.00052584	0	0.00017191	0.00049365	0	0	0	0	0.00051104	0	0.00018385	0	0	0	0	0.00067568	0	0	0	0	0	0	0	8.91E-05	0	0	0	0	0.00020854	0	0	0.00017464	3.79E-05	0	0	0	0	0	6.78E-05	0.00092401	0	0	0	9.57E-05	0.00010842	0	0	0.00011597	0.00011213	0	0.00012131	0.00037569	0	0	0	0.0004244	0	0	0	0	0.00016983	0	0	0	0	0	0.00018543	0	0.00017848	0	0	0	0	0	0	0	0	0.00020632	0	0	0	0.00054966	0	0	0	0	0	0.00022837	0.00022495	0	0	0	0	0	0	0	0	0	0.00061559	0	0	0	0	0	0	0.00023929	0.00025136	0	0	0	0	0	0	0	0	0	0	0	0	0	0
0	0	0.00027901	0	0	0	0.00016945	0	0.00058799	0	0	0	0.0004939	0.00045108	0	0.0001334	0.00014831	0	0.00019004	0	0.000196	0.00024168	0	0	0.00024429	0	0	0	0	0	0	0	0.00027902	0.00042883	0	0	0	0	0	0	0	0	0.0004217	0	0	0	0	0	0.00037837	0	0	0.0004217	0	0	0.0012004	0	0	0.00047929	0.00079087	0	0.0001964	0	0	0	0	0	0.0003967	0	0	0	0.00015847	0	0	0	0	0.00016618	0	0	0.00016151	0.00017098	0	0	0	0.00023128	0	0	0	0.00030074	0	0	0	0	0	0	0.00038988	0	0	0	0	0.00033255	0	0	0	0	0	0	0	0	0	0	0	0	0	0	0	0	0	0	0	0	0	0	0	0	0	0	0	0	0	0	0	0	0	0	0	0	0	0	0	0	0	0	0	0	0	0	0	0	0	0	0	0	0	0	0	0	0	0	0	0	0	0	0	0	0	0	0	0	0	0	0	0	0	0	0	0	0	0	0	0	0	6.62E-05	0	0	0	0	5.17E-05	0	0.00038099	1.20E-05	0	2.31E-05	0.00029479	0.00026583	0.0011429	5.48E-05	0.0007454	0	0.0001035	0.00012793	0	0.00099658	0.00013511	0.00012934	0	0	0	0	0	0	0	0	0	0	0	0	0	0	0	0	0	0	0	0.0021732	6.21E-05	8.10E-05	0	0	0	0	0.00016702	0	2.35E-05	0	0	0	0	3.07E-05	0	4.57E-05	0	0.00059093	0.00029615	0	0.0010067	0	7.81E-05	0	0	0	9.24E-05	0	0	0	0	0	0.00014006	0.00046123	0	0	0.0001296	0	0.00043746	0	0	0	0	0	0	0	0.00018845	0	0.00020022	0	0	0.00020784	0	0	0	0	0	0	0.0030155	0	9.77E-05	0.00010204	0	0	0	0	9.95E-05	0	0	0	0	0	0.00028628	0	0	7.13E-05	0.00037286	0	0	0	0	0	0	0	0	0	0	0	0	0	0	0	0.00028149	0	0	0	0	3.82E-05	0.0011976	0	0	0	0	0	0.0011611	0	0	0	0	0	0.00098392	0	0	0	0	7.14E-05	0	0	0	0.0019346	0	0.00015555	0.00019021	0	0	0.00020722	0	0	0	0.0002164	0	0	0	0	0	0	9.43E-05	0.00014109	0.00080815	0.0025878	0	0.00017711	0	8.79E-07	0	0	0	0	0	0	0	0.00032151	0	0	0.00012018	0	0.00013549	0	0.0009881	0.00016362	0	0	0	0	0	0	0	0.00029015	0	0	0	0	0	0.0024971	0	0.0001502	0	0	0	0	0.00018075	0	0	0	0.00027444	0	0	0	1.98E-05	0	0	7.93E-05	0.00010565	0	0	0	0.00013027	0	0	0	0	0	0	0	0	0.00071028	0	0	0	0	0	0	0	0	0	0	0	0.0003312	0	0	0.0003312	0	0	0	0	0	0	0	0.00064029	0	2.60E-06	0	0	0	0	0.0006759	0	0	0.00027766	6.58E-05	0.00029049	7.17E-05	0	7.44E-05	8.27E-05	0	0	0	0.00011064	0.00010823	0	0	0	0	0	0.00011064	0.00014119	0	0	0	0	0.00017206	0	0.00017206	0	0.00016597	0	0	0	0	0	0	0	0	0	0	0.00018766	0	0	0	0	0	0	0	0	0	0	0	0	0	0	0	0.00022717	0	0	0	0	0	0	0	0	0	0	0.00023412	0	0	0	0	0.00029386	0	0.00025359	0	0	0	0.00028239	0.00027196	0	0	0	0	0	0.0003066	0.00028239	0.00035648	0
9.72E-05	0.00073834	0	9.38E-05	0	0	0	3.18E-05	8.85E-06	8.85E-06	0	0	0	0.00011209	0	0	0	0	0	0	0	0	0.00070736	0	0	0.00026218	0	0	0	0	0	0	0	0	0	0	0	0	0	0	0	0	0	0.0042047	0	0	0	0	0	0	0	0	0	0	0	0	0	0	0.0036053	0	0.0001964	0.00027074	0	4.66E-05	0	6.25E-05	0	0	0.00041652	0.00086403	0	0	0	0	0	0	0	0	0	0	0	0	0	0	0	0	0	0	0	0	0	0.00033255	0	0	0	0	0	0	0	0	0	0	0	0	0	0	0	0	0	0	0	0	0	0	0	0	0	0	0	0	0	0	0	0	0	0	0	0	0	0	0	0	0	0	0	0	0	0	0	0	0	0	0	0	0	0	0	0	0	0	0	0	0	0	0	0	0	0	0	0	0	0	0	0	0	0	0	0	0	0	0	0	0	0	0	0	0	0	0	0	0	0	4.01E-05	0	0.0012262	6.17E-05	0.00051798	0	0	1.57E-05	0	0.00025352	0	3.66E-05	0	0	0	0.00010023	0	0	0	0.00017735	0.0029365	0	0	0	0.00017929	0	0	0	0	0	0	0	0	0	0	0	0	0	0	4.59E-05	0	0	0	0	0.00035578	0.00068232	0	0	0.00016702	0	0	1.08E-05	0.00020147	0	0.0028781	0.0005227	0	0	0	0	0	5.84E-05	0	0	7.81E-05	0	0	0	0	0.00010248	0.00010131	0.00040045	0	0	0	0	0	0	0	0.00012817	0	0	0.00014643	0	0	0	0	0	0.00018845	0	0	0.00057188	0	0	0	0	0	0.00026614	0	0	0	0.0004478	0.00015426	0	0	0.000549	0	0	0	7.09E-05	0	0	0	6.64E-05	0	0	0.00035692	8.54E-05	0.000765	0.00014953	0	0	0.00017183	0	0	0	0	0	0	0	0	0	0	0	0	0	0	0.00032763	0.00036285	0	0	5.25E-05	0	0	0.00050751	0	0	0.00011516	0	0	0	0.00021052	0.00021747	0	0	0.00023328	0	0	0	0	8.64E-05	0	0	0.00013611	0	0.00054992	0	0	0	0	0	0	0	0	0.00081272	0	0.0078222	0	0	0.00012953	0	0	0.00029978	0.0016658	0	0	0	0.00026755	8.18E-05	0	3.86E-06	1.19E-05	0	4.88E-05	7.89E-05	0	0	0	0	0	0	0	0.00017178	0	0	0	0	0	0	0	0	0	0	0.0081103	0	9.92E-05	0	0	0.00055381	0	0	0.00028668	2.68E-05	0	0	0	0.00028725	0	0.00059708	0	2.62E-05	0	0	0.0019259	0.00011206	0	0	0	0.00013668	0	0.00014363	0.00016198	0.000167	0	0	0	0	0	0	0	0	0	0	0	0	0	0.00019335	0	0	0	0	0	0	0	0	0	0.00032007	0	0	0	0.00021458	0	0	0	0	0	2.64E-05	0.00041483	0	0	0	0	0	7.40E-05	0	0	0	0	0.00011414	0	0	0	0	0.00039979	0	0	0.0044063	0.00011291	0	0	0	0	0.00015877	0	0	0	0.00017433	0	0.00017643	0	0	0	0.00018993	0	0.00018298	0	0	0	0	0	0	0	0	0.00021082	0	0	0	0	0	0	0	0	0	0	0	0	0	0	0.00022944	0	0	0.00026018	0.00022944	0	0	0	0.00026935	0	0	0	0	0	0	0	0	0	0	0	0	0	0	0.00029025	0	0	0	0	0
0.00023177	0	0	3.83E-05	0	0	0.00015753	0.00027853	0	0	0	0	0	0	0	0.00012744	0.00014235	0	0.00018408	0	0.0077006	0	0	0	0	0	0	0	0	0	0	0	0	0	0	0	0	0	0	0	0	0	0	0	0	0	0	0.00038377	0	0	0	0	0	0	0	0	0	0	0	0	0.00010553	0	2.68E-06	0.010414	0	1.70E-05	0	0	0	0	0.00045136	0	0	0	0	0	0	0	0	0	0.00011762	0	0.00017669	0	0	0	0	0	0	0	0	0	0	0	0	0	0	0.00031587	0	0	0	0	0	0	0	0	0	0	0.00040421	0	0	0	0	0	0	0	0	0	0	0	0	0	0	0	0	0	0	0	0	0	0	0	0	0	0	0	0	0	0	0	0	0	0	0	0	0	0	0	0	0	0	0	0	0	0	0	0	0	0	0	0	0	0	0	0	0	0	0	0	0	0	0	0	0	0	0	0	0	0	0	0	0	0.0015865	0	0	0	0	0.00012051	0	0.00024655	2.71E-05	3.44E-05	0	4.42E-05	9.70E-05	0	0	0	0.00011475	0	0	0	0	0	0.00016353	0	0.00018688	0	0	0	0	0	0	0	0	0	0.0044438	0	0	0	0	0.00016102	0	0.00035671	0	0	0	0.00064859	0	0	0	0	0	2.33E-06	0	0	2.43E-05	0	0	0	0	0	4.91E-05	0	0	0	0	0	0	0	8.39E-05	9.40E-05	0.00036688	0.00010124	0.00013638	0	0.00013163	0	0	0.00013319	0	0	0.00011974	0	0	0	0.00015733	0	0	0	0	0	0	0	0.0055557	0.00057992	0	0.00023526	0	0	0.00025369	0	0.005376	0	0	0	0	0	0	4.75E-05	0	0	0	0.00019266	0	0	0	0	0	0	0	0	0.00010358	0	0	0.0004363	0	0	0	0	0	0	0	0	0.00019913	0	0.00026273	0	0	0	0	0	0.0049894	2.56E-05	0	0	0	0	0.0010192	0	0	0	0	0	0.00050609	0	0.00029456	0	0	0	0	7.74E-05	7.74E-05	0	0	0.00094161	0	0	0	0	0	0	0	0.00018801	0	0	0	0	0	0	0	0	0	0.0064184	0	0	0	0	0	0	0	0	0	8.10E-06	6.73E-05	0.0014806	0	1.00E-04	0	0	0.00012788	0	0.00015033	0.00015601	0.00016802	0	0	0	0	0	0	0	0	0	0	0	0	0	0	0	0	7.43E-05	0.00013395	4.79E-05	0	0	0.00029367	0	3.43E-05	0	0	0	7.84E-06	0	8.40E-05	0	0	0.00039538	0	0	0	0	0	0.00014363	0	0	0	0	0.00016305	0	0	0	0	0	0	0	0	0.0055079	0	0	0	0	0	0	0	0	0	0	0	0	0	0	0.0001053	0	0	0	5.97E-05	0	0	0	0	0	6.40E-05	0	0	0	0	7.90E-05	0	0	0.00039176	0	0	0	0	0	0	0	0.00012811	0	0.00014578	0	0	0.0030229	0.00016108	0	0	0.00017664	0	0	0.0033362	0	0	0	0	0	0	0	0	0.00017664	0	0	0	0	0	0	0	0	0	0	0	0	0.00023518	0	0.00021901	0	0	0	0	0	0	0	0	0	0	0	0	0	0	0	0	0	0	0	0	0	0	0	0	0	0	0	0.00027655	0	0	0	0	0	0
0.0016658	0	0	0.00023715	0	4.78E-05	0	0.00026699	0	0	9.04E-06	0	0	0	0	0	0	0	0	0.00020119	0	0.00071188	0	0.0006868	0	0	0	0	0.00021262	0	0.00027378	0	0	0	0	0	0	0.00030626	0	0	0	0	0	0	0	0	0	0	0	0	0.000378	0	0	0	0	0	0.00058283	0	0	0.00016327	0	0	0	3.16E-05	6.97E-05	0.0020317	0	0	0.0003865	9.45E-05	0	0	0.00013755	0	0.00015597	0	0.00016092	0	0	0	0.00014804	0	0	0.00021627	0.00019635	0	0	0	0	0	0	0	0.00025019	0	0	0.00029312	0	0	0	0	0	0	0	0	0	0	0	0.00048751	0	0.00053015	0	0	0	0	0	0	0	0	0	0	0	0	0	0	0	0	0	0	0	0	0	0	0	0	0	0	0	0	0	0	0	0	0	0	0	0	0	0	0	0	0	0	0	0	0	0	0	0	0	0	0	0	0	0	0	0	0	0	0	0	0	0	0	0	0	0	0	0	0	0	0	0	0.0050327	0	0	0	0	0.00055429	0	0	0	0	0	0	7.53E-05	0	0	0.00037229	0	0	0	0	0	0	0	0	0	0	0	0	0.00093197	0	0	0	0	0	0	0	0	0	0.0040402	0.0021137	0	0	0	0	0	0	0	0	0	0	0	0.00019689	0	0	0	0	0	0	0	0	0	5.55E-05	0	0	7.52E-05	0	0	0	0	0	9.84E-05	0	0.00014194	0	0	0	0	0	0	0	0.0001253	0	0	0.00049216	0	0	0	0	0	0	0	0	0	0	0	0	0	0	0	0	0	0	0	0	0	0.0010987	0.00069995	0.0012523	0	0	0.00035054	0	6.16E-05	0.00027125	0	0.00014961	0	0	0	0	0	0	0	0	0	0	0	0	0	0	0	0	0	0.00064638	0.00027178	0	0	0	0	0	0	0	0.00071211	0	8.94E-05	0	0	0	0.0013011	0	0.00057841	2.31E-05	0	0	7.41E-05	0.00030457	0	0	9.37E-05	0.00012204	0.00012204	0	0	0	0	0.0006212	0	0	0.00022119	0	0	0	0.00026359	0	0	0	0	0.0016659	0	4.05E-07	0	0	0.0016271	0	0	0	6.21E-05	0	0	0	0	3.22E-05	9.14E-05	0	0	0.00012402	0	0	0	0	0	0.00018006	0	0	0.00063565	0.00020736	0	0.0012442	0	0	0	0	0	0	0	0	0.0017621	0	0	0	0	5.96E-05	0.00087094	0.00012821	0	0.00014094	0.00026222	0	4.23E-05	0	0.00020939	2.98E-05	0	0	0	0.00011251	0	0.00011376	0	0.00014783	0	0	0.00015448	0	0	0	0	0	0	0	0	0	0.00016149	0	0	0	0	0	0	0	0	0	0	0.00028731	0	0	0	0	0	0.0046941	0	0	0	0	0	0	0	0	0	0	0	0	0	0	0	7.66E-05	0	0.00010582	0	0	0	0.0001105	0.00011291	0	0.00011663	0	0	0	0	0	0.00015001	0	0	0	0	0.00017433	0	0	0	0.00020253	0	0	0	0	0	0	0	0	0.00018993	0	0	0	0	0.00021082	0	0.00021082	0.00056392	0	0	0	0	0	0.0002167	0	0	0	0	0	0.00022944	0	0	0	0	0	0	0	0	0	0	0	0	0	0	0	0	0	0	0	0	0	0	0	0	0	0	0	0
0	0.00040538	0	0	0.00022038	2.47E-06	0.0012143	0.00011209	0	0	0	0	0.00021381	0	0	0	0	0	0.00028289	0	0	0.00033453	0	0	0	0	0	0	0	0	0	0	0	0	0	0	0	0	0	0	0.00048258	0	0	0	0	0	0.0005291	0	0	0	0	0	0	0	0.00013916	0	0	0.00070221	0.00013001	0.00030475	4.13E-05	7.85E-05	0	0	0	0	0	0.00016859	0	0.00016521	0	0	0.00064186	0	0	0	0	0	0	0	0	0	0	0	0.00026709	0	0	0.00093821	0	0	0	0	0	0	0	0	0	0	0	0	0	0.00039731	0	0	0	0	0	0	0	0	0	0	0	0	0	0	0	0	0	0	0	0	0	0	0	0	0	0	0	0	0	0	0	0	0	0	0	0	0	0	0	0	0	0	0	0	0	0	0	0	0	0	0	0	0	0	0	0	0	0	0	0	0	0	0	0	0	0	0	0	0	0	0	0	0	0	0	0	0	0	0	0.0010241	0	0	0.00052913	0	0.00066939	0	0.0005055	5.35E-05	0	0	0	7.44E-05	0.00012723	0	0	0	0	0	0	0	0	0	0	0	0	0	0	0.00067616	0	0	0	0	0	0	0	0	0	0	0	0	0.00037888	0.00043909	0.0014481	0.00057283	0	0.00043547	0	1.08E-05	0.0010769	0	0	0	0	0	4.49E-05	0	6.32E-05	5.78E-05	0	6.56E-05	6.97E-05	0	0	0	0	0	0	0	0	0.00011464	0.00011348	0	0	0.00043227	0	0.00015222	0	0	0	0	0	0	0	0	0.00017792	0	0	0	0	0	0.00021239	0	0	0	0	0	0	0	0	0	0.00036802	0.00061973	0	0.00028968	0.00037822	0	0	0	0.00010627	0	0	0	0	5.57E-05	0.00029308	0.00016271	0	0	9.68E-05	0.00013879	0	0.00016771	0	0.00014727	0	0	0	0	0	0	0.00069112	0	0	0	0	0	0	0	0	0.00035821	0.00016505	0	0	0	0	0	0	0.00020989	0	6.97E-06	0	0	0.00067503	0.0015987	0	0	0	9.93E-05	0.00010547	0	0	0.00014132	0.00023514	0.00018348	0	0	0	0.00023514	0	0	0	0.00024433	0	0	0	0	0	0	0.001499	0	0	0.00053224	0	0.00063832	0	0.00011219	0	0.00017085	0	3.73E-05	0	0	0	0.00010826	0.00013842	0	0	0	0.00019115	0	0	0	0	0	0	0	0	0	0	0.00034581	0	0	0	0.00042265	0	0.0005452	0	3.41E-05	0	0	0	0.00058868	0	3.17E-05	0	0.00019364	0.00099391	0.00020939	0	4.12E-05	4.00E-05	0	0.00011617	0	0	0	0.00014916	0	0.00015051	0	0	0	0	0	0.00018255	0	0	0.00028436	0	0	0	0	0	0	0	0	0	0	0	0	0	0	0	0	0	0	0	0	0	0	0.0030257	0	0	0.00089048	0	0	0	0	0	0.00028364	7.63E-05	0	8.27E-05	8.87E-05	0	0	0	0	0	0	0	0	0	0	0.00013128	0	0	0	0	0	0	0	0.00017341	0.00018898	0	0	0	0	0	0	0	0	0	0	0	0	0	0	0	0	0	0	0	0	0	0	0	0	0	0	0	0	0	0	0	0	0	0	0	0	0	0	0	0	0	0	0	0	0	0	0	0	0	0	0	0.00031697	0	0	0	0	0	0	0	0	0	0	0
[truncated: 894,965 more chars]
