# Supplementary material for: A novel multi-network approach reveals tissue-specific cellular modulators of fibrosis in systemic sclerosis
Source: Genome Med. 2017 Mar 23;9:27. doi: 10.1186/s13073-017-0417-1 (PMC5363043; doi:10.1186/s13073-017-0417-1)
Supplement: Supplementary file 14 — Table of coexpression module consensus cluster membership in module overlap graph. (TXT 7 kb) [file 13073_2017_417_MOESM14_ESM.txt]

Id	fast-greedy	gamma.minus...0.125	consensus.cluster
Bost_24	1	1	
Bost_39	1	1	
ESO__42	1	1	
ESO__46	1	1	
LSSc_17	1	1	
Risb_50	1	1	
UCL__41	1	1	
UCL__90	1	1	
ESO__63	1	2	
LSSc_32	1	2	
MH_1_31	1	2	
MH_1_42	1	2	
Risb_35	1	2	
UCL__85	1	2	
Bost_46	1	3	
ESO__69	1	3	
ESO__71	1	3	
MH_1_28	1	3	
MH_1_51	1	3	
Pend_31	1	3	
Risb_27	1	3	
Risb_47	1	3	
UCL__52	1	3	
UCL__64	1	3	
Bost_15	1	4	
ESO__26	1	4	
ESO__50	1	4	
ESO__65	1	4	
LSSc_30	1	4	
MH_1_17	1	4	
MH_1_33	1	4	
MH_1_46	1	4	
MH_1_59	1	4	
Mila_18	1	4	
Pend_13	1	4	
Risb_25	1	4	
Risb_28	1	4	
Risb_40	1	4	
UCL__29	1	4	
UCL__77	1	4	
Bost_16	1	5	
Chri_45	1	5	
ESO__60	1	5	
LSSc_31	1	5	
MH_1_36	1	5	
UCL__21	1	5	
UCL__26	1	5	
UCL__75	1	5	
Bost_51	1	6	
Chri_42	1	6	
Risb_34	1	6	
UCL__67	1	6	
UCL__71	1	6	
UCL__10	1	7	
UCL__48	1	7	
Bost_26	1	8	
ESO__25	1	8	
MH_1_34	1	8	
MH_1_52	1	8	
Mila_14	1	8	
PBMC_34	1	8	
Risb_49	1	8	
UCL__50	1	8	
UCL__62	1	8	
Chri_15	1	9	
ESO__14	1	9	
ESO__16	1	9	
ESO__54	1	9	
ESO__56	1	9	
PBMC_22	1	9	
Risb_32	1	9	
UCL__36	1	9	
Bost_.1	1	10	1A
Bost_.4	1	10	1A
Bost_10	1	10	1A
Bost_29	1	10	1A
Bost_38	1	10	1A
Bost_52	1	10	1A
Chri_.2	1	10	1A
Chri_.3	1	10	1A
Chri_12	1	10	1A
Chri_27	1	10	1A
Chri_39	1	10	1A
ESO__.4	1	10	1A
ESO__.5	1	10	1A
ESO__.9	1	10	1A
ESO__11	1	10	1A
ESO__12	1	10	1A
ESO__15	1	10	1A
ESO__18	1	10	1A
ESO__20	1	10	1A
ESO__22	1	10	1A
ESO__27	1	10	1A
ESO__29	1	10	1A
ESO__41	1	10	1A
ESO__44	1	10	1A
LSSc_.2	1	10	1A
LSSc_.5	1	10	1A
LSSc_.7	1	10	1A
LSSc_34	1	10	1A
MH_1_.1	1	10	1A
MH_1_.2	1	10	1A
MH_1_.7	1	10	1A
MH_1_12	1	10	1A
MH_1_14	1	10	1A
MH_1_27	1	10	1A
MH_1_50	1	10	1A
Mila_.6	1	10	1A
Mila_.7	1	10	1A
Mila_.8	1	10	1A
Mila_11	1	10	1A
Mila_17	1	10	1A
Mila_30	1	10	1A
Mila_34	1	10	1A
PBMC_.3	1	10	1A
PBMC_.4	1	10	1A
PBMC_.5	1	10	1A
PBMC_10	1	10	1A
PBMC_12	1	10	1A
PBMC_13	1	10	1A
PBMC_17	1	10	1A
PBMC_20	1	10	1A
PBMC_21	1	10	1A
PBMC_27	1	10	1A
PBMC_28	1	10	1A
Pend_.1	1	10	1A
Pend_.6	1	10	1A
Pend_12	1	10	1A
Pend_14	1	10	1A
Pend_15	1	10	1A
Pend_28	1	10	1A
Risb_.2	1	10	1A
Risb_.4	1	10	1A
Risb_.8	1	10	1A
Risb_.9	1	10	1A
Risb_11	1	10	1A
Risb_21	1	10	1A
Risb_23	1	10	1A
Risb_26	1	10	1A
Risb_29	1	10	1A
Risb_38	1	10	1A
Risb_46	1	10	1A
UCL__.1	1	10	1A
UCL__.6	1	10	1A
UCL__.8	1	10	1A
UCL__17	1	10	1A
UCL__18	1	10	1A
UCL__49	1	10	1A
UCL__57	1	10	1A
UCL__63	1	10	1A
UCL__76	1	10	1A
Bost_22	2	1	2
MH_1_47	2	1	2
Bost_50	2	2	2
LSSc_12	2	3	2
MH_1_20	2	3	2
MH_1_23	2	3	2
MH_1_40	2	3	2
UCL__72	2	3	2
UCL__80	2	3	2
ESO__40	2	4	2
Mila_25	2	4	2
UCL__87	2	4	2
UCL__91	2	4	2
UCL__94	2	4	2
Chri_41	2	5	2
ESO__67	2	5	2
Bost_.2	2	6	2
Chri_.6	2	6	2
Chri_28	2	6	2
ESO__32	2	6	2
UCL__35	2	6	2
UCL__56	2	6	2
Chri_22	2	7	2
Chri_56	2	7	2
ESO__66	2	7	2
LSSc_.9	2	7	2
LSSc_26	2	7	2
MH_1_41	2	7	2
UCL__11	2	7	2
Chri_55	2	8	2
MH_1_39	2	8	2
UCL__34	2	8	2
UCL__93	2	8	2
Bost_.9	2	9	2
Bost_33	2	9	2
Bost_34	2	9	2
Chri_11	2	9	2
Chri_33	2	9	2
ESO__28	2	9	2
LSSc_14	2	9	2
LSSc_24	2	9	2
MH_1_30	2	9	2
MH_1_35	2	9	2
MH_1_37	2	9	2
MH_1_56	2	9	2
Mila_.3	2	9	2
Mila_35	2	9	2
PBMC_15	2	9	2
Pend_.3	2	9	2
Pend_19	2	9	2
Pend_20	2	9	2
Risb_.3	2	9	2
Risb_12	2	9	2
UCL__37	2	9	2
UCL__66	2	9	2
UCL__78	2	9	2
Chri_51	2	10	2
ESO__47	2	10	2
LSSc_13	2	10	2
Chri_40	3	1	
Chri_47	3	1	
ESO__43	3	1	
Mila_21	3	1	
Risb_54	3	1	
UCL__60	3	1	
Chri_14	3	2	
LSSc_29	3	2	
MH_1_15	3	2	
MH_1_21	3	2	
Risb_30	3	2	
Bost_27	3	3	
Bost_30	3	3	
Chri_46	3	3	
ESO__58	3	3	
MH_1_.8	3	3	
MH_1_10	3	3	
MH_1_26	3	3	
MH_1_58	3	3	
Mila_10	3	3	
Mila_22	3	3	
Pend_18	3	3	
UCL__16	3	3	
UCL__84	3	3	
Bost_49	3	4	
ESO__49	3	4	
ESO__55	3	4	
LSSc_23	3	4	
Mila_29	3	4	
Pend_23	3	5	
UCL__23	3	5	
UCL__24	3	5	
Bost_.5	3	6	
Bost_12	3	6	
Bost_48	3	6	
Chri_.1	3	6	
ESO__.3	3	6	
ESO__48	3	6	
MH_1_11	3	6	
Mila_.2	3	6	
Mila_.5	3	6	
Mila_31	3	6	
Risb_.1	3	6	
Risb_.5	3	6	
Risb_42	3	6	
Bost_.3	3	7	3A
Bost_.6	3	7	3A
Bost_11	3	7	3A
Bost_17	3	7	3A
Chri_.4	3	7	3A
Chri_.9	3	7	3A
Chri_13	3	7	3A
ESO__.1	3	7	3A
ESO__.2	3	7	3A
ESO__10	3	7	3A
ESO__17	3	7	3A
ESO__19	3	7	3A
ESO__21	3	7	3A
ESO__23	3	7	3A
ESO__24	3	7	3A
ESO__30	3	7	3A
ESO__33	3	7	3A
LSSc_.1	3	7	3A
LSSc_.3	3	7	3A
LSSc_10	3	7	3A
LSSc_15	3	7	3A
LSSc_28	3	7	3A
MH_1_.3	3	7	3A
MH_1_.5	3	7	3A
MH_1_.6	3	7	3A
MH_1_.9	3	7	3A
MH_1_13	3	7	3A
MH_1_16	3	7	3A
MH_1_45	3	7	3A
Mila_.4	3	7	3A
Mila_.9	3	7	3A
Mila_13	3	7	3A
Mila_15	3	7	3A
Mila_24	3	7	3A
PBMC_.1	3	7	3A
PBMC_.7	3	7	3A
PBMC_.9	3	7	3A
PBMC_18	3	7	3A
PBMC_19	3	7	3A
PBMC_26	3	7	3A
Pend_.2	3	7	3A
Pend_.8	3	7	3A
Pend_10	3	7	3A
Pend_11	3	7	3A
Pend_21	3	7	3A
Pend_22	3	7	3A
Pend_27	3	7	3A
Risb_13	3	7	3A
Risb_15	3	7	3A
Risb_17	3	7	3A
Risb_20	3	7	3A
Risb_24	3	7	3A
Risb_36	3	7	3A
Risb_39	3	7	3A
Risb_51	3	7	3A
UCL__.2	3	7	3A
UCL__.3	3	7	3A
UCL__.4	3	7	3A
UCL__.5	3	7	3A
UCL__.7	3	7	3A
UCL__55	3	7	3A
Bost_31	3	8	
Chri_35	3	8	
Chri_50	3	8	
MH_1_48	3	8	
Risb_16	3	8	
UCL__69	3	8	
UCL__83	3	8	
Chri_38	3	9	
Chri_44	3	9	
Chri_48	3	9	
ESO__62	3	9	
ESO__57	3	10	
Mila_32	3	10	
Risb_43	3	10	
UCL__73	3	10	
Bost_18	4	1	4A
Bost_19	4	1	4A
Bost_20	4	1	4A
Bost_28	4	1	4A
Bost_35	4	1	4A
Bost_41	4	1	4A
Bost_42	4	1	4A
Bost_53	4	1	4A
Chri_.7	4	1	4A
Chri_18	4	1	4A
Chri_20	4	1	4A
ESO__.7	4	1	4A
ESO__13	4	1	4A
ESO__64	4	1	4A
LSSc_18	4	1	4A
LSSc_25	4	1	4A
LSSc_27	4	1	4A
MH_1_19	4	1	4A
MH_1_25	4	1	4A
MH_1_32	4	1	4A
MH_1_44	4	1	4A
Mila_12	4	1	4A
Mila_20	4	1	4A
Mila_23	4	1	4A
Mila_28	4	1	4A
PBMC_11	4	1	4A
PBMC_16	4	1	4A
PBMC_24	4	1	4A
PBMC_32	4	1	4A
PBMC_35	4	1	4A
Pend_.9	4	1	4A
Pend_16	4	1	4A
Pend_35	4	1	4A
Risb_.6	4	1	4A
Risb_18	4	1	4A
Risb_19	4	1	4A
Risb_52	4	1	4A
Risb_53	4	1	4A
UCL__14	4	1	4A
UCL__43	4	1	4A
UCL__45	4	1	4A
UCL__53	4	1	4A
UCL__59	4	1	4A
UCL__61	4	1	4A
UCL__74	4	1	4A
UCL__86	4	1	4A
Bost_44	4	2	
Chri_43	4	2	
ESO__52	4	2	
PBMC_31	4	2	
UCL__22	4	2	
Bost_14	4	3	
Chri_16	4	3	
Chri_17	4	3	
Chri_52	4	3	
ESO__31	4	3	
ESO__61	4	3	
Mila_38	4	3	
PBMC_29	4	3	
PBMC_36	4	3	
Risb_44	4	3	
UCL__27	4	3	
UCL__47	4	3	
Bost_37	4	4	
Chri_23	4	4	
Chri_26	4	4	
ESO__34	4	4	
ESO__38	4	4	
MH_1_54	4	4	
Risb_37	4	4	
UCL__42	4	4	
Bost_.7	4	5	
Chri_25	4	5	
Chri_34	4	5	
Chri_53	4	5	
Chri_54	4	5	
ESO__37	4	5	
Mila_26	4	5	
PBMC_33	4	5	
Risb_10	4	5	
UCL__79	4	5	
UCL__98	4	5	
Bost_23	4	6	
Bost_40	4	6	
Bost_45	4	6	
Bost_47	4	6	
Chri_30	4	6	
Chri_36	4	6	
LSSc_.4	4	6	
LSSc_37	4	6	
LSSc_38	4	6	
PBMC_37	4	6	
Pend_38	4	6	
Risb_14	4	6	
UCL__19	4	6	
UCL__54	4	6	
UCL__97	4	6	
LSSc_33	4	7	
Mila_16	4	7	
Mila_37	4	7	
Pend_26	4	7	
Risb_31	4	7	
UCL__39	4	7	
UCL__82	4	7	
Bost_43	4	8	
Chri_.5	4	8	
Chri_29	4	8	
LSSc_22	4	8	
MH_1_61	4	8	
PBMC_38	4	8	
Pend_37	4	8	
Risb_22	4	8	
Risb_33	4	8	
UCL__28	4	8	
UCL__38	4	8	
Bost_.8	4	9	4B
Bost_13	4	9	4B
Bost_25	4	9	4B
Chri_.8	4	9	4B
Chri_19	4	9	4B
Chri_24	4	9	4B
Chri_32	4	9	4B
Chri_49	4	9	4B
ESO__.6	4	9	4B
ESO__35	4	9	4B
ESO__36	4	9	4B
ESO__59	4	9	4B
LSSc_.8	4	9	4B
LSSc_16	4	9	4B
MH_1_22	4	9	4B
MH_1_29	4	9	4B
MH_1_38	4	9	4B
MH_1_49	4	9	4B
Pend_.4	4	9	4B
Pend_33	4	9	4B
Risb_48	4	9	4B
UCL__12	4	9	4B
UCL__13	4	9	4B
UCL__15	4	9	4B
UCL__88	4	9	4B
MH_1_53	4	10	
UCL__25	4	10	
UCL__70	4	10	
Risb_45	5	2	5
Bost_21	5	6	5
Chri_10	5	6	5
ESO__.8	5	6	5
ESO__53	5	6	5
LSSc_11	5	6	5
LSSc_35	5	6	5
LSSc_36	5	6	5
MH_1_.4	5	6	5
MH_1_43	5	6	5
MH_1_55	5	6	5
Mila_.1	5	6	5
PBMC_.2	5	6	5
PBMC_.8	5	6	5
PBMC_14	5	6	5
PBMC_23	5	6	5
PBMC_25	5	6	5
Pend_.5	5	6	5
Pend_17	5	6	5
Pend_24	5	6	5
Pend_36	5	6	5
Risb_41	5	6	5
UCL__20	5	6	5
UCL__30	5	6	5
UCL__31	5	6	5
UCL__33	5	6	5
UCL__40	5	6	5
Pend_25	5	8	5
UCL__95	5	8	5
ESO__51	5	10	5
UCL__92	5	10	5
UCL__96	5	10	5
ESO__70	6	1	6
UCL__32	6	1	6
UCL__58	6	1	6
UCL__65	6	2	6
UCL__68	6	3	6
LSSc_19	6	5	6
MH_1_57	6	7	6
Mila_36	6	7	6
PBMC_30	6	7	6
Pend_29	6	7	6
Bost_32	6	8	6
Pend_30	6	8	6
MH_1_24	6	9	6
Mila_33	6	9	6
Pend_34	6	10	6
UCL__51	6	10	6
Bost_36	7	2	7
UCL__46	7	2	7
Chri_31	7	3	7
ESO__39	7	3	7
MH_1_60	7	3	7
Bost_54	7	4	7
LSSc_.6	7	5	7
LSSc_20	7	5	7
MH_1_18	7	5	7
Mila_19	7	5	7
Pend_.7	7	5	7
UCL__.9	7	5	7
LSSc_39	7	6	7
ESO__45	7	7	7
Chri_21	7	9	7
PBMC_.6	7	9	7
Risb_.7	7	9	7
ESO__68	8	3	8
Mila_39	8	4	8
Chri_37	8	5	8
MH_1_62	8	6	8
UCL__81	8	6	8
UCL__89	8	7	8
LSSc_21	8	9	8
Mila_27	8	9	8
Pend_32	8	9	8
UCL__44	8	9	8
