# Supplementary material for: A novel multi-network approach reveals tissue-specific cellular modulators of fibrosis in systemic sclerosis
Source: Genome Med. 2017 Mar 23;9:27. doi: 10.1186/s13073-017-0417-1 (PMC5363043; doi:10.1186/s13073-017-0417-1)
Supplement: Supplementary file 15 — Table of consensus cluster 1 full output of edge-pathway (Jaccard) similarity Mann–Whitney U tests. (TXT 68 kb) [file 13073_2017_417_MOESM15_ESM.txt]

	raw p	fdr	bonferroni adj p
BIOCARTA_IGF1MTOR_PATHWAY	0	0	0
KEGG_RIBOSOME	0	0	0
KEGG_RNA_DEGRADATION	0	0	0
KEGG_SPLICEOSOME	0	0	0
KEGG_UBIQUITIN_MEDIATED_PROTEOLYSIS	0	0	0
REACTOME_3_UTR_MEDIATED_TRANSLATIONAL_REGULATION	0	0	0
REACTOME_ACTIVATION_OF_THE_MRNA_UPON_BINDING_OF_THE_CAP_BINDING_COMPLEX_AND_EIFS_AND_SUBSEQUENT_BINDING_TO_43S	0	0	0
REACTOME_ANTIGEN_PROCESSING_UBIQUITINATION_PROTEASOME_DEGRADATION	0	0	0
REACTOME_CELL_CYCLE	0	0	0
REACTOME_CELL_CYCLE_CHECKPOINTS	0	0	0
REACTOME_CELL_CYCLE_MITOTIC	0	0	0
REACTOME_CLASS_I_MHC_MEDIATED_ANTIGEN_PROCESSING_PRESENTATION	0	0	0
REACTOME_CLEAVAGE_OF_GROWING_TRANSCRIPT_IN_THE_TERMINATION_REGION_	0	0	0
REACTOME_DEADENYLATION_DEPENDENT_MRNA_DECAY	0	0	0
REACTOME_DNA_REPAIR	0	0	0
REACTOME_DNA_REPLICATION	0	0	0
REACTOME_FORMATION_OF_THE_TERNARY_COMPLEX_AND_SUBSEQUENTLY_THE_43S_COMPLEX	0	0	0
REACTOME_GENERIC_TRANSCRIPTION_PATHWAY	0	0	0
REACTOME_HIV_INFECTION	0	0	0
REACTOME_HIV_LIFE_CYCLE	0	0	0
REACTOME_INFLUENZA_LIFE_CYCLE	0	0	0
REACTOME_INFLUENZA_VIRAL_RNA_TRANSCRIPTION_AND_REPLICATION	0	0	0
REACTOME_LATE_PHASE_OF_HIV_LIFE_CYCLE	0	0	0
REACTOME_METABOLISM_OF_MRNA	0	0	0
REACTOME_METABOLISM_OF_NON_CODING_RNA	0	0	0
REACTOME_METABOLISM_OF_PROTEINS	0	0	0
REACTOME_METABOLISM_OF_RNA	0	0	0
REACTOME_MITOTIC_M_M_G1_PHASES	0	0	0
REACTOME_MITOTIC_PROMETAPHASE	0	0	0
REACTOME_MRNA_3_END_PROCESSING	0	0	0
REACTOME_MRNA_PROCESSING	0	0	0
REACTOME_MRNA_SPLICING	0	0	0
REACTOME_NEP_NS2_INTERACTS_WITH_THE_CELLULAR_EXPORT_MACHINERY	0	0	0
REACTOME_NONSENSE_MEDIATED_DECAY_ENHANCED_BY_THE_EXON_JUNCTION_COMPLEX	0	0	0
REACTOME_PEPTIDE_CHAIN_ELONGATION	0	0	0
REACTOME_PROCESSING_OF_CAPPED_INTRON_CONTAINING_PRE_MRNA	0	0	0
REACTOME_RNA_POL_II_TRANSCRIPTION	0	0	0
REACTOME_SRP_DEPENDENT_COTRANSLATIONAL_PROTEIN_TARGETING_TO_MEMBRANE	0	0	0
REACTOME_TRANSCRIPTION	0	0	0
REACTOME_TRANSLATION	0	0	0
REACTOME_TRANSPORT_OF_MATURE_MRNA_DERIVED_FROM_AN_INTRONLESS_TRANSCRIPT	0	0	0
REACTOME_TRANSPORT_OF_MATURE_TRANSCRIPT_TO_CYTOPLASM	0	0	0
REACTOME_TRANSPORT_OF_RIBONUCLEOPROTEINS_INTO_THE_HOST_NUCLEUS	0	0	0
REACTOME_NUCLEOTIDE_EXCISION_REPAIR	4.98E-306	1.22E-304	5.37E-303
KEGG_CELL_CYCLE	2.19E-301	5.23E-300	2.36E-298
BIOCARTA_MTOR_PATHWAY	2.46E-298	5.76E-297	2.65E-295
KEGG_NUCLEOTIDE_EXCISION_REPAIR	4.59E-298	1.05E-296	4.94E-295
REACTOME_FORMATION_OF_TRANSCRIPTION_COUPLED_NER_TC_NER_REPAIR_COMPLEX	1.98E-297	4.43E-296	2.13E-294
REACTOME_TRANSCRIPTION_COUPLED_NER_TC_NER	5.65E-295	1.24E-293	6.09E-292
REACTOME_REGULATION_OF_GLUCOKINASE_BY_GLUCOKINASE_REGULATORY_PROTEIN	1.56E-293	3.35E-292	1.68E-290
REACTOME_ANTIVIRAL_MECHANISM_BY_IFN_STIMULATED_GENES	5.62E-293	1.19E-291	6.05E-290
KEGG_BASAL_TRANSCRIPTION_FACTORS	3.12E-290	6.45E-289	3.36E-287
REACTOME_HOST_INTERACTIONS_OF_HIV_FACTORS	1.08E-287	2.19E-286	1.16E-284
KEGG_OOCYTE_MEIOSIS	5.29E-284	1.06E-282	5.70E-281
REACTOME_TRNA_AMINOACYLATION	6.31E-276	1.24E-274	6.80E-273
REACTOME_RNA_POL_II_TRANSCRIPTION_PRE_INITIATION_AND_PROMOTER_OPENING	2.04E-274	3.92E-273	2.19E-271
REACTOME_REGULATION_OF_MITOTIC_CELL_CYCLE	3.81E-272	7.20E-271	4.10E-269
REACTOME_FORMATION_OF_INCISION_COMPLEX_IN_GG_NER	3.42E-269	6.35E-268	3.68E-266
KEGG_PROTEIN_EXPORT	5.71E-269	1.04E-267	6.15E-266
REACTOME_MRNA_SPLICING_MINOR_PATHWAY	1.40E-267	2.52E-266	1.51E-264
REACTOME_AUTODEGRADATION_OF_CDH1_BY_CDH1_APC_C	3.00E-264	5.29E-263	3.23E-261
REACTOME_INTERACTIONS_OF_VPR_WITH_HOST_CELLULAR_PROTEINS	3.67E-264	6.37E-263	3.95E-261
REACTOME_APC_C_CDC20_MEDIATED_DEGRADATION_OF_MITOTIC_PROTEINS	5.67E-259	9.69E-258	6.11E-256
REACTOME_MITOTIC_G2_G2_M_PHASES	3.73E-257	6.28E-256	4.02E-254
REACTOME_GLOBAL_GENOMIC_NER_GG_NER	9.76E-256	1.62E-254	1.05E-252
BIOCARTA_CTCF_PATHWAY	2.29E-254	3.74E-253	2.47E-251
REACTOME_CHROMOSOME_MAINTENANCE	5.33E-253	8.57E-252	5.74E-250
REACTOME_PROCESSING_OF_CAPPED_INTRONLESS_PRE_MRNA	2.60E-252	4.11E-251	2.80E-249
REACTOME_REGULATION_OF_MRNA_STABILITY_BY_PROTEINS_THAT_BIND_AU_RICH_ELEMENTS	1.64E-250	2.56E-249	1.77E-247
REACTOME_SIGNALING_BY_WNT	2.75E-249	4.23E-248	2.96E-246
REACTOME_PI3K_CASCADE	2.01E-247	3.05E-246	2.16E-244
REACTOME_MEIOSIS	3.16E-241	4.72E-240	3.40E-238
REACTOME_MRNA_DECAY_BY_5_TO_3_EXORIBONUCLEASE	1.61E-240	2.38E-239	1.74E-237
REACTOME_PI_METABOLISM	3.54E-237	5.15E-236	3.81E-234
REACTOME_PROCESSING_OF_INTRONLESS_PRE_MRNAS	1.20E-236	1.73E-235	1.29E-233
REACTOME_APC_C_CDH1_MEDIATED_DEGRADATION_OF_CDC20_AND_OTHER_APC_C_CDH1_TARGETED_PROTEINS_IN_LATE_MITOSIS_EARLY_G1	1.39E-236	1.97E-235	1.50E-233
REACTOME_RECRUITMENT_OF_MITOTIC_CENTROSOME_PROTEINS_AND_COMPLEXES	1.92E-235	2.68E-234	2.07E-232
REACTOME_RNA_POL_II_PRE_TRANSCRIPTION_EVENTS	2.48E-232	3.42E-231	2.67E-229
REACTOME_MRNA_CAPPING	1.35E-231	1.85E-230	1.46E-228
REACTOME_SIGNALING_BY_INSULIN_RECEPTOR	1.47E-230	1.98E-229	1.59E-227
REACTOME_G1_S_TRANSITION	1.75E-224	2.33E-223	1.89E-221
REACTOME_LOSS_OF_NLP_FROM_MITOTIC_CENTROSOMES	2.10E-224	2.75E-223	2.26E-221
REACTOME_ASSOCIATION_OF_TRIC_CCT_WITH_TARGET_PROTEINS_DURING_BIOSYNTHESIS	2.95E-224	3.82E-223	3.17E-221
REACTOME_MITOTIC_G1_G1_S_PHASES	9.52E-223	1.22E-221	1.03E-219
REACTOME_APC_CDC20_MEDIATED_DEGRADATION_OF_NEK2A	3.56E-221	4.51E-220	3.83E-218
REACTOME_ADAPTIVE_IMMUNE_SYSTEM	1.43E-220	1.79E-219	1.54E-217
REACTOME_DOWNREGULATION_OF_TGF_BETA_RECEPTOR_SIGNALING	2.23E-220	2.77E-219	2.41E-217
REACTOME_PKB_MEDIATED_EVENTS	1.15E-219	1.40E-218	1.23E-216
KEGG_MTOR_SIGNALING_PATHWAY	3.19E-219	3.87E-218	3.44E-216
REACTOME_INHIBITION_OF_THE_PROTEOLYTIC_ACTIVITY_OF_APC_C_REQUIRED_FOR_THE_ONSET_OF_ANAPHASE_BY_MITOTIC_SPINDLE_CHECKPOINT_COMPONENTS	5.40E-217	6.46E-216	5.82E-214
REACTOME_IMMUNE_SYSTEM	6.23E-213	7.38E-212	6.71E-210
REACTOME_TGF_BETA_RECEPTOR_SIGNALING_ACTIVATES_SMADS	8.91E-213	1.04E-211	9.60E-210
REACTOME_BRANCHED_CHAIN_AMINO_ACID_CATABOLISM	9.38E-213	1.09E-211	1.01E-209
REACTOME_GLUCOSE_TRANSPORT	1.05E-212	1.21E-211	1.13E-209
REACTOME_ACTIVATION_OF_NF_KAPPAB_IN_B_CELLS	5.95E-212	6.75E-211	6.41E-209
REACTOME_CYTOSOLIC_TRNA_AMINOACYLATION	1.03E-211	1.15E-210	1.11E-208
REACTOME_DESTABILIZATION_OF_MRNA_BY_AUF1_HNRNP_D0	1.23E-208	1.36E-207	1.32E-205
BIOCARTA_TEL_PATHWAY	2.90E-205	3.19E-204	3.13E-202
REACTOME_CYCLIN_E_ASSOCIATED_EVENTS_DURING_G1_S_TRANSITION_	2.09E-204	2.28E-203	2.25E-201
BIOCARTA_PROTEASOME_PATHWAY	4.50E-202	4.85E-201	4.85E-199
REACTOME_INSULIN_RECEPTOR_SIGNALLING_CASCADE	9.83E-202	1.05E-200	1.06E-198
BIOCARTA_RAB_PATHWAY	6.09E-195	6.43E-194	6.56E-192
REACTOME_S_PHASE	8.70E-194	9.09E-193	9.36E-191
REACTOME_SIGNALING_BY_THE_B_CELL_RECEPTOR_BCR	1.33E-193	1.37E-192	1.43E-190
REACTOME_SYNTHESIS_OF_PIPS_AT_THE_PLASMA_MEMBRANE	1.34E-193	1.37E-192	1.44E-190
REACTOME_MEIOTIC_SYNAPSIS	6.56E-191	6.67E-190	7.07E-188
REACTOME_CONVERSION_FROM_APC_C_CDC20_TO_APC_C_CDH1_IN_LATE_ANAPHASE	3.05E-190	3.07E-189	3.29E-187
REACTOME_SYNTHESIS_OF_DNA	5.09E-189	5.07E-188	5.48E-186
REACTOME_M_G1_TRANSITION	1.37E-188	1.35E-187	1.47E-185
REACTOME_DOWNSTREAM_SIGNALING_EVENTS_OF_B_CELL_RECEPTOR_BCR	3.47E-188	3.40E-187	3.74E-185
REACTOME_SIGNALING_BY_TGF_BETA_RECEPTOR_COMPLEX	2.52E-187	2.45E-186	2.72E-184
KEGG_REGULATION_OF_AUTOPHAGY	5.67E-187	5.46E-186	6.11E-184
BIOCARTA_CHREBP2_PATHWAY	4.94E-186	4.71E-185	5.32E-183
REACTOME_APOPTOTIC_EXECUTION_PHASE	5.79E-186	5.47E-185	6.23E-183
REACTOME_SYNTHESIS_OF_PIPS_AT_THE_EARLY_ENDOSOME_MEMBRANE	2.03E-185	1.90E-184	2.19E-182
REACTOME_DOWNSTREAM_TCR_SIGNALING	1.62E-184	1.50E-183	1.74E-181
REACTOME_APC_C_CDC20_MEDIATED_DEGRADATION_OF_CYCLIN_B	5.03E-184	4.63E-183	5.42E-181
REACTOME_SYNTHESIS_OF_PIPS_AT_THE_LATE_ENDOSOME_MEMBRANE	7.73E-184	7.06E-183	8.33E-181
REACTOME_PREFOLDIN_MEDIATED_TRANSFER_OF_SUBSTRATE_TO_CCT_TRIC	2.54E-183	2.30E-182	2.73E-180
REACTOME_RNA_POL_I_RNA_POL_III_AND_MITOCHONDRIAL_TRANSCRIPTION	1.04E-182	9.30E-182	1.12E-179
KEGG_MISMATCH_REPAIR	2.24E-182	2.00E-181	2.42E-179
REACTOME_AUTODEGRADATION_OF_THE_E3_UBIQUITIN_LIGASE_COP1	3.18E-182	2.81E-181	3.43E-179
KEGG_PROGESTERONE_MEDIATED_OOCYTE_MATURATION	5.19E-182	4.54E-181	5.59E-179
REACTOME_APOPTOSIS	2.33E-180	2.02E-179	2.51E-177
REACTOME_RNA_POL_I_TRANSCRIPTION_INITIATION	9.38E-180	8.08E-179	1.01E-176
KEGG_HUNTINGTONS_DISEASE	1.56E-179	1.33E-178	1.68E-176
REACTOME_G1_PHASE	2.82E-179	2.39E-178	3.04E-176
REACTOME_ORC1_REMOVAL_FROM_CHROMATIN	4.32E-179	3.63E-178	4.65E-176
REACTOME_P53_DEPENDENT_G1_DNA_DAMAGE_RESPONSE	7.25E-178	6.05E-177	7.81E-175
REACTOME_DEADENYLATION_OF_MRNA	1.14E-177	9.43E-177	1.23E-174
REACTOME_ACTIVATION_OF_ATR_IN_RESPONSE_TO_REPLICATION_STRESS	9.29E-177	7.64E-176	1.00E-173
REACTOME_SCF_BETA_TRCP_MEDIATED_DEGRADATION_OF_EMI1	9.42E-176	7.68E-175	1.01E-172
REACTOME_NEPHRIN_INTERACTIONS	4.23E-175	3.42E-174	4.55E-172
REACTOME_PROTEIN_FOLDING	1.65E-174	1.33E-173	1.78E-171
REACTOME_CYTOKINE_SIGNALING_IN_IMMUNE_SYSTEM	6.02E-171	4.80E-170	6.49E-168
KEGG_AMINOACYL_TRNA_BIOSYNTHESIS	2.29E-170	1.81E-169	2.47E-167
REACTOME_MEMBRANE_TRAFFICKING	1.55E-169	1.22E-168	1.67E-166
REACTOME_FORMATION_OF_RNA_POL_II_ELONGATION_COMPLEX_	1.36E-168	1.06E-167	1.46E-165
REACTOME_TCR_SIGNALING	5.23E-168	4.05E-167	5.63E-165
BIOCARTA_FAS_PATHWAY	8.58E-168	6.60E-167	9.25E-165
REACTOME_METABOLISM_OF_AMINO_ACIDS_AND_DERIVATIVES	1.24E-167	9.49E-167	1.34E-164
REACTOME_CDT1_ASSOCIATION_WITH_THE_CDC6_ORC_ORIGIN_COMPLEX	1.31E-167	9.92E-167	1.41E-164
REACTOME_CDK_MEDIATED_PHOSPHORYLATION_AND_REMOVAL_OF_CDC6	6.01E-166	4.53E-165	6.47E-163
REACTOME_SCFSKP2_MEDIATED_DEGRADATION_OF_P27_P21	2.41E-165	1.80E-164	2.59E-162
REACTOME_INSULIN_SYNTHESIS_AND_PROCESSING	4.57E-165	3.39E-164	4.92E-162
REACTOME_INTERFERON_SIGNALING	1.20E-164	8.83E-164	1.29E-161
KEGG_OXIDATIVE_PHOSPHORYLATION	3.08E-164	2.26E-163	3.32E-161
REACTOME_ASPARAGINE_N_LINKED_GLYCOSYLATION	6.48E-164	4.72E-163	6.98E-161
BIOCARTA_EIF4_PATHWAY	8.62E-164	6.23E-163	9.28E-161
REACTOME_TCA_CYCLE_AND_RESPIRATORY_ELECTRON_TRANSPORT	1.17E-163	8.39E-163	1.26E-160
KEGG_PROTEASOME	8.39E-163	5.99E-162	9.04E-160
BIOCARTA_BCELLSURVIVAL_PATHWAY	4.42E-162	3.13E-161	4.76E-159
REACTOME_FORMATION_OF_THE_HIV1_EARLY_ELONGATION_COMPLEX	4.63E-162	3.26E-161	4.98E-159
REACTOME_METABOLISM_OF_LIPIDS_AND_LIPOPROTEINS	8.11E-161	5.67E-160	8.73E-158
REACTOME_DESTABILIZATION_OF_MRNA_BY_BRF1	9.57E-161	6.65E-160	1.03E-157
REACTOME_RNA_POL_III_TRANSCRIPTION	7.56E-160	5.22E-159	8.14E-157
REACTOME_DESTABILIZATION_OF_MRNA_BY_TRISTETRAPROLIN_TTP	3.48E-159	2.39E-158	3.75E-156
REACTOME_DOWNREGULATION_OF_SMAD2_3_SMAD4_TRANSCRIPTIONAL_ACTIVITY	4.21E-159	2.87E-158	4.54E-156
BIOCARTA_EIF_PATHWAY	1.38E-158	9.32E-158	1.48E-155
REACTOME_REGULATION_OF_THE_FANCONI_ANEMIA_PATHWAY	1.59E-158	1.07E-157	1.71E-155
REACTOME_DOUBLE_STRAND_BREAK_REPAIR	3.01E-158	2.01E-157	3.24E-155
REACTOME_G2_M_CHECKPOINTS	2.70E-157	1.80E-156	2.91E-154
REACTOME_REGULATION_OF_APOPTOSIS	6.36E-157	4.20E-156	6.85E-154
REACTOME_TOLL_RECEPTOR_CASCADES	1.18E-155	7.73E-155	1.27E-152
REACTOME_P53_INDEPENDENT_G1_S_DNA_DAMAGE_CHECKPOINT	9.10E-155	5.94E-154	9.80E-152
REACTOME_PHOSPHORYLATION_OF_THE_APC_C	1.79E-153	1.16E-152	1.93E-150
BIOCARTA_P38MAPK_PATHWAY	2.00E-151	1.29E-150	2.15E-148
REACTOME_ASSEMBLY_OF_THE_PRE_REPLICATIVE_COMPLEX	2.42E-151	1.55E-150	2.61E-148
REACTOME_VIF_MEDIATED_DEGRADATION_OF_APOBEC3G	4.56E-151	2.91E-150	4.91E-148
BIOCARTA_ATRBRCA_PATHWAY	2.51E-150	1.59E-149	2.70E-147
KEGG_PYRIMIDINE_METABOLISM	5.46E-150	3.44E-149	5.88E-147
REACTOME_FANCONI_ANEMIA_PATHWAY	4.66E-148	2.92E-147	5.02E-145
KEGG_PURINE_METABOLISM	4.90E-148	3.05E-147	5.27E-145
REACTOME_INNATE_IMMUNE_SYSTEM	1.08E-147	6.66E-147	1.16E-144
REACTOME_APOPTOTIC_CLEAVAGE_OF_CELLULAR_PROTEINS	3.03E-147	1.86E-146	3.26E-144
REACTOME_INTEGRATION_OF_PROVIRUS	3.27E-147	2.00E-146	3.52E-144
KEGG_COLORECTAL_CANCER	1.28E-145	7.77E-145	1.38E-142
REACTOME_REGULATION_OF_ORNITHINE_DECARBOXYLASE_ODC	1.19E-144	7.20E-144	1.28E-141
REACTOME_ACTIVATED_TLR4_SIGNALLING	2.20E-144	1.32E-143	2.37E-141
BIOCARTA_MET_PATHWAY	3.50E-144	2.09E-143	3.77E-141
KEGG_P53_SIGNALING_PATHWAY	4.33E-144	2.58E-143	4.66E-141
REACTOME_TRANSPORT_TO_THE_GOLGI_AND_SUBSEQUENT_MODIFICATION	7.18E-144	4.25E-143	7.73E-141
REACTOME_RNA_POL_I_TRANSCRIPTION_TERMINATION	3.97E-142	2.34E-141	4.28E-139
REACTOME_CTNNB1_PHOSPHORYLATION_CASCADE	1.38E-141	8.09E-141	1.49E-138
BIOCARTA_DNAFRAGMENT_PATHWAY	1.54E-141	8.98E-141	1.66E-138
REACTOME_TRAF6_MEDIATED_INDUCTION_OF_NFKB_AND_MAP_KINASES_UPON_TLR7_8_OR_9_ACTIVATION	1.85E-141	1.07E-140	1.99E-138
REACTOME_TRIF_MEDIATED_TLR3_SIGNALING	1.95E-140	1.13E-139	2.10E-137
REACTOME_GOLGI_ASSOCIATED_VESICLE_BIOGENESIS	2.31E-139	1.32E-138	2.49E-136
REACTOME_ENDOSOMAL_SORTING_COMPLEX_REQUIRED_FOR_TRANSPORT_ESCRT	3.13E-139	1.78E-138	3.37E-136
REACTOME_ER_PHAGOSOME_PATHWAY	3.80E-139	2.15E-138	4.09E-136
REACTOME_POST_TRANSLATIONAL_PROTEIN_MODIFICATION	8.35E-139	4.71E-138	9.00E-136
REACTOME_FORMATION_OF_TUBULIN_FOLDING_INTERMEDIATES_BY_CCT_TRIC	2.89E-138	1.62E-137	3.11E-135
BIOCARTA_VEGF_PATHWAY	9.51E-138	5.31E-137	1.02E-134
REACTOME_PHOSPHOLIPID_METABOLISM	1.11E-137	6.16E-137	1.19E-134
REACTOME_MTORC1_MEDIATED_SIGNALLING	1.12E-136	6.21E-136	1.21E-133
REACTOME_MYD88_MAL_CASCADE_INITIATED_ON_PLASMA_MEMBRANE	7.67E-136	4.22E-135	8.26E-133
REACTOME_CROSS_PRESENTATION_OF_SOLUBLE_EXOGENOUS_ANTIGENS_ENDOSOMES	1.43E-135	7.81E-135	1.54E-132
REACTOME_TRANS_GOLGI_NETWORK_VESICLE_BUDDING	1.34E-134	7.28E-134	1.44E-131
REACTOME_METABOLISM_OF_NUCLEOTIDES	4.82E-134	2.61E-133	5.19E-131
REACTOME_RESPIRATORY_ELECTRON_TRANSPORT_ATP_SYNTHESIS_BY_CHEMIOSMOTIC_COUPLING_AND_HEAT_PRODUCTION_BY_UNCOUPLING_PROTEINS_	4.22E-132	2.27E-131	4.55E-129
KEGG_INSULIN_SIGNALING_PATHWAY	1.19E-131	6.37E-131	1.28E-128
KEGG_VALINE_LEUCINE_AND_ISOLEUCINE_DEGRADATION	2.09E-131	1.11E-130	2.25E-128
REACTOME_ZINC_TRANSPORTERS	3.81E-131	2.02E-130	4.10E-128
REACTOME_NOTCH1_INTRACELLULAR_DOMAIN_REGULATES_TRANSCRIPTION	1.93E-130	1.02E-129	2.08E-127
REACTOME_DEPOSITION_OF_NEW_CENPA_CONTAINING_NUCLEOSOMES_AT_THE_CENTROMERE	2.38E-130	1.25E-129	2.57E-127
KEGG_NON_HOMOLOGOUS_END_JOINING	7.27E-130	3.80E-129	7.83E-127
REACTOME_TRANSCRIPTIONAL_ACTIVITY_OF_SMAD2_SMAD3_SMAD4_HETEROTRIMER	2.28E-129	1.19E-128	2.45E-126
REACTOME_TELOMERE_MAINTENANCE	3.58E-129	1.85E-128	3.86E-126
KEGG_ALZHEIMERS_DISEASE	5.20E-129	2.68E-128	5.60E-126
KEGG_RNA_POLYMERASE	5.40E-129	2.77E-128	5.82E-126
REACTOME_ANTIGEN_PROCESSING_CROSS_PRESENTATION	6.54E-129	3.34E-128	7.04E-126
REACTOME_IRAK2_MEDIATED_ACTIVATION_OF_TAK1_COMPLEX_UPON_TLR7_8_OR_9_STIMULATION	1.92E-128	9.78E-128	2.07E-125
REACTOME_RNA_POL_III_TRANSCRIPTION_INITIATION_FROM_TYPE_3_PROMOTER	3.53E-128	1.79E-127	3.80E-125
KEGG_PHOSPHATIDYLINOSITOL_SIGNALING_SYSTEM	7.25E-128	3.65E-127	7.81E-125
KEGG_HOMOLOGOUS_RECOMBINATION	2.20E-127	1.10E-126	2.37E-124
REACTOME_FATTY_ACID_TRIACYLGLYCEROL_AND_KETONE_BODY_METABOLISM	5.29E-127	2.64E-126	5.70E-124
KEGG_LYSINE_DEGRADATION	6.34E-127	3.15E-126	6.83E-124
REACTOME_ENERGY_DEPENDENT_REGULATION_OF_MTOR_BY_LKB1_AMPK	2.08E-126	1.03E-125	2.24E-123
KEGG_CYSTEINE_AND_METHIONINE_METABOLISM	8.00E-126	3.94E-125	8.62E-123
REACTOME_SIGNALING_BY_CONSTITUTIVELY_ACTIVE_EGFR	9.26E-125	4.53E-124	9.97E-122
REACTOME_SIGNALING_BY_NOTCH	3.56E-124	1.74E-123	3.84E-121
REACTOME_MITOCHONDRIAL_TRNA_AMINOACYLATION	8.90E-124	4.32E-123	9.58E-121
REACTOME_SLBP_DEPENDENT_PROCESSING_OF_REPLICATION_DEPENDENT_HISTONE_PRE_MRNAS	9.52E-123	4.60E-122	1.02E-119
REACTOME_NFKB_AND_MAP_KINASES_ACTIVATION_MEDIATED_BY_TLR4_SIGNALING_REPERTOIRE	1.13E-121	5.46E-121	1.22E-118
REACTOME_SLC_MEDIATED_TRANSMEMBRANE_TRANSPORT	1.91E-121	9.16E-121	2.06E-118
REACTOME_PLATELET_SENSITIZATION_BY_LDL	1.94E-120	9.22E-120	2.08E-117
REACTOME_PERK_REGULATED_GENE_EXPRESSION	1.09E-119	5.17E-119	1.17E-116
REACTOME_NEGATIVE_REGULATORS_OF_RIG_I_MDA5_SIGNALING	1.99E-119	9.38E-119	2.14E-116
REACTOME_TIE2_SIGNALING	6.89E-118	3.24E-117	7.42E-115
REACTOME_SIGNALING_BY_NOTCH1	8.39E-118	3.93E-117	9.04E-115
REACTOME_SIGNALLING_BY_NGF	2.37E-117	1.11E-116	2.56E-114
REACTOME_E2F_MEDIATED_REGULATION_OF_DNA_REPLICATION	2.12E-116	9.86E-116	2.29E-113
REACTOME_IONOTROPIC_ACTIVITY_OF_KAINATE_RECEPTORS	3.92E-116	1.81E-115	4.23E-113
KEGG_PARKINSONS_DISEASE	5.10E-116	2.35E-115	5.49E-113
KEGG_WNT_SIGNALING_PATHWAY	1.22E-115	5.59E-115	1.31E-112
KEGG_ERBB_SIGNALING_PATHWAY	1.92E-115	8.77E-115	2.07E-112
REACTOME_VITAMIN_B5_PANTOTHENATE_METABOLISM	3.49E-115	1.59E-114	3.76E-112
REACTOME_FACTORS_INVOLVED_IN_MEGAKARYOCYTE_DEVELOPMENT_AND_PLATELET_PRODUCTION	3.97E-115	1.80E-114	4.28E-112
BIOCARTA_PTC1_PATHWAY	6.50E-115	2.93E-114	7.00E-112
KEGG_CHRONIC_MYELOID_LEUKEMIA	8.02E-115	3.60E-114	8.64E-112
REACTOME_MEIOTIC_RECOMBINATION	3.18E-114	1.42E-113	3.42E-111
KEGG_SNARE_INTERACTIONS_IN_VESICULAR_TRANSPORT	2.86E-113	1.27E-112	3.08E-110
REACTOME_RIG_I_MDA5_MEDIATED_INDUCTION_OF_IFN_ALPHA_BETA_PATHWAYS	3.45E-113	1.53E-112	3.72E-110
REACTOME_SIGNALING_BY_EGFR_IN_CANCER	2.49E-112	1.10E-111	2.68E-109
KEGG_RIG_I_LIKE_RECEPTOR_SIGNALING_PATHWAY	2.99E-112	1.31E-111	3.22E-109
KEGG_GLIOMA	3.41E-112	1.49E-111	3.67E-109
REACTOME_POST_TRANSLATIONAL_MODIFICATION_SYNTHESIS_OF_GPI_ANCHORED_PROTEINS	3.70E-112	1.61E-111	3.99E-109
BIOCARTA_GCR_PATHWAY	5.91E-112	2.57E-111	6.37E-109
BIOCARTA_ALK_PATHWAY	1.03E-110	4.47E-110	1.11E-107
REACTOME_TRANSMEMBRANE_TRANSPORT_OF_SMALL_MOLECULES	1.58E-110	6.83E-110	1.71E-107
REACTOME_CIRCADIAN_CLOCK	1.76E-110	7.53E-110	1.89E-107
REACTOME_SULFUR_AMINO_ACID_METABOLISM	3.70E-110	1.58E-109	3.98E-107
REACTOME_SMAD2_SMAD3_SMAD4_HETEROTRIMER_REGULATES_TRANSCRIPTION	4.21E-110	1.79E-109	4.53E-107
REACTOME_MAP_KINASE_ACTIVATION_IN_TLR_CASCADE	4.64E-110	1.97E-109	5.00E-107
KEGG_GLYCOSYLPHOSPHATIDYLINOSITOL_GPI_ANCHOR_BIOSYNTHESIS	6.58E-110	2.78E-109	7.09E-107
REACTOME_REGULATION_OF_PYRUVATE_DEHYDROGENASE_PDH_COMPLEX	9.82E-110	4.13E-109	1.06E-106
REACTOME_SIGNALING_BY_FGFR_IN_DISEASE	1.87E-109	7.84E-109	2.01E-106
KEGG_TERPENOID_BACKBONE_BIOSYNTHESIS	2.06E-109	8.61E-109	2.22E-106
REACTOME_REGULATION_OF_AMPK_ACTIVITY_VIA_LKB1	8.12E-109	3.38E-108	8.75E-106
REACTOME_TRAF6_MEDIATED_INDUCTION_OF_TAK1_COMPLEX	3.54E-108	1.47E-107	3.82E-105
KEGG_NEUROTROPHIN_SIGNALING_PATHWAY	2.41E-107	9.95E-107	2.60E-104
BIOCARTA_FCER1_PATHWAY	1.91E-106	7.85E-106	2.06E-103
KEGG_LONG_TERM_POTENTIATION	3.29E-106	1.35E-105	3.54E-103
REACTOME_SIGNALING_BY_FGFR1_FUSION_MUTANTS	1.01E-105	4.11E-105	1.09E-102
BIOCARTA_NFAT_PATHWAY	2.08E-105	8.43E-105	2.23E-102
REACTOME_RESPIRATORY_ELECTRON_TRANSPORT	2.57E-105	1.04E-104	2.76E-102
KEGG_SMALL_CELL_LUNG_CANCER	1.54E-104	6.21E-104	1.66E-101
REACTOME_JNK_C_JUN_KINASES_PHOSPHORYLATION_AND_ACTIVATION_MEDIATED_BY_ACTIVATED_HUMAN_TAK1	1.98E-104	7.97E-104	2.14E-101
BIOCARTA_TGFB_PATHWAY	9.25E-104	3.70E-103	9.96E-101
REACTOME_METABOLISM_OF_CARBOHYDRATES	1.48E-103	5.92E-103	1.60E-100
BIOCARTA_AKAP95_PATHWAY	2.15E-103	8.56E-103	2.32E-100
BIOCARTA_CDC42RAC_PATHWAY	3.62E-103	1.44E-102	3.90E-100
KEGG_ENDOCYTOSIS	1.52E-102	6.01E-102	1.64E-99
KEGG_PANCREATIC_CANCER	1.66E-102	6.52E-102	1.79E-99
REACTOME_HOMOLOGOUS_RECOMBINATION_REPAIR_OF_REPLICATION_INDEPENDENT_DOUBLE_STRAND_BREAKS	2.58E-102	1.01E-101	2.77E-99
REACTOME_DESTABILIZATION_OF_MRNA_BY_KSRP	1.95E-101	7.60E-101	2.10E-98
REACTOME_PYRUVATE_METABOLISM	2.74E-101	1.06E-100	2.95E-98
REACTOME_DIABETES_PATHWAYS	2.85E-101	1.10E-100	3.07E-98
BIOCARTA_41BB_PATHWAY	1.95E-100	7.53E-100	2.10E-97
REACTOME_SIGNALING_BY_ILS	5.12E-100	1.97E-99	5.51E-97
KEGG_PROPANOATE_METABOLISM	6.05E-100	2.32E-99	6.52E-97
REACTOME_RNA_POL_III_TRANSCRIPTION_INITIATION_FROM_TYPE_2_PROMOTER	6.85E-100	2.62E-99	7.38E-97
REACTOME_VIRAL_MESSENGER_RNA_SYNTHESIS	8.81E-100	3.35E-99	9.49E-97
REACTOME_RNA_POL_I_TRANSCRIPTION	2.03E-99	7.71E-99	2.19E-96
KEGG_PATHWAYS_IN_CANCER	7.36E-99	2.78E-98	7.93E-96
BIOCARTA_MAPK_PATHWAY	8.79E-99	3.31E-98	9.46E-96
KEGG_T_CELL_RECEPTOR_SIGNALING_PATHWAY	9.32E-99	3.50E-98	1.00E-95
KEGG_PEROXISOME	4.12E-98	1.54E-97	4.44E-95
BIOCARTA_PAR1_PATHWAY	2.52E-97	9.41E-97	2.72E-94
KEGG_DNA_REPLICATION	5.30E-97	1.97E-96	5.70E-94
REACTOME_ACTIVATION_OF_GENES_BY_ATF4	7.96E-97	2.94E-96	8.57E-94
REACTOME_DOWNSTREAM_SIGNAL_TRANSDUCTION	1.97E-96	7.27E-96	2.12E-93
BIOCARTA_TNFR1_PATHWAY	2.47E-96	9.09E-96	2.66E-93
KEGG_TOLL_LIKE_RECEPTOR_SIGNALING_PATHWAY	2.85E-96	1.04E-95	3.06E-93
REACTOME_SYNTHESIS_OF_PIPS_AT_THE_GOLGI_MEMBRANE	3.04E-96	1.11E-95	3.27E-93
BIOCARTA_ACTINY_PATHWAY	4.05E-96	1.47E-95	4.36E-93
REACTOME_CTLA4_INHIBITORY_SIGNALING	5.49E-96	1.99E-95	5.91E-93
REACTOME_RNA_POL_III_TRANSCRIPTION_TERMINATION	6.36E-96	2.30E-95	6.85E-93
KEGG_MELANOMA	6.74E-96	2.43E-95	7.26E-93
REACTOME_IL1_SIGNALING	7.95E-96	2.85E-95	8.56E-93
KEGG_PROSTATE_CANCER	1.65E-95	5.90E-95	1.78E-92
REACTOME_SIGNALING_BY_FGFR1_MUTANTS	1.65E-95	5.90E-95	1.78E-92
REACTOME_APOPTOSIS_INDUCED_DNA_FRAGMENTATION	1.89E-95	6.72E-95	2.04E-92
BIOCARTA_HIVNEF_PATHWAY	6.23E-95	2.21E-94	6.71E-92
REACTOME_FORMATION_OF_ATP_BY_CHEMIOSMOTIC_COUPLING	7.46E-95	2.63E-94	8.03E-92
REACTOME_PPARA_ACTIVATES_GENE_EXPRESSION	2.12E-94	7.45E-94	2.28E-91
REACTOME_NGF_SIGNALLING_VIA_TRKA_FROM_THE_PLASMA_MEMBRANE	9.05E-94	3.17E-93	9.74E-91
REACTOME_REGULATION_OF_SIGNALING_BY_CBL	1.25E-93	4.38E-93	1.35E-90
REACTOME_MRNA_DECAY_BY_3_TO_5_EXORIBONUCLEASE	1.67E-93	5.81E-93	1.80E-90
REACTOME_SIGNALING_BY_ERBB2	5.02E-93	1.74E-92	5.41E-90
REACTOME_REPAIR_SYNTHESIS_FOR_GAP_FILLING_BY_DNA_POL_IN_TC_NER	5.33E-93	1.85E-92	5.74E-90
KEGG_N_GLYCAN_BIOSYNTHESIS	7.17E-93	2.47E-92	7.72E-90
REACTOME_SIGNALING_BY_FGFR_MUTANTS	9.96E-93	3.43E-92	1.07E-89
BIOCARTA_PTEN_PATHWAY	1.07E-92	3.67E-92	1.15E-89
REACTOME_HEMOSTASIS	2.76E-92	9.43E-92	2.97E-89
KEGG_VASOPRESSIN_REGULATED_WATER_REABSORPTION	2.93E-92	9.97E-92	3.15E-89
REACTOME_PURINE_METABOLISM	7.24E-92	2.46E-91	7.79E-89
REACTOME_NOD1_2_SIGNALING_PATHWAY	1.50E-91	5.06E-91	1.61E-88
BIOCARTA_EDG1_PATHWAY	4.43E-91	1.50E-90	4.78E-88
BIOCARTA_CASPASE_PATHWAY	7.41E-91	2.49E-90	7.98E-88
KEGG_TGF_BETA_SIGNALING_PATHWAY	7.61E-90	2.55E-89	8.20E-87
KEGG_RENAL_CELL_CARCINOMA	7.87E-90	2.63E-89	8.48E-87
REACTOME_ACTIVATION_OF_THE_PRE_REPLICATIVE_COMPLEX	1.12E-89	3.73E-89	1.21E-86
REACTOME_SIGNALING_BY_FGFR	4.98E-89	1.65E-88	5.36E-86
REACTOME_REGULATION_OF_RHEB_GTPASE_ACTIVITY_BY_AMPK	1.24E-88	4.10E-88	1.33E-85
REACTOME_METAL_ION_SLC_TRANSPORTERS	1.27E-88	4.20E-88	1.37E-85
KEGG_INOSITOL_PHOSPHATE_METABOLISM	2.40E-88	7.91E-88	2.59E-85
REACTOME_BIOSYNTHESIS_OF_THE_N_GLYCAN_PRECURSOR_DOLICHOL_LIPID_LINKED_OLIGOSACCHARIDE_LLO_AND_TRANSFER_TO_A_NASCENT_PROTEIN	4.05E-88	1.33E-87	4.36E-85
KEGG_APOPTOSIS	5.38E-88	1.76E-87	5.80E-85
BIOCARTA_IGF1_PATHWAY	1.73E-87	5.64E-87	1.86E-84
BIOCARTA_TCR_PATHWAY	3.70E-87	1.20E-86	3.99E-84
REACTOME_PYRUVATE_METABOLISM_AND_CITRIC_ACID_TCA_CYCLE	1.10E-86	3.58E-86	1.19E-83
KEGG_VALINE_LEUCINE_AND_ISOLEUCINE_BIOSYNTHESIS	1.24E-86	4.00E-86	1.33E-83
REACTOME_REGULATORY_RNA_PATHWAYS	1.56E-86	5.02E-86	1.68E-83
REACTOME_EARLY_PHASE_OF_HIV_LIFE_CYCLE	4.10E-86	1.32E-85	4.42E-83
BIOCARTA_GPCR_PATHWAY	2.69E-85	8.63E-85	2.90E-82
REACTOME_TRANSCRIPTIONAL_REGULATION_OF_WHITE_ADIPOCYTE_DIFFERENTIATION	2.42E-84	7.75E-84	2.61E-81
REACTOME_EXTENSION_OF_TELOMERES	4.09E-84	1.30E-83	4.41E-81
REACTOME_ABORTIVE_ELONGATION_OF_HIV1_TRANSCRIPT_IN_THE_ABSENCE_OF_TAT	6.51E-84	2.07E-83	7.01E-81
BIOCARTA_INSULIN_PATHWAY	4.54E-83	1.44E-82	4.89E-80
KEGG_MAPK_SIGNALING_PATHWAY	4.61E-83	1.46E-82	4.96E-80
REACTOME_ANTIGEN_PRESENTATION_FOLDING_ASSEMBLY_AND_PEPTIDE_LOADING_OF_CLASS_I_MHC	1.38E-82	4.35E-82	1.49E-79
REACTOME_UNFOLDED_PROTEIN_RESPONSE	1.98E-82	6.22E-82	2.13E-79
BIOCARTA_ATM_PATHWAY	2.26E-82	7.09E-82	2.44E-79
BIOCARTA_ARF_PATHWAY	4.29E-82	1.34E-81	4.62E-79
REACTOME_PURINE_SALVAGE	4.69E-82	1.46E-81	5.05E-79
REACTOME_DCC_MEDIATED_ATTRACTIVE_SIGNALING	1.22E-81	3.78E-81	1.31E-78
REACTOME_ELONGATION_ARREST_AND_RECOVERY	1.26E-81	3.90E-81	1.36E-78
KEGG_FATTY_ACID_METABOLISM	3.29E-81	1.01E-80	3.54E-78
REACTOME_NEURONAL_SYSTEM	2.04E-80	6.28E-80	2.20E-77
REACTOME_TRANSMISSION_ACROSS_CHEMICAL_SYNAPSES	2.39E-80	7.34E-80	2.58E-77
REACTOME_GLYCOGEN_BREAKDOWN_GLYCOGENOLYSIS	5.56E-80	1.70E-79	5.98E-77
REACTOME_SIGNALING_BY_ERBB4	9.59E-80	2.93E-79	1.03E-76
REACTOME_MAPK_TARGETS_NUCLEAR_EVENTS_MEDIATED_BY_MAP_KINASES	2.19E-79	6.67E-79	2.36E-76
REACTOME_INSULIN_RECEPTOR_RECYCLING	3.45E-79	1.05E-78	3.71E-76
REACTOME_OPIOID_SIGNALLING	1.96E-78	5.93E-78	2.11E-75
REACTOME_CYCLIN_A_B1_ASSOCIATED_EVENTS_DURING_G2_M_TRANSITION	2.68E-77	8.09E-77	2.89E-74
REACTOME_PLC_BETA_MEDIATED_EVENTS	8.16E-77	2.46E-76	8.79E-74
KEGG_PYRUVATE_METABOLISM	8.92E-77	2.68E-76	9.61E-74
REACTOME_METABOLISM_OF_POLYAMINES	2.37E-76	7.08E-76	2.55E-73
REACTOME_RNA_POL_III_CHAIN_ELONGATION	7.81E-76	2.33E-75	8.42E-73
BIOCARTA_VIP_PATHWAY	1.02E-75	3.03E-75	1.10E-72
REACTOME_ACTIVATED_AMPK_STIMULATES_FATTY_ACID_OXIDATION_IN_MUSCLE	1.06E-75	3.15E-75	1.14E-72
REACTOME_MICRORNA_MIRNA_BIOGENESIS	2.37E-75	7.03E-75	2.56E-72
BIOCARTA_CHEMICAL_PATHWAY	1.13E-74	3.32E-74	1.21E-71
REACTOME_PACKAGING_OF_TELOMERE_ENDS	2.83E-74	8.33E-74	3.05E-71
BIOCARTA_AKT_PATHWAY	3.68E-74	1.08E-73	3.96E-71
REACTOME_ACTIVATION_OF_IRF3_IRF7_MEDIATED_BY_TBK1_IKK_EPSILON	7.21E-74	2.11E-73	7.76E-71
BIOCARTA_SKP2E2F_PATHWAY	8.91E-74	2.60E-73	9.60E-71
REACTOME_DEVELOPMENTAL_BIOLOGY	1.16E-73	3.38E-73	1.25E-70
REACTOME_PI3K_AKT_ACTIVATION	6.93E-73	2.01E-72	7.47E-70
BIOCARTA_AT1R_PATHWAY	1.43E-72	4.15E-72	1.55E-69
BIOCARTA_RAC1_PATHWAY	1.88E-72	5.41E-72	2.02E-69
REACTOME_INHIBITION_OF_REPLICATION_INITIATION_OF_DAMAGED_DNA_BY_RB1_E2F1	2.10E-72	6.04E-72	2.26E-69
REACTOME_G_ALPHA1213_SIGNALLING_EVENTS	2.13E-72	6.11E-72	2.29E-69
REACTOME_SYNTHESIS_OF_GLYCOSYLPHOSPHATIDYLINOSITOL_GPI	3.36E-72	9.62E-72	3.62E-69
REACTOME_NUCLEOTIDE_BINDING_DOMAIN_LEUCINE_RICH_REPEAT_CONTAINING_RECEPTOR_NLR_SIGNALING_PATHWAYS	3.42E-72	9.76E-72	3.68E-69
BIOCARTA_NDKDYNAMIN_PATHWAY	8.13E-72	2.32E-71	8.76E-69
BIOCARTA_RACCYCD_PATHWAY	1.20E-71	3.40E-71	1.29E-68
BIOCARTA_HCMV_PATHWAY	1.93E-71	5.46E-71	2.07E-68
KEGG_NON_SMALL_CELL_LUNG_CANCER	2.51E-71	7.09E-71	2.70E-68
REACTOME_DARPP_32_EVENTS	1.70E-70	4.80E-70	1.83E-67
REACTOME_P75_NTR_RECEPTOR_MEDIATED_SIGNALLING	1.75E-70	4.92E-70	1.88E-67
BIOCARTA_AKAPCENTROSOME_PATHWAY	5.23E-70	1.47E-69	5.63E-67
REACTOME_SYNTHESIS_AND_INTERCONVERSION_OF_NUCLEOTIDE_DI_AND_TRIPHOSPHATES	7.38E-70	2.06E-69	7.95E-67
REACTOME_LAGGING_STRAND_SYNTHESIS	1.07E-69	3.00E-69	1.16E-66
KEGG_EPITHELIAL_CELL_SIGNALING_IN_HELICOBACTER_PYLORI_INFECTION	2.06E-69	5.72E-69	2.21E-66
BIOCARTA_MEF2D_PATHWAY	5.87E-69	1.63E-68	6.32E-66
KEGG_REGULATION_OF_ACTIN_CYTOSKELETON	6.34E-69	1.76E-68	6.83E-66
BIOCARTA_SARS_PATHWAY	8.88E-69	2.45E-68	9.56E-66
KEGG_ADHERENS_JUNCTION	1.22E-68	3.36E-68	1.31E-65
REACTOME_ASSOCIATION_OF_LICENSING_FACTORS_WITH_THE_PRE_REPLICATIVE_COMPLEX	4.23E-68	1.16E-67	4.55E-65
KEGG_B_CELL_RECEPTOR_SIGNALING_PATHWAY	4.75E-68	1.30E-67	5.11E-65
REACTOME_PRE_NOTCH_EXPRESSION_AND_PROCESSING	1.10E-67	2.99E-67	1.18E-64
BIOCARTA_D4GDI_PATHWAY	4.49E-67	1.22E-66	4.83E-64
BIOCARTA_WNT_PATHWAY	6.57E-67	1.79E-66	7.08E-64
BIOCARTA_RARRXR_PATHWAY	7.54E-67	2.04E-66	8.12E-64
BIOCARTA_TFF_PATHWAY	8.31E-67	2.25E-66	8.94E-64
REACTOME_REGULATION_OF_INSULIN_SECRETION_BY_GLUCAGON_LIKE_PEPTIDE1	1.12E-66	3.02E-66	1.20E-63
REACTOME_CHOLESTEROL_BIOSYNTHESIS	1.23E-66	3.31E-66	1.32E-63
REACTOME_SIGNALING_BY_PDGF	1.24E-66	3.34E-66	1.34E-63
KEGG_NOD_LIKE_RECEPTOR_SIGNALING_PATHWAY	4.62E-66	1.24E-65	4.97E-63
BIOCARTA_G1_PATHWAY	5.36E-66	1.43E-65	5.77E-63
REACTOME_NETRIN1_SIGNALING	8.03E-66	2.14E-65	8.65E-63
REACTOME_TRANSFERRIN_ENDOCYTOSIS_AND_RECYCLING	9.26E-66	2.46E-65	9.98E-63
BIOCARTA_PPARA_PATHWAY	4.41E-65	1.17E-64	4.75E-62
REACTOME_ACTIVATION_OF_KAINATE_RECEPTORS_UPON_GLUTAMATE_BINDING	4.81E-65	1.27E-64	5.19E-62
BIOCARTA_CREB_PATHWAY	5.72E-65	1.51E-64	6.17E-62
REACTOME_DOWNSTREAM_SIGNALING_OF_ACTIVATED_FGFR	9.62E-65	2.53E-64	1.04E-61
BIOCARTA_CELLCYCLE_PATHWAY	1.02E-64	2.68E-64	1.10E-61
BIOCARTA_NOS1_PATHWAY	1.12E-64	2.93E-64	1.20E-61
BIOCARTA_P27_PATHWAY	1.47E-64	3.83E-64	1.58E-61
REACTOME_ACTIVATION_OF_RAC	2.68E-64	7.00E-64	2.89E-61
REACTOME_NEUROTRANSMITTER_RECEPTOR_BINDING_AND_DOWNSTREAM_TRANSMISSION_IN_THE_POSTSYNAPTIC_CELL	6.95E-64	1.81E-63	7.49E-61
KEGG_FC_GAMMA_R_MEDIATED_PHAGOCYTOSIS	8.48E-64	2.20E-63	9.13E-61
BIOCARTA_HDAC_PATHWAY	2.14E-63	5.55E-63	2.31E-60
REACTOME_PLATELET_HOMEOSTASIS	3.00E-63	7.75E-63	3.23E-60
BIOCARTA_EGF_PATHWAY	5.57E-63	1.43E-62	6.00E-60
REACTOME_POL_SWITCHING	1.66E-62	4.27E-62	1.79E-59
REACTOME_ANTIGEN_ACTIVATES_B_CELL_RECEPTOR_LEADING_TO_GENERATION_OF_SECOND_MESSENGERS	1.92E-62	4.91E-62	2.06E-59
REACTOME_CREB_PHOSPHORYLATION_THROUGH_THE_ACTIVATION_OF_CAMKII	2.97E-62	7.60E-62	3.20E-59
BIOCARTA_PML_PATHWAY	3.11E-62	7.93E-62	3.34E-59
BIOCARTA_GLEEVEC_PATHWAY	4.85E-62	1.24E-61	5.23E-59
BIOCARTA_PDGF_PATHWAY	2.12E-61	5.38E-61	2.28E-58
KEGG_LONG_TERM_DEPRESSION	2.21E-61	5.59E-61	2.37E-58
BIOCARTA_GSK3_PATHWAY	5.29E-61	1.34E-60	5.70E-58
REACTOME_L1CAM_INTERACTIONS	5.32E-61	1.34E-60	5.73E-58
REACTOME_GAB1_SIGNALOSOME	7.89E-61	1.98E-60	8.50E-58
REACTOME_COSTIMULATION_BY_THE_CD28_FAMILY	1.39E-60	3.50E-60	1.50E-57
BIOCARTA_EIF2_PATHWAY	1.46E-60	3.64E-60	1.57E-57
REACTOME_CITRIC_ACID_CYCLE_TCA_CYCLE	6.60E-60	1.65E-59	7.11E-57
REACTOME_IL_3_5_AND_GM_CSF_SIGNALING	1.33E-59	3.31E-59	1.43E-56
REACTOME_ENOS_ACTIVATION_AND_REGULATION	1.61E-59	4.00E-59	1.73E-56
KEGG_VASCULAR_SMOOTH_MUSCLE_CONTRACTION	3.34E-59	8.28E-59	3.59E-56
BIOCARTA_ECM_PATHWAY	1.09E-58	2.71E-58	1.18E-55
KEGG_PANTOTHENATE_AND_COA_BIOSYNTHESIS	1.36E-58	3.35E-58	1.46E-55
REACTOME_DAG_AND_IP3_SIGNALING	1.38E-58	3.39E-58	1.48E-55
REACTOME_PLATELET_ACTIVATION_SIGNALING_AND_AGGREGATION	1.58E-58	3.89E-58	1.70E-55
KEGG_PATHOGENIC_ESCHERICHIA_COLI_INFECTION	8.42E-58	2.07E-57	9.07E-55
REACTOME_MITOCHONDRIAL_PROTEIN_IMPORT	1.24E-57	3.02E-57	1.33E-54
REACTOME_CA_DEPENDENT_EVENTS	1.53E-57	3.74E-57	1.65E-54
KEGG_FC_EPSILON_RI_SIGNALING_PATHWAY	5.58E-57	1.36E-56	6.01E-54
BIOCARTA_MITOCHONDRIA_PATHWAY	1.85E-56	4.49E-56	1.99E-53
BIOCARTA_CARM1_PATHWAY	5.54E-56	1.34E-55	5.97E-53
REACTOME_GLUCOSE_METABOLISM	9.10E-56	2.20E-55	9.80E-53
REACTOME_SIGNALING_BY_HIPPO	1.14E-55	2.75E-55	1.23E-52
REACTOME_POST_NMDA_RECEPTOR_ACTIVATION_EVENTS	1.32E-55	3.19E-55	1.42E-52
KEGG_GNRH_SIGNALING_PATHWAY	1.49E-55	3.58E-55	1.61E-52
REACTOME_ACTIVATION_OF_CHAPERONES_BY_ATF6_ALPHA	5.72E-55	1.37E-54	6.17E-52
KEGG_AMINO_SUGAR_AND_NUCLEOTIDE_SUGAR_METABOLISM	6.66E-55	1.59E-54	7.17E-52
REACTOME_EGFR_DOWNREGULATION	1.36E-54	3.25E-54	1.47E-51
BIOCARTA_IL2RB_PATHWAY	1.49E-54	3.55E-54	1.61E-51
BIOCARTA_MCM_PATHWAY	1.68E-54	4.00E-54	1.81E-51
BIOCARTA_PTDINS_PATHWAY	1.90E-54	4.51E-54	2.05E-51
REACTOME_INTEGRATION_OF_ENERGY_METABOLISM	2.73E-54	6.46E-54	2.94E-51
KEGG_CYTOSOLIC_DNA_SENSING_PATHWAY	2.74E-54	6.48E-54	2.95E-51
REACTOME_ACTIVATION_OF_NMDA_RECEPTOR_UPON_GLUTAMATE_BINDING_AND_POSTSYNAPTIC_EVENTS	3.02E-54	7.12E-54	3.25E-51
REACTOME_PHASE_II_CONJUGATION	3.42E-54	8.05E-54	3.69E-51
BIOCARTA_P53HYPOXIA_PATHWAY	3.48E-54	8.17E-54	3.75E-51
REACTOME_SYNTHESIS_OF_SUBSTRATES_IN_N_GLYCAN_BIOSYTHESIS	4.14E-54	9.70E-54	4.46E-51
BIOCARTA_CTLA4_PATHWAY	1.72E-53	4.01E-53	1.85E-50
REACTOME_LATENT_INFECTION_OF_HOMO_SAPIENS_WITH_MYCOBACTERIUM_TUBERCULOSIS	6.69E-53	1.56E-52	7.20E-50
KEGG_BASE_EXCISION_REPAIR	9.22E-53	2.15E-52	9.93E-50
BIOCARTA_ACH_PATHWAY	2.20E-52	5.11E-52	2.37E-49
BIOCARTA_NO1_PATHWAY	2.73E-52	6.33E-52	2.94E-49
BIOCARTA_AKAP13_PATHWAY	6.83E-52	1.58E-51	7.36E-49
KEGG_LEUKOCYTE_TRANSENDOTHELIAL_MIGRATION	7.35E-52	1.69E-51	7.92E-49
BIOCARTA_RANMS_PATHWAY	8.89E-52	2.05E-51	9.57E-49
BIOCARTA_HIF_PATHWAY	1.29E-51	2.97E-51	1.39E-48
REACTOME_TETRAHYDROBIOPTERIN_BH4_SYNTHESIS_RECYCLING_SALVAGE_AND_REGULATION	1.97E-51	4.51E-51	2.12E-48
KEGG_O_GLYCAN_BIOSYNTHESIS	2.88E-51	6.59E-51	3.11E-48
REACTOME_ACTIVATION_OF_CHAPERONE_GENES_BY_ATF6_ALPHA	4.08E-51	9.31E-51	4.39E-48
KEGG_ACUTE_MYELOID_LEUKEMIA	4.36E-51	9.92E-51	4.69E-48
KEGG_ENDOMETRIAL_CANCER	1.35E-50	3.06E-50	1.45E-47
REACTOME_HORMONE_SENSITIVE_LIPASE_HSL_MEDIATED_TRIACYLGLYCEROL_HYDROLYSIS	1.35E-50	3.07E-50	1.46E-47
KEGG_FOCAL_ADHESION	1.96E-50	4.44E-50	2.11E-47
KEGG_VEGF_SIGNALING_PATHWAY	2.08E-50	4.70E-50	2.24E-47
BIOCARTA_TPO_PATHWAY	2.46E-50	5.54E-50	2.65E-47
BIOCARTA_CK1_PATHWAY	3.02E-50	6.79E-50	3.25E-47
BIOCARTA_P53_PATHWAY	3.74E-50	8.38E-50	4.02E-47
REACTOME_CREB_PHOSPHORYLATION_THROUGH_THE_ACTIVATION_OF_RAS	4.15E-50	9.29E-50	4.47E-47
KEGG_AXON_GUIDANCE	9.63E-50	2.15E-49	1.04E-46
REACTOME_SIGNAL_AMPLIFICATION	2.83E-49	6.32E-49	3.05E-46
BIOCARTA_CALCINEURIN_PATHWAY	9.71E-49	2.16E-48	1.05E-45
REACTOME_TAK1_ACTIVATES_NFKB_BY_PHOSPHORYLATION_AND_ACTIVATION_OF_IKKS_COMPLEX	1.50E-48	3.33E-48	1.61E-45
REACTOME_CALNEXIN_CALRETICULIN_CYCLE	1.65E-48	3.66E-48	1.78E-45
KEGG_STARCH_AND_SUCROSE_METABOLISM	1.82E-48	4.03E-48	1.96E-45
REACTOME_PI_3K_CASCADE	2.22E-48	4.89E-48	2.39E-45
REACTOME_DNA_STRAND_ELONGATION	2.52E-48	5.56E-48	2.72E-45
REACTOME_AXON_GUIDANCE	5.79E-48	1.27E-47	6.23E-45
REACTOME_LYSOSOME_VESICLE_BIOGENESIS	1.30E-47	2.86E-47	1.40E-44
REACTOME_CELL_CELL_COMMUNICATION	1.61E-47	3.52E-47	1.73E-44
REACTOME_CDC6_ASSOCIATION_WITH_THE_ORC_ORIGIN_COMPLEX	1.67E-47	3.64E-47	1.79E-44
REACTOME_SYNTHESIS_OF_VERY_LONG_CHAIN_FATTY_ACYL_COAS	2.64E-47	5.76E-47	2.85E-44
REACTOME_N_GLYCAN_TRIMMING_IN_THE_ER_AND_CALNEXIN_CALRETICULIN_CYCLE	8.75E-47	1.90E-46	9.42E-44
KEGG_CITRATE_CYCLE_TCA_CYCLE	3.03E-46	6.58E-46	3.26E-43
BIOCARTA_TRKA_PATHWAY	4.16E-46	9.02E-46	4.48E-43
REACTOME_CASPASE_MEDIATED_CLEAVAGE_OF_CYTOSKELETAL_PROTEINS	9.35E-46	2.02E-45	1.01E-42
REACTOME_AMINO_ACID_SYNTHESIS_AND_INTERCONVERSION_TRANSAMINATION	1.32E-45	2.84E-45	1.42E-42
REACTOME_INTRINSIC_PATHWAY_FOR_APOPTOSIS	4.84E-45	1.04E-44	5.21E-42
REACTOME_PHOSPHOLIPASE_C_MEDIATED_CASCADE	5.91E-45	1.27E-44	6.37E-42
REACTOME_METABOLISM_OF_VITAMINS_AND_COFACTORS	1.41E-44	3.02E-44	1.51E-41
REACTOME_REGULATION_OF_INSULIN_SECRETION	1.44E-44	3.09E-44	1.55E-41
REACTOME_G0_AND_EARLY_G1	2.33E-44	4.98E-44	2.51E-41
BIOCARTA_SALMONELLA_PATHWAY	4.30E-44	9.18E-44	4.64E-41
BIOCARTA_TOLL_PATHWAY	5.98E-44	1.27E-43	6.45E-41
KEGG_VIBRIO_CHOLERAE_INFECTION	8.69E-44	1.85E-43	9.36E-41
BIOCARTA_LEPTIN_PATHWAY	9.51E-44	2.02E-43	1.02E-40
REACTOME_OXYGEN_DEPENDENT_PROLINE_HYDROXYLATION_OF_HYPOXIA_INDUCIBLE_FACTOR_ALPHA	1.45E-43	3.07E-43	1.56E-40
REACTOME_SIGNAL_REGULATORY_PROTEIN_SIRP_FAMILY_INTERACTIONS	1.75E-43	3.70E-43	1.89E-40
REACTOME_N_GLYCAN_ANTENNAE_ELONGATION_IN_THE_MEDIAL_TRANS_GOLGI	3.45E-43	7.27E-43	3.71E-40
REACTOME_DOWNREGULATION_OF_ERBB2_ERBB3_SIGNALING	3.64E-43	7.65E-43	3.92E-40
REACTOME_MEMBRANE_BINDING_AND_TARGETTING_OF_GAG_PROTEINS	4.07E-43	8.54E-43	4.38E-40
REACTOME_IRON_UPTAKE_AND_TRANSPORT	6.60E-43	1.38E-42	7.11E-40
REACTOME_APOBEC3G_MEDIATED_RESISTANCE_TO_HIV1_INFECTION	7.55E-43	1.58E-42	8.13E-40
REACTOME_IL_RECEPTOR_SHC_SIGNALING	8.19E-43	1.71E-42	8.82E-40
REACTOME_NOTCH_HLH_TRANSCRIPTION_PATHWAY	9.73E-43	2.03E-42	1.05E-39
REACTOME_PI3K_EVENTS_IN_ERBB4_SIGNALING	1.34E-42	2.78E-42	1.44E-39
BIOCARTA_ETS_PATHWAY	1.54E-42	3.19E-42	1.66E-39
KEGG_ALDOSTERONE_REGULATED_SODIUM_REABSORPTION	1.70E-42	3.51E-42	1.83E-39
REACTOME_E2F_ENABLED_INHIBITION_OF_PRE_REPLICATION_COMPLEX_FORMATION	1.73E-42	3.58E-42	1.87E-39
REACTOME_MHC_CLASS_II_ANTIGEN_PRESENTATION	4.73E-42	9.76E-42	5.09E-39
BIOCARTA_CACAM_PATHWAY	9.00E-42	1.85E-41	9.69E-39
REACTOME_CELL_SURFACE_INTERACTIONS_AT_THE_VASCULAR_WALL	1.00E-41	2.06E-41	1.08E-38
REACTOME_SIGNALING_BY_SCF_KIT	3.47E-41	7.12E-41	3.74E-38
REACTOME_NUCLEAR_EVENTS_KINASE_AND_TRANSCRIPTION_FACTOR_ACTIVATION	4.44E-41	9.09E-41	4.78E-38
REACTOME_GLYCEROPHOSPHOLIPID_BIOSYNTHESIS	8.53E-41	1.74E-40	9.19E-38
REACTOME_TRAF3_DEPENDENT_IRF_ACTIVATION_PATHWAY	1.03E-40	2.10E-40	1.11E-37
REACTOME_SIGNALING_BY_RHO_GTPASES	1.15E-40	2.33E-40	1.24E-37
KEGG_ANTIGEN_PROCESSING_AND_PRESENTATION	1.43E-40	2.91E-40	1.54E-37
BIOCARTA_RAS_PATHWAY	1.50E-40	3.04E-40	1.61E-37
BIOCARTA_CXCR4_PATHWAY	2.44E-40	4.95E-40	2.63E-37
BIOCARTA_NTHI_PATHWAY	2.59E-40	5.23E-40	2.79E-37
KEGG_SELENOAMINO_ACID_METABOLISM	2.98E-40	6.01E-40	3.21E-37
REACTOME_GAP_JUNCTION_DEGRADATION	3.43E-40	6.90E-40	3.69E-37
REACTOME_GPVI_MEDIATED_ACTIVATION_CASCADE	3.69E-40	7.41E-40	3.97E-37
BIOCARTA_KERATINOCYTE_PATHWAY	3.72E-40	7.45E-40	4.00E-37
BIOCARTA_CARM_ER_PATHWAY	4.28E-40	8.57E-40	4.61E-37
REACTOME_PRE_NOTCH_TRANSCRIPTION_AND_TRANSLATION	1.46E-39	2.92E-39	1.57E-36
BIOCARTA_IL7_PATHWAY	1.78E-39	3.55E-39	1.92E-36
REACTOME_ACTIVATION_OF_THE_AP1_FAMILY_OF_TRANSCRIPTION_FACTORS	4.32E-39	8.59E-39	4.65E-36
BIOCARTA_SET_PATHWAY	4.59E-39	9.13E-39	4.95E-36
BIOCARTA_DEATH_PATHWAY	8.24E-39	1.63E-38	8.88E-36
BIOCARTA_LONGEVITY_PATHWAY	1.29E-38	2.56E-38	1.39E-35
BIOCARTA_BAD_PATHWAY	1.34E-38	2.65E-38	1.44E-35
REACTOME_CELL_DEATH_SIGNALLING_VIA_NRAGE_NRIF_AND_NADE	1.66E-38	3.28E-38	1.79E-35
BIOCARTA_PYK2_PATHWAY	1.74E-38	3.42E-38	1.87E-35
KEGG_TIGHT_JUNCTION	2.31E-38	4.54E-38	2.49E-35
REACTOME_PI3K_EVENTS_IN_ERBB2_SIGNALING	2.32E-38	4.56E-38	2.50E-35
KEGG_NATURAL_KILLER_CELL_MEDIATED_CYTOTOXICITY	2.35E-38	4.61E-38	2.54E-35
REACTOME_PURINE_RIBONUCLEOSIDE_MONOPHOSPHATE_BIOSYNTHESIS	4.16E-38	8.14E-38	4.48E-35
KEGG_RIBOFLAVIN_METABOLISM	5.70E-38	1.11E-37	6.14E-35
REACTOME_NEGATIVE_REGULATION_OF_THE_PI3K_AKT_NETWORK	6.41E-38	1.25E-37	6.90E-35
KEGG_JAK_STAT_SIGNALING_PATHWAY	1.44E-37	2.80E-37	1.55E-34
BIOCARTA_RHO_PATHWAY	1.63E-37	3.17E-37	1.76E-34
KEGG_LYSOSOME	1.92E-37	3.72E-37	2.07E-34
KEGG_NOTCH_SIGNALING_PATHWAY	3.19E-37	6.17E-37	3.44E-34
REACTOME_NEUROTRANSMITTER_RELEASE_CYCLE	4.22E-37	8.15E-37	4.55E-34
KEGG_CHEMOKINE_SIGNALING_PATHWAY	4.63E-37	8.93E-37	4.99E-34
REACTOME_O_LINKED_GLYCOSYLATION_OF_MUCINS	5.79E-37	1.11E-36	6.24E-34
REACTOME_RAP1_SIGNALLING	1.22E-36	2.34E-36	1.31E-33
REACTOME_REGULATION_OF_HYPOXIA_INDUCIBLE_FACTOR_HIF_BY_OXYGEN	1.37E-36	2.63E-36	1.48E-33
BIOCARTA_NKCELLS_PATHWAY	1.43E-36	2.74E-36	1.54E-33
REACTOME_TRANSPORT_OF_GLUCOSE_AND_OTHER_SUGARS_BILE_SALTS_AND_ORGANIC_ACIDS_METAL_IONS_AND_AMINE_COMPOUNDS	1.58E-36	3.02E-36	1.71E-33
REACTOME_PEROXISOMAL_LIPID_METABOLISM	1.59E-36	3.03E-36	1.71E-33
REACTOME_RAS_ACTIVATION_UOPN_CA2_INFUX_THROUGH_NMDA_RECEPTOR	2.50E-36	4.76E-36	2.69E-33
REACTOME_SPHINGOLIPID_DE_NOVO_BIOSYNTHESIS	3.54E-36	6.73E-36	3.82E-33
REACTOME_PROTEOLYTIC_CLEAVAGE_OF_SNARE_COMPLEX_PROTEINS	7.93E-36	1.50E-35	8.54E-33
REACTOME_SPRY_REGULATION_OF_FGF_SIGNALING	1.57E-35	2.98E-35	1.69E-32
BIOCARTA_IGF1R_PATHWAY	2.84E-35	5.36E-35	3.06E-32
BIOCARTA_DREAM_PATHWAY	4.44E-34	8.37E-34	4.78E-31
REACTOME_BOTULINUM_NEUROTOXICITY	5.19E-34	9.77E-34	5.59E-31
REACTOME_TRAF6_MEDIATED_IRF7_ACTIVATION	5.37E-34	1.01E-33	5.78E-31
BIOCARTA_G2_PATHWAY	1.16E-33	2.18E-33	1.25E-30
REACTOME_TRAF6_MEDIATED_IRF7_ACTIVATION_IN_TLR7_8_OR_9_SIGNALING	3.00E-33	5.62E-33	3.23E-30
KEGG_ETHER_LIPID_METABOLISM	3.05E-33	5.70E-33	3.28E-30
REACTOME_ADP_SIGNALLING_THROUGH_P2RY12	4.49E-33	8.38E-33	4.84E-30
REACTOME_MITOCHONDRIAL_FATTY_ACID_BETA_OXIDATION	5.30E-33	9.88E-33	5.71E-30
REACTOME_IL_2_SIGNALING	8.23E-33	1.53E-32	8.86E-30
REACTOME_TRIGLYCERIDE_BIOSYNTHESIS	4.48E-32	8.32E-32	4.83E-29
REACTOME_CD28_DEPENDENT_PI3K_AKT_SIGNALING	4.80E-32	8.89E-32	5.17E-29
REACTOME_SYNTHESIS_OF_PA	5.03E-32	9.30E-32	5.41E-29
REACTOME_SYNTHESIS_OF_PE	5.91E-32	1.09E-31	6.37E-29
BIOCARTA_EPHA4_PATHWAY	8.89E-32	1.64E-31	9.58E-29
BIOCARTA_MPR_PATHWAY	1.31E-31	2.41E-31	1.41E-28
KEGG_HYPERTROPHIC_CARDIOMYOPATHY_HCM	1.64E-31	3.01E-31	1.77E-28
REACTOME_SIGNALING_BY_GPCR	3.07E-31	5.64E-31	3.31E-28
REACTOME_SIGNALING_BY_BMP	5.61E-31	1.03E-30	6.04E-28
REACTOME_SIGNALING_BY_ROBO_RECEPTOR	6.21E-31	1.14E-30	6.69E-28
REACTOME_REGULATION_OF_WATER_BALANCE_BY_RENAL_AQUAPORINS	8.69E-31	1.59E-30	9.36E-28
BIOCARTA_STRESS_PATHWAY	1.56E-30	2.85E-30	1.68E-27
REACTOME_SIGNAL_TRANSDUCTION_BY_L1	1.63E-30	2.97E-30	1.76E-27
REACTOME_FATTY_ACYL_COA_BIOSYNTHESIS	6.88E-30	1.25E-29	7.41E-27
BIOCARTA_NFKB_PATHWAY	7.55E-30	1.37E-29	8.13E-27
REACTOME_PROCESSIVE_SYNTHESIS_ON_THE_LAGGING_STRAND	8.40E-30	1.52E-29	9.05E-27
BIOCARTA_P35ALZHEIMERS_PATHWAY	1.11E-29	2.00E-29	1.19E-26
BIOCARTA_SPPA_PATHWAY	1.41E-29	2.55E-29	1.52E-26
REACTOME_REMOVAL_OF_THE_FLAP_INTERMEDIATE_FROM_THE_C_STRAND	1.53E-29	2.75E-29	1.65E-26
KEGG_BUTANOATE_METABOLISM	1.56E-29	2.80E-29	1.68E-26
REACTOME_SYNTHESIS_SECRETION_AND_INACTIVATION_OF_GIP	2.66E-29	4.78E-29	2.87E-26
REACTOME_CIRCADIAN_REPRESSION_OF_EXPRESSION_BY_REV_ERBA	2.69E-29	4.81E-29	2.89E-26
KEGG_ARGININE_AND_PROLINE_METABOLISM	3.31E-29	5.93E-29	3.57E-26
REACTOME_ERK_MAPK_TARGETS	3.34E-29	5.97E-29	3.60E-26
BIOCARTA_ARAP_PATHWAY	3.53E-29	6.29E-29	3.80E-26
BIOCARTA_IL4_PATHWAY	4.15E-29	7.38E-29	4.47E-26
REACTOME_RECYCLING_PATHWAY_OF_L1	4.40E-29	7.82E-29	4.74E-26
REACTOME_CD28_CO_STIMULATION	5.91E-29	1.05E-28	6.37E-26
REACTOME_NEGATIVE_REGULATION_OF_FGFR_SIGNALING	7.07E-29	1.25E-28	7.62E-26
REACTOME_GLUTAMATE_NEUROTRANSMITTER_RELEASE_CYCLE	7.53E-29	1.33E-28	8.11E-26
KEGG_AMYOTROPHIC_LATERAL_SCLEROSIS_ALS	7.68E-29	1.36E-28	8.28E-26
KEGG_BETA_ALANINE_METABOLISM	4.79E-28	8.45E-28	5.16E-25
KEGG_SYSTEMIC_LUPUS_ERYTHEMATOSUS	5.04E-28	8.87E-28	5.43E-25
KEGG_ADIPOCYTOKINE_SIGNALING_PATHWAY	6.16E-28	1.08E-27	6.64E-25
REACTOME_RORA_ACTIVATES_CIRCADIAN_EXPRESSION	6.20E-28	1.09E-27	6.67E-25
REACTOME_REGULATION_OF_IFNG_SIGNALING	6.87E-28	1.20E-27	7.40E-25
REACTOME_BMAL1_CLOCK_NPAS2_ACTIVATES_CIRCADIAN_EXPRESSION	9.30E-28	1.63E-27	1.00E-24
REACTOME_BASE_FREE_SUGAR_PHOSPHATE_REMOVAL_VIA_THE_SINGLE_NUCLEOTIDE_REPLACEMENT_PATHWAY	1.02E-27	1.79E-27	1.10E-24
REACTOME_TRAFFICKING_OF_AMPA_RECEPTORS	1.35E-27	2.34E-27	1.45E-24
REACTOME_GASTRIN_CREB_SIGNALLING_PATHWAY_VIA_PKC_AND_MAPK	1.93E-27	3.35E-27	2.07E-24
BIOCARTA_RNA_PATHWAY	2.72E-27	4.72E-27	2.93E-24
BIOCARTA_AGPCR_PATHWAY	3.26E-27	5.66E-27	3.51E-24
REACTOME_AMINO_ACID_TRANSPORT_ACROSS_THE_PLASMA_MEMBRANE	5.04E-27	8.72E-27	5.42E-24
REACTOME_BIOLOGICAL_OXIDATIONS	6.65E-27	1.15E-26	7.17E-24
REACTOME_IRAK1_RECRUITS_IKK_COMPLEX	7.82E-27	1.35E-26	8.42E-24
REACTOME_ACTIVATED_NOTCH1_TRANSMITS_SIGNAL_TO_THE_NUCLEUS	9.37E-27	1.62E-26	1.01E-23
BIOCARTA_PLCE_PATHWAY	1.84E-26	3.17E-26	1.99E-23
KEGG_GAP_JUNCTION	1.90E-26	3.26E-26	2.05E-23
REACTOME_G_PROTEIN_ACTIVATION	1.94E-26	3.32E-26	2.09E-23
BIOCARTA_VDR_PATHWAY	2.03E-26	3.47E-26	2.18E-23
KEGG_SPHINGOLIPID_METABOLISM	2.45E-26	4.20E-26	2.64E-23
BIOCARTA_MYOSIN_PATHWAY	2.50E-26	4.27E-26	2.69E-23
KEGG_NICOTINATE_AND_NICOTINAMIDE_METABOLISM	2.66E-26	4.54E-26	2.87E-23
BIOCARTA_NGF_PATHWAY	2.81E-26	4.79E-26	3.03E-23
REACTOME_SYNTHESIS_SECRETION_AND_DEACYLATION_OF_GHRELIN	3.14E-26	5.34E-26	3.38E-23
KEGG_NITROGEN_METABOLISM	3.49E-26	5.93E-26	3.76E-23
REACTOME_ADVANCED_GLYCOSYLATION_ENDPRODUCT_RECEPTOR_SIGNALING	4.11E-26	6.97E-26	4.43E-23
REACTOME_COPI_MEDIATED_TRANSPORT	4.82E-26	8.15E-26	5.19E-23
BIOCARTA_PGC1A_PATHWAY	5.65E-26	9.53E-26	6.08E-23
REACTOME_RESOLUTION_OF_AP_SITES_VIA_THE_MULTIPLE_NUCLEOTIDE_PATCH_REPLACEMENT_PATHWAY	5.67E-26	9.55E-26	6.10E-23
BIOCARTA_RB_PATHWAY	6.37E-26	1.07E-25	6.87E-23
REACTOME_RECRUITMENT_OF_NUMA_TO_MITOTIC_CENTROSOMES	1.10E-25	1.86E-25	1.19E-22
BIOCARTA_ERK5_PATHWAY	1.23E-25	2.06E-25	1.32E-22
REACTOME_NEF_MEDIATED_DOWNREGULATION_OF_MHC_CLASS_I_COMPLEX_CELL_SURFACE_EXPRESSION	1.25E-25	2.09E-25	1.34E-22
REACTOME_ACYL_CHAIN_REMODELLING_OF_PE	2.26E-25	3.78E-25	2.44E-22
REACTOME_GLUCURONIDATION	4.57E-25	7.63E-25	4.92E-22
REACTOME_SPHINGOLIPID_METABOLISM	4.95E-25	8.25E-25	5.33E-22
REACTOME_AQUAPORIN_MEDIATED_TRANSPORT	5.89E-25	9.80E-25	6.34E-22
REACTOME_NRIF_SIGNALS_CELL_DEATH_FROM_THE_NUCLEUS	2.50E-24	4.16E-24	2.70E-21
REACTOME_ACTIVATED_TAK1_MEDIATES_P38_MAPK_ACTIVATION	3.25E-24	5.40E-24	3.50E-21
BIOCARTA_TID_PATHWAY	4.25E-24	7.04E-24	4.58E-21
REACTOME_ION_TRANSPORT_BY_P_TYPE_ATPASES	1.09E-23	1.80E-23	1.17E-20
BIOCARTA_TNFR2_PATHWAY	1.84E-23	3.04E-23	1.98E-20
KEGG_ABC_TRANSPORTERS	1.98E-23	3.27E-23	2.14E-20
REACTOME_ADP_SIGNALLING_THROUGH_P2RY1	2.09E-23	3.45E-23	2.26E-20
KEGG_HEDGEHOG_SIGNALING_PATHWAY	3.75E-23	6.16E-23	4.03E-20
REACTOME_RECEPTOR_LIGAND_BINDING_INITIATES_THE_SECOND_PROTEOLYTIC_CLEAVAGE_OF_NOTCH_RECEPTOR	4.55E-23	7.47E-23	4.90E-20
KEGG_THYROID_CANCER	5.82E-23	9.54E-23	6.27E-20
REACTOME_PECAM1_INTERACTIONS	7.28E-23	1.19E-22	7.84E-20
REACTOME_AMINO_ACID_AND_OLIGOPEPTIDE_SLC_TRANSPORTERS	7.82E-23	1.28E-22	8.43E-20
REACTOME_ACYL_CHAIN_REMODELLING_OF_PC	9.59E-23	1.57E-22	1.03E-19
REACTOME_PROLACTIN_RECEPTOR_SIGNALING	1.97E-22	3.21E-22	2.12E-19
REACTOME_SIGNALING_BY_NODAL	2.05E-22	3.33E-22	2.20E-19
BIOCARTA_BCR_PATHWAY	2.67E-22	4.33E-22	2.87E-19
KEGG_ONE_CARBON_POOL_BY_FOLATE	4.89E-22	7.94E-22	5.27E-19
REACTOME_BASE_EXCISION_REPAIR	1.07E-21	1.73E-21	1.15E-18
REACTOME_ACYL_CHAIN_REMODELLING_OF_PG	2.64E-21	4.26E-21	2.84E-18
REACTOME_PKA_MEDIATED_PHOSPHORYLATION_OF_CREB	2.66E-21	4.30E-21	2.87E-18
REACTOME_TRANSPORT_OF_VITAMINS_NUCLEOSIDES_AND_RELATED_MOLECULES	2.83E-21	4.57E-21	3.05E-18
REACTOME_TGF_BETA_RECEPTOR_SIGNALING_IN_EMT_EPITHELIAL_TO_MESENCHYMAL_TRANSITION	4.22E-21	6.80E-21	4.55E-18
REACTOME_RESOLUTION_OF_AP_SITES_VIA_THE_SINGLE_NUCLEOTIDE_REPLACEMENT_PATHWAY	4.25E-21	6.83E-21	4.58E-18
BIOCARTA_HER2_PATHWAY	4.31E-21	6.91E-21	4.64E-18
KEGG_TYPE_II_DIABETES_MELLITUS	5.87E-21	9.40E-21	6.32E-18
BIOCARTA_GH_PATHWAY	1.21E-20	1.93E-20	1.30E-17
KEGG_GLYCOLYSIS_GLUCONEOGENESIS	3.68E-20	5.89E-20	3.97E-17
REACTOME_ALPHA_LINOLENIC_ACID_ALA_METABOLISM	3.90E-20	6.22E-20	4.20E-17
KEGG_GLUTATHIONE_METABOLISM	5.09E-20	8.10E-20	5.48E-17
REACTOME_GRB2_SOS_PROVIDES_LINKAGE_TO_MAPK_SIGNALING_FOR_INTERGRINS_	5.43E-20	8.63E-20	5.85E-17
REACTOME_PYRIMIDINE_METABOLISM	6.59E-20	1.05E-19	7.10E-17
KEGG_PRIMARY_BILE_ACID_BIOSYNTHESIS	1.20E-19	1.91E-19	1.30E-16
REACTOME_THROMBOXANE_SIGNALLING_THROUGH_TP_RECEPTOR	1.21E-19	1.91E-19	1.30E-16
REACTOME_ION_CHANNEL_TRANSPORT	1.32E-19	2.09E-19	1.42E-16
BIOCARTA_SHH_PATHWAY	1.37E-19	2.16E-19	1.48E-16
BIOCARTA_MCALPAIN_PATHWAY	1.79E-19	2.83E-19	1.93E-16
KEGG_CALCIUM_SIGNALING_PATHWAY	2.61E-19	4.11E-19	2.81E-16
REACTOME_G2_M_DNA_DAMAGE_CHECKPOINT	2.81E-19	4.41E-19	3.02E-16
REACTOME_YAP1_AND_WWTR1_TAZ_STIMULATED_GENE_EXPRESSION	3.75E-19	5.88E-19	4.03E-16
REACTOME_TRANSPORT_OF_INORGANIC_CATIONS_ANIONS_AND_AMINO_ACIDS_OLIGOPEPTIDES	4.04E-19	6.34E-19	4.35E-16
REACTOME_GPCR_DOWNSTREAM_SIGNALING	4.53E-19	7.09E-19	4.88E-16
REACTOME_G_ALPHA_Q_SIGNALLING_EVENTS	7.44E-19	1.16E-18	8.01E-16
BIOCARTA_CD40_PATHWAY	7.72E-19	1.21E-18	8.32E-16
REACTOME_P130CAS_LINKAGE_TO_MAPK_SIGNALING_FOR_INTEGRINS	8.86E-19	1.38E-18	9.55E-16
REACTOME_G_BETA_GAMMA_SIGNALLING_THROUGH_PI3KGAMMA	9.79E-19	1.52E-18	1.05E-15
BIOCARTA_CERAMIDE_PATHWAY	1.08E-18	1.68E-18	1.16E-15
REACTOME_GLUCAGON_SIGNALING_IN_METABOLIC_REGULATION	1.24E-18	1.93E-18	1.34E-15
REACTOME_INHIBITION_OF_INSULIN_SECRETION_BY_ADRENALINE_NORADRENALINE	1.74E-18	2.70E-18	1.88E-15
REACTOME_NRAGE_SIGNALS_DEATH_THROUGH_JNK	1.80E-18	2.78E-18	1.94E-15
REACTOME_SYNTHESIS_SECRETION_AND_INACTIVATION_OF_GLP1	1.80E-18	2.78E-18	1.94E-15
REACTOME_G1_S_SPECIFIC_TRANSCRIPTION	2.44E-18	3.76E-18	2.63E-15
REACTOME_NUCLEAR_SIGNALING_BY_ERBB4	6.87E-18	1.06E-17	7.40E-15
REACTOME_GAP_JUNCTION_TRAFFICKING	7.39E-18	1.14E-17	7.96E-15
BIOCARTA_CFTR_PATHWAY	7.43E-18	1.14E-17	8.00E-15
REACTOME_PROLONGED_ERK_ACTIVATION_EVENTS	7.77E-18	1.19E-17	8.37E-15
REACTOME_CHONDROITIN_SULFATE_BIOSYNTHESIS	8.11E-18	1.24E-17	8.74E-15
KEGG_ALANINE_ASPARTATE_AND_GLUTAMATE_METABOLISM	1.21E-17	1.85E-17	1.30E-14
BIOCARTA_HSP27_PATHWAY	1.34E-17	2.04E-17	1.44E-14
KEGG_PROXIMAL_TUBULE_BICARBONATE_RECLAMATION	1.82E-17	2.78E-17	1.96E-14
REACTOME_INCRETIN_SYNTHESIS_SECRETION_AND_INACTIVATION	3.35E-17	5.10E-17	3.60E-14
REACTOME_RIP_MEDIATED_NFKB_ACTIVATION_VIA_DAI	3.50E-17	5.32E-17	3.77E-14
KEGG_MELANOGENESIS	3.86E-17	5.86E-17	4.15E-14
REACTOME_APOPTOTIC_CLEAVAGE_OF_CELL_ADHESION_PROTEINS	4.00E-17	6.06E-17	4.31E-14
REACTOME_G_PROTEIN_BETA_GAMMA_SIGNALLING	5.20E-17	7.88E-17	5.60E-14
REACTOME_ACTIVATION_OF_CHAPERONE_GENES_BY_XBP1S	5.41E-17	8.18E-17	5.83E-14
REACTOME_P75NTR_RECRUITS_SIGNALLING_COMPLEXES	6.51E-17	9.84E-17	7.01E-14
REACTOME_P75NTR_SIGNALS_VIA_NFKB	7.09E-17	1.07E-16	7.63E-14
KEGG_ARRHYTHMOGENIC_RIGHT_VENTRICULAR_CARDIOMYOPATHY_ARVC	1.00E-16	1.51E-16	1.08E-13
REACTOME_LIPID_DIGESTION_MOBILIZATION_AND_TRANSPORT	1.12E-16	1.69E-16	1.21E-13
REACTOME_KINESINS	1.63E-16	2.44E-16	1.75E-13
BIOCARTA_CCR5_PATHWAY	1.79E-16	2.68E-16	1.93E-13
REACTOME_SEMA4D_IN_SEMAPHORIN_SIGNALING	1.85E-16	2.77E-16	1.99E-13
REACTOME_G_ALPHA_Z_SIGNALLING_EVENTS	2.53E-16	3.78E-16	2.72E-13
REACTOME_P38MAPK_EVENTS	2.64E-16	3.94E-16	2.84E-13
REACTOME_ARMS_MEDIATED_ACTIVATION	3.12E-16	4.65E-16	3.36E-13
BIOCARTA_GATA3_PATHWAY	4.76E-16	7.09E-16	5.13E-13
REACTOME_PIP3_ACTIVATES_AKT_SIGNALING	5.19E-16	7.72E-16	5.59E-13
BIOCARTA_FMLP_PATHWAY	6.19E-16	9.19E-16	6.66E-13
REACTOME_SYNTHESIS_OF_BILE_ACIDS_AND_BILE_SALTS_VIA_7ALPHA_HYDROXYCHOLESTEROL	8.91E-16	1.32E-15	9.60E-13
KEGG_DRUG_METABOLISM_OTHER_ENZYMES	1.45E-15	2.15E-15	1.56E-12
KEGG_PPAR_SIGNALING_PATHWAY	1.57E-15	2.33E-15	1.69E-12
REACTOME_SEMA4D_INDUCED_CELL_MIGRATION_AND_GROWTH_CONE_COLLAPSE	1.94E-15	2.86E-15	2.08E-12
REACTOME_PRE_NOTCH_PROCESSING_IN_GOLGI	2.41E-15	3.56E-15	2.60E-12
REACTOME_ROLE_OF_DCC_IN_REGULATING_APOPTOSIS	2.77E-15	4.08E-15	2.98E-12
BIOCARTA_ETC_PATHWAY	2.88E-15	4.24E-15	3.11E-12
REACTOME_SYNTHESIS_OF_BILE_ACIDS_AND_BILE_SALTS	5.52E-15	8.11E-15	5.95E-12
KEGG_DILATED_CARDIOMYOPATHY	5.60E-15	8.22E-15	6.03E-12
REACTOME_GLUTATHIONE_CONJUGATION	5.90E-15	8.64E-15	6.35E-12
KEGG_GLYCOSAMINOGLYCAN_BIOSYNTHESIS_KERATAN_SULFATE	6.32E-15	9.24E-15	6.80E-12
REACTOME_THE_NLRP3_INFLAMMASOME	6.91E-15	1.01E-14	7.44E-12
BIOCARTA_INTEGRIN_PATHWAY	8.35E-15	1.22E-14	8.99E-12
KEGG_GLYCOSPHINGOLIPID_BIOSYNTHESIS_LACTO_AND_NEOLACTO_SERIES	9.52E-15	1.39E-14	1.03E-11
REACTOME_ERKS_ARE_INACTIVATED	1.10E-14	1.60E-14	1.18E-11
REACTOME_NFKB_IS_ACTIVATED_AND_SIGNALS_SURVIVAL	1.19E-14	1.74E-14	1.29E-11
BIOCARTA_IL1R_PATHWAY	1.48E-14	2.15E-14	1.60E-11
REACTOME_ACYL_CHAIN_REMODELLING_OF_PS	1.72E-14	2.49E-14	1.85E-11
REACTOME_ELEVATION_OF_CYTOSOLIC_CA2_LEVELS	1.74E-14	2.53E-14	1.88E-11
REACTOME_EXTRINSIC_PATHWAY_FOR_APOPTOSIS	3.07E-14	4.44E-14	3.31E-11
REACTOME_NEF_MEDIATES_DOWN_MODULATION_OF_CELL_SURFACE_RECEPTORS_BY_RECRUITING_THEM_TO_CLATHRIN_ADAPTERS	7.89E-14	1.14E-13	8.50E-11
REACTOME_N_GLYCAN_ANTENNAE_ELONGATION	1.05E-13	1.51E-13	1.13E-10
REACTOME_SIGNALLING_TO_ERKS	2.30E-13	3.31E-13	2.47E-10
REACTOME_SMOOTH_MUSCLE_CONTRACTION	2.39E-13	3.43E-13	2.57E-10
KEGG_GLYCOSAMINOGLYCAN_BIOSYNTHESIS_CHONDROITIN_SULFATE	2.52E-13	3.61E-13	2.71E-10
KEGG_PENTOSE_PHOSPHATE_PATHWAY	2.93E-13	4.20E-13	3.15E-10
KEGG_LEISHMANIA_INFECTION	7.36E-13	1.05E-12	7.93E-10
REACTOME_TRAFFICKING_AND_PROCESSING_OF_ENDOSOMAL_TLR	8.65E-13	1.24E-12	9.32E-10
REACTOME_INFLAMMASOMES	9.73E-13	1.39E-12	1.05E-09
KEGG_PORPHYRIN_AND_CHLOROPHYLL_METABOLISM	1.27E-12	1.81E-12	1.36E-09
KEGG_OLFACTORY_TRANSDUCTION	1.33E-12	1.90E-12	1.43E-09
KEGG_GLYCEROPHOSPHOLIPID_METABOLISM	1.58E-12	2.25E-12	1.71E-09
BIOCARTA_PARKIN_PATHWAY	2.88E-12	4.09E-12	3.10E-09
BIOCARTA_MAL_PATHWAY	4.93E-12	7.00E-12	5.31E-09
BIOCARTA_STATHMIN_PATHWAY	6.47E-12	9.17E-12	6.97E-09
REACTOME_THROMBIN_SIGNALLING_THROUGH_PROTEINASE_ACTIVATED_RECEPTORS_PARS	9.74E-12	1.38E-11	1.05E-08
KEGG_PENTOSE_AND_GLUCURONATE_INTERCONVERSIONS	1.06E-11	1.50E-11	1.14E-08
KEGG_TRYPTOPHAN_METABOLISM	1.46E-11	2.06E-11	1.57E-08
REACTOME_G_BETA_GAMMA_SIGNALLING_THROUGH_PLC_BETA	1.65E-11	2.32E-11	1.78E-08
BIOCARTA_CBL_PATHWAY	1.70E-11	2.40E-11	1.83E-08
REACTOME_IKK_COMPLEX_RECRUITMENT_MEDIATED_BY_RIP1	1.76E-11	2.48E-11	1.90E-08
REACTOME_SEMAPHORIN_INTERACTIONS	3.09E-11	4.34E-11	3.33E-08
KEGG_PRION_DISEASES	3.38E-11	4.73E-11	3.64E-08
BIOCARTA_EPONFKB_PATHWAY	4.46E-11	6.24E-11	4.80E-08
REACTOME_TRAF6_MEDIATED_NFKB_ACTIVATION	5.28E-11	7.38E-11	5.68E-08
REACTOME_INTEGRIN_ALPHAIIB_BETA3_SIGNALING	6.32E-11	8.83E-11	6.80E-08
BIOCARTA_ERK_PATHWAY	6.87E-11	9.59E-11	7.40E-08
REACTOME_ADENYLATE_CYCLASE_INHIBITORY_PATHWAY	7.25E-11	1.01E-10	7.81E-08
REACTOME_THE_ROLE_OF_NEF_IN_HIV1_REPLICATION_AND_DISEASE_PATHOGENESIS	1.19E-10	1.65E-10	1.28E-07
KEGG_DORSO_VENTRAL_AXIS_FORMATION	1.23E-10	1.71E-10	1.33E-07
KEGG_ALPHA_LINOLENIC_ACID_METABOLISM	1.41E-10	1.95E-10	1.51E-07
REACTOME_ACYL_CHAIN_REMODELLING_OF_PI	1.71E-10	2.36E-10	1.84E-07
REACTOME_BILE_ACID_AND_BILE_SALT_METABOLISM	2.01E-10	2.78E-10	2.16E-07
REACTOME_MYOGENESIS	3.49E-10	4.82E-10	3.75E-07
REACTOME_RESPONSE_TO_ELEVATED_PLATELET_CYTOSOLIC_CA2_	4.12E-10	5.69E-10	4.44E-07
REACTOME_PROSTACYCLIN_SIGNALLING_THROUGH_PROSTACYCLIN_RECEPTOR	4.75E-10	6.55E-10	5.12E-07
KEGG_CIRCADIAN_RHYTHM_MAMMAL	4.83E-10	6.65E-10	5.20E-07
REACTOME_KERATAN_SULFATE_BIOSYNTHESIS	7.10E-10	9.77E-10	7.65E-07
REACTOME_REGULATION_OF_COMPLEMENT_CASCADE	8.29E-10	1.14E-09	8.93E-07
REACTOME_P2Y_RECEPTORS	1.02E-09	1.40E-09	1.10E-06
REACTOME_GABA_SYNTHESIS_RELEASE_REUPTAKE_AND_DEGRADATION	1.42E-09	1.94E-09	1.52E-06
BIOCARTA_BIOPEPTIDES_PATHWAY	1.52E-09	2.09E-09	1.64E-06
REACTOME_NCAM_SIGNALING_FOR_NEURITE_OUT_GROWTH	1.61E-09	2.20E-09	1.73E-06
KEGG_BLADDER_CANCER	1.97E-09	2.69E-09	2.12E-06
KEGG_GLYCOSPHINGOLIPID_BIOSYNTHESIS_GANGLIO_SERIES	3.82E-09	5.21E-09	4.12E-06
BIOCARTA_TOB1_PATHWAY	5.56E-09	7.58E-09	5.99E-06
REACTOME_SHC_MEDIATED_CASCADE	6.09E-09	8.28E-09	6.56E-06
REACTOME_NFKB_ACTIVATION_THROUGH_FADD_RIP1_PATHWAY_MEDIATED_BY_CASPASE_8_AND10	7.53E-09	1.02E-08	8.11E-06
KEGG_GALACTOSE_METABOLISM	8.55E-09	1.16E-08	9.21E-06
REACTOME_ORGANIC_CATION_ANION_ZWITTERION_TRANSPORT	1.25E-08	1.69E-08	1.34E-05
REACTOME_GENERATION_OF_SECOND_MESSENGER_MOLECULES	1.41E-08	1.90E-08	1.51E-05
REACTOME_TIGHT_JUNCTION_INTERACTIONS	2.16E-08	2.92E-08	2.33E-05
REACTOME_RNA_POL_I_PROMOTER_OPENING	3.15E-08	4.25E-08	3.39E-05
REACTOME_KERATAN_SULFATE_KERATIN_METABOLISM	3.53E-08	4.76E-08	3.80E-05
REACTOME_AMYLOIDS	4.68E-08	6.30E-08	5.04E-05
REACTOME_POST_CHAPERONIN_TUBULIN_FOLDING_PATHWAY	5.09E-08	6.85E-08	5.49E-05
KEGG_GLYCINE_SERINE_AND_THREONINE_METABOLISM	5.24E-08	7.04E-08	5.65E-05
REACTOME_GABA_B_RECEPTOR_ACTIVATION	8.32E-08	1.12E-07	8.96E-05
BIOCARTA_UCALPAIN_PATHWAY	8.66E-08	1.16E-07	9.33E-05
BIOCARTA_KREB_PATHWAY	8.88E-08	1.19E-07	9.56E-05
BIOCARTA_IL6_PATHWAY	8.95E-08	1.20E-07	9.64E-05
REACTOME_UNBLOCKING_OF_NMDA_RECEPTOR_GLUTAMATE_BINDING_AND_ACTIVATION	1.02E-07	1.36E-07	0.00010981
REACTOME_PLATELET_AGGREGATION_PLUG_FORMATION	1.18E-07	1.58E-07	0.000127462
REACTOME_SIGNALLING_TO_RAS	1.24E-07	1.65E-07	0.000133096
REACTOME_RAF_MAP_KINASE_CASCADE	1.32E-07	1.76E-07	0.000142482
BIOCARTA_ASBCELL_PATHWAY	2.26E-07	3.00E-07	0.000243236
REACTOME_EFFECTS_OF_PIP2_HYDROLYSIS	2.54E-07	3.37E-07	0.000274044
KEGG_HISTIDINE_METABOLISM	2.79E-07	3.70E-07	0.000300963
REACTOME_REGULATION_OF_KIT_SIGNALING	2.83E-07	3.74E-07	0.000304616
BIOCARTA_AGR_PATHWAY	3.44E-07	4.54E-07	0.000370241
BIOCARTA_RELA_PATHWAY	3.96E-07	5.22E-07	0.00042601
REACTOME_ACTIVATION_OF_BH3_ONLY_PROTEINS	4.69E-07	6.19E-07	0.000505509
REACTOME_CHONDROITIN_SULFATE_DERMATAN_SULFATE_METABOLISM	4.77E-07	6.28E-07	0.000513941
BIOCARTA_SPRY_PATHWAY	4.82E-07	6.34E-07	0.000519641
REACTOME_GLUCAGON_TYPE_LIGAND_RECEPTORS	5.51E-07	7.24E-07	0.000593604
KEGG_VIRAL_MYOCARDITIS	6.70E-07	8.79E-07	0.000721566
REACTOME_PLATELET_CALCIUM_HOMEOSTASIS	7.23E-07	9.47E-07	0.000778483
REACTOME_REVERSIBLE_HYDRATION_OF_CARBON_DIOXIDE	7.93E-07	1.04E-06	0.000854356
BIOCARTA_CSK_PATHWAY	8.96E-07	1.17E-06	0.000965065
REACTOME_GABA_RECEPTOR_ACTIVATION	9.08E-07	1.19E-06	0.000977644
KEGG_STEROID_BIOSYNTHESIS	9.59E-07	1.25E-06	0.0010327
REACTOME_IL_6_SIGNALING	1.03E-06	1.34E-06	0.001109997
REACTOME_GLYCOSAMINOGLYCAN_METABOLISM	1.05E-06	1.37E-06	0.001130451
REACTOME_FRS2_MEDIATED_CASCADE	1.66E-06	2.16E-06	0.001791877
REACTOME_PURINE_CATABOLISM	2.84E-06	3.69E-06	0.003060622
REACTOME_MUSCLE_CONTRACTION	3.72E-06	4.82E-06	0.004008064
REACTOME_SOS_MEDIATED_SIGNALLING	4.60E-06	5.95E-06	0.004949609
REACTOME_CYTOSOLIC_SULFONATION_OF_SMALL_MOLECULES	4.72E-06	6.11E-06	0.005086419
BIOCARTA_TCAPOPTOSIS_PATHWAY	5.11E-06	6.60E-06	0.005503412
REACTOME_NUCLEOTIDE_LIKE_PURINERGIC_RECEPTORS	5.82E-06	7.50E-06	0.006266623
BIOCARTA_IL17_PATHWAY	8.12E-06	1.05E-05	0.0087438
REACTOME_TRYPTOPHAN_CATABOLISM	8.17E-06	1.05E-05	0.008797403
REACTOME_ABACAVIR_TRANSPORT_AND_METABOLISM	8.57E-06	1.10E-05	0.009225613
REACTOME_SIGNALLING_TO_P38_VIA_RIT_AND_RIN	1.52E-05	1.95E-05	0.016331097
BIOCARTA_SODD_PATHWAY	1.66E-05	2.12E-05	0.017839077
REACTOME_SHC_MEDIATED_SIGNALLING	1.66E-05	2.12E-05	0.017865624
REACTOME_SHC1_EVENTS_IN_EGFR_SIGNALING	2.11E-05	2.70E-05	0.022716949
KEGG_CELL_ADHESION_MOLECULES_CAMS	2.15E-05	2.75E-05	0.023190004
REACTOME_GLUCONEOGENESIS	2.24E-05	2.86E-05	0.024125823
KEGG_FOLATE_BIOSYNTHESIS	2.40E-05	3.05E-05	0.025802598
REACTOME_OTHER_SEMAPHORIN_INTERACTIONS	2.44E-05	3.11E-05	0.026292694
BIOCARTA_CTL_PATHWAY	2.71E-05	3.45E-05	0.029185218
KEGG_CARDIAC_MUSCLE_CONTRACTION	2.92E-05	3.70E-05	0.031402387
BIOCARTA_CCR3_PATHWAY	2.99E-05	3.80E-05	0.032228931
REACTOME_SHC_RELATED_EVENTS	3.54E-05	4.49E-05	0.038166535
REACTOME_GLYCOLYSIS	3.97E-05	5.02E-05	0.042755888
REACTOME_SEMA3A_PAK_DEPENDENT_AXON_REPULSION	5.00E-05	6.32E-05	0.053823673
REACTOME_SIGNALING_BY_NOTCH4	5.45E-05	6.88E-05	0.058725341
BIOCARTA_LAIR_PATHWAY	6.68E-05	8.43E-05	0.071972718
BIOCARTA_AHSP_PATHWAY	6.77E-05	8.53E-05	0.072944908
REACTOME_GAP_JUNCTION_ASSEMBLY	6.78E-05	8.53E-05	0.073045011
REACTOME_GLYCOSPHINGOLIPID_METABOLISM	6.93E-05	8.71E-05	0.07460982
REACTOME_INTERFERON_GAMMA_SIGNALING	7.03E-05	8.82E-05	0.075678059
REACTOME_G_ALPHA_S_SIGNALLING_EVENTS	8.60E-05	0.000107798	0.092598319
REACTOME_PYRIMIDINE_CATABOLISM	8.63E-05	0.000108042	0.092915841
REACTOME_ENDOGENOUS_STEROLS	0.000104325	0.000130497	0.112358163
REACTOME_COMPLEMENT_CASCADE	0.000105201	0.000131441	0.1133019
REACTOME_SIGNALING_BY_NOTCH2	0.000106578	0.000133006	0.11478397
REACTOME_SIGNALING_BY_NOTCH3	0.000126522	0.000157713	0.136264068
KEGG_BIOSYNTHESIS_OF_UNSATURATED_FATTY_ACIDS	0.000145202	0.000180789	0.156382676
BIOCARTA_LYM_PATHWAY	0.000148182	0.000184287	0.159592239
KEGG_ECM_RECEPTOR_INTERACTION	0.000185698	0.000230676	0.199996317
REACTOME_INTEGRIN_CELL_SURFACE_INTERACTIONS	0.000225977	0.000280389	0.243377624
BIOCARTA_MONOCYTE_PATHWAY	0.000233582	0.000289491	0.251567773
REACTOME_CELL_CELL_JUNCTION_ORGANIZATION	0.000235607	0.000291665	0.253748787
REACTOME_ABC_FAMILY_PROTEINS_MEDIATED_TRANSPORT	0.000236229	0.0002921	0.254419131
REACTOME_CELL_EXTRACELLULAR_MATRIX_INTERACTIONS	0.000270426	0.000334001	0.291248839
KEGG_TAURINE_AND_HYPOTAURINE_METABOLISM	0.000434885	0.000536507	0.468370903
REACTOME_CLASS_B_2_SECRETIN_FAMILY_RECEPTORS	0.000561947	0.000692468	0.605217179
REACTOME_G_ALPHA_I_SIGNALLING_EVENTS	0.000578795	0.000712414	0.623362567
KEGG_TYPE_I_DIABETES_MELLITUS	0.00058827	0.00072325	0.63356709
REACTOME_SYNTHESIS_OF_PC	0.0006388	0.000784479	0.687987648
REACTOME_BINDING_AND_ENTRY_OF_HIV_VIRION	0.000907412	0.001113078	0.977282353
REACTOME_SIGNALING_BY_ACTIVATED_POINT_MUTANTS_OF_FGFR1	0.0011534	0.00141321	1
REACTOME_VEGF_LIGAND_RECEPTOR_INTERACTIONS	0.001224154	0.001498198	1
REACTOME_METABOLISM_OF_PORPHYRINS	0.001314873	0.001607398	1
REACTOME_IL_7_SIGNALING	0.001367481	0.001669815	1
REACTOME_SHC1_EVENTS_IN_ERBB4_SIGNALING	0.001435936	0.001751419	1
BIOCARTA_ARENRF2_PATHWAY	0.001921183	0.002340626	1
REACTOME_ACTIVATED_POINT_MUTANTS_OF_FGFR2	0.001996757	0.002429952	1
KEGG_GLYCOSAMINOGLYCAN_BIOSYNTHESIS_HEPARAN_SULFATE	0.00229849	0.002793988	1
REACTOME_GRB2_EVENTS_IN_ERBB2_SIGNALING	0.0025499	0.003096101	1
KEGG_SULFUR_METABOLISM	0.002713258	0.003290742	1
KEGG_LINOLEIC_ACID_METABOLISM	0.003063613	0.003711486	1
REACTOME_CELL_JUNCTION_ORGANIZATION	0.003143818	0.003804373	1
REACTOME_FGFR4_LIGAND_BINDING_AND_ACTIVATION	0.006110566	0.007386172	1
REACTOME_BASIGIN_INTERACTIONS	0.00620034	0.007486285	1
REACTOME_RETROGRADE_NEUROTROPHIN_SIGNALLING	0.013098739	0.015797695	1
KEGG_ASCORBATE_AND_ALDARATE_METABOLISM	0.014375704	0.017318382	1
REACTOME_NUCLEAR_RECEPTOR_TRANSCRIPTION_PATHWAY	0.01458578	0.017551827	1
KEGG_TYROSINE_METABOLISM	0.018542067	0.02228773	1
REACTOME_BETA_DEFENSINS	0.023683992	0.028436632	1
REACTOME_AKT_PHOSPHORYLATES_TARGETS_IN_THE_CYTOSOL	0.023732968	0.028463704	1
REACTOME_FGFR2C_LIGAND_BINDING_AND_ACTIVATION	0.028083935	0.033644492	1
BIOCARTA_IL12_PATHWAY	0.028317602	0.03388673	1
KEGG_PRIMARY_IMMUNODEFICIENCY	0.028609515	0.034198055	1
REACTOME_FGFR_LIGAND_BINDING_AND_ACTIVATION	0.030781489	0.036753508	1
REACTOME_FGFR1_LIGAND_BINDING_AND_ACTIVATION	0.032855614	0.039186596	1
KEGG_GLYOXYLATE_AND_DICARBOXYLATE_METABOLISM	0.03640629	0.043373423	1
KEGG_OTHER_GLYCAN_DEGRADATION	0.037391179	0.044497569	1
BIOCARTA_PS1_PATHWAY	0.0383273	0.045561261	1
REACTOME_INHIBITION_OF_VOLTAGE_GATED_CA2_CHANNELS_VIA_GBETA_GAMMA_SUBUNITS	0.038447518	0.045653778	1
BIOCARTA_CDMAC_PATHWAY	0.040626526	0.048188071	1
REACTOME_NCAM1_INTERACTIONS	0.043655361	0.051723678	1
REACTOME_INWARDLY_RECTIFYING_K_CHANNELS	0.050200052	0.05941259	1
BIOCARTA_CARDIACEGF_PATHWAY	0.05923324	0.070026564	1
REACTOME_NA_CL_DEPENDENT_NEUROTRANSMITTER_TRANSPORTERS	0.060835098	0.071841449	1
REACTOME_SIGNALING_BY_FGFR3_MUTANTS	0.061172174	0.072160385	1
KEGG_LIMONENE_AND_PINENE_DEGRADATION	0.06199875	0.07305542	1
BIOCARTA_PITX2_PATHWAY	0.062424907	0.073477186	1
REACTOME_SYNTHESIS_OF_BILE_ACIDS_AND_BILE_SALTS_VIA_24_HYDROXYCHOLESTEROL	0.064389009	0.075706292	1
REACTOME_REGULATION_OF_IFNA_SIGNALING	0.066730212	0.078373433	1
KEGG_HEMATOPOIETIC_CELL_LINEAGE	0.073911433	0.086713087	1
REACTOME_AMINE_COMPOUND_SLC_TRANSPORTERS	0.089477822	0.104861387	1
BIOCARTA_TALL1_PATHWAY	0.104476414	0.122305541	1
REACTOME_TANDEM_PORE_DOMAIN_POTASSIUM_CHANNELS	0.114008842	0.133319786	1
BIOCARTA_RANKL_PATHWAY	0.126264721	0.147491436	1
BIOCARTA_GLYCOLYSIS_PATHWAY	0.127064201	0.148264511	1
BIOCARTA_NO2IL12_PATHWAY	0.129487452	0.150928556	1
REACTOME_ABCA_TRANSPORTERS_IN_LIPID_HOMEOSTASIS	0.135778996	0.158090788	1
KEGG_ARACHIDONIC_ACID_METABOLISM	0.150834463	0.175430579	1
KEGG_FRUCTOSE_AND_MANNOSE_METABOLISM	0.15606527	0.18131855	1
KEGG_TASTE_TRANSDUCTION	0.164406651	0.190803839	1
BIOCARTA_CELL2CELL_PATHWAY	0.177827307	0.206157168	1
REACTOME_GROWTH_HORMONE_RECEPTOR_SIGNALING	0.192743674	0.223209609	1
REACTOME_REGULATION_OF_BETA_CELL_DEVELOPMENT	0.194116442	0.224557903	1
REACTOME_REGULATED_PROTEOLYSIS_OF_P75NTR	0.201996749	0.233423282	1
REACTOME_PLATELET_ADHESION_TO_EXPOSED_COLLAGEN	0.206022911	0.237820659	1
REACTOME_STRIATED_MUSCLE_CONTRACTION	0.215942821	0.24900473	1
REACTOME_CYTOCHROME_P450_ARRANGED_BY_SUBSTRATE_TYPE	0.218243162	0.251388112	1
BIOCARTA_IL22BP_PATHWAY	0.24491309	0.281807049	1
REACTOME_ENDOSOMAL_VACUOLAR_PATHWAY	0.248051123	0.28511319	1
BIOCARTA_EPO_PATHWAY	0.273180955	0.313662994	1
REACTOME_CHYLOMICRON_MEDIATED_LIPID_TRANSPORT	0.276770931	0.317446532	1
KEGG_CYTOKINE_CYTOKINE_RECEPTOR_INTERACTION	0.302234091	0.346283102	1
REACTOME_ADHERENS_JUNCTIONS_INTERACTIONS	0.317447398	0.363327149	1
KEGG_MATURITY_ONSET_DIABETES_OF_THE_YOUNG	0.327870283	0.374858062	1
REACTOME_DEFENSINS	0.329898977	0.376777516	1
BIOCARTA_FIBRINOLYSIS_PATHWAY	0.332481261	0.37932449	1
REACTOME_LIPOPROTEIN_METABOLISM	0.345578741	0.393850057	1
REACTOME_DIGESTION_OF_DIETARY_CARBOHYDRATE	0.345954291	0.393861281	1
REACTOME_HORMONE_LIGAND_BINDING_RECEPTORS	0.371245372	0.422208306	1
BIOCARTA_TH1TH2_PATHWAY	0.374148299	0.425060884	1
REACTOME_UNWINDING_OF_DNA	0.375321804	0.425944766	1
BIOCARTA_IL3_PATHWAY	0.388542082	0.440484024	1
REACTOME_STEROID_HORMONES	0.432471952	0.489771075	1
REACTOME_PHOSPHORYLATION_OF_CD3_AND_TCR_ZETA_CHAINS	0.462689175	0.52344143	1
KEGG_GLYCEROLIPID_METABOLISM	0.469852595	0.530987665	1
REACTOME_KERATAN_SULFATE_DEGRADATION	0.496210733	0.560187588	1
KEGG_RENIN_ANGIOTENSIN_SYSTEM	0.500006256	0.563881401	1
BIOCARTA_EGFR_SMRTE_PATHWAY	0.505242123	0.569190132	1
REACTOME_PTM_GAMMA_CARBOXYLATION_HYPUSINE_FORMATION_AND_ARYLSULFATASE_ACTIVATION	0.510824297	0.5748775	1
REACTOME_OPSINS	0.526576915	0.591986783	1
BIOCARTA_LECTIN_PATHWAY	0.5328185	0.598379067	1
REACTOME_PHASE1_FUNCTIONALIZATION_OF_COMPOUNDS	0.534844474	0.600028644	1
KEGG_ALLOGRAFT_REJECTION	0.540127656	0.605325168	1
REACTOME_METABOLISM_OF_STEROID_HORMONES_AND_VITAMINS_A_AND_D	0.552123969	0.618126314	1
KEGG_GRAFT_VERSUS_HOST_DISEASE	0.55314121	0.618622101	1
REACTOME_GPCR_LIGAND_BINDING	0.560768184	0.626501384	1
BIOCARTA_IL10_PATHWAY	0.579802429	0.64709556	1
BIOCARTA_VITCB_PATHWAY	0.603064963	0.672361247	1
REACTOME_HEPARAN_SULFATE_HEPARIN_HS_GAG_METABOLISM	0.623775622	0.694732518	1
REACTOME_GAMMA_CARBOXYLATION_TRANSPORT_AND_AMINO_TERMINAL_CLEAVAGE_OF_PROTEINS	0.624826651	0.695184197	1
KEGG_STEROID_HORMONE_BIOSYNTHESIS	0.634545372	0.705268696	1
REACTOME_POTASSIUM_CHANNELS	0.641534668	0.712301894	1
REACTOME_HIGHLY_CALCIUM_PERMEABLE_POSTSYNAPTIC_NICOTINIC_ACETYLCHOLINE_RECEPTORS	0.654345734	0.725777916	1
BIOCARTA_EXTRINSIC_PATHWAY	0.655051893	0.725813672	1
REACTOME_ROLE_OF_SECOND_MESSENGERS_IN_NETRIN1_SIGNALING	0.662776954	0.733618478	1
REACTOME_CS_DS_DEGRADATION	0.670396826	0.741290946	1
BIOCARTA_MTA3_PATHWAY	0.685205159	0.756245479	1
KEGG_AUTOIMMUNE_THYROID_DISEASE	0.685325522	0.756245479	1
BIOCARTA_GABA_PATHWAY	0.687103012	0.756656385	1
REACTOME_PRESYNAPTIC_NICOTINIC_ACETYLCHOLINE_RECEPTORS	0.687103012	0.756656385	1
REACTOME_A_TETRASACCHARIDE_LINKER_SEQUENCE_IS_REQUIRED_FOR_GAG_SYNTHESIS	0.691517509	0.760739895	1
BIOCARTA_FREE_PATHWAY	0.697001402	0.765990316	1
REACTOME_REGULATION_OF_INSULIN_SECRETION_BY_ACETYLCHOLINE	0.705731134	0.774793508	1
REACTOME_TRAFFICKING_OF_GLUR2_CONTAINING_AMPA_RECEPTORS	0.715306147	0.784505825	1
KEGG_METABOLISM_OF_XENOBIOTICS_BY_CYTOCHROME_P450	0.721691536	0.790703748	1
REACTOME_HS_GAG_BIOSYNTHESIS	0.738371536	0.808156651	1
BIOCARTA_ERYTH_PATHWAY	0.741453165	0.810705643	1
KEGG_RETINOL_METABOLISM	0.742429454	0.81094982	1
BIOCARTA_INTRINSIC_PATHWAY	0.747393054	0.815544396	1
BIOCARTA_NKT_PATHWAY	0.748570989	0.816002991	1
REACTOME_ACETYLCHOLINE_BINDING_AND_DOWNSTREAM_EVENTS	0.757336985	0.824723895	1
KEGG_COMPLEMENT_AND_COAGULATION_CASCADES	0.766417836	0.833769707	1
REACTOME_CD28_DEPENDENT_VAV1_PATHWAY	0.799840983	0.869252007	1
REACTOME_GABA_A_RECEPTOR_ACTIVATION	0.801933419	0.870647472	1
REACTOME_SEROTONIN_RECEPTORS	0.815056875	0.884004284	1
REACTOME_TERMINATION_OF_O_GLYCAN_BIOSYNTHESIS	0.825836087	0.894794231	1
REACTOME_LIGAND_GATED_ION_CHANNEL_TRANSPORT	0.827911174	0.896141039	1
REACTOME_THE_ACTIVATION_OF_ARYLSULFATASES	0.828981824	0.89639902	1
REACTOME_REGULATION_OF_GENE_EXPRESSION_IN_BETA_CELLS	0.834101873	0.901030809	1
BIOCARTA_AMI_PATHWAY	0.855508308	0.923228906	1
REACTOME_NITRIC_OXIDE_STIMULATES_GUANYLATE_CYCLASE	0.856419465	0.923287051	1
REACTOME_COMMON_PATHWAY	0.864842051	0.931434889	1
BIOCARTA_CLASSIC_PATHWAY	0.874023806	0.940383256	1
BIOCARTA_ACE2_PATHWAY	0.879434434	0.945260364	1
REACTOME_HYALURONAN_METABOLISM	0.881821613	0.946881233	1
BIOCARTA_GRANULOCYTES_PATHWAY	0.886755563	0.951230818	1
REACTOME_BILE_SALT_AND_ORGANIC_ANION_SLC_TRANSPORTERS	0.892755225	0.955941196	1
REACTOME_CGMP_EFFECTS	0.89292186	0.955941196	1
BIOCARTA_SRCRPTP_PATHWAY	0.895491062	0.957739696	1
REACTOME_HYALURONAN_UPTAKE_AND_DEGRADATION	0.90459202	0.966513498	1
REACTOME_INTERFERON_ALPHA_BETA_SIGNALING	0.906133204	0.967200655	1
REACTOME_ETHANOL_OXIDATION	0.909952276	0.970315447	1
BIOCARTA_DC_PATHWAY	0.918861037	0.977639765	1
BIOCARTA_NUCLEARRS_PATHWAY	0.91954418	0.977639765	1
REACTOME_HDL_MEDIATED_LIPID_TRANSPORT	0.918450986	0.977639765	1
BIOCARTA_STEM_PATHWAY	0.928438724	0.985806863	1
REACTOME_SIGNAL_ATTENUATION	0.929056607	0.985806863	1
BIOCARTA_CYTOKINE_PATHWAY	0.93025938	0.986111567	1
BIOCARTA_BARRESTIN_PATHWAY	0.964109674	0.999999996	1
BIOCARTA_BARRESTIN_SRC_PATHWAY	0.998156567	0.999999996	1
BIOCARTA_BARR_MAPK_PATHWAY	0.984927814	0.999999996	1
BIOCARTA_BLYMPHOCYTE_PATHWAY	0.996759709	0.999999996	1
BIOCARTA_CDK5_PATHWAY	0.999442767	0.999999996	1
BIOCARTA_COMP_PATHWAY	0.958747534	0.999999996	1
BIOCARTA_FEEDER_PATHWAY	0.992661093	0.999999996	1
BIOCARTA_IL2_PATHWAY	0.998831175	0.999999996	1
BIOCARTA_IL5_PATHWAY	0.988241802	0.999999996	1
BIOCARTA_INFLAM_PATHWAY	0.995896245	0.999999996	1
BIOCARTA_NEUROTRANSMITTERS_PATHWAY	0.985476275	0.999999996	1
BIOCARTA_PLATELETAPP_PATHWAY	0.989672239	0.999999996	1
BIOCARTA_TCRA_PATHWAY	0.996399152	0.999999996	1
BIOCARTA_TCYTOTOXIC_PATHWAY	0.993833943	0.999999996	1
BIOCARTA_THELPER_PATHWAY	0.995340631	0.999999996	1
KEGG_ASTHMA	0.999963718	0.999999996	1
KEGG_BASAL_CELL_CARCINOMA	0.957436191	0.999999996	1
KEGG_DRUG_METABOLISM_CYTOCHROME_P450	0.972943895	0.999999996	1
KEGG_GLYCOSAMINOGLYCAN_DEGRADATION	0.955679576	0.999999996	1
KEGG_GLYCOSPHINGOLIPID_BIOSYNTHESIS_GLOBO_SERIES	0.990860664	0.999999996	1
KEGG_INTESTINAL_IMMUNE_NETWORK_FOR_IGA_PRODUCTION	0.99998624	0.999999996	1
KEGG_NEUROACTIVE_LIGAND_RECEPTOR_INTERACTION	0.966674795	0.999999996	1
KEGG_PHENYLALANINE_METABOLISM	0.990007969	0.999999996	1
REACTOME_ACETYLCHOLINE_NEUROTRANSMITTER_RELEASE_CYCLE	0.990117552	0.999999996	1
REACTOME_ADENYLATE_CYCLASE_ACTIVATING_PATHWAY	0.962096766	0.999999996	1
REACTOME_AMINE_DERIVED_HORMONES	0.987520069	0.999999996	1
REACTOME_AMINE_LIGAND_BINDING_RECEPTORS	0.998158621	0.999999996	1
REACTOME_ANDROGEN_BIOSYNTHESIS	0.984194825	0.999999996	1
REACTOME_CHEMOKINE_RECEPTORS_BIND_CHEMOKINES	0.997895885	0.999999996	1
REACTOME_CLASS_A1_RHODOPSIN_LIKE_RECEPTORS	0.954196147	0.999999996	1
REACTOME_CLASS_C_3_METABOTROPIC_GLUTAMATE_PHEROMONE_RECEPTORS	0.950227817	0.999999996	1
REACTOME_COLLAGEN_FORMATION	0.999966669	0.999999996	1
REACTOME_CREATION_OF_C4_AND_C2_ACTIVATORS	0.993984769	0.999999996	1
REACTOME_CRMPS_IN_SEMA3A_SIGNALING	0.999777414	0.999999996	1
REACTOME_DEGRADATION_OF_THE_EXTRACELLULAR_MATRIX	0.999999397	0.999999996	1
REACTOME_DOPAMINE_NEUROTRANSMITTER_RELEASE_CYCLE	0.995984479	0.999999996	1
REACTOME_DSCAM_INTERACTIONS	0.964943601	0.999999996	1
REACTOME_EICOSANOID_LIGAND_BINDING_RECEPTORS	0.952299872	0.999999996	1
REACTOME_EXTRACELLULAR_MATRIX_ORGANIZATION	0.999999996	0.999999996	1
REACTOME_FACILITATIVE_NA_INDEPENDENT_GLUCOSE_TRANSPORTERS	0.97546985	0.999999996	1
REACTOME_FORMATION_OF_FIBRIN_CLOT_CLOTTING_CASCADE	0.993958239	0.999999996	1
REACTOME_GLYCOPROTEIN_HORMONES	0.995984479	0.999999996	1
REACTOME_HS_GAG_DEGRADATION	0.996807743	0.999999996	1
REACTOME_IMMUNOREGULATORY_INTERACTIONS_BETWEEN_A_LYMPHOID_AND_A_NON_LYMPHOID_CELL	0.962312402	0.999999996	1
REACTOME_INITIAL_TRIGGERING_OF_COMPLEMENT	0.998946955	0.999999996	1
REACTOME_INTERACTION_BETWEEN_L1_AND_ANKYRINS	0.957998011	0.999999996	1
REACTOME_INTRINSIC_PATHWAY	0.996720354	0.999999996	1
REACTOME_NOREPINEPHRINE_NEUROTRANSMITTER_RELEASE_CYCLE	0.995494708	0.999999996	1
REACTOME_OLFACTORY_SIGNALING_PATHWAY	0.997667173	0.999999996	1
REACTOME_PASSIVE_TRANSPORT_BY_AQUAPORINS	0.958976801	0.999999996	1
REACTOME_PD1_SIGNALING	0.999561132	0.999999996	1
REACTOME_PEPTIDE_HORMONE_BIOSYNTHESIS	0.998475184	0.999999996	1
REACTOME_PEPTIDE_LIGAND_BINDING_RECEPTORS	0.993568452	0.999999996	1
REACTOME_PROSTANOID_LIGAND_RECEPTORS	0.94626392	0.999999996	1
REACTOME_RECYCLING_OF_BILE_ACIDS_AND_SALTS	0.947190018	0.999999996	1
REACTOME_REGULATION_OF_INSULIN_LIKE_GROWTH_FACTOR_IGF_ACTIVITY_BY_INSULIN_LIKE_GROWTH_FACTOR_BINDING_PROTEINS_IGFBPS	0.999656477	0.999999996	1
REACTOME_SEMA3A_PLEXIN_REPULSION_SIGNALING_BY_INHIBITING_INTEGRIN_ADHESION	0.998971613	0.999999996	1
REACTOME_TRANSLOCATION_OF_ZAP_70_TO_IMMUNOLOGICAL_SYNAPSE	0.999279694	0.999999996	1
REACTOME_TRANSPORT_OF_ORGANIC_ANIONS	0.998748493	0.999999996	1
REACTOME_VOLTAGE_GATED_POTASSIUM_CHANNELS	0.998964151	0.999999996	1
REACTOME_XENOBIOTICS	0.999000767	0.999999996	1
