# Supplementary material for: A novel multi-network approach reveals tissue-specific cellular modulators of fibrosis in systemic sclerosis
Source: Genome Med. 2017 Mar 23;9:27. doi: 10.1186/s13073-017-0417-1 (PMC5363043; doi:10.1186/s13073-017-0417-1)
Supplement: Supplementary file 16 — Table of consensus cluster 2 full output of edge-pathway (Jaccard) similarity Mann–Whitney U tests. (TXT 60 kb) [file 13073_2017_417_MOESM16_ESM.txt]

	raw p	fdr	bonferroni adj p
REACTOME_MUSCLE_CONTRACTION	3.62E-52	3.90E-49	3.90E-49
KEGG_METABOLISM_OF_XENOBIOTICS_BY_CYTOCHROME_P450	3.06E-48	1.65E-45	3.30E-45
REACTOME_PASSIVE_TRANSPORT_BY_AQUAPORINS	3.15E-47	1.13E-44	3.40E-44
REACTOME_TIGHT_JUNCTION_INTERACTIONS	2.51E-45	6.75E-43	2.70E-42
REACTOME_SMOOTH_MUSCLE_CONTRACTION	2.03E-40	4.38E-38	2.19E-37
REACTOME_GAP_JUNCTION_ASSEMBLY	1.40E-39	2.51E-37	1.51E-36
REACTOME_CELL_JUNCTION_ORGANIZATION	6.46E-39	9.94E-37	6.95E-36
KEGG_ARACHIDONIC_ACID_METABOLISM	6.06E-38	8.16E-36	6.53E-35
KEGG_DRUG_METABOLISM_CYTOCHROME_P450	5.57E-37	6.67E-35	6.00E-34
REACTOME_CELL_CELL_JUNCTION_ORGANIZATION	1.05E-31	1.13E-29	1.13E-28
REACTOME_STRIATED_MUSCLE_CONTRACTION	1.50E-23	1.47E-21	1.62E-20
REACTOME_SYNTHESIS_SECRETION_AND_DEACYLATION_OF_GHRELIN	9.25E-22	8.30E-20	9.96E-19
REACTOME_ABC_FAMILY_PROTEINS_MEDIATED_TRANSPORT	4.81E-20	3.98E-18	5.18E-17
REACTOME_CELL_CELL_COMMUNICATION	9.07E-20	6.98E-18	9.77E-17
REACTOME_HORMONE_SENSITIVE_LIPASE_HSL_MEDIATED_TRIACYLGLYCEROL_HYDROLYSIS	2.45E-19	1.76E-17	2.64E-16
BIOCARTA_CFTR_PATHWAY	4.35E-19	2.93E-17	4.68E-16
REACTOME_APOPTOTIC_CLEAVAGE_OF_CELL_ADHESION_PROTEINS	7.08E-17	4.49E-15	7.63E-14
KEGG_RETINOL_METABOLISM	1.28E-16	7.65E-15	1.38E-13
REACTOME_ETHANOL_OXIDATION	2.32E-16	1.32E-14	2.50E-13
REACTOME_GAP_JUNCTION_TRAFFICKING	8.77E-16	4.72E-14	9.45E-13
KEGG_TIGHT_JUNCTION	1.06E-15	5.44E-14	1.14E-12
KEGG_LINOLEIC_ACID_METABOLISM	3.04E-15	1.49E-13	3.27E-12
REACTOME_BIOLOGICAL_OXIDATIONS	7.80E-15	3.65E-13	8.40E-12
REACTOME_ORGANIC_CATION_ANION_ZWITTERION_TRANSPORT	2.40E-14	1.08E-12	2.59E-11
KEGG_TYROSINE_METABOLISM	2.56E-14	1.10E-12	2.76E-11
KEGG_ABC_TRANSPORTERS	4.91E-13	2.04E-11	5.29E-10
BIOCARTA_MCALPAIN_PATHWAY	6.99E-13	2.79E-11	7.52E-10
REACTOME_ACYL_CHAIN_REMODELLING_OF_PE	7.30E-13	2.81E-11	7.86E-10
REACTOME_AQUAPORIN_MEDIATED_TRANSPORT	8.07E-13	3.00E-11	8.69E-10
BIOCARTA_CELLCYCLE_PATHWAY	1.18E-11	4.15E-10	1.27E-08
REACTOME_GLUTATHIONE_CONJUGATION	1.22E-11	4.15E-10	1.31E-08
REACTOME_PHASE1_FUNCTIONALIZATION_OF_COMPOUNDS	1.23E-11	4.15E-10	1.33E-08
KEGG_PATHOGENIC_ESCHERICHIA_COLI_INFECTION	2.80E-11	9.14E-10	3.02E-08
REACTOME_ACYL_CHAIN_REMODELLING_OF_PC	3.37E-11	1.06E-09	3.63E-08
BIOCARTA_MTA3_PATHWAY	3.45E-11	1.06E-09	3.72E-08
REACTOME_SEMA4D_INDUCED_CELL_MIGRATION_AND_GROWTH_CONE_COLLAPSE	4.30E-11	1.29E-09	4.63E-08
KEGG_CELL_ADHESION_MOLECULES_CAMS	5.37E-11	1.56E-09	5.78E-08
REACTOME_FGFR_LIGAND_BINDING_AND_ACTIVATION	7.28E-11	2.06E-09	7.85E-08
REACTOME_ABCA_TRANSPORTERS_IN_LIPID_HOMEOSTASIS	1.48E-10	4.09E-09	1.60E-07
KEGG_ADHERENS_JUNCTION	2.48E-10	6.67E-09	2.67E-07
BIOCARTA_P35ALZHEIMERS_PATHWAY	3.35E-10	8.80E-09	3.61E-07
REACTOME_ACTIVATION_OF_RAC	4.12E-10	1.06E-08	4.44E-07
BIOCARTA_AGPCR_PATHWAY	1.55E-09	3.88E-08	1.67E-06
BIOCARTA_LEPTIN_PATHWAY	2.77E-09	6.78E-08	2.98E-06
BIOCARTA_NUCLEARRS_PATHWAY	3.79E-09	8.91E-08	4.08E-06
KEGG_PHENYLALANINE_METABOLISM	3.81E-09	8.91E-08	4.10E-06
KEGG_PPAR_SIGNALING_PATHWAY	4.90E-09	1.12E-07	5.27E-06
REACTOME_FGFR2C_LIGAND_BINDING_AND_ACTIVATION	5.05E-09	1.13E-07	5.44E-06
REACTOME_ACYL_CHAIN_REMODELLING_OF_PG	5.56E-09	1.22E-07	5.99E-06
KEGG_STEROID_HORMONE_BIOSYNTHESIS	7.33E-09	1.58E-07	7.90E-06
REACTOME_TERMINATION_OF_O_GLYCAN_BIOSYNTHESIS	1.18E-08	2.49E-07	1.27E-05
REACTOME_SEMA4D_IN_SEMAPHORIN_SIGNALING	1.39E-08	2.87E-07	1.49E-05
KEGG_ALPHA_LINOLENIC_ACID_METABOLISM	1.94E-08	3.95E-07	2.09E-05
KEGG_OLFACTORY_TRANSDUCTION	2.84E-08	5.67E-07	3.06E-05
REACTOME_ION_TRANSPORT_BY_P_TYPE_ATPASES	5.78E-08	1.13E-06	6.22E-05
REACTOME_RESPONSE_TO_ELEVATED_PLATELET_CYTOSOLIC_CA2_	6.92E-08	1.33E-06	7.46E-05
KEGG_GLUTATHIONE_METABOLISM	7.50E-08	1.42E-06	8.07E-05
REACTOME_SYNTHESIS_SECRETION_AND_INACTIVATION_OF_GLP1	1.87E-07	3.48E-06	0.000201558
BIOCARTA_PLCE_PATHWAY	2.84E-07	5.19E-06	0.000305998
REACTOME_CREATION_OF_C4_AND_C2_ACTIVATORS	3.33E-07	5.98E-06	0.000358968
REACTOME_ACYL_CHAIN_REMODELLING_OF_PS	3.40E-07	6.00E-06	0.000365935
REACTOME_CLASS_B_2_SECRETIN_FAMILY_RECEPTORS	4.05E-07	7.03E-06	0.000436103
KEGG_BASAL_CELL_CARCINOMA	4.93E-07	8.42E-06	0.000530752
REACTOME_INCRETIN_SYNTHESIS_SECRETION_AND_INACTIVATION	5.32E-07	8.94E-06	0.000572436
KEGG_CALCIUM_SIGNALING_PATHWAY	5.71E-07	9.47E-06	0.000615439
BIOCARTA_UCALPAIN_PATHWAY	8.36E-07	1.36E-05	0.000899841
KEGG_HISTIDINE_METABOLISM	9.62E-07	1.55E-05	0.001036351
REACTOME_ION_CHANNEL_TRANSPORT	1.80E-06	2.85E-05	0.001938355
REACTOME_SYNTHESIS_OF_PA	1.89E-06	2.94E-05	0.002030364
REACTOME_ACYL_CHAIN_REMODELLING_OF_PI	2.40E-06	3.69E-05	0.002580193
KEGG_NEUROACTIVE_LIGAND_RECEPTOR_INTERACTION	3.41E-06	5.17E-05	0.003670858
REACTOME_PHASE_II_CONJUGATION	4.75E-06	7.11E-05	0.005119194
REACTOME_TRANSMEMBRANE_TRANSPORT_OF_SMALL_MOLECULES	6.57E-06	9.69E-05	0.007072974
REACTOME_O_LINKED_GLYCOSYLATION_OF_MUCINS	6.95E-06	0.00010119	0.007488052
KEGG_MELANOGENESIS	7.79E-06	0.00011188	0.00839099
KEGG_ALDOSTERONE_REGULATED_SODIUM_REABSORPTION	8.31E-06	0.000117821	0.008954412
KEGG_VASCULAR_SMOOTH_MUSCLE_CONTRACTION	1.10E-05	0.00015254	0.011799865
KEGG_WNT_SIGNALING_PATHWAY	1.10E-05	0.00015254	0.011898129
KEGG_DILATED_CARDIOMYOPATHY	1.16E-05	0.000158287	0.012504703
REACTOME_GRB2_EVENTS_IN_ERBB2_SIGNALING	1.51E-05	0.000203591	0.016287242
KEGG_LEUKOCYTE_TRANSENDOTHELIAL_MIGRATION	1.98E-05	0.00026207	0.021289959
KEGG_AXON_GUIDANCE	2.00E-05	0.00026207	0.021489724
BIOCARTA_NO1_PATHWAY	2.33E-05	0.000302066	0.025071514
BIOCARTA_AKAPCENTROSOME_PATHWAY	2.79E-05	0.000357687	0.030045722
REACTOME_KERATAN_SULFATE_DEGRADATION	3.66E-05	0.00046321	0.039372845
KEGG_ECM_RECEPTOR_INTERACTION	3.94E-05	0.000493614	0.042450785
KEGG_TAURINE_AND_HYPOTAURINE_METABOLISM	4.73E-05	0.000585142	0.050918875
REACTOME_ACTIVATED_POINT_MUTANTS_OF_FGFR2	4.78E-05	0.000585142	0.05149249
KEGG_GLYCOLYSIS_GLUCONEOGENESIS	4.86E-05	0.000587605	0.052296852
REACTOME_FORMATION_OF_FIBRIN_CLOT_CLOTTING_CASCADE	5.12E-05	0.000612164	0.055094801
REACTOME_DOWNREGULATION_OF_ERBB2_ERBB3_SIGNALING	6.01E-05	0.000710905	0.06469237
BIOCARTA_CSK_PATHWAY	6.32E-05	0.000733749	0.068062172
KEGG_GLYCEROLIPID_METABOLISM	6.34E-05	0.000733749	0.068238691
REACTOME_PHOSPHOLIPASE_C_MEDIATED_CASCADE	6.47E-05	0.000740764	0.069631791
REACTOME_GLYCEROPHOSPHOLIPID_BIOSYNTHESIS	6.67E-05	0.000755706	0.071792031
REACTOME_SHC_MEDIATED_CASCADE	9.14E-05	0.001025677	0.098464944
KEGG_PROXIMAL_TUBULE_BICARBONATE_RECLAMATION	0.000112477	0.001248845	0.121137995
KEGG_ERBB_SIGNALING_PATHWAY	0.000139628	0.001534481	0.150379097
REACTOME_INTRINSIC_PATHWAY	0.000141825	0.001542889	0.152745984
KEGG_LONG_TERM_POTENTIATION	0.00014959	0.001611087	0.161108746
REACTOME_LIPID_DIGESTION_MOBILIZATION_AND_TRANSPORT	0.00017927	0.001911625	0.193074077
BIOCARTA_COMP_PATHWAY	0.000244431	0.002580902	0.263251976
REACTOME_REGULATION_OF_INSULIN_SECRETION_BY_GLUCAGON_LIKE_PEPTIDE1	0.0002679	0.002801242	0.2885279
REACTOME_PLATELET_ADHESION_TO_EXPOSED_COLLAGEN	0.000276321	0.00286152	0.297598049
KEGG_GLYCEROPHOSPHOLIPID_METABOLISM	0.000280602	0.002878171	0.302207947
REACTOME_NUCLEAR_SIGNALING_BY_ERBB4	0.000327109	0.003323554	0.352296734
REACTOME_RIP_MEDIATED_NFKB_ACTIVATION_VIA_DAI	0.000330316	0.003324769	0.355750334
REACTOME_XENOBIOTICS	0.000349292	0.003483222	0.376187939
KEGG_ETHER_LIPID_METABOLISM	0.000370363	0.003659455	0.398880623
BIOCARTA_GATA3_PATHWAY	0.000379714	0.003717742	0.40895158
KEGG_HYPERTROPHIC_CARDIOMYOPATHY_HCM	0.00038417	0.003727491	0.413751518
BIOCARTA_CARM1_PATHWAY	0.000402536	0.003870818	0.43353163
REACTOME_TRANSCRIPTIONAL_REGULATION_OF_WHITE_ADIPOCYTE_DIFFERENTIATION	0.000421537	0.00401766	0.453995586
KEGG_INSULIN_SIGNALING_PATHWAY	0.000449954	0.004250879	0.484600163
KEGG_HEDGEHOG_SIGNALING_PATHWAY	0.000506022	0.004739003	0.544985364
REACTOME_G1_PHASE	0.000601242	0.005582218	0.647537318
REACTOME_INITIAL_TRIGGERING_OF_COMPLEMENT	0.000620533	0.005712084	0.668313807
REACTOME_GRB2_SOS_PROVIDES_LINKAGE_TO_MAPK_SIGNALING_FOR_INTERGRINS_	0.00066975	0.006112889	0.721320901
KEGG_GAP_JUNCTION	0.000712325	0.006446845	0.767174526
REACTOME_COLLAGEN_FORMATION	0.00073929	0.006635124	0.796214927
BIOCARTA_AGR_PATHWAY	0.000747801	0.006656044	0.805381316
BIOCARTA_NEUROTRANSMITTERS_PATHWAY	0.000814985	0.00719458	0.877738764
KEGG_COMPLEMENT_AND_COAGULATION_CASCADES	0.000872081	0.007636023	0.939230862
REACTOME_COMPLEMENT_CASCADE	0.000931484	0.00809039	1
KEGG_ADIPOCYTOKINE_SIGNALING_PATHWAY	0.001016917	0.008761761	1
BIOCARTA_AKAP13_PATHWAY	0.001316597	0.01119757	1
KEGG_FOCAL_ADHESION	0.001320419	0.01119757	1
KEGG_TASTE_TRANSDUCTION	0.001462129	0.012302444	1
REACTOME_REGULATION_OF_WATER_BALANCE_BY_RENAL_AQUAPORINS	0.001573894	0.013140188	1
BIOCARTA_MEF2D_PATHWAY	0.00184181	0.01525869	1
KEGG_BETA_ALANINE_METABOLISM	0.001886219	0.015507313	1
REACTOME_GPCR_LIGAND_BINDING	0.001943771	0.015859403	1
BIOCARTA_LYM_PATHWAY	0.002146166	0.017359457	1
BIOCARTA_SHH_PATHWAY	0.002159858	0.017359457	1
BIOCARTA_STATHMIN_PATHWAY	0.002250531	0.017954236	1
BIOCARTA_CLASSIC_PATHWAY	0.002370819	0.018774797	1
REACTOME_P130CAS_LINKAGE_TO_MAPK_SIGNALING_FOR_INTEGRINS	0.002458814	0.01932951	1
REACTOME_TRANSPORT_OF_GLUCOSE_AND_OTHER_SUGARS_BILE_SALTS_AND_ORGANIC_ACIDS_METAL_IONS_AND_AMINE_COMPOUNDS	0.00280284	0.02187434	1
REACTOME_CYTOCHROME_P450_ARRANGED_BY_SUBSTRATE_TYPE	0.003493829	0.027070888	1
REACTOME_REVERSIBLE_HYDRATION_OF_CARBON_DIOXIDE	0.003651885	0.028093429	1
REACTOME_VOLTAGE_GATED_POTASSIUM_CHANNELS	0.003740356	0.028569955	1
REACTOME_REGULATION_OF_INSULIN_SECRETION	0.003862169	0.029292651	1
REACTOME_EXTRACELLULAR_MATRIX_ORGANIZATION	0.004479196	0.033734922	1
KEGG_FATTY_ACID_METABOLISM	0.004516515	0.033779768	1
REACTOME_POST_CHAPERONIN_TUBULIN_FOLDING_PATHWAY	0.004622163	0.034139489	1
REACTOME_SIGNALING_BY_ROBO_RECEPTOR	0.004628009	0.034139489	1
KEGG_VIRAL_MYOCARDITIS	0.00507499	0.037182067	1
REACTOME_TGF_BETA_RECEPTOR_SIGNALING_IN_EMT_EPITHELIAL_TO_MESENCHYMAL_TRANSITION	0.005672856	0.041281525	1
BIOCARTA_CK1_PATHWAY	0.006016861	0.043491003	1
KEGG_LONG_TERM_DEPRESSION	0.0063785	0.04579763	1
KEGG_ASCORBATE_AND_ALDARATE_METABOLISM	0.006595243	0.046730765	1
REACTOME_APOPTOTIC_CLEAVAGE_OF_CELLULAR_PROTEINS	0.006593796	0.046730765	1
KEGG_HEMATOPOIETIC_CELL_LINEAGE	0.006687739	0.047076438	1
REACTOME_NEUROTRANSMITTER_RELEASE_CYCLE	0.007108438	0.049392182	1
REACTOME_RECYCLING_OF_BILE_ACIDS_AND_SALTS	0.007088489	0.049392182	1
BIOCARTA_DREAM_PATHWAY	0.007224402	0.049856026	1
KEGG_P53_SIGNALING_PATHWAY	0.007267777	0.049856026	1
REACTOME_PKA_MEDIATED_PHOSPHORYLATION_OF_CREB	0.009796745	0.066779078	1
KEGG_ARRHYTHMOGENIC_RIGHT_VENTRICULAR_CARDIOMYOPATHY_ARVC	0.009992062	0.067682081	1
REACTOME_PI3K_EVENTS_IN_ERBB2_SIGNALING	0.010231332	0.068869655	1
REACTOME_DEVELOPMENTAL_BIOLOGY	0.010878246	0.072769382	1
REACTOME_PLATELET_AGGREGATION_PLUG_FORMATION	0.012029252	0.079972249	1
KEGG_LIMONENE_AND_PINENE_DEGRADATION	0.013355812	0.088246684	1
REACTOME_SEMAPHORIN_INTERACTIONS	0.013786839	0.09053918	1
BIOCARTA_CREB_PATHWAY	0.01430863	0.093396331	1
REACTOME_ADHERENS_JUNCTIONS_INTERACTIONS	0.014461073	0.093822743	1
REACTOME_ADVANCED_GLYCOSYLATION_ENDPRODUCT_RECEPTOR_SIGNALING	0.016155128	0.104186066	1
BIOCARTA_PPARA_PATHWAY	0.017572335	0.112651218	1
REACTOME_SHC1_EVENTS_IN_ERBB4_SIGNALING	0.018157838	0.115715926	1
REACTOME_METABOLISM_OF_STEROID_HORMONES_AND_VITAMINS_A_AND_D	0.018370753	0.116384123	1
KEGG_CARDIAC_MUSCLE_CONTRACTION	0.018701602	0.117787283	1
BIOCARTA_IL5_PATHWAY	0.020506337	0.127191067	1
BIOCARTA_INTEGRIN_PATHWAY	0.020548975	0.127191067	1
REACTOME_POTASSIUM_CHANNELS	0.0203878	0.127191067	1
REACTOME_COMMON_PATHWAY	0.020838774	0.128247771	1
BIOCARTA_NOS1_PATHWAY	0.021991777	0.134574678	1
KEGG_GLYCOSPHINGOLIPID_BIOSYNTHESIS_GLOBO_SERIES	0.024718647	0.150406683	1
REACTOME_EFFECTS_OF_PIP2_HYDROLYSIS	0.02672415	0.161696119	1
BIOCARTA_AKAP95_PATHWAY	0.026912489	0.161925983	1
BIOCARTA_LECTIN_PATHWAY	0.030923968	0.18502841	1
BIOCARTA_IL17_PATHWAY	0.032083765	0.190907262	1
REACTOME_FRS2_MEDIATED_CASCADE	0.035320926	0.209014489	1
REACTOME_LOSS_OF_NLP_FROM_MITOTIC_CENTROSOMES	0.036025629	0.210867407	1
REACTOME_TRIGLYCERIDE_BIOSYNTHESIS	0.03583181	0.210867407	1
REACTOME_NETRIN1_SIGNALING	0.036324311	0.211466393	1
REACTOME_NEGATIVE_REGULATION_OF_FGFR_SIGNALING	0.036696944	0.212487146	1
KEGG_VIBRIO_CHOLERAE_INFECTION	0.03740019	0.214255341	1
REACTOME_STEROID_HORMONES	0.037358426	0.214255341	1
KEGG_GNRH_SIGNALING_PATHWAY	0.03857306	0.219805218	1
REACTOME_GLYCOGEN_BREAKDOWN_GLYCOGENOLYSIS	0.042585243	0.24139109	1
REACTOME_INTEGRIN_ALPHAIIB_BETA3_SIGNALING	0.043884635	0.247454197	1
KEGG_CYTOKINE_CYTOKINE_RECEPTOR_INTERACTION	0.044754969	0.251047402	1
REACTOME_INSULIN_RECEPTOR_RECYCLING	0.047892109	0.267252856	1
BIOCARTA_PLATELETAPP_PATHWAY	0.050084362	0.278045658	1
KEGG_VEGF_SIGNALING_PATHWAY	0.050514364	0.278994717	1
REACTOME_GLUTAMATE_NEUROTRANSMITTER_RELEASE_CYCLE	0.051805726	0.284667181	1
REACTOME_SYNTHESIS_OF_BILE_ACIDS_AND_BILE_SALTS_VIA_24_HYDROXYCHOLESTEROL	0.055605868	0.303997561	1
REACTOME_ABACAVIR_TRANSPORT_AND_METABOLISM	0.059489797	0.323588439	1
BIOCARTA_HSP27_PATHWAY	0.060884571	0.329510972	1
REACTOME_BETA_DEFENSINS	0.062470336	0.336402759	1
REACTOME_GLUCAGON_SIGNALING_IN_METABOLIC_REGULATION	0.068920108	0.367460177	1
REACTOME_PEPTIDE_HORMONE_BIOSYNTHESIS	0.068841634	0.367460177	1
REACTOME_FORMATION_OF_TUBULIN_FOLDING_INTERMEDIATES_BY_CCT_TRIC	0.070903229	0.376171318	1
REACTOME_ENDOGENOUS_STEROLS	0.075161365	0.394887689	1
REACTOME_TAK1_ACTIVATES_NFKB_BY_PHOSPHORYLATION_AND_ACTIVATION_OF_IKKS_COMPLEX	0.075164323	0.394887689	1
REACTOME_PLATELET_ACTIVATION_SIGNALING_AND_AGGREGATION	0.080593291	0.421354245	1
REACTOME_BILE_ACID_AND_BILE_SALT_METABOLISM	0.0822498	0.427937368	1
REACTOME_DARPP_32_EVENTS	0.083430857	0.431995352	1
BIOCARTA_CBL_PATHWAY	0.087222648	0.449467902	1
REACTOME_TRANSFERRIN_ENDOCYTOSIS_AND_RECYCLING	0.090424308	0.463747524	1
BIOCARTA_AHSP_PATHWAY	0.093634425	0.477934956	1
KEGG_ASTHMA	0.100189403	0.506591489	1
KEGG_BIOSYNTHESIS_OF_UNSATURATED_FATTY_ACIDS	0.099995771	0.506591489	1
REACTOME_APOPTOTIC_EXECUTION_PHASE	0.102302402	0.514587022	1
REACTOME_P2Y_RECEPTORS	0.102726286	0.514587022	1
KEGG_NITROGEN_METABOLISM	0.104443054	0.520764673	1
KEGG_LYSINE_DEGRADATION	0.104964601	0.520953342	1
KEGG_PATHWAYS_IN_CANCER	0.107019589	0.528716042	1
KEGG_ARGININE_AND_PROLINE_METABOLISM	0.108369368	0.53293977	1
BIOCARTA_MPR_PATHWAY	0.110887615	0.541462718	1
REACTOME_RECRUITMENT_OF_MITOTIC_CENTROSOME_PROTEINS_AND_COMPLEXES	0.111107949	0.541462718	1
REACTOME_CLASS_A1_RHODOPSIN_LIKE_RECEPTORS	0.113424116	0.550260241	1
REACTOME_PHOSPHOLIPID_METABOLISM	0.12707909	0.613740719	1
REACTOME_INTEGRATION_OF_ENERGY_METABOLISM	0.132242813	0.635828168	1
REACTOME_DEFENSINS	0.138736609	0.664085903	1
BIOCARTA_HER2_PATHWAY	0.141252124	0.673135123	1
REACTOME_DEGRADATION_OF_THE_EXTRACELLULAR_MATRIX	0.145151295	0.68866936	1
REACTOME_AMYLOIDS	0.146630018	0.692633902	1
KEGG_GLYCOSPHINGOLIPID_BIOSYNTHESIS_LACTO_AND_NEOLACTO_SERIES	0.147526324	0.693824675	1
REACTOME_G_ALPHA_Q_SIGNALLING_EVENTS	0.149384383	0.698599229	1
REACTOME_NUCLEOTIDE_LIKE_PURINERGIC_RECEPTORS	0.149838832	0.698599229	1
KEGG_BUTANOATE_METABOLISM	0.155591631	0.719193935	1
REACTOME_SIGNALING_BY_GPCR	0.155369485	0.719193935	1
REACTOME_REGULATION_OF_INSULIN_LIKE_GROWTH_FACTOR_IGF_ACTIVITY_BY_INSULIN_LIKE_GROWTH_FACTOR_BINDING_PROTEINS_IGFBPS	0.162889639	0.749710005	1
REACTOME_ANDROGEN_BIOSYNTHESIS	0.166722594	0.764086102	1
REACTOME_PREFOLDIN_MEDIATED_TRANSFER_OF_SUBSTRATE_TO_CCT_TRIC	0.173972973	0.793935983	1
REACTOME_PEPTIDE_LIGAND_BINDING_RECEPTORS	0.178936364	0.8131412	1
REACTOME_THE_NLRP3_INFLAMMASOME	0.180843755	0.818355984	1
KEGG_NICOTINATE_AND_NICOTINAMIDE_METABOLISM	0.185487142	0.835856284	1
REACTOME_NOREPINEPHRINE_NEUROTRANSMITTER_RELEASE_CYCLE	0.187710528	0.839359068	1
REACTOME_PLC_BETA_MEDIATED_EVENTS	0.187823153	0.839359068	1
KEGG_CIRCADIAN_RHYTHM_MAMMAL	0.191376359	0.848198923	1
REACTOME_PI3K_EVENTS_IN_ERBB4_SIGNALING	0.190897533	0.848198923	1
REACTOME_LATENT_INFECTION_OF_HOMO_SAPIENS_WITH_MYCOBACTERIUM_TUBERCULOSIS	0.193735627	0.855136355	1
BIOCARTA_BAD_PATHWAY	0.194977875	0.857106821	1
REACTOME_SIGNALING_BY_NOTCH4	0.198287387	0.868111855	1
BIOCARTA_SODD_PATHWAY	0.200501156	0.868504574	1
REACTOME_AMINE_DERIVED_HORMONES	0.199589451	0.868504574	1
REACTOME_KERATAN_SULFATE_BIOSYNTHESIS	0.200796322	0.868504574	1
KEGG_JAK_STAT_SIGNALING_PATHWAY	0.20330712	0.872506935	1
KEGG_REGULATION_OF_ACTIN_CYTOSKELETON	0.203341913	0.872506935	1
REACTOME_AXON_GUIDANCE	0.209401465	0.893445319	1
REACTOME_CA_DEPENDENT_EVENTS	0.209880841	0.893445319	1
KEGG_AUTOIMMUNE_THYROID_DISEASE	0.212667584	0.901744048	1
BIOCARTA_GPCR_PATHWAY	0.214687716	0.906739881	1
REACTOME_CGMP_EFFECTS	0.220472293	0.92658715	1
REACTOME_SIGNALING_BY_NOTCH2	0.221107611	0.92658715	1
REACTOME_CHYLOMICRON_MEDIATED_LIPID_TRANSPORT	0.222815579	0.930125499	1
REACTOME_SIGNALING_BY_NOTCH3	0.227395286	0.945578081	1
BIOCARTA_INTRINSIC_PATHWAY	0.231165522	0.953889912	1
REACTOME_TRANSLOCATION_OF_ZAP_70_TO_IMMUNOLOGICAL_SYNAPSE	0.230480017	0.953889912	1
REACTOME_TRAF6_MEDIATED_NFKB_ACTIVATION	0.235095086	0.966402319	1
KEGG_APOPTOSIS	0.236559067	0.968722873	1
REACTOME_NRAGE_SIGNALS_DEATH_THROUGH_JNK	0.241152349	0.98379197	1
BIOCARTA_MYOSIN_PATHWAY	0.242538283	0.985712191	1
BIOCARTA_41BB_PATHWAY	0.994525131	1	1
BIOCARTA_ACE2_PATHWAY	0.568732216	1	1
BIOCARTA_ACH_PATHWAY	0.978584001	1	1
BIOCARTA_ACTINY_PATHWAY	0.978832566	1	1
BIOCARTA_AKT_PATHWAY	0.935613473	1	1
BIOCARTA_ALK_PATHWAY	0.840701518	1	1
BIOCARTA_AMI_PATHWAY	0.482746225	1	1
BIOCARTA_ARAP_PATHWAY	0.795019313	1	1
BIOCARTA_ARENRF2_PATHWAY	0.972751773	1	1
BIOCARTA_ARF_PATHWAY	0.985162216	1	1
BIOCARTA_ASBCELL_PATHWAY	0.32841822	1	1
BIOCARTA_AT1R_PATHWAY	0.99553411	1	1
BIOCARTA_ATM_PATHWAY	0.993266872	1	1
BIOCARTA_ATRBRCA_PATHWAY	0.982734436	1	1
BIOCARTA_BARRESTIN_PATHWAY	0.254504254	1	1
BIOCARTA_BARRESTIN_SRC_PATHWAY	0.732500589	1	1
BIOCARTA_BARR_MAPK_PATHWAY	0.494211429	1	1
BIOCARTA_BCELLSURVIVAL_PATHWAY	0.994884682	1	1
BIOCARTA_BCR_PATHWAY	0.99886529	1	1
BIOCARTA_BIOPEPTIDES_PATHWAY	0.94218123	1	1
BIOCARTA_BLYMPHOCYTE_PATHWAY	0.409296679	1	1
BIOCARTA_CACAM_PATHWAY	0.859702212	1	1
BIOCARTA_CALCINEURIN_PATHWAY	0.940572274	1	1
BIOCARTA_CARDIACEGF_PATHWAY	0.977287059	1	1
BIOCARTA_CARM_ER_PATHWAY	0.983942578	1	1
BIOCARTA_CASPASE_PATHWAY	0.998157745	1	1
BIOCARTA_CCR3_PATHWAY	0.373720189	1	1
BIOCARTA_CCR5_PATHWAY	0.914523103	1	1
BIOCARTA_CD40_PATHWAY	0.994586802	1	1
BIOCARTA_CDC42RAC_PATHWAY	0.952987971	1	1
BIOCARTA_CDK5_PATHWAY	0.986616646	1	1
BIOCARTA_CDMAC_PATHWAY	0.989799456	1	1
BIOCARTA_CELL2CELL_PATHWAY	0.776367008	1	1
BIOCARTA_CERAMIDE_PATHWAY	0.934241745	1	1
BIOCARTA_CHEMICAL_PATHWAY	0.998036101	1	1
BIOCARTA_CHREBP2_PATHWAY	0.252475471	1	1
BIOCARTA_CTCF_PATHWAY	0.957150851	1	1
BIOCARTA_CTLA4_PATHWAY	0.864977056	1	1
BIOCARTA_CTL_PATHWAY	0.994072839	1	1
BIOCARTA_CXCR4_PATHWAY	0.989948685	1	1
BIOCARTA_CYTOKINE_PATHWAY	0.924755815	1	1
BIOCARTA_D4GDI_PATHWAY	0.992808322	1	1
BIOCARTA_DC_PATHWAY	0.98913354	1	1
BIOCARTA_DEATH_PATHWAY	0.976250193	1	1
BIOCARTA_DNAFRAGMENT_PATHWAY	0.967471971	1	1
BIOCARTA_ECM_PATHWAY	0.882479894	1	1
BIOCARTA_EDG1_PATHWAY	0.660575233	1	1
BIOCARTA_EGFR_SMRTE_PATHWAY	0.501711274	1	1
BIOCARTA_EGF_PATHWAY	0.996357527	1	1
BIOCARTA_EIF2_PATHWAY	0.991265819	1	1
BIOCARTA_EIF4_PATHWAY	0.987444128	1	1
BIOCARTA_EIF_PATHWAY	0.998571625	1	1
BIOCARTA_EPHA4_PATHWAY	0.829534647	1	1
BIOCARTA_EPONFKB_PATHWAY	0.940622426	1	1
BIOCARTA_EPO_PATHWAY	0.9942311	1	1
BIOCARTA_ERK5_PATHWAY	0.995878445	1	1
BIOCARTA_ERK_PATHWAY	0.888117895	1	1
BIOCARTA_ERYTH_PATHWAY	0.885684013	1	1
BIOCARTA_ETC_PATHWAY	0.99009009	1	1
BIOCARTA_ETS_PATHWAY	0.801754131	1	1
BIOCARTA_EXTRINSIC_PATHWAY	0.312739504	1	1
BIOCARTA_FAS_PATHWAY	0.993357084	1	1
BIOCARTA_FCER1_PATHWAY	0.997937554	1	1
BIOCARTA_FEEDER_PATHWAY	0.639875978	1	1
BIOCARTA_FIBRINOLYSIS_PATHWAY	0.614323487	1	1
BIOCARTA_FMLP_PATHWAY	0.99852705	1	1
BIOCARTA_FREE_PATHWAY	0.729294704	1	1
BIOCARTA_G1_PATHWAY	0.430936083	1	1
BIOCARTA_G2_PATHWAY	0.968952908	1	1
BIOCARTA_GABA_PATHWAY	0.897679587	1	1
BIOCARTA_GCR_PATHWAY	0.827206902	1	1
BIOCARTA_GH_PATHWAY	0.898049736	1	1
BIOCARTA_GLEEVEC_PATHWAY	0.998237983	1	1
BIOCARTA_GLYCOLYSIS_PATHWAY	0.987074684	1	1
BIOCARTA_GRANULOCYTES_PATHWAY	0.982494731	1	1
BIOCARTA_GSK3_PATHWAY	0.999435012	1	1
BIOCARTA_HCMV_PATHWAY	0.997820508	1	1
BIOCARTA_HDAC_PATHWAY	0.997713819	1	1
BIOCARTA_HIF_PATHWAY	0.835072432	1	1
BIOCARTA_HIVNEF_PATHWAY	0.998901293	1	1
BIOCARTA_IGF1MTOR_PATHWAY	0.998706382	1	1
BIOCARTA_IGF1R_PATHWAY	0.314473003	1	1
BIOCARTA_IGF1_PATHWAY	0.995729619	1	1
BIOCARTA_IL10_PATHWAY	0.991839624	1	1
BIOCARTA_IL12_PATHWAY	0.990389256	1	1
BIOCARTA_IL1R_PATHWAY	0.953718313	1	1
BIOCARTA_IL22BP_PATHWAY	0.838113745	1	1
BIOCARTA_IL2RB_PATHWAY	0.999815322	1	1
BIOCARTA_IL2_PATHWAY	0.995962616	1	1
BIOCARTA_IL3_PATHWAY	0.983903302	1	1
BIOCARTA_IL4_PATHWAY	0.981435469	1	1
BIOCARTA_IL6_PATHWAY	0.974653744	1	1
BIOCARTA_IL7_PATHWAY	0.969385212	1	1
BIOCARTA_INFLAM_PATHWAY	0.494828304	1	1
BIOCARTA_INSULIN_PATHWAY	0.994723748	1	1
BIOCARTA_KERATINOCYTE_PATHWAY	0.990670818	1	1
BIOCARTA_KREB_PATHWAY	0.751761754	1	1
BIOCARTA_LAIR_PATHWAY	0.883704107	1	1
BIOCARTA_LONGEVITY_PATHWAY	0.756714025	1	1
BIOCARTA_MAL_PATHWAY	0.995960635	1	1
BIOCARTA_MAPK_PATHWAY	0.99407772	1	1
BIOCARTA_MCM_PATHWAY	0.990972256	1	1
BIOCARTA_MET_PATHWAY	0.999509197	1	1
BIOCARTA_MITOCHONDRIA_PATHWAY	0.990580146	1	1
BIOCARTA_MONOCYTE_PATHWAY	0.982078794	1	1
BIOCARTA_MTOR_PATHWAY	0.999860945	1	1
BIOCARTA_NDKDYNAMIN_PATHWAY	0.976902054	1	1
BIOCARTA_NFAT_PATHWAY	0.837521131	1	1
BIOCARTA_NFKB_PATHWAY	0.92200694	1	1
BIOCARTA_NGF_PATHWAY	0.996141797	1	1
BIOCARTA_NKCELLS_PATHWAY	0.98282024	1	1
BIOCARTA_NKT_PATHWAY	0.991899605	1	1
BIOCARTA_NO2IL12_PATHWAY	0.992970418	1	1
BIOCARTA_NTHI_PATHWAY	0.998854757	1	1
BIOCARTA_P27_PATHWAY	0.980678956	1	1
BIOCARTA_P38MAPK_PATHWAY	0.362533561	1	1
BIOCARTA_P53HYPOXIA_PATHWAY	0.937539932	1	1
BIOCARTA_P53_PATHWAY	0.994080585	1	1
BIOCARTA_PAR1_PATHWAY	0.913668746	1	1
BIOCARTA_PARKIN_PATHWAY	0.871342549	1	1
BIOCARTA_PDGF_PATHWAY	0.985148298	1	1
BIOCARTA_PGC1A_PATHWAY	0.94868088	1	1
BIOCARTA_PITX2_PATHWAY	0.874790997	1	1
BIOCARTA_PML_PATHWAY	0.991934719	1	1
BIOCARTA_PROTEASOME_PATHWAY	0.999568653	1	1
BIOCARTA_PS1_PATHWAY	0.516526298	1	1
BIOCARTA_PTC1_PATHWAY	0.989502933	1	1
BIOCARTA_PTDINS_PATHWAY	0.880676754	1	1
BIOCARTA_PTEN_PATHWAY	0.981998865	1	1
BIOCARTA_PYK2_PATHWAY	0.9937576	1	1
BIOCARTA_RAB_PATHWAY	0.605191118	1	1
BIOCARTA_RAC1_PATHWAY	0.771253353	1	1
BIOCARTA_RACCYCD_PATHWAY	0.996661975	1	1
BIOCARTA_RANKL_PATHWAY	0.984060555	1	1
BIOCARTA_RANMS_PATHWAY	0.991063246	1	1
BIOCARTA_RARRXR_PATHWAY	0.994708024	1	1
BIOCARTA_RAS_PATHWAY	0.998584935	1	1
BIOCARTA_RB_PATHWAY	0.975126869	1	1
BIOCARTA_RELA_PATHWAY	0.547971604	1	1
BIOCARTA_RHO_PATHWAY	0.689437079	1	1
BIOCARTA_RNA_PATHWAY	0.990643481	1	1
BIOCARTA_SALMONELLA_PATHWAY	0.952450475	1	1
BIOCARTA_SARS_PATHWAY	0.893729095	1	1
BIOCARTA_SET_PATHWAY	0.9762471	1	1
BIOCARTA_SKP2E2F_PATHWAY	0.769074397	1	1
BIOCARTA_SPPA_PATHWAY	0.73797779	1	1
BIOCARTA_SPRY_PATHWAY	0.974257173	1	1
BIOCARTA_SRCRPTP_PATHWAY	0.962619963	1	1
BIOCARTA_STEM_PATHWAY	0.965022265	1	1
BIOCARTA_STRESS_PATHWAY	0.952063356	1	1
BIOCARTA_TALL1_PATHWAY	0.994826475	1	1
BIOCARTA_TCAPOPTOSIS_PATHWAY	0.982288034	1	1
BIOCARTA_TCRA_PATHWAY	0.650210887	1	1
BIOCARTA_TCR_PATHWAY	0.999917442	1	1
BIOCARTA_TCYTOTOXIC_PATHWAY	0.991938423	1	1
BIOCARTA_TEL_PATHWAY	0.984989695	1	1
BIOCARTA_TFF_PATHWAY	0.957218058	1	1
BIOCARTA_TGFB_PATHWAY	0.980312951	1	1
BIOCARTA_TH1TH2_PATHWAY	0.30570825	1	1
BIOCARTA_THELPER_PATHWAY	0.992889844	1	1
BIOCARTA_TID_PATHWAY	0.989559708	1	1
BIOCARTA_TNFR1_PATHWAY	0.938191098	1	1
BIOCARTA_TNFR2_PATHWAY	0.793250326	1	1
BIOCARTA_TOB1_PATHWAY	0.981795856	1	1
BIOCARTA_TOLL_PATHWAY	0.999952214	1	1
BIOCARTA_TPO_PATHWAY	0.954308419	1	1
BIOCARTA_TRKA_PATHWAY	0.95696881	1	1
BIOCARTA_VDR_PATHWAY	0.957468872	1	1
BIOCARTA_VEGF_PATHWAY	0.998709527	1	1
BIOCARTA_VIP_PATHWAY	0.267664586	1	1
BIOCARTA_VITCB_PATHWAY	0.562577359	1	1
BIOCARTA_WNT_PATHWAY	0.962141536	1	1
KEGG_ACUTE_MYELOID_LEUKEMIA	0.993516495	1	1
KEGG_ALANINE_ASPARTATE_AND_GLUTAMATE_METABOLISM	0.976161754	1	1
KEGG_ALLOGRAFT_REJECTION	0.593817732	1	1
KEGG_ALZHEIMERS_DISEASE	0.889707526	1	1
KEGG_AMINOACYL_TRNA_BIOSYNTHESIS	0.999545482	1	1
KEGG_AMINO_SUGAR_AND_NUCLEOTIDE_SUGAR_METABOLISM	0.999478102	1	1
KEGG_AMYOTROPHIC_LATERAL_SCLEROSIS_ALS	0.346569415	1	1
KEGG_ANTIGEN_PROCESSING_AND_PRESENTATION	0.982718352	1	1
KEGG_BASAL_TRANSCRIPTION_FACTORS	0.989851054	1	1
KEGG_BASE_EXCISION_REPAIR	0.999845192	1	1
KEGG_BLADDER_CANCER	0.8681746	1	1
KEGG_B_CELL_RECEPTOR_SIGNALING_PATHWAY	0.983577557	1	1
KEGG_CELL_CYCLE	0.893460335	1	1
KEGG_CHEMOKINE_SIGNALING_PATHWAY	0.806124271	1	1
KEGG_CHRONIC_MYELOID_LEUKEMIA	0.998974847	1	1
KEGG_CITRATE_CYCLE_TCA_CYCLE	0.76028183	1	1
KEGG_COLORECTAL_CANCER	0.999993482	1	1
KEGG_CYSTEINE_AND_METHIONINE_METABOLISM	0.867283544	1	1
KEGG_CYTOSOLIC_DNA_SENSING_PATHWAY	0.993774746	1	1
KEGG_DNA_REPLICATION	0.999977443	1	1
KEGG_DORSO_VENTRAL_AXIS_FORMATION	0.81305556	1	1
KEGG_DRUG_METABOLISM_OTHER_ENZYMES	0.756064421	1	1
KEGG_ENDOCYTOSIS	0.578344702	1	1
KEGG_ENDOMETRIAL_CANCER	0.99481389	1	1
KEGG_EPITHELIAL_CELL_SIGNALING_IN_HELICOBACTER_PYLORI_INFECTION	0.68406697	1	1
KEGG_FC_EPSILON_RI_SIGNALING_PATHWAY	0.525881009	1	1
KEGG_FC_GAMMA_R_MEDIATED_PHAGOCYTOSIS	0.998600659	1	1
KEGG_FOLATE_BIOSYNTHESIS	0.979838856	1	1
KEGG_FRUCTOSE_AND_MANNOSE_METABOLISM	0.978121607	1	1
KEGG_GALACTOSE_METABOLISM	0.847925986	1	1
KEGG_GLIOMA	0.683365013	1	1
KEGG_GLYCINE_SERINE_AND_THREONINE_METABOLISM	0.44818083	1	1
KEGG_GLYCOSAMINOGLYCAN_BIOSYNTHESIS_CHONDROITIN_SULFATE	0.997771351	1	1
KEGG_GLYCOSAMINOGLYCAN_BIOSYNTHESIS_HEPARAN_SULFATE	0.750678416	1	1
KEGG_GLYCOSAMINOGLYCAN_BIOSYNTHESIS_KERATAN_SULFATE	0.994072839	1	1
KEGG_GLYCOSAMINOGLYCAN_DEGRADATION	0.987121018	1	1
KEGG_GLYCOSPHINGOLIPID_BIOSYNTHESIS_GANGLIO_SERIES	0.944986834	1	1
KEGG_GLYCOSYLPHOSPHATIDYLINOSITOL_GPI_ANCHOR_BIOSYNTHESIS	0.987780603	1	1
KEGG_GLYOXYLATE_AND_DICARBOXYLATE_METABOLISM	0.988750724	1	1
KEGG_GRAFT_VERSUS_HOST_DISEASE	0.690102932	1	1
KEGG_HOMOLOGOUS_RECOMBINATION	0.999593636	1	1
KEGG_HUNTINGTONS_DISEASE	0.999953508	1	1
KEGG_INOSITOL_PHOSPHATE_METABOLISM	0.91938842	1	1
KEGG_INTESTINAL_IMMUNE_NETWORK_FOR_IGA_PRODUCTION	0.600105198	1	1
KEGG_LEISHMANIA_INFECTION	0.996454492	1	1
KEGG_LYSOSOME	0.999811018	1	1
KEGG_MAPK_SIGNALING_PATHWAY	0.867833621	1	1
KEGG_MATURITY_ONSET_DIABETES_OF_THE_YOUNG	0.985138925	1	1
KEGG_MELANOMA	0.99586029	1	1
KEGG_MISMATCH_REPAIR	0.99950483	1	1
KEGG_MTOR_SIGNALING_PATHWAY	0.99995527	1	1
KEGG_NATURAL_KILLER_CELL_MEDIATED_CYTOTOXICITY	0.998235583	1	1
KEGG_NEUROTROPHIN_SIGNALING_PATHWAY	0.998832843	1	1
KEGG_NOD_LIKE_RECEPTOR_SIGNALING_PATHWAY	0.999203984	1	1
KEGG_NON_HOMOLOGOUS_END_JOINING	0.995273849	1	1
KEGG_NON_SMALL_CELL_LUNG_CANCER	0.995877051	1	1
KEGG_NOTCH_SIGNALING_PATHWAY	0.529475706	1	1
KEGG_NUCLEOTIDE_EXCISION_REPAIR	0.999756217	1	1
KEGG_N_GLYCAN_BIOSYNTHESIS	0.99997119	1	1
KEGG_ONE_CARBON_POOL_BY_FOLATE	0.984391548	1	1
KEGG_OOCYTE_MEIOSIS	0.84006829	1	1
KEGG_OTHER_GLYCAN_DEGRADATION	0.994826475	1	1
KEGG_OXIDATIVE_PHOSPHORYLATION	0.995925749	1	1
KEGG_O_GLYCAN_BIOSYNTHESIS	0.732106402	1	1
KEGG_PANCREATIC_CANCER	0.999307583	1	1
KEGG_PANTOTHENATE_AND_COA_BIOSYNTHESIS	0.977689685	1	1
KEGG_PARKINSONS_DISEASE	0.999996613	1	1
KEGG_PENTOSE_AND_GLUCURONATE_INTERCONVERSIONS	0.803439622	1	1
KEGG_PENTOSE_PHOSPHATE_PATHWAY	0.824441656	1	1
KEGG_PEROXISOME	0.961184888	1	1
KEGG_PHOSPHATIDYLINOSITOL_SIGNALING_SYSTEM	0.254466699	1	1
KEGG_PORPHYRIN_AND_CHLOROPHYLL_METABOLISM	0.897182335	1	1
KEGG_PRIMARY_BILE_ACID_BIOSYNTHESIS	0.570368551	1	1
KEGG_PRIMARY_IMMUNODEFICIENCY	0.977524482	1	1
KEGG_PRION_DISEASES	0.720587138	1	1
KEGG_PROGESTERONE_MEDIATED_OOCYTE_MATURATION	0.999819414	1	1
KEGG_PROPANOATE_METABOLISM	0.806364868	1	1
KEGG_PROSTATE_CANCER	0.642701757	1	1
KEGG_PROTEASOME	0.999987703	1	1
KEGG_PROTEIN_EXPORT	0.999499359	1	1
KEGG_PURINE_METABOLISM	0.999999713	1	1
KEGG_PYRIMIDINE_METABOLISM	0.99999982	1	1
KEGG_PYRUVATE_METABOLISM	0.402835279	1	1
KEGG_REGULATION_OF_AUTOPHAGY	0.996322847	1	1
KEGG_RENAL_CELL_CARCINOMA	0.701294641	1	1
KEGG_RENIN_ANGIOTENSIN_SYSTEM	0.843660951	1	1
KEGG_RIBOFLAVIN_METABOLISM	0.802411399	1	1
KEGG_RIBOSOME	0.999999769	1	1
KEGG_RIG_I_LIKE_RECEPTOR_SIGNALING_PATHWAY	0.995074081	1	1
KEGG_RNA_DEGRADATION	0.99999238	1	1
KEGG_RNA_POLYMERASE	0.997627513	1	1
KEGG_SELENOAMINO_ACID_METABOLISM	0.283526366	1	1
KEGG_SMALL_CELL_LUNG_CANCER	0.731398747	1	1
KEGG_SNARE_INTERACTIONS_IN_VESICULAR_TRANSPORT	0.999832334	1	1
KEGG_SPHINGOLIPID_METABOLISM	0.722391029	1	1
KEGG_SPLICEOSOME	0.999999998	1	1
KEGG_STARCH_AND_SUCROSE_METABOLISM	0.629884663	1	1
KEGG_STEROID_BIOSYNTHESIS	0.967695862	1	1
KEGG_SULFUR_METABOLISM	0.971862566	1	1
KEGG_SYSTEMIC_LUPUS_ERYTHEMATOSUS	0.605810328	1	1
KEGG_TERPENOID_BACKBONE_BIOSYNTHESIS	0.99494222	1	1
KEGG_TGF_BETA_SIGNALING_PATHWAY	0.434607676	1	1
KEGG_THYROID_CANCER	0.893472698	1	1
KEGG_TOLL_LIKE_RECEPTOR_SIGNALING_PATHWAY	0.999769078	1	1
KEGG_TRYPTOPHAN_METABOLISM	0.745927245	1	1
KEGG_TYPE_II_DIABETES_MELLITUS	0.247515728	1	1
KEGG_TYPE_I_DIABETES_MELLITUS	0.514872589	1	1
KEGG_T_CELL_RECEPTOR_SIGNALING_PATHWAY	0.317524523	1	1
KEGG_UBIQUITIN_MEDIATED_PROTEOLYSIS	0.999992088	1	1
KEGG_VALINE_LEUCINE_AND_ISOLEUCINE_BIOSYNTHESIS	0.986301978	1	1
KEGG_VALINE_LEUCINE_AND_ISOLEUCINE_DEGRADATION	0.957500885	1	1
KEGG_VASOPRESSIN_REGULATED_WATER_REABSORPTION	0.614159242	1	1
REACTOME_3_UTR_MEDIATED_TRANSLATIONAL_REGULATION	0.999999995	1	1
REACTOME_ABORTIVE_ELONGATION_OF_HIV1_TRANSCRIPT_IN_THE_ABSENCE_OF_TAT	0.998868658	1	1
REACTOME_ACETYLCHOLINE_BINDING_AND_DOWNSTREAM_EVENTS	0.910626109	1	1
REACTOME_ACETYLCHOLINE_NEUROTRANSMITTER_RELEASE_CYCLE	0.772444676	1	1
REACTOME_ACTIVATED_AMPK_STIMULATES_FATTY_ACID_OXIDATION_IN_MUSCLE	0.975213712	1	1
REACTOME_ACTIVATED_NOTCH1_TRANSMITS_SIGNAL_TO_THE_NUCLEUS	0.260503186	1	1
REACTOME_ACTIVATED_TAK1_MEDIATES_P38_MAPK_ACTIVATION	0.966419857	1	1
REACTOME_ACTIVATED_TLR4_SIGNALLING	0.982257588	1	1
REACTOME_ACTIVATION_OF_ATR_IN_RESPONSE_TO_REPLICATION_STRESS	0.999908135	1	1
REACTOME_ACTIVATION_OF_BH3_ONLY_PROTEINS	0.931463749	1	1
REACTOME_ACTIVATION_OF_CHAPERONES_BY_ATF6_ALPHA	0.951538642	1	1
REACTOME_ACTIVATION_OF_CHAPERONE_GENES_BY_ATF6_ALPHA	0.933887767	1	1
REACTOME_ACTIVATION_OF_CHAPERONE_GENES_BY_XBP1S	0.997474806	1	1
REACTOME_ACTIVATION_OF_GENES_BY_ATF4	0.996176437	1	1
REACTOME_ACTIVATION_OF_IRF3_IRF7_MEDIATED_BY_TBK1_IKK_EPSILON	0.995583327	1	1
REACTOME_ACTIVATION_OF_KAINATE_RECEPTORS_UPON_GLUTAMATE_BINDING	0.985814927	1	1
REACTOME_ACTIVATION_OF_NF_KAPPAB_IN_B_CELLS	0.999999847	1	1
REACTOME_ACTIVATION_OF_NMDA_RECEPTOR_UPON_GLUTAMATE_BINDING_AND_POSTSYNAPTIC_EVENTS	0.998189051	1	1
REACTOME_ACTIVATION_OF_THE_AP1_FAMILY_OF_TRANSCRIPTION_FACTORS	0.923235256	1	1
REACTOME_ACTIVATION_OF_THE_MRNA_UPON_BINDING_OF_THE_CAP_BINDING_COMPLEX_AND_EIFS_AND_SUBSEQUENT_BINDING_TO_43S	0.999998574	1	1
REACTOME_ACTIVATION_OF_THE_PRE_REPLICATIVE_COMPLEX	0.999765038	1	1
REACTOME_ADAPTIVE_IMMUNE_SYSTEM	1	1	1
REACTOME_ADENYLATE_CYCLASE_ACTIVATING_PATHWAY	0.888551501	1	1
REACTOME_ADENYLATE_CYCLASE_INHIBITORY_PATHWAY	0.956700248	1	1
REACTOME_ADP_SIGNALLING_THROUGH_P2RY1	0.989787598	1	1
REACTOME_ADP_SIGNALLING_THROUGH_P2RY12	0.990147759	1	1
REACTOME_AKT_PHOSPHORYLATES_TARGETS_IN_THE_CYTOSOL	0.90621606	1	1
REACTOME_ALPHA_LINOLENIC_ACID_ALA_METABOLISM	0.985481316	1	1
REACTOME_AMINE_COMPOUND_SLC_TRANSPORTERS	0.25554043	1	1
REACTOME_AMINE_LIGAND_BINDING_RECEPTORS	0.434152825	1	1
REACTOME_AMINO_ACID_AND_OLIGOPEPTIDE_SLC_TRANSPORTERS	0.732308569	1	1
REACTOME_AMINO_ACID_SYNTHESIS_AND_INTERCONVERSION_TRANSAMINATION	0.940352428	1	1
REACTOME_AMINO_ACID_TRANSPORT_ACROSS_THE_PLASMA_MEMBRANE	0.988751182	1	1
REACTOME_ANTIGEN_ACTIVATES_B_CELL_RECEPTOR_LEADING_TO_GENERATION_OF_SECOND_MESSENGERS	0.999481149	1	1
REACTOME_ANTIGEN_PRESENTATION_FOLDING_ASSEMBLY_AND_PEPTIDE_LOADING_OF_CLASS_I_MHC	0.99858738	1	1
REACTOME_ANTIGEN_PROCESSING_CROSS_PRESENTATION	0.999415547	1	1
REACTOME_ANTIGEN_PROCESSING_UBIQUITINATION_PROTEASOME_DEGRADATION	1	1	1
REACTOME_ANTIVIRAL_MECHANISM_BY_IFN_STIMULATED_GENES	0.999999322	1	1
REACTOME_APC_CDC20_MEDIATED_DEGRADATION_OF_NEK2A	0.999318759	1	1
REACTOME_APC_C_CDC20_MEDIATED_DEGRADATION_OF_CYCLIN_B	0.998952415	1	1
REACTOME_APC_C_CDC20_MEDIATED_DEGRADATION_OF_MITOTIC_PROTEINS	0.999999931	1	1
REACTOME_APC_C_CDH1_MEDIATED_DEGRADATION_OF_CDC20_AND_OTHER_APC_C_CDH1_TARGETED_PROTEINS_IN_LATE_MITOSIS_EARLY_G1	0.999999886	1	1
REACTOME_APOBEC3G_MEDIATED_RESISTANCE_TO_HIV1_INFECTION	0.895210689	1	1
REACTOME_APOPTOSIS	0.972551166	1	1
REACTOME_APOPTOSIS_INDUCED_DNA_FRAGMENTATION	0.955789427	1	1
REACTOME_ARMS_MEDIATED_ACTIVATION	0.997844672	1	1
REACTOME_ASPARAGINE_N_LINKED_GLYCOSYLATION	0.999999947	1	1
REACTOME_ASSEMBLY_OF_THE_PRE_REPLICATIVE_COMPLEX	0.999999831	1	1
REACTOME_ASSOCIATION_OF_LICENSING_FACTORS_WITH_THE_PRE_REPLICATIVE_COMPLEX	0.992030071	1	1
REACTOME_ASSOCIATION_OF_TRIC_CCT_WITH_TARGET_PROTEINS_DURING_BIOSYNTHESIS	0.99923948	1	1
REACTOME_AUTODEGRADATION_OF_CDH1_BY_CDH1_APC_C	0.999999572	1	1
REACTOME_AUTODEGRADATION_OF_THE_E3_UBIQUITIN_LIGASE_COP1	0.999996152	1	1
REACTOME_A_TETRASACCHARIDE_LINKER_SEQUENCE_IS_REQUIRED_FOR_GAG_SYNTHESIS	0.859549448	1	1
REACTOME_BASE_EXCISION_REPAIR	0.998880543	1	1
REACTOME_BASE_FREE_SUGAR_PHOSPHATE_REMOVAL_VIA_THE_SINGLE_NUCLEOTIDE_REPLACEMENT_PATHWAY	0.987074684	1	1
REACTOME_BASIGIN_INTERACTIONS	0.56888339	1	1
REACTOME_BILE_SALT_AND_ORGANIC_ANION_SLC_TRANSPORTERS	0.870086159	1	1
REACTOME_BINDING_AND_ENTRY_OF_HIV_VIRION	0.912981945	1	1
REACTOME_BIOSYNTHESIS_OF_THE_N_GLYCAN_PRECURSOR_DOLICHOL_LIPID_LINKED_OLIGOSACCHARIDE_LLO_AND_TRANSFER_TO_A_NASCENT_PROTEIN	0.999673666	1	1
REACTOME_BMAL1_CLOCK_NPAS2_ACTIVATES_CIRCADIAN_EXPRESSION	0.926909777	1	1
REACTOME_BOTULINUM_NEUROTOXICITY	0.985808231	1	1
REACTOME_BRANCHED_CHAIN_AMINO_ACID_CATABOLISM	0.997275052	1	1
REACTOME_CALNEXIN_CALRETICULIN_CYCLE	0.994399626	1	1
REACTOME_CASPASE_MEDIATED_CLEAVAGE_OF_CYTOSKELETAL_PROTEINS	0.939779045	1	1
REACTOME_CD28_CO_STIMULATION	0.998264272	1	1
REACTOME_CD28_DEPENDENT_PI3K_AKT_SIGNALING	0.99496501	1	1
REACTOME_CD28_DEPENDENT_VAV1_PATHWAY	0.945265844	1	1
REACTOME_CDC6_ASSOCIATION_WITH_THE_ORC_ORIGIN_COMPLEX	0.983491181	1	1
REACTOME_CDK_MEDIATED_PHOSPHORYLATION_AND_REMOVAL_OF_CDC6	0.999995662	1	1
REACTOME_CDT1_ASSOCIATION_WITH_THE_CDC6_ORC_ORIGIN_COMPLEX	0.999998599	1	1
REACTOME_CELL_CYCLE	0.982650708	1	1
REACTOME_CELL_CYCLE_CHECKPOINTS	1	1	1
REACTOME_CELL_CYCLE_MITOTIC	0.990545782	1	1
REACTOME_CELL_DEATH_SIGNALLING_VIA_NRAGE_NRIF_AND_NADE	0.637942059	1	1
REACTOME_CELL_EXTRACELLULAR_MATRIX_INTERACTIONS	0.396856003	1	1
REACTOME_CELL_SURFACE_INTERACTIONS_AT_THE_VASCULAR_WALL	0.987632715	1	1
REACTOME_CHEMOKINE_RECEPTORS_BIND_CHEMOKINES	0.81321314	1	1
REACTOME_CHOLESTEROL_BIOSYNTHESIS	0.998892859	1	1
REACTOME_CHONDROITIN_SULFATE_BIOSYNTHESIS	0.987485983	1	1
REACTOME_CHONDROITIN_SULFATE_DERMATAN_SULFATE_METABOLISM	0.990695887	1	1
REACTOME_CHROMOSOME_MAINTENANCE	0.997030327	1	1
REACTOME_CIRCADIAN_CLOCK	0.997487731	1	1
REACTOME_CIRCADIAN_REPRESSION_OF_EXPRESSION_BY_REV_ERBA	0.930540118	1	1
REACTOME_CITRIC_ACID_CYCLE_TCA_CYCLE	0.977239142	1	1
REACTOME_CLASS_C_3_METABOTROPIC_GLUTAMATE_PHEROMONE_RECEPTORS	0.84748461	1	1
REACTOME_CLASS_I_MHC_MEDIATED_ANTIGEN_PROCESSING_PRESENTATION	0.999999998	1	1
REACTOME_CLEAVAGE_OF_GROWING_TRANSCRIPT_IN_THE_TERMINATION_REGION_	0.999981265	1	1
REACTOME_CONVERSION_FROM_APC_C_CDC20_TO_APC_C_CDH1_IN_LATE_ANAPHASE	0.996269815	1	1
REACTOME_COPI_MEDIATED_TRANSPORT	0.987371004	1	1
REACTOME_COSTIMULATION_BY_THE_CD28_FAMILY	0.974445547	1	1
REACTOME_CREB_PHOSPHORYLATION_THROUGH_THE_ACTIVATION_OF_CAMKII	0.960257984	1	1
REACTOME_CREB_PHOSPHORYLATION_THROUGH_THE_ACTIVATION_OF_RAS	0.995529186	1	1
REACTOME_CRMPS_IN_SEMA3A_SIGNALING	0.990855841	1	1
REACTOME_CROSS_PRESENTATION_OF_SOLUBLE_EXOGENOUS_ANTIGENS_ENDOSOMES	0.999991312	1	1
REACTOME_CS_DS_DEGRADATION	0.857098612	1	1
REACTOME_CTLA4_INHIBITORY_SIGNALING	0.956371384	1	1
REACTOME_CTNNB1_PHOSPHORYLATION_CASCADE	0.781608869	1	1
REACTOME_CYCLIN_A_B1_ASSOCIATED_EVENTS_DURING_G2_M_TRANSITION	0.935519306	1	1
REACTOME_CYCLIN_E_ASSOCIATED_EVENTS_DURING_G1_S_TRANSITION_	0.999327991	1	1
REACTOME_CYTOKINE_SIGNALING_IN_IMMUNE_SYSTEM	0.999999992	1	1
REACTOME_CYTOSOLIC_SULFONATION_OF_SMALL_MOLECULES	0.936386634	1	1
REACTOME_CYTOSOLIC_TRNA_AMINOACYLATION	0.997373515	1	1
REACTOME_DAG_AND_IP3_SIGNALING	0.317273045	1	1
REACTOME_DCC_MEDIATED_ATTRACTIVE_SIGNALING	0.294663399	1	1
REACTOME_DEADENYLATION_DEPENDENT_MRNA_DECAY	0.999975131	1	1
REACTOME_DEADENYLATION_OF_MRNA	0.99879037	1	1
REACTOME_DEPOSITION_OF_NEW_CENPA_CONTAINING_NUCLEOSOMES_AT_THE_CENTROMERE	0.804054455	1	1
REACTOME_DESTABILIZATION_OF_MRNA_BY_AUF1_HNRNP_D0	0.999997859	1	1
REACTOME_DESTABILIZATION_OF_MRNA_BY_BRF1	0.986111422	1	1
REACTOME_DESTABILIZATION_OF_MRNA_BY_KSRP	0.993854843	1	1
REACTOME_DESTABILIZATION_OF_MRNA_BY_TRISTETRAPROLIN_TTP	0.994861187	1	1
REACTOME_DIABETES_PATHWAYS	0.447502481	1	1
REACTOME_DIGESTION_OF_DIETARY_CARBOHYDRATE	0.700887222	1	1
REACTOME_DNA_REPAIR	0.999999658	1	1
REACTOME_DNA_REPLICATION	0.999999999	1	1
REACTOME_DNA_STRAND_ELONGATION	0.99990404	1	1
REACTOME_DOPAMINE_NEUROTRANSMITTER_RELEASE_CYCLE	0.848637307	1	1
REACTOME_DOUBLE_STRAND_BREAK_REPAIR	0.998201491	1	1
REACTOME_DOWNREGULATION_OF_SMAD2_3_SMAD4_TRANSCRIPTIONAL_ACTIVITY	0.993960391	1	1
REACTOME_DOWNREGULATION_OF_TGF_BETA_RECEPTOR_SIGNALING	0.999222446	1	1
REACTOME_DOWNSTREAM_SIGNALING_EVENTS_OF_B_CELL_RECEPTOR_BCR	0.999999975	1	1
REACTOME_DOWNSTREAM_SIGNALING_OF_ACTIVATED_FGFR	0.436088164	1	1
REACTOME_DOWNSTREAM_SIGNAL_TRANSDUCTION	0.98643978	1	1
REACTOME_DOWNSTREAM_TCR_SIGNALING	0.974460668	1	1
REACTOME_DSCAM_INTERACTIONS	0.324231778	1	1
REACTOME_E2F_ENABLED_INHIBITION_OF_PRE_REPLICATION_COMPLEX_FORMATION	0.980075458	1	1
REACTOME_E2F_MEDIATED_REGULATION_OF_DNA_REPLICATION	0.945701499	1	1
REACTOME_EARLY_PHASE_OF_HIV_LIFE_CYCLE	0.986995323	1	1
REACTOME_EGFR_DOWNREGULATION	0.995503209	1	1
REACTOME_EICOSANOID_LIGAND_BINDING_RECEPTORS	0.611531458	1	1
REACTOME_ELEVATION_OF_CYTOSOLIC_CA2_LEVELS	0.95182212	1	1
REACTOME_ELONGATION_ARREST_AND_RECOVERY	0.99981064	1	1
REACTOME_ENDOSOMAL_SORTING_COMPLEX_REQUIRED_FOR_TRANSPORT_ESCRT	0.999767594	1	1
REACTOME_ENDOSOMAL_VACUOLAR_PATHWAY	0.956914932	1	1
REACTOME_ENERGY_DEPENDENT_REGULATION_OF_MTOR_BY_LKB1_AMPK	0.991171713	1	1
REACTOME_ENOS_ACTIVATION_AND_REGULATION	0.829067882	1	1
REACTOME_ERKS_ARE_INACTIVATED	0.756183811	1	1
REACTOME_ERK_MAPK_TARGETS	0.943123539	1	1
REACTOME_ER_PHAGOSOME_PATHWAY	0.999999509	1	1
REACTOME_EXTENSION_OF_TELOMERES	0.999345683	1	1
REACTOME_EXTRINSIC_PATHWAY_FOR_APOPTOSIS	0.425249802	1	1
REACTOME_FACILITATIVE_NA_INDEPENDENT_GLUCOSE_TRANSPORTERS	0.783357274	1	1
REACTOME_FACTORS_INVOLVED_IN_MEGAKARYOCYTE_DEVELOPMENT_AND_PLATELET_PRODUCTION	0.779470277	1	1
REACTOME_FANCONI_ANEMIA_PATHWAY	0.963081531	1	1
REACTOME_FATTY_ACID_TRIACYLGLYCEROL_AND_KETONE_BODY_METABOLISM	0.936912681	1	1
REACTOME_FATTY_ACYL_COA_BIOSYNTHESIS	0.985847867	1	1
REACTOME_FGFR1_LIGAND_BINDING_AND_ACTIVATION	0.70846569	1	1
REACTOME_FGFR4_LIGAND_BINDING_AND_ACTIVATION	0.628204527	1	1
REACTOME_FORMATION_OF_ATP_BY_CHEMIOSMOTIC_COUPLING	0.996393512	1	1
REACTOME_FORMATION_OF_INCISION_COMPLEX_IN_GG_NER	0.996310101	1	1
REACTOME_FORMATION_OF_RNA_POL_II_ELONGATION_COMPLEX_	0.999974278	1	1
REACTOME_FORMATION_OF_THE_HIV1_EARLY_ELONGATION_COMPLEX	0.999784155	1	1
REACTOME_FORMATION_OF_THE_TERNARY_COMPLEX_AND_SUBSEQUENTLY_THE_43S_COMPLEX	0.999989688	1	1
REACTOME_FORMATION_OF_TRANSCRIPTION_COUPLED_NER_TC_NER_REPAIR_COMPLEX	0.999040952	1	1
REACTOME_G0_AND_EARLY_G1	0.967186191	1	1
REACTOME_G1_S_SPECIFIC_TRANSCRIPTION	0.905173154	1	1
REACTOME_G1_S_TRANSITION	0.999975359	1	1
REACTOME_G2_M_CHECKPOINTS	0.999968398	1	1
REACTOME_G2_M_DNA_DAMAGE_CHECKPOINT	0.979599313	1	1
REACTOME_GAB1_SIGNALOSOME	0.996804319	1	1
REACTOME_GABA_A_RECEPTOR_ACTIVATION	0.830336195	1	1
REACTOME_GABA_B_RECEPTOR_ACTIVATION	0.941293634	1	1
REACTOME_GABA_RECEPTOR_ACTIVATION	0.961948987	1	1
REACTOME_GABA_SYNTHESIS_RELEASE_REUPTAKE_AND_DEGRADATION	0.292599773	1	1
REACTOME_GAMMA_CARBOXYLATION_TRANSPORT_AND_AMINO_TERMINAL_CLEAVAGE_OF_PROTEINS	0.618648297	1	1
REACTOME_GAP_JUNCTION_DEGRADATION	0.961643151	1	1
REACTOME_GASTRIN_CREB_SIGNALLING_PATHWAY_VIA_PKC_AND_MAPK	0.429605306	1	1
REACTOME_GENERATION_OF_SECOND_MESSENGER_MOLECULES	0.777834466	1	1
REACTOME_GENERIC_TRANSCRIPTION_PATHWAY	0.999992961	1	1
REACTOME_GLOBAL_GENOMIC_NER_GG_NER	0.999760058	1	1
REACTOME_GLUCAGON_TYPE_LIGAND_RECEPTORS	0.389253466	1	1
REACTOME_GLUCONEOGENESIS	0.846451268	1	1
REACTOME_GLUCOSE_METABOLISM	0.300138999	1	1
REACTOME_GLUCOSE_TRANSPORT	0.998167704	1	1
REACTOME_GLUCURONIDATION	0.291659912	1	1
REACTOME_GLYCOLYSIS	0.651959522	1	1
REACTOME_GLYCOPROTEIN_HORMONES	0.416623976	1	1
REACTOME_GLYCOSAMINOGLYCAN_METABOLISM	0.949083904	1	1
REACTOME_GLYCOSPHINGOLIPID_METABOLISM	0.698676708	1	1
REACTOME_GOLGI_ASSOCIATED_VESICLE_BIOGENESIS	0.993470228	1	1
REACTOME_GPCR_DOWNSTREAM_SIGNALING	0.269519712	1	1
REACTOME_GPVI_MEDIATED_ACTIVATION_CASCADE	0.999512348	1	1
REACTOME_GROWTH_HORMONE_RECEPTOR_SIGNALING	0.951064635	1	1
REACTOME_G_ALPHA1213_SIGNALLING_EVENTS	0.908532617	1	1
REACTOME_G_ALPHA_I_SIGNALLING_EVENTS	0.415437913	1	1
REACTOME_G_ALPHA_S_SIGNALLING_EVENTS	0.547676976	1	1
REACTOME_G_ALPHA_Z_SIGNALLING_EVENTS	0.881647371	1	1
REACTOME_G_BETA_GAMMA_SIGNALLING_THROUGH_PI3KGAMMA	0.992233048	1	1
REACTOME_G_BETA_GAMMA_SIGNALLING_THROUGH_PLC_BETA	0.988457382	1	1
REACTOME_G_PROTEIN_ACTIVATION	0.776989347	1	1
REACTOME_G_PROTEIN_BETA_GAMMA_SIGNALLING	0.995714484	1	1
REACTOME_HDL_MEDIATED_LIPID_TRANSPORT	0.953863329	1	1
REACTOME_HEMOSTASIS	0.693145429	1	1
REACTOME_HEPARAN_SULFATE_HEPARIN_HS_GAG_METABOLISM	0.85250473	1	1
REACTOME_HIGHLY_CALCIUM_PERMEABLE_POSTSYNAPTIC_NICOTINIC_ACETYLCHOLINE_RECEPTORS	0.891894345	1	1
REACTOME_HIV_INFECTION	1	1	1
REACTOME_HIV_LIFE_CYCLE	0.999999997	1	1
REACTOME_HOMOLOGOUS_RECOMBINATION_REPAIR_OF_REPLICATION_INDEPENDENT_DOUBLE_STRAND_BREAKS	0.992710059	1	1
REACTOME_HORMONE_LIGAND_BINDING_RECEPTORS	0.928558584	1	1
REACTOME_HOST_INTERACTIONS_OF_HIV_FACTORS	0.999999999	1	1
REACTOME_HS_GAG_BIOSYNTHESIS	0.339285463	1	1
REACTOME_HS_GAG_DEGRADATION	0.806274449	1	1
REACTOME_HYALURONAN_METABOLISM	0.986616646	1	1
REACTOME_HYALURONAN_UPTAKE_AND_DEGRADATION	0.978610959	1	1
REACTOME_IKK_COMPLEX_RECRUITMENT_MEDIATED_BY_RIP1	0.273664564	1	1
REACTOME_IL1_SIGNALING	0.925245304	1	1
REACTOME_IL_2_SIGNALING	0.999863453	1	1
REACTOME_IL_3_5_AND_GM_CSF_SIGNALING	0.999794248	1	1
REACTOME_IL_6_SIGNALING	0.820266415	1	1
REACTOME_IL_7_SIGNALING	0.932266596	1	1
REACTOME_IL_RECEPTOR_SHC_SIGNALING	0.997738167	1	1
REACTOME_IMMUNE_SYSTEM	1	1	1
REACTOME_IMMUNOREGULATORY_INTERACTIONS_BETWEEN_A_LYMPHOID_AND_A_NON_LYMPHOID_CELL	0.362447501	1	1
REACTOME_INFLAMMASOMES	0.422801292	1	1
REACTOME_INFLUENZA_LIFE_CYCLE	1	1	1
REACTOME_INFLUENZA_VIRAL_RNA_TRANSCRIPTION_AND_REPLICATION	0.999999956	1	1
REACTOME_INHIBITION_OF_INSULIN_SECRETION_BY_ADRENALINE_NORADRENALINE	0.982611369	1	1
REACTOME_INHIBITION_OF_REPLICATION_INITIATION_OF_DAMAGED_DNA_BY_RB1_E2F1	0.773453028	1	1
REACTOME_INHIBITION_OF_THE_PROTEOLYTIC_ACTIVITY_OF_APC_C_REQUIRED_FOR_THE_ONSET_OF_ANAPHASE_BY_MITOTIC_SPINDLE_CHECKPOINT_COMPONENTS	0.998331442	1	1
REACTOME_INHIBITION_OF_VOLTAGE_GATED_CA2_CHANNELS_VIA_GBETA_GAMMA_SUBUNITS	0.772162595	1	1
REACTOME_INNATE_IMMUNE_SYSTEM	0.990434586	1	1
REACTOME_INSULIN_RECEPTOR_SIGNALLING_CASCADE	0.985711686	1	1
REACTOME_INSULIN_SYNTHESIS_AND_PROCESSING	0.990764871	1	1
REACTOME_INTEGRATION_OF_PROVIRUS	0.948180645	1	1
REACTOME_INTEGRIN_CELL_SURFACE_INTERACTIONS	0.78624497	1	1
REACTOME_INTERACTIONS_OF_VPR_WITH_HOST_CELLULAR_PROTEINS	0.999617003	1	1
REACTOME_INTERACTION_BETWEEN_L1_AND_ANKYRINS	0.977382682	1	1
REACTOME_INTERFERON_ALPHA_BETA_SIGNALING	0.99068877	1	1
REACTOME_INTERFERON_GAMMA_SIGNALING	0.952773097	1	1
REACTOME_INTERFERON_SIGNALING	0.999998953	1	1
REACTOME_INTRINSIC_PATHWAY_FOR_APOPTOSIS	0.990130983	1	1
REACTOME_INWARDLY_RECTIFYING_K_CHANNELS	0.638585768	1	1
REACTOME_IONOTROPIC_ACTIVITY_OF_KAINATE_RECEPTORS	0.525872256	1	1
REACTOME_IRAK1_RECRUITS_IKK_COMPLEX	0.982288034	1	1
REACTOME_IRAK2_MEDIATED_ACTIVATION_OF_TAK1_COMPLEX_UPON_TLR7_8_OR_9_STIMULATION	0.97591407	1	1
REACTOME_IRON_UPTAKE_AND_TRANSPORT	0.369062872	1	1
REACTOME_JNK_C_JUN_KINASES_PHOSPHORYLATION_AND_ACTIVATION_MEDIATED_BY_ACTIVATED_HUMAN_TAK1	0.796252798	1	1
REACTOME_KERATAN_SULFATE_KERATIN_METABOLISM	0.389839943	1	1
REACTOME_KINESINS	0.918225779	1	1
REACTOME_L1CAM_INTERACTIONS	0.999824081	1	1
REACTOME_LAGGING_STRAND_SYNTHESIS	0.999008738	1	1
REACTOME_LATE_PHASE_OF_HIV_LIFE_CYCLE	0.999999985	1	1
REACTOME_LIGAND_GATED_ION_CHANNEL_TRANSPORT	0.893376143	1	1
REACTOME_LIPOPROTEIN_METABOLISM	0.515839792	1	1
REACTOME_LYSOSOME_VESICLE_BIOGENESIS	0.893468101	1	1
REACTOME_MAPK_TARGETS_NUCLEAR_EVENTS_MEDIATED_BY_MAP_KINASES	0.979062805	1	1
REACTOME_MAP_KINASE_ACTIVATION_IN_TLR_CASCADE	0.996568225	1	1
REACTOME_MEIOSIS	0.972807261	1	1
REACTOME_MEIOTIC_RECOMBINATION	0.957939153	1	1
REACTOME_MEIOTIC_SYNAPSIS	0.629114486	1	1
REACTOME_MEMBRANE_BINDING_AND_TARGETTING_OF_GAG_PROTEINS	0.938897531	1	1
REACTOME_MEMBRANE_TRAFFICKING	0.823642361	1	1
REACTOME_METABOLISM_OF_AMINO_ACIDS_AND_DERIVATIVES	0.304244231	1	1
REACTOME_METABOLISM_OF_CARBOHYDRATES	0.89773297	1	1
REACTOME_METABOLISM_OF_LIPIDS_AND_LIPOPROTEINS	0.564628616	1	1
REACTOME_METABOLISM_OF_MRNA	1	1	1
REACTOME_METABOLISM_OF_NON_CODING_RNA	0.999847391	1	1
REACTOME_METABOLISM_OF_NUCLEOTIDES	0.999992608	1	1
REACTOME_METABOLISM_OF_POLYAMINES	0.915585419	1	1
REACTOME_METABOLISM_OF_PORPHYRINS	0.866027371	1	1
REACTOME_METABOLISM_OF_PROTEINS	0.999999999	1	1
REACTOME_METABOLISM_OF_RNA	1	1	1
REACTOME_METABOLISM_OF_VITAMINS_AND_COFACTORS	0.552165953	1	1
REACTOME_METAL_ION_SLC_TRANSPORTERS	0.517352551	1	1
REACTOME_MHC_CLASS_II_ANTIGEN_PRESENTATION	0.946890183	1	1
REACTOME_MICRORNA_MIRNA_BIOGENESIS	0.998160832	1	1
REACTOME_MITOCHONDRIAL_FATTY_ACID_BETA_OXIDATION	0.958536358	1	1
REACTOME_MITOCHONDRIAL_PROTEIN_IMPORT	0.999973533	1	1
REACTOME_MITOCHONDRIAL_TRNA_AMINOACYLATION	0.991112211	1	1
REACTOME_MITOTIC_G1_G1_S_PHASES	0.957332911	1	1
REACTOME_MITOTIC_G2_G2_M_PHASES	0.396299925	1	1
REACTOME_MITOTIC_M_M_G1_PHASES	0.999999999	1	1
REACTOME_MITOTIC_PROMETAPHASE	0.999800498	1	1
REACTOME_MRNA_3_END_PROCESSING	0.999827629	1	1
REACTOME_MRNA_CAPPING	0.999310443	1	1
REACTOME_MRNA_DECAY_BY_3_TO_5_EXORIBONUCLEASE	0.968687425	1	1
REACTOME_MRNA_DECAY_BY_5_TO_3_EXORIBONUCLEASE	0.993508869	1	1
REACTOME_MRNA_PROCESSING	1	1	1
REACTOME_MRNA_SPLICING	0.999999997	1	1
REACTOME_MRNA_SPLICING_MINOR_PATHWAY	0.999942513	1	1
REACTOME_MTORC1_MEDIATED_SIGNALLING	0.994205832	1	1
REACTOME_MYD88_MAL_CASCADE_INITIATED_ON_PLASMA_MEMBRANE	0.9928589	1	1
REACTOME_MYOGENESIS	0.77111302	1	1
REACTOME_M_G1_TRANSITION	0.999999991	1	1
REACTOME_NA_CL_DEPENDENT_NEUROTRANSMITTER_TRANSPORTERS	0.830128163	1	1
REACTOME_NCAM1_INTERACTIONS	0.855721076	1	1
REACTOME_NCAM_SIGNALING_FOR_NEURITE_OUT_GROWTH	0.997330175	1	1
REACTOME_NEF_MEDIATED_DOWNREGULATION_OF_MHC_CLASS_I_COMPLEX_CELL_SURFACE_EXPRESSION	0.338666798	1	1
REACTOME_NEF_MEDIATES_DOWN_MODULATION_OF_CELL_SURFACE_RECEPTORS_BY_RECRUITING_THEM_TO_CLATHRIN_ADAPTERS	0.932290917	1	1
REACTOME_NEGATIVE_REGULATION_OF_THE_PI3K_AKT_NETWORK	0.923747198	1	1
REACTOME_NEGATIVE_REGULATORS_OF_RIG_I_MDA5_SIGNALING	0.997335574	1	1
REACTOME_NEPHRIN_INTERACTIONS	0.95053346	1	1
REACTOME_NEP_NS2_INTERACTS_WITH_THE_CELLULAR_EXPORT_MACHINERY	0.99950926	1	1
REACTOME_NEURONAL_SYSTEM	0.881203583	1	1
REACTOME_NEUROTRANSMITTER_RECEPTOR_BINDING_AND_DOWNSTREAM_TRANSMISSION_IN_THE_POSTSYNAPTIC_CELL	0.998937067	1	1
REACTOME_NFKB_ACTIVATION_THROUGH_FADD_RIP1_PATHWAY_MEDIATED_BY_CASPASE_8_AND10	0.401913035	1	1
REACTOME_NFKB_AND_MAP_KINASES_ACTIVATION_MEDIATED_BY_TLR4_SIGNALING_REPERTOIRE	0.838081244	1	1
REACTOME_NFKB_IS_ACTIVATED_AND_SIGNALS_SURVIVAL	0.985481316	1	1
REACTOME_NGF_SIGNALLING_VIA_TRKA_FROM_THE_PLASMA_MEMBRANE	0.998374096	1	1
REACTOME_NITRIC_OXIDE_STIMULATES_GUANYLATE_CYCLASE	0.262780177	1	1
REACTOME_NOD1_2_SIGNALING_PATHWAY	0.967466748	1	1
REACTOME_NONSENSE_MEDIATED_DECAY_ENHANCED_BY_THE_EXON_JUNCTION_COMPLEX	0.999999993	1	1
REACTOME_NOTCH1_INTRACELLULAR_DOMAIN_REGULATES_TRANSCRIPTION	0.989117306	1	1
REACTOME_NOTCH_HLH_TRANSCRIPTION_PATHWAY	0.952668672	1	1
REACTOME_NRIF_SIGNALS_CELL_DEATH_FROM_THE_NUCLEUS	0.970388691	1	1
REACTOME_NUCLEAR_EVENTS_KINASE_AND_TRANSCRIPTION_FACTOR_ACTIVATION	0.976908129	1	1
REACTOME_NUCLEAR_RECEPTOR_TRANSCRIPTION_PATHWAY	0.33467577	1	1
REACTOME_NUCLEOTIDE_BINDING_DOMAIN_LEUCINE_RICH_REPEAT_CONTAINING_RECEPTOR_NLR_SIGNALING_PATHWAYS	0.906750451	1	1
REACTOME_NUCLEOTIDE_EXCISION_REPAIR	0.999965958	1	1
REACTOME_N_GLYCAN_ANTENNAE_ELONGATION	0.938251194	1	1
REACTOME_N_GLYCAN_ANTENNAE_ELONGATION_IN_THE_MEDIAL_TRANS_GOLGI	0.982590919	1	1
REACTOME_N_GLYCAN_TRIMMING_IN_THE_ER_AND_CALNEXIN_CALRETICULIN_CYCLE	0.995681829	1	1
REACTOME_OLFACTORY_SIGNALING_PATHWAY	0.960956211	1	1
REACTOME_OPIOID_SIGNALLING	0.595968681	1	1
REACTOME_OPSINS	0.587201618	1	1
REACTOME_ORC1_REMOVAL_FROM_CHROMATIN	0.999984401	1	1
REACTOME_OTHER_SEMAPHORIN_INTERACTIONS	0.710379927	1	1
REACTOME_OXYGEN_DEPENDENT_PROLINE_HYDROXYLATION_OF_HYPOXIA_INDUCIBLE_FACTOR_ALPHA	0.658161996	1	1
REACTOME_P38MAPK_EVENTS	0.853891425	1	1
REACTOME_P53_DEPENDENT_G1_DNA_DAMAGE_RESPONSE	0.999993334	1	1
REACTOME_P53_INDEPENDENT_G1_S_DNA_DAMAGE_CHECKPOINT	0.999997453	1	1
REACTOME_P75NTR_RECRUITS_SIGNALLING_COMPLEXES	0.989381262	1	1
REACTOME_P75NTR_SIGNALS_VIA_NFKB	0.994647763	1	1
REACTOME_P75_NTR_RECEPTOR_MEDIATED_SIGNALLING	0.893136809	1	1
REACTOME_PACKAGING_OF_TELOMERE_ENDS	0.478369207	1	1
REACTOME_PD1_SIGNALING	0.396908218	1	1
REACTOME_PECAM1_INTERACTIONS	0.843704561	1	1
REACTOME_PEPTIDE_CHAIN_ELONGATION	0.999999686	1	1
REACTOME_PERK_REGULATED_GENE_EXPRESSION	0.998132203	1	1
REACTOME_PEROXISOMAL_LIPID_METABOLISM	0.960263314	1	1
REACTOME_PHOSPHORYLATION_OF_CD3_AND_TCR_ZETA_CHAINS	0.377960064	1	1
REACTOME_PHOSPHORYLATION_OF_THE_APC_C	0.998176236	1	1
REACTOME_PI3K_AKT_ACTIVATION	0.998186763	1	1
REACTOME_PI3K_CASCADE	0.857389769	1	1
REACTOME_PIP3_ACTIVATES_AKT_SIGNALING	0.991157521	1	1
REACTOME_PI_3K_CASCADE	0.263402844	1	1
REACTOME_PI_METABOLISM	0.975789208	1	1
REACTOME_PKB_MEDIATED_EVENTS	0.999423948	1	1
REACTOME_PLATELET_CALCIUM_HOMEOSTASIS	0.320087831	1	1
REACTOME_PLATELET_HOMEOSTASIS	0.849459345	1	1
REACTOME_PLATELET_SENSITIZATION_BY_LDL	0.877584346	1	1
REACTOME_POL_SWITCHING	0.995583327	1	1
REACTOME_POST_NMDA_RECEPTOR_ACTIVATION_EVENTS	0.998003024	1	1
REACTOME_POST_TRANSLATIONAL_MODIFICATION_SYNTHESIS_OF_GPI_ANCHORED_PROTEINS	0.999611085	1	1
REACTOME_POST_TRANSLATIONAL_PROTEIN_MODIFICATION	0.999063498	1	1
REACTOME_PPARA_ACTIVATES_GENE_EXPRESSION	0.894102794	1	1
REACTOME_PRESYNAPTIC_NICOTINIC_ACETYLCHOLINE_RECEPTORS	0.897679587	1	1
REACTOME_PRE_NOTCH_EXPRESSION_AND_PROCESSING	0.99603278	1	1
REACTOME_PRE_NOTCH_PROCESSING_IN_GOLGI	0.90776767	1	1
REACTOME_PRE_NOTCH_TRANSCRIPTION_AND_TRANSLATION	0.995388794	1	1
REACTOME_PROCESSING_OF_CAPPED_INTRONLESS_PRE_MRNA	0.998727664	1	1
REACTOME_PROCESSING_OF_CAPPED_INTRON_CONTAINING_PRE_MRNA	1	1	1
REACTOME_PROCESSING_OF_INTRONLESS_PRE_MRNAS	0.983194213	1	1
REACTOME_PROCESSIVE_SYNTHESIS_ON_THE_LAGGING_STRAND	0.99711823	1	1
REACTOME_PROLACTIN_RECEPTOR_SIGNALING	0.676163515	1	1
REACTOME_PROLONGED_ERK_ACTIVATION_EVENTS	0.998506809	1	1
REACTOME_PROSTACYCLIN_SIGNALLING_THROUGH_PROSTACYCLIN_RECEPTOR	0.767807005	1	1
REACTOME_PROSTANOID_LIGAND_RECEPTORS	0.868936066	1	1
REACTOME_PROTEIN_FOLDING	0.800959131	1	1
REACTOME_PROTEOLYTIC_CLEAVAGE_OF_SNARE_COMPLEX_PROTEINS	0.983915026	1	1
REACTOME_PTM_GAMMA_CARBOXYLATION_HYPUSINE_FORMATION_AND_ARYLSULFATASE_ACTIVATION	0.955316626	1	1
REACTOME_PURINE_CATABOLISM	0.568047047	1	1
REACTOME_PURINE_METABOLISM	0.995406553	1	1
REACTOME_PURINE_RIBONUCLEOSIDE_MONOPHOSPHATE_BIOSYNTHESIS	0.965260748	1	1
REACTOME_PURINE_SALVAGE	0.993283474	1	1
REACTOME_PYRIMIDINE_CATABOLISM	0.803589555	1	1
REACTOME_PYRIMIDINE_METABOLISM	0.994138675	1	1
REACTOME_PYRUVATE_METABOLISM	0.998633597	1	1
REACTOME_PYRUVATE_METABOLISM_AND_CITRIC_ACID_TCA_CYCLE	0.999739562	1	1
REACTOME_RAF_MAP_KINASE_CASCADE	0.991938422	1	1
REACTOME_RAP1_SIGNALLING	0.831634829	1	1
REACTOME_RAS_ACTIVATION_UOPN_CA2_INFUX_THROUGH_NMDA_RECEPTOR	0.965891104	1	1
REACTOME_RECEPTOR_LIGAND_BINDING_INITIATES_THE_SECOND_PROTEOLYTIC_CLEAVAGE_OF_NOTCH_RECEPTOR	0.458255206	1	1
REACTOME_RECRUITMENT_OF_NUMA_TO_MITOTIC_CENTROSOMES	0.985138925	1	1
REACTOME_RECYCLING_PATHWAY_OF_L1	0.99773744	1	1
REACTOME_REGULATED_PROTEOLYSIS_OF_P75NTR	0.92691671	1	1
REACTOME_REGULATION_OF_AMPK_ACTIVITY_VIA_LKB1	0.972917235	1	1
REACTOME_REGULATION_OF_APOPTOSIS	0.999961386	1	1
REACTOME_REGULATION_OF_BETA_CELL_DEVELOPMENT	0.968609189	1	1
REACTOME_REGULATION_OF_COMPLEMENT_CASCADE	0.763368836	1	1
REACTOME_REGULATION_OF_GENE_EXPRESSION_IN_BETA_CELLS	0.913224162	1	1
REACTOME_REGULATION_OF_GLUCOKINASE_BY_GLUCOKINASE_REGULATORY_PROTEIN	0.999303481	1	1
REACTOME_REGULATION_OF_HYPOXIA_INDUCIBLE_FACTOR_HIF_BY_OXYGEN	0.795989499	1	1
REACTOME_REGULATION_OF_IFNA_SIGNALING	0.972822788	1	1
REACTOME_REGULATION_OF_IFNG_SIGNALING	0.982056626	1	1
REACTOME_REGULATION_OF_INSULIN_SECRETION_BY_ACETYLCHOLINE	0.779138423	1	1
REACTOME_REGULATION_OF_KIT_SIGNALING	0.987480287	1	1
REACTOME_REGULATION_OF_MITOTIC_CELL_CYCLE	0.999999661	1	1
REACTOME_REGULATION_OF_MRNA_STABILITY_BY_PROTEINS_THAT_BIND_AU_RICH_ELEMENTS	0.999999926	1	1
REACTOME_REGULATION_OF_ORNITHINE_DECARBOXYLASE_ODC	0.999928639	1	1
REACTOME_REGULATION_OF_PYRUVATE_DEHYDROGENASE_PDH_COMPLEX	0.992642393	1	1
REACTOME_REGULATION_OF_RHEB_GTPASE_ACTIVITY_BY_AMPK	0.982698915	1	1
REACTOME_REGULATION_OF_SIGNALING_BY_CBL	0.997746352	1	1
REACTOME_REGULATION_OF_THE_FANCONI_ANEMIA_PATHWAY	0.969388286	1	1
REACTOME_REGULATORY_RNA_PATHWAYS	0.997266657	1	1
REACTOME_REMOVAL_OF_THE_FLAP_INTERMEDIATE_FROM_THE_C_STRAND	0.987942758	1	1
REACTOME_REPAIR_SYNTHESIS_FOR_GAP_FILLING_BY_DNA_POL_IN_TC_NER	0.995872172	1	1
REACTOME_RESOLUTION_OF_AP_SITES_VIA_THE_MULTIPLE_NUCLEOTIDE_PATCH_REPLACEMENT_PATHWAY	0.998176236	1	1
REACTOME_RESOLUTION_OF_AP_SITES_VIA_THE_SINGLE_NUCLEOTIDE_REPLACEMENT_PATHWAY	0.992386105	1	1
REACTOME_RESPIRATORY_ELECTRON_TRANSPORT	0.999998153	1	1
REACTOME_RESPIRATORY_ELECTRON_TRANSPORT_ATP_SYNTHESIS_BY_CHEMIOSMOTIC_COUPLING_AND_HEAT_PRODUCTION_BY_UNCOUPLING_PROTEINS_	0.999999839	1	1
REACTOME_RETROGRADE_NEUROTROPHIN_SIGNALLING	0.872783659	1	1
REACTOME_RIG_I_MDA5_MEDIATED_INDUCTION_OF_IFN_ALPHA_BETA_PATHWAYS	0.803131482	1	1
REACTOME_RNA_POL_III_CHAIN_ELONGATION	0.997150311	1	1
REACTOME_RNA_POL_III_TRANSCRIPTION	0.999780744	1	1
REACTOME_RNA_POL_III_TRANSCRIPTION_INITIATION_FROM_TYPE_2_PROMOTER	0.99941605	1	1
REACTOME_RNA_POL_III_TRANSCRIPTION_INITIATION_FROM_TYPE_3_PROMOTER	0.99963184	1	1
REACTOME_RNA_POL_III_TRANSCRIPTION_TERMINATION	0.994571296	1	1
REACTOME_RNA_POL_II_PRE_TRANSCRIPTION_EVENTS	0.999997991	1	1
REACTOME_RNA_POL_II_TRANSCRIPTION	0.999999997	1	1
REACTOME_RNA_POL_II_TRANSCRIPTION_PRE_INITIATION_AND_PROMOTER_OPENING	0.999868036	1	1
REACTOME_RNA_POL_I_PROMOTER_OPENING	0.482634786	1	1
REACTOME_RNA_POL_I_RNA_POL_III_AND_MITOCHONDRIAL_TRANSCRIPTION	0.99972022	1	1
REACTOME_RNA_POL_I_TRANSCRIPTION	0.977797988	1	1
REACTOME_RNA_POL_I_TRANSCRIPTION_INITIATION	0.999041054	1	1
REACTOME_RNA_POL_I_TRANSCRIPTION_TERMINATION	0.998216358	1	1
REACTOME_ROLE_OF_DCC_IN_REGULATING_APOPTOSIS	0.917873287	1	1
REACTOME_ROLE_OF_SECOND_MESSENGERS_IN_NETRIN1_SIGNALING	0.893376143	1	1
REACTOME_RORA_ACTIVATES_CIRCADIAN_EXPRESSION	0.944148859	1	1
REACTOME_SCFSKP2_MEDIATED_DEGRADATION_OF_P27_P21	0.999911495	1	1
REACTOME_SCF_BETA_TRCP_MEDIATED_DEGRADATION_OF_EMI1	0.999997131	1	1
REACTOME_SEMA3A_PAK_DEPENDENT_AXON_REPULSION	0.974518768	1	1
REACTOME_SEMA3A_PLEXIN_REPULSION_SIGNALING_BY_INHIBITING_INTEGRIN_ADHESION	0.988620048	1	1
REACTOME_SEROTONIN_RECEPTORS	0.835484541	1	1
REACTOME_SHC1_EVENTS_IN_EGFR_SIGNALING	0.990436999	1	1
REACTOME_SHC_MEDIATED_SIGNALLING	0.996053975	1	1
REACTOME_SHC_RELATED_EVENTS	0.99647365	1	1
REACTOME_SIGNALING_BY_ACTIVATED_POINT_MUTANTS_OF_FGFR1	0.561815545	1	1
REACTOME_SIGNALING_BY_BMP	0.514600071	1	1
REACTOME_SIGNALING_BY_CONSTITUTIVELY_ACTIVE_EGFR	0.993011026	1	1
REACTOME_SIGNALING_BY_EGFR_IN_CANCER	0.997180117	1	1
REACTOME_SIGNALING_BY_ERBB2	0.359191141	1	1
REACTOME_SIGNALING_BY_ERBB4	0.638201712	1	1
REACTOME_SIGNALING_BY_FGFR	0.721858224	1	1
REACTOME_SIGNALING_BY_FGFR1_FUSION_MUTANTS	0.996464661	1	1
REACTOME_SIGNALING_BY_FGFR1_MUTANTS	0.994848052	1	1
REACTOME_SIGNALING_BY_FGFR3_MUTANTS	0.466459436	1	1
REACTOME_SIGNALING_BY_FGFR_IN_DISEASE	0.896310897	1	1
REACTOME_SIGNALING_BY_FGFR_MUTANTS	0.795386923	1	1
REACTOME_SIGNALING_BY_HIPPO	0.863176444	1	1
REACTOME_SIGNALING_BY_ILS	0.999965994	1	1
REACTOME_SIGNALING_BY_INSULIN_RECEPTOR	0.88990328	1	1
REACTOME_SIGNALING_BY_NODAL	0.965842536	1	1
REACTOME_SIGNALING_BY_NOTCH	0.992940168	1	1
REACTOME_SIGNALING_BY_NOTCH1	0.896785547	1	1
REACTOME_SIGNALING_BY_PDGF	0.981985661	1	1
REACTOME_SIGNALING_BY_RHO_GTPASES	0.39581363	1	1
REACTOME_SIGNALING_BY_SCF_KIT	0.999998203	1	1
REACTOME_SIGNALING_BY_TGF_BETA_RECEPTOR_COMPLEX	0.815431341	1	1
REACTOME_SIGNALING_BY_THE_B_CELL_RECEPTOR_BCR	1	1	1
REACTOME_SIGNALING_BY_WNT	0.999980158	1	1
REACTOME_SIGNALLING_BY_NGF	0.997092492	1	1
REACTOME_SIGNALLING_TO_ERKS	0.997569789	1	1
REACTOME_SIGNALLING_TO_P38_VIA_RIT_AND_RIN	0.995326925	1	1
REACTOME_SIGNALLING_TO_RAS	0.988174968	1	1
REACTOME_SIGNAL_AMPLIFICATION	0.997186882	1	1
REACTOME_SIGNAL_ATTENUATION	0.981652545	1	1
REACTOME_SIGNAL_REGULATORY_PROTEIN_SIRP_FAMILY_INTERACTIONS	0.853361723	1	1
REACTOME_SIGNAL_TRANSDUCTION_BY_L1	0.941168383	1	1
REACTOME_SLBP_DEPENDENT_PROCESSING_OF_REPLICATION_DEPENDENT_HISTONE_PRE_MRNAS	0.993128772	1	1
REACTOME_SLC_MEDIATED_TRANSMEMBRANE_TRANSPORT	0.739915407	1	1
REACTOME_SMAD2_SMAD3_SMAD4_HETEROTRIMER_REGULATES_TRANSCRIPTION	0.927122579	1	1
REACTOME_SOS_MEDIATED_SIGNALLING	0.995964116	1	1
REACTOME_SPHINGOLIPID_DE_NOVO_BIOSYNTHESIS	0.770264875	1	1
REACTOME_SPHINGOLIPID_METABOLISM	0.925229058	1	1
REACTOME_SPRY_REGULATION_OF_FGF_SIGNALING	0.995583327	1	1
REACTOME_SRP_DEPENDENT_COTRANSLATIONAL_PROTEIN_TARGETING_TO_MEMBRANE	0.999999998	1	1
REACTOME_SULFUR_AMINO_ACID_METABOLISM	0.793239086	1	1
REACTOME_SYNTHESIS_AND_INTERCONVERSION_OF_NUCLEOTIDE_DI_AND_TRIPHOSPHATES	0.992986714	1	1
REACTOME_SYNTHESIS_OF_BILE_ACIDS_AND_BILE_SALTS	0.526228015	1	1
REACTOME_SYNTHESIS_OF_BILE_ACIDS_AND_BILE_SALTS_VIA_7ALPHA_HYDROXYCHOLESTEROL	0.866232763	1	1
REACTOME_SYNTHESIS_OF_DNA	0.999999829	1	1
REACTOME_SYNTHESIS_OF_GLYCOSYLPHOSPHATIDYLINOSITOL_GPI	0.99643381	1	1
REACTOME_SYNTHESIS_OF_PC	0.769860322	1	1
REACTOME_SYNTHESIS_OF_PE	0.969388286	1	1
REACTOME_SYNTHESIS_OF_PIPS_AT_THE_EARLY_ENDOSOME_MEMBRANE	0.963886824	1	1
REACTOME_SYNTHESIS_OF_PIPS_AT_THE_GOLGI_MEMBRANE	0.942948827	1	1
REACTOME_SYNTHESIS_OF_PIPS_AT_THE_LATE_ENDOSOME_MEMBRANE	0.98030916	1	1
REACTOME_SYNTHESIS_OF_PIPS_AT_THE_PLASMA_MEMBRANE	0.888398229	1	1
REACTOME_SYNTHESIS_OF_SUBSTRATES_IN_N_GLYCAN_BIOSYTHESIS	0.996740145	1	1
REACTOME_SYNTHESIS_OF_VERY_LONG_CHAIN_FATTY_ACYL_COAS	0.95803245	1	1
REACTOME_SYNTHESIS_SECRETION_AND_INACTIVATION_OF_GIP	0.91910932	1	1
REACTOME_S_PHASE	0.999999194	1	1
REACTOME_TANDEM_PORE_DOMAIN_POTASSIUM_CHANNELS	0.929479383	1	1
REACTOME_TCA_CYCLE_AND_RESPIRATORY_ELECTRON_TRANSPORT	0.999999996	1	1
REACTOME_TCR_SIGNALING	0.997262331	1	1
REACTOME_TELOMERE_MAINTENANCE	0.984419667	1	1
REACTOME_TETRAHYDROBIOPTERIN_BH4_SYNTHESIS_RECYCLING_SALVAGE_AND_REGULATION	0.916955751	1	1
REACTOME_TGF_BETA_RECEPTOR_SIGNALING_ACTIVATES_SMADS	0.999598071	1	1
REACTOME_THE_ACTIVATION_OF_ARYLSULFATASES	0.946069073	1	1
REACTOME_THE_ROLE_OF_NEF_IN_HIV1_REPLICATION_AND_DISEASE_PATHOGENESIS	0.977945469	1	1
REACTOME_THROMBIN_SIGNALLING_THROUGH_PROTEINASE_ACTIVATED_RECEPTORS_PARS	0.998928526	1	1
REACTOME_THROMBOXANE_SIGNALLING_THROUGH_TP_RECEPTOR	0.994502003	1	1
REACTOME_TIE2_SIGNALING	0.986611004	1	1
REACTOME_TOLL_RECEPTOR_CASCADES	0.996187195	1	1
REACTOME_TRAF3_DEPENDENT_IRF_ACTIVATION_PATHWAY	0.976247674	1	1
REACTOME_TRAF6_MEDIATED_INDUCTION_OF_NFKB_AND_MAP_KINASES_UPON_TLR7_8_OR_9_ACTIVATION	0.97904937	1	1
REACTOME_TRAF6_MEDIATED_INDUCTION_OF_TAK1_COMPLEX	0.994462742	1	1
REACTOME_TRAF6_MEDIATED_IRF7_ACTIVATION	0.994042644	1	1
REACTOME_TRAF6_MEDIATED_IRF7_ACTIVATION_IN_TLR7_8_OR_9_SIGNALING	0.972529968	1	1
REACTOME_TRAFFICKING_AND_PROCESSING_OF_ENDOSOMAL_TLR	0.903297371	1	1
REACTOME_TRAFFICKING_OF_AMPA_RECEPTORS	0.878203865	1	1
REACTOME_TRAFFICKING_OF_GLUR2_CONTAINING_AMPA_RECEPTORS	0.946745596	1	1
REACTOME_TRANSCRIPTION	0.999999995	1	1
REACTOME_TRANSCRIPTIONAL_ACTIVITY_OF_SMAD2_SMAD3_SMAD4_HETEROTRIMER	0.977308761	1	1
REACTOME_TRANSCRIPTION_COUPLED_NER_TC_NER	0.999966585	1	1
REACTOME_TRANSLATION	1	1	1
REACTOME_TRANSMISSION_ACROSS_CHEMICAL_SYNAPSES	0.992572788	1	1
REACTOME_TRANSPORT_OF_INORGANIC_CATIONS_ANIONS_AND_AMINO_ACIDS_OLIGOPEPTIDES	0.597452292	1	1
REACTOME_TRANSPORT_OF_MATURE_MRNA_DERIVED_FROM_AN_INTRONLESS_TRANSCRIPT	0.999856822	1	1
REACTOME_TRANSPORT_OF_MATURE_TRANSCRIPT_TO_CYTOPLASM	0.999997487	1	1
REACTOME_TRANSPORT_OF_ORGANIC_ANIONS	0.909529313	1	1
REACTOME_TRANSPORT_OF_RIBONUCLEOPROTEINS_INTO_THE_HOST_NUCLEUS	0.99945265	1	1
REACTOME_TRANSPORT_OF_VITAMINS_NUCLEOSIDES_AND_RELATED_MOLECULES	0.986340693	1	1
REACTOME_TRANSPORT_TO_THE_GOLGI_AND_SUBSEQUENT_MODIFICATION	0.99975069	1	1
REACTOME_TRANS_GOLGI_NETWORK_VESICLE_BUDDING	0.997649725	1	1
REACTOME_TRIF_MEDIATED_TLR3_SIGNALING	0.848297478	1	1
REACTOME_TRNA_AMINOACYLATION	0.999767224	1	1
REACTOME_TRYPTOPHAN_CATABOLISM	0.946743862	1	1
REACTOME_UNBLOCKING_OF_NMDA_RECEPTOR_GLUTAMATE_BINDING_AND_ACTIVATION	0.957965768	1	1
REACTOME_UNFOLDED_PROTEIN_RESPONSE	0.999968602	1	1
REACTOME_UNWINDING_OF_DNA	0.986460259	1	1
REACTOME_VEGF_LIGAND_RECEPTOR_INTERACTIONS	0.95583571	1	1
REACTOME_VIF_MEDIATED_DEGRADATION_OF_APOBEC3G	0.999998352	1	1
REACTOME_VIRAL_MESSENGER_RNA_SYNTHESIS	0.985179907	1	1
REACTOME_VITAMIN_B5_PANTOTHENATE_METABOLISM	0.98597964	1	1
REACTOME_YAP1_AND_WWTR1_TAZ_STIMULATED_GENE_EXPRESSION	0.937047476	1	1
REACTOME_ZINC_TRANSPORTERS	0.290872091	1	1
