# Supplementary material for: A novel multi-network approach reveals tissue-specific cellular modulators of fibrosis in systemic sclerosis
Source: Genome Med. 2017 Mar 23;9:27. doi: 10.1186/s13073-017-0417-1 (PMC5363043; doi:10.1186/s13073-017-0417-1)
Supplement: Supplementary file 17 — Table of consensus cluster 3A full output of edge-pathway (Jaccard) similarity Mann–Whitney U tests. (TXT 70 kb) [file 13073_2017_417_MOESM17_ESM.txt]

	raw p	fdr	bonferroni adj p	
KEGG_FRUCTOSE_AND_MANNOSE_METABOLISM	4.39E-268	4.73E-265	4.73E-265	
KEGG_ENDOCYTOSIS	7.24E-266	3.90E-263	7.79E-263	
REACTOME_MEMBRANE_TRAFFICKING	3.63E-256	1.30E-253	3.91E-253	
REACTOME_GLUCOSE_METABOLISM	2.30E-255	6.18E-253	2.47E-252	
REACTOME_METABOLISM_OF_PROTEINS	1.25E-254	2.68E-252	1.34E-251	
REACTOME_BASE_EXCISION_REPAIR	5.09E-252	9.13E-250	5.48E-249	
REACTOME_MRNA_SPLICING	2.91E-241	4.47E-239	3.13E-238	
REACTOME_METABOLISM_OF_CARBOHYDRATES	3.70E-241	4.99E-239	3.99E-238	
REACTOME_GLYCOLYSIS	8.19E-239	9.80E-237	8.82E-236	
REACTOME_PROCESSING_OF_CAPPED_INTRON_CONTAINING_PRE_MRNA	1.27E-232	1.37E-230	1.37E-229	
KEGG_INOSITOL_PHOSPHATE_METABOLISM	3.18E-231	3.11E-229	3.42E-228	
REACTOME_MRNA_PROCESSING	8.32E-231	7.46E-229	8.96E-228	
REACTOME_ACTIVATION_OF_CHAPERONE_GENES_BY_XBP1S	1.51E-224	1.25E-222	1.62E-221	
REACTOME_POST_TRANSLATIONAL_PROTEIN_MODIFICATION	1.33E-210	1.02E-208	1.43E-207	
REACTOME_COPI_MEDIATED_TRANSPORT	1.58E-209	1.13E-207	1.70E-206	
REACTOME_ABORTIVE_ELONGATION_OF_HIV1_TRANSCRIPT_IN_THE_ABSENCE_OF_TAT	1.95E-208	1.32E-206	2.11E-205	
REACTOME_MITOCHONDRIAL_PROTEIN_IMPORT	6.48E-201	4.11E-199	6.98E-198	
KEGG_SPLICEOSOME	1.69E-198	1.01E-196	1.82E-195	
BIOCARTA_ARAP_PATHWAY	6.69E-198	3.79E-196	7.20E-195	
BIOCARTA_GLYCOLYSIS_PATHWAY	3.97E-197	2.14E-195	4.28E-194	
REACTOME_RECRUITMENT_OF_MITOTIC_CENTROSOME_PROTEINS_AND_COMPLEXES	1.65E-193	8.46E-192	1.78E-190	
REACTOME_ASPARAGINE_N_LINKED_GLYCOSYLATION	7.16E-193	3.51E-191	7.72E-190	
REACTOME_SIGNALING_BY_EGFR_IN_CANCER	1.97E-191	9.23E-190	2.12E-188	
REACTOME_FORMATION_OF_THE_HIV1_EARLY_ELONGATION_COMPLEX	6.74E-190	3.02E-188	7.26E-187	
REACTOME_RESOLUTION_OF_AP_SITES_VIA_THE_SINGLE_NUCLEOTIDE_REPLACEMENT_PATHWAY	6.31E-189	2.72E-187	6.80E-186	
KEGG_LYSOSOME	2.41E-185	9.98E-184	2.60E-182	
BIOCARTA_MAPK_PATHWAY	3.08E-180	1.23E-178	3.32E-177	
REACTOME_SIGNALING_BY_ERBB2	5.52E-179	2.12E-177	5.94E-176	
REACTOME_NGF_SIGNALLING_VIA_TRKA_FROM_THE_PLASMA_MEMBRANE	4.94E-178	1.84E-176	5.32E-175	
REACTOME_SIGNALLING_BY_NGF	1.21E-177	4.34E-176	1.30E-174	
REACTOME_HIV_INFECTION	3.37E-177	1.17E-175	3.63E-174	
KEGG_BASE_EXCISION_REPAIR	3.95E-177	1.33E-175	4.26E-174	
REACTOME_SIGNALING_BY_FGFR_IN_DISEASE	9.82E-177	3.21E-175	1.06E-173	
REACTOME_ELONGATION_ARREST_AND_RECOVERY	3.13E-175	9.93E-174	3.37E-172	
REACTOME_GLUCONEOGENESIS	1.25E-173	3.84E-172	1.34E-170	
KEGG_ACUTE_MYELOID_LEUKEMIA	4.41E-172	1.32E-170	4.75E-169	
KEGG_PHOSPHATIDYLINOSITOL_SIGNALING_SYSTEM	1.12E-171	3.25E-170	1.20E-168	
REACTOME_LATE_PHASE_OF_HIV_LIFE_CYCLE	2.17E-171	6.14E-170	2.33E-168	
KEGG_INSULIN_SIGNALING_PATHWAY	2.84E-170	7.84E-169	3.06E-167	
REACTOME_SIGNALING_BY_FGFR	3.24E-170	8.73E-169	3.49E-167	
REACTOME_HIV_LIFE_CYCLE	4.38E-170	1.15E-168	4.71E-167	
REACTOME_DOWNSTREAM_SIGNALING_OF_ACTIVATED_FGFR	2.11E-169	5.41E-168	2.27E-166	
REACTOME_MITOTIC_G2_G2_M_PHASES	6.15E-164	1.54E-162	6.62E-161	
KEGG_HUNTINGTONS_DISEASE	8.41E-162	2.06E-160	9.06E-159	
REACTOME_UNFOLDED_PROTEIN_RESPONSE	9.58E-162	2.29E-160	1.03E-158	
REACTOME_DNA_REPAIR	4.43E-160	1.04E-158	4.77E-157	
REACTOME_ADAPTIVE_IMMUNE_SYSTEM	1.38E-159	3.15E-158	1.48E-156	
KEGG_MAPK_SIGNALING_PATHWAY	2.54E-159	5.71E-158	2.74E-156	
REACTOME_IMMUNE_SYSTEM	4.80E-159	1.05E-157	5.17E-156	
REACTOME_FORMATION_OF_RNA_POL_II_ELONGATION_COMPLEX_	2.42E-158	5.21E-157	2.60E-155	
KEGG_N_GLYCAN_BIOSYNTHESIS	9.15E-157	1.93E-155	9.86E-154	
REACTOME_LOSS_OF_NLP_FROM_MITOTIC_CENTROSOMES	1.01E-155	2.09E-154	1.09E-152	
REACTOME_CITRIC_ACID_CYCLE_TCA_CYCLE	3.89E-155	7.90E-154	4.19E-152	
REACTOME_SIGNALING_BY_ERBB4	6.89E-154	1.37E-152	7.42E-151	
REACTOME_CELL_CYCLE_MITOTIC	1.07E-153	2.09E-152	1.15E-150	
REACTOME_CELL_CYCLE	3.00E-152	5.77E-151	3.23E-149	
KEGG_AMINO_SUGAR_AND_NUCLEOTIDE_SUGAR_METABOLISM	3.73E-152	7.04E-151	4.01E-149	
REACTOME_DEVELOPMENTAL_BIOLOGY	8.00E-152	1.49E-150	8.62E-149	
REACTOME_PIP3_ACTIVATES_AKT_SIGNALING	6.23E-151	1.14E-149	6.71E-148	
KEGG_NEUROTROPHIN_SIGNALING_PATHWAY	2.72E-150	4.89E-149	2.93E-147	
REACTOME_PHOSPHOLIPID_METABOLISM	3.31E-150	5.85E-149	3.57E-147	
REACTOME_DOWNSTREAM_SIGNAL_TRANSDUCTION	1.17E-145	2.04E-144	1.26E-142	
BIOCARTA_WNT_PATHWAY	1.77E-143	3.03E-142	1.91E-140	
REACTOME_TRANSCRIPTION	6.09E-143	1.02E-141	6.56E-140	
REACTOME_GAB1_SIGNALOSOME	1.21E-140	2.01E-139	1.31E-137	
REACTOME_ANTIGEN_PROCESSING_UBIQUITINATION_PROTEASOME_DEGRADATION	7.40E-140	1.21E-138	7.97E-137	
REACTOME_RNA_POL_II_TRANSCRIPTION	1.04E-139	1.67E-138	1.12E-136	
REACTOME_RNA_POL_II_PRE_TRANSCRIPTION_EVENTS	1.24E-138	1.96E-137	1.33E-135	
REACTOME_METABOLISM_OF_LIPIDS_AND_LIPOPROTEINS	1.68E-138	2.62E-137	1.81E-135	
KEGG_NOTCH_SIGNALING_PATHWAY	5.87E-138	9.02E-137	6.32E-135	
REACTOME_RESOLUTION_OF_AP_SITES_VIA_THE_MULTIPLE_NUCLEOTIDE_PATCH_REPLACEMENT_PATHWAY	1.46E-137	2.22E-136	1.58E-134	
KEGG_VEGF_SIGNALING_PATHWAY	5.48E-137	8.20E-136	5.91E-134	
REACTOME_ENDOSOMAL_SORTING_COMPLEX_REQUIRED_FOR_TRANSPORT_ESCRT	1.92E-135	2.83E-134	2.06E-132	
BIOCARTA_CERAMIDE_PATHWAY	2.81E-135	4.10E-134	3.03E-132	
REACTOME_GENERIC_TRANSCRIPTION_PATHWAY	2.27E-134	3.26E-133	2.44E-131	
REACTOME_PI_3K_CASCADE	8.59E-134	1.22E-132	9.25E-131	
KEGG_NON_SMALL_CELL_LUNG_CANCER	1.76E-133	2.47E-132	1.90E-130	
REACTOME_AKT_PHOSPHORYLATES_TARGETS_IN_THE_CYTOSOL	1.87E-133	2.58E-132	2.01E-130	
REACTOME_MRNA_SPLICING_MINOR_PATHWAY	2.48E-132	3.38E-131	2.67E-129	
REACTOME_SIGNALLING_TO_RAS	3.33E-132	4.48E-131	3.58E-129	
REACTOME_SIGNALING_BY_THE_B_CELL_RECEPTOR_BCR	5.35E-132	7.12E-131	5.77E-129	
REACTOME_AXON_GUIDANCE	5.68E-130	7.46E-129	6.12E-127	
BIOCARTA_MTA3_PATHWAY	1.35E-129	1.75E-128	1.45E-126	
BIOCARTA_GLEEVEC_PATHWAY	5.99E-127	7.68E-126	6.45E-124	
REACTOME_SIGNALING_BY_SCF_KIT	9.28E-126	1.18E-124	9.99E-123	
REACTOME_SLC_MEDIATED_TRANSMEMBRANE_TRANSPORT	6.82E-125	8.54E-124	7.35E-122	
REACTOME_METABOLISM_OF_RNA	9.12E-124	1.13E-122	9.82E-121	
BIOCARTA_KREB_PATHWAY	6.24E-123	7.63E-122	6.72E-120	
BIOCARTA_INTEGRIN_PATHWAY	1.69E-122	2.05E-121	1.82E-119	
REACTOME_FRS2_MEDIATED_CASCADE	7.90E-122	9.46E-121	8.51E-119	
REACTOME_HEPARAN_SULFATE_HEPARIN_HS_GAG_METABOLISM	8.30E-122	9.82E-121	8.93E-119	
REACTOME_DOWNSTREAM_SIGNALING_EVENTS_OF_B_CELL_RECEPTOR_BCR	1.61E-121	1.88E-120	1.73E-118	
REACTOME_CLASS_I_MHC_MEDIATED_ANTIGEN_PROCESSING_PRESENTATION	3.16E-121	3.66E-120	3.40E-118	
REACTOME_N_GLYCAN_TRIMMING_IN_THE_ER_AND_CALNEXIN_CALRETICULIN_CYCLE	7.15E-120	8.19E-119	7.70E-117	
REACTOME_SIGNALLING_TO_ERKS	3.47E-119	3.94E-118	3.74E-116	
REACTOME_SIGNALING_BY_NOTCH1	3.60E-119	4.03E-118	3.87E-116	
REACTOME_BIOSYNTHESIS_OF_THE_N_GLYCAN_PRECURSOR_DOLICHOL_LIPID_LINKED_OLIGOSACCHARIDE_LLO_AND_TRANSFER_TO_A_NASCENT_PROTEIN	9.71E-119	1.08E-117	1.05E-115	
BIOCARTA_PTDINS_PATHWAY	1.88E-118	2.06E-117	2.02E-115	
KEGG_MTOR_SIGNALING_PATHWAY	2.07E-118	2.25E-117	2.23E-115	
REACTOME_TRANSCRIPTIONAL_REGULATION_OF_WHITE_ADIPOCYTE_DIFFERENTIATION	2.36E-118	2.54E-117	2.54E-115	
REACTOME_INNATE_IMMUNE_SYSTEM	3.99E-118	4.25E-117	4.30E-115	
REACTOME_NEF_MEDIATES_DOWN_MODULATION_OF_CELL_SURFACE_RECEPTORS_BY_RECRUITING_THEM_TO_CLATHRIN_ADAPTERS	4.43E-118	4.68E-117	4.77E-115	
BIOCARTA_KERATINOCYTE_PATHWAY	1.47E-117	1.54E-116	1.58E-114	
KEGG_PENTOSE_PHOSPHATE_PATHWAY	4.27E-117	4.43E-116	4.60E-114	
REACTOME_GLYCOSAMINOGLYCAN_METABOLISM	6.84E-117	7.02E-116	7.37E-114	
REACTOME_HOST_INTERACTIONS_OF_HIV_FACTORS	1.05E-116	1.07E-115	1.13E-113	
KEGG_MELANOGENESIS	6.10E-116	6.14E-115	6.57E-113	
REACTOME_SIGNALING_BY_PDGF	1.04E-114	1.04E-113	1.12E-111	
REACTOME_SIGNALING_BY_INSULIN_RECEPTOR	1.13E-114	1.12E-113	1.22E-111	
BIOCARTA_CDK5_PATHWAY	1.34E-114	1.31E-113	1.44E-111	
KEGG_WNT_SIGNALING_PATHWAY	7.35E-114	7.13E-113	7.91E-111	
REACTOME_INSULIN_RECEPTOR_SIGNALLING_CASCADE	8.06E-114	7.75E-113	8.68E-111	
KEGG_VASOPRESSIN_REGULATED_WATER_REABSORPTION	8.16E-114	7.77E-113	8.79E-111	
REACTOME_TRIF_MEDIATED_TLR3_SIGNALING	1.25E-113	1.18E-112	1.35E-110	
REACTOME_THE_ROLE_OF_NEF_IN_HIV1_REPLICATION_AND_DISEASE_PATHOGENESIS	3.33E-113	3.12E-112	3.59E-110	
REACTOME_DIABETES_PATHWAYS	3.48E-113	3.23E-112	3.75E-110	
REACTOME_MRNA_CAPPING	1.31E-112	1.20E-111	1.41E-109	
BIOCARTA_ERK5_PATHWAY	1.38E-111	1.26E-110	1.49E-108	
BIOCARTA_EPO_PATHWAY	1.75E-111	1.58E-110	1.88E-108	
REACTOME_SIGNALING_BY_NOTCH	3.23E-111	2.90E-110	3.48E-108	
REACTOME_PI3K_AKT_ACTIVATION	8.29E-111	7.38E-110	8.93E-108	
REACTOME_MAP_KINASE_ACTIVATION_IN_TLR_CASCADE	1.52E-110	1.34E-109	1.64E-107	
REACTOME_TCA_CYCLE_AND_RESPIRATORY_ELECTRON_TRANSPORT	7.61E-110	6.67E-109	8.20E-107	
REACTOME_TRAF6_MEDIATED_INDUCTION_OF_NFKB_AND_MAP_KINASES_UPON_TLR7_8_OR_9_ACTIVATION	1.07E-107	9.26E-107	1.15E-104	
BIOCARTA_IL3_PATHWAY	1.10E-107	9.45E-107	1.18E-104	
REACTOME_PI3K_EVENTS_IN_ERBB2_SIGNALING	4.28E-107	3.65E-106	4.61E-104	
REACTOME_PI3K_EVENTS_IN_ERBB4_SIGNALING	6.95E-107	5.89E-106	7.49E-104	
REACTOME_MYD88_MAL_CASCADE_INITIATED_ON_PLASMA_MEMBRANE	1.06E-106	8.90E-106	1.14E-103	
REACTOME_SIGNAL_TRANSDUCTION_BY_L1	1.82E-106	1.52E-105	1.96E-103	
REACTOME_PKB_MEDIATED_EVENTS	2.69E-106	2.22E-105	2.89E-103	
REACTOME_RECRUITMENT_OF_NUMA_TO_MITOTIC_CENTROSOMES	3.03E-106	2.49E-105	3.27E-103	
REACTOME_PYRUVATE_METABOLISM_AND_CITRIC_ACID_TCA_CYCLE	3.97E-106	3.24E-105	4.27E-103	
REACTOME_ADVANCED_GLYCOSYLATION_ENDPRODUCT_RECEPTOR_SIGNALING	4.70E-106	3.80E-105	5.06E-103	
KEGG_OXIDATIVE_PHOSPHORYLATION	5.52E-106	4.43E-105	5.95E-103	
REACTOME_TRANSCRIPTION_COUPLED_NER_TC_NER	5.56E-106	4.43E-105	5.98E-103	
REACTOME_NUCLEOTIDE_EXCISION_REPAIR	1.39E-105	1.10E-104	1.50E-102	
REACTOME_METABOLISM_OF_MRNA	1.54E-104	1.21E-103	1.66E-101	
REACTOME_PROTEIN_FOLDING	3.67E-104	2.86E-103	3.95E-101	
REACTOME_ACTIVATED_TLR4_SIGNALLING	2.07E-103	1.60E-102	2.23E-100	
KEGG_PYRIMIDINE_METABOLISM	2.09E-103	1.61E-102	2.25E-100	
REACTOME_PI_METABOLISM	5.77E-103	4.41E-102	6.22E-100	
KEGG_ENDOMETRIAL_CANCER	9.97E-103	7.56E-102	1.07E-99	
KEGG_BASAL_CELL_CARCINOMA	1.88E-102	1.41E-101	2.02E-99	
BIOCARTA_IL6_PATHWAY	9.59E-102	7.17E-101	1.03E-98	
REACTOME_TRANSMEMBRANE_TRANSPORT_OF_SMALL_MOLECULES	2.10E-101	1.56E-100	2.26E-98	
REACTOME_CALNEXIN_CALRETICULIN_CYCLE	2.30E-100	1.70E-99	2.48E-97	
KEGG_ALZHEIMERS_DISEASE	2.36E-100	1.73E-99	2.54E-97	
REACTOME_GLYCEROPHOSPHOLIPID_BIOSYNTHESIS	1.02E-99	7.44E-99	1.10E-96	
REACTOME_SYNTHESIS_OF_SUBSTRATES_IN_N_GLYCAN_BIOSYTHESIS	2.20E-99	1.59E-98	2.37E-96	
KEGG_GAP_JUNCTION	2.31E-99	1.66E-98	2.49E-96	
KEGG_AMINOACYL_TRNA_BIOSYNTHESIS	3.71E-99	2.65E-98	4.00E-96	
KEGG_GNRH_SIGNALING_PATHWAY	5.98E-99	4.24E-98	6.44E-96	
KEGG_GLYCEROPHOSPHOLIPID_METABOLISM	1.05E-98	7.41E-98	1.13E-95	
KEGG_CHRONIC_MYELOID_LEUKEMIA	1.51E-98	1.06E-97	1.63E-95	
KEGG_LONG_TERM_DEPRESSION	3.14E-98	2.18E-97	3.38E-95	
REACTOME_FATTY_ACID_TRIACYLGLYCEROL_AND_KETONE_BODY_METABOLISM	9.68E-98	6.69E-97	1.04E-94	
REACTOME_NFKB_AND_MAP_KINASES_ACTIVATION_MEDIATED_BY_TLR4_SIGNALING_REPERTOIRE	2.74E-97	1.88E-96	2.95E-94	
KEGG_UBIQUITIN_MEDIATED_PROTEOLYSIS	4.20E-97	2.87E-96	4.53E-94	
REACTOME_P75_NTR_RECEPTOR_MEDIATED_SIGNALLING	5.31E-97	3.60E-96	5.72E-94	
KEGG_RNA_DEGRADATION	5.57E-97	3.75E-96	5.99E-94	
KEGG_LYSINE_DEGRADATION	9.79E-97	6.55E-96	1.05E-93	
KEGG_GALACTOSE_METABOLISM	1.13E-96	7.53E-96	1.22E-93	
REACTOME_TOLL_RECEPTOR_CASCADES	1.30E-96	8.58E-96	1.40E-93	
KEGG_RIG_I_LIKE_RECEPTOR_SIGNALING_PATHWAY	1.84E-96	1.21E-95	1.98E-93	
REACTOME_NCAM_SIGNALING_FOR_NEURITE_OUT_GROWTH	6.38E-96	4.17E-95	6.87E-93	
REACTOME_EGFR_DOWNREGULATION	7.92E-96	5.14E-95	8.53E-93	
KEGG_ERBB_SIGNALING_PATHWAY	1.26E-95	8.13E-95	1.36E-92	
REACTOME_APOPTOSIS	1.58E-95	1.01E-94	1.70E-92	
KEGG_GLYCOSAMINOGLYCAN_BIOSYNTHESIS_HEPARAN_SULFATE	3.51E-95	2.24E-94	3.78E-92	
REACTOME_ACTIVATED_NOTCH1_TRANSMITS_SIGNAL_TO_THE_NUCLEUS	1.59E-94	1.01E-93	1.71E-91	
KEGG_AXON_GUIDANCE	1.10E-93	6.94E-93	1.19E-90	
KEGG_CALCIUM_SIGNALING_PATHWAY	2.17E-93	1.36E-92	2.34E-90	
REACTOME_ACTIVATED_TAK1_MEDIATES_P38_MAPK_ACTIVATION	4.31E-93	2.68E-92	4.64E-90	
KEGG_GLYCOSYLPHOSPHATIDYLINOSITOL_GPI_ANCHOR_BIOSYNTHESIS	3.85E-92	2.38E-91	4.15E-89	
REACTOME_TRANSPORT_OF_INORGANIC_CATIONS_ANIONS_AND_AMINO_ACIDS_OLIGOPEPTIDES	1.27E-91	7.79E-91	1.36E-88	
REACTOME_SHC_MEDIATED_SIGNALLING	1.56E-91	9.53E-91	1.68E-88	
REACTOME_METABOLISM_OF_AMINO_ACIDS_AND_DERIVATIVES	2.72E-91	1.66E-90	2.93E-88	
KEGG_GLYCOLYSIS_GLUCONEOGENESIS	4.00E-91	2.42E-90	4.31E-88	
KEGG_CITRATE_CYCLE_TCA_CYCLE	3.35E-90	2.01E-89	3.61E-87	
REACTOME_P38MAPK_EVENTS	6.79E-90	4.06E-89	7.32E-87	
REACTOME_SIGNALING_BY_CONSTITUTIVELY_ACTIVE_EGFR	8.47E-90	5.04E-89	9.12E-87	
BIOCARTA_MAL_PATHWAY	1.50E-89	8.86E-89	1.61E-86	
REACTOME_SIGNALING_BY_FGFR_MUTANTS	2.50E-89	1.47E-88	2.69E-86	
REACTOME_SHC1_EVENTS_IN_EGFR_SIGNALING	1.87E-88	1.10E-87	2.02E-85	
REACTOME_SHC_RELATED_EVENTS	3.25E-88	1.89E-87	3.50E-85	
REACTOME_TRNA_AMINOACYLATION	4.52E-88	2.61E-87	4.86E-85	
BIOCARTA_RAS_PATHWAY	1.19E-87	6.83E-87	1.28E-84	
REACTOME_POST_CHAPERONIN_TUBULIN_FOLDING_PATHWAY	2.43E-87	1.39E-86	2.62E-84	
REACTOME_RETROGRADE_NEUROTROPHIN_SIGNALLING	4.26E-87	2.43E-86	4.59E-84	
REACTOME_HS_GAG_DEGRADATION	1.51E-86	8.55E-86	1.62E-83	
REACTOME_RIG_I_MDA5_MEDIATED_INDUCTION_OF_IFN_ALPHA_BETA_PATHWAYS	4.18E-86	2.36E-85	4.50E-83	
REACTOME_REGULATION_OF_MRNA_STABILITY_BY_PROTEINS_THAT_BIND_AU_RICH_ELEMENTS	5.78E-86	3.24E-85	6.22E-83	
BIOCARTA_PYK2_PATHWAY	6.53E-86	3.64E-85	7.03E-83	
REACTOME_POST_TRANSLATIONAL_MODIFICATION_SYNTHESIS_OF_GPI_ANCHORED_PROTEINS	7.94E-86	4.41E-85	8.55E-83	
REACTOME_PPARA_ACTIVATES_GENE_EXPRESSION	3.49E-85	1.93E-84	3.76E-82	
REACTOME_ERKS_ARE_INACTIVATED	3.79E-85	2.08E-84	4.08E-82	
REACTOME_TRANSLATION	5.66E-85	3.09E-84	6.09E-82	
BIOCARTA_IL1R_PATHWAY	6.20E-85	3.37E-84	6.68E-82	
REACTOME_RAF_MAP_KINASE_CASCADE	8.50E-85	4.60E-84	9.15E-82	
REACTOME_GASTRIN_CREB_SIGNALLING_PATHWAY_VIA_PKC_AND_MAPK	1.40E-84	7.52E-84	1.50E-81	
REACTOME_SOS_MEDIATED_SIGNALLING	1.72E-84	9.20E-84	1.85E-81	
REACTOME_SIGNALING_BY_ILS	3.14E-84	1.67E-83	3.38E-81	
REACTOME_PI3K_CASCADE	1.54E-83	8.17E-83	1.66E-80	
REACTOME_DNA_REPLICATION	2.97E-83	1.57E-82	3.20E-80	
KEGG_REGULATION_OF_ACTIN_CYTOSKELETON	4.37E-82	2.30E-81	4.71E-79	
BIOCARTA_NFKB_PATHWAY	4.63E-82	2.42E-81	4.98E-79	
BIOCARTA_ERK_PATHWAY	5.93E-82	3.09E-81	6.39E-79	
REACTOME_RNA_POL_I_RNA_POL_III_AND_MITOCHONDRIAL_TRANSCRIPTION	6.30E-82	3.26E-81	6.78E-79	
KEGG_GLYCOSAMINOGLYCAN_DEGRADATION	7.51E-82	3.87E-81	8.09E-79	
REACTOME_ENERGY_DEPENDENT_REGULATION_OF_MTOR_BY_LKB1_AMPK	1.13E-81	5.81E-81	1.22E-78	
REACTOME_NEGATIVE_REGULATION_OF_FGFR_SIGNALING	1.54E-81	7.86E-81	1.66E-78	
KEGG_PARKINSONS_DISEASE	1.76E-81	8.93E-81	1.89E-78	
BIOCARTA_IL2RB_PATHWAY	7.70E-81	3.89E-80	8.29E-78	
BIOCARTA_P38MAPK_PATHWAY	9.49E-81	4.78E-80	1.02E-77	
KEGG_FC_GAMMA_R_MEDIATED_PHAGOCYTOSIS	1.74E-80	8.71E-80	1.87E-77	
BIOCARTA_GSK3_PATHWAY	3.37E-80	1.68E-79	3.63E-77	
BIOCARTA_TFF_PATHWAY	3.87E-80	1.92E-79	4.17E-77	
REACTOME_IL_2_SIGNALING	5.04E-80	2.49E-79	5.42E-77	
REACTOME_SEMA3A_PLEXIN_REPULSION_SIGNALING_BY_INHIBITING_INTEGRIN_ADHESION	1.06E-79	5.19E-79	1.14E-76	
REACTOME_L1CAM_INTERACTIONS	2.40E-79	1.18E-78	2.59E-76	
BIOCARTA_BARRESTIN_SRC_PATHWAY	6.17E-79	3.01E-78	6.65E-76	
REACTOME_CYTOKINE_SIGNALING_IN_IMMUNE_SYSTEM	1.21E-78	5.85E-78	1.30E-75	
BIOCARTA_GH_PATHWAY	3.23E-78	1.56E-77	3.48E-75	
BIOCARTA_ETC_PATHWAY	5.66E-78	2.72E-77	6.10E-75	
BIOCARTA_AT1R_PATHWAY	8.57E-78	4.10E-77	9.23E-75	
REACTOME_MHC_CLASS_II_ANTIGEN_PRESENTATION	1.07E-77	5.10E-77	1.15E-74	
BIOCARTA_BIOPEPTIDES_PATHWAY	1.08E-77	5.12E-77	1.16E-74	
REACTOME_HEMOSTASIS	1.54E-77	7.29E-77	1.66E-74	
KEGG_ARGININE_AND_PROLINE_METABOLISM	4.02E-77	1.89E-76	4.33E-74	
KEGG_BLADDER_CANCER	1.86E-76	8.70E-76	2.00E-73	
BIOCARTA_NGF_PATHWAY	4.01E-76	1.87E-75	4.32E-73	
BIOCARTA_IGF1R_PATHWAY	4.23E-76	1.96E-75	4.56E-73	
REACTOME_PROLONGED_ERK_ACTIVATION_EVENTS	5.18E-76	2.39E-75	5.58E-73	
BIOCARTA_IL2_PATHWAY	6.12E-76	2.81E-75	6.59E-73	
KEGG_PATHWAYS_IN_CANCER	7.32E-76	3.35E-75	7.88E-73	
KEGG_TIGHT_JUNCTION	1.09E-75	4.98E-75	1.18E-72	
REACTOME_FORMATION_OF_TRANSCRIPTION_COUPLED_NER_TC_NER_REPAIR_COMPLEX	1.72E-75	7.83E-75	1.86E-72	
REACTOME_TRANS_GOLGI_NETWORK_VESICLE_BUDDING	5.14E-75	2.33E-74	5.54E-72	
KEGG_APOPTOSIS	1.33E-74	6.00E-74	1.43E-71	
KEGG_THYROID_CANCER	1.35E-74	6.05E-74	1.45E-71	
REACTOME_SIGNALING_BY_RHO_GTPASES	7.73E-74	3.45E-73	8.32E-71	
BIOCARTA_TOLL_PATHWAY	8.33E-74	3.71E-73	8.98E-71	
BIOCARTA_HIVNEF_PATHWAY	1.10E-73	4.89E-73	1.19E-70	
REACTOME_NEURONAL_SYSTEM	1.19E-73	5.23E-73	1.28E-70	
REACTOME_NEGATIVE_REGULATORS_OF_RIG_I_MDA5_SIGNALING	2.96E-73	1.30E-72	3.18E-70	
REACTOME_RESPIRATORY_ELECTRON_TRANSPORT_ATP_SYNTHESIS_BY_CHEMIOSMOTIC_COUPLING_AND_HEAT_PRODUCTION_BY_UNCOUPLING_PROTEINS_	3.24E-73	1.42E-72	3.49E-70	
BIOCARTA_VEGF_PATHWAY	1.55E-72	6.75E-72	1.67E-69	
REACTOME_CELL_DEATH_SIGNALLING_VIA_NRAGE_NRIF_AND_NADE	1.61E-72	6.98E-72	1.73E-69	
BIOCARTA_FEEDER_PATHWAY	5.16E-72	2.23E-71	5.56E-69	
KEGG_GLYCOSAMINOGLYCAN_BIOSYNTHESIS_CHONDROITIN_SULFATE	8.43E-72	3.63E-71	9.08E-69	
REACTOME_SHC_MEDIATED_CASCADE	1.30E-71	5.58E-71	1.40E-68	
KEGG_FOCAL_ADHESION	2.96E-71	1.26E-70	3.18E-68	
KEGG_CIRCADIAN_RHYTHM_MAMMAL	3.60E-71	1.53E-70	3.88E-68	
KEGG_HEDGEHOG_SIGNALING_PATHWAY	4.32E-71	1.83E-70	4.65E-68	
BIOCARTA_CARM_ER_PATHWAY	5.73E-71	2.42E-70	6.17E-68	
REACTOME_COSTIMULATION_BY_THE_CD28_FAMILY	1.24E-70	5.24E-70	1.34E-67	
BIOCARTA_VDR_PATHWAY	1.62E-70	6.79E-70	1.74E-67	
KEGG_TYPE_II_DIABETES_MELLITUS	1.66E-70	6.94E-70	1.79E-67	
REACTOME_SPRY_REGULATION_OF_FGF_SIGNALING	2.90E-70	1.20E-69	3.12E-67	
REACTOME_SIGNALLING_TO_P38_VIA_RIT_AND_RIN	3.34E-69	1.38E-68	3.59E-66	
REACTOME_G_ALPHA_Q_SIGNALLING_EVENTS	7.56E-69	3.12E-68	8.14E-66	
KEGG_PROSTATE_CANCER	1.07E-68	4.42E-68	1.16E-65	
REACTOME_NUCLEAR_EVENTS_KINASE_AND_TRANSCRIPTION_FACTOR_ACTIVATION	3.97E-68	1.63E-67	4.28E-65	
BIOCARTA_TPO_PATHWAY	5.92E-68	2.41E-67	6.37E-65	
BIOCARTA_PITX2_PATHWAY	6.48E-68	2.64E-67	6.98E-65	
KEGG_EPITHELIAL_CELL_SIGNALING_IN_HELICOBACTER_PYLORI_INFECTION	6.73E-68	2.72E-67	7.24E-65	
REACTOME_BASE_FREE_SUGAR_PHOSPHATE_REMOVAL_VIA_THE_SINGLE_NUCLEOTIDE_REPLACEMENT_PATHWAY	1.09E-67	4.40E-67	1.18E-64	
REACTOME_RESPIRATORY_ELECTRON_TRANSPORT	1.21E-67	4.86E-67	1.30E-64	
REACTOME_SEMAPHORIN_INTERACTIONS	2.86E-67	1.14E-66	3.08E-64	
REACTOME_GLOBAL_GENOMIC_NER_GG_NER	3.24E-67	1.29E-66	3.49E-64	
REACTOME_ARMS_MEDIATED_ACTIVATION	4.37E-67	1.74E-66	4.71E-64	
REACTOME_TRANSPORT_OF_MATURE_MRNA_DERIVED_FROM_AN_INTRONLESS_TRANSCRIPT	8.80E-67	3.49E-66	9.48E-64	
REACTOME_CIRCADIAN_CLOCK	1.17E-66	4.61E-66	1.26E-63	
REACTOME_SHC1_EVENTS_IN_ERBB4_SIGNALING	2.62E-66	1.03E-65	2.83E-63	
BIOCARTA_HSP27_PATHWAY	3.02E-66	1.18E-65	3.25E-63	
REACTOME_MITOTIC_M_M_G1_PHASES	8.62E-66	3.36E-65	9.28E-63	
BIOCARTA_TNFR1_PATHWAY	4.07E-65	1.58E-64	4.38E-62	
KEGG_AMYOTROPHIC_LATERAL_SCLEROSIS_ALS	8.18E-65	3.17E-64	8.81E-62	
REACTOME_SYNTHESIS_OF_PIPS_AT_THE_PLASMA_MEMBRANE	2.69E-64	1.04E-63	2.90E-61	
REACTOME_DEADENYLATION_DEPENDENT_MRNA_DECAY	1.51E-63	5.79E-63	1.62E-60	
REACTOME_INTEGRATION_OF_ENERGY_METABOLISM	2.07E-63	7.95E-63	2.23E-60	
KEGG_PURINE_METABOLISM	6.01E-63	2.29E-62	6.47E-60	
BIOCARTA_PS1_PATHWAY	1.43E-62	5.45E-62	1.54E-59	
REACTOME_TRAF6_MEDIATED_NFKB_ACTIVATION	1.78E-62	6.76E-62	1.92E-59	
REACTOME_CYTOSOLIC_TRNA_AMINOACYLATION	2.05E-62	7.74E-62	2.20E-59	
REACTOME_TRANSMISSION_ACROSS_CHEMICAL_SYNAPSES	3.03E-62	1.14E-61	3.26E-59	
BIOCARTA_EGF_PATHWAY	3.71E-62	1.39E-61	3.99E-59	
BIOCARTA_MCALPAIN_PATHWAY	3.96E-62	1.48E-61	4.26E-59	
REACTOME_S_PHASE	4.15E-62	1.55E-61	4.47E-59	
REACTOME_GLYCOSPHINGOLIPID_METABOLISM	6.20E-62	2.30E-61	6.68E-59	
BIOCARTA_MTOR_PATHWAY	8.21E-62	3.04E-61	8.85E-59	
REACTOME_LYSOSOME_VESICLE_BIOGENESIS	9.49E-62	3.50E-61	1.02E-58	
REACTOME_SYNTHESIS_OF_DNA	9.52E-62	3.50E-61	1.03E-58	
KEGG_VIBRIO_CHOLERAE_INFECTION	1.47E-61	5.40E-61	1.59E-58	
REACTOME_SIGNALING_BY_TGF_BETA_RECEPTOR_COMPLEX	2.66E-61	9.72E-61	2.87E-58	
REACTOME_TRAFFICKING_OF_GLUR2_CONTAINING_AMPA_RECEPTORS	3.21E-61	1.17E-60	3.46E-58	
KEGG_MELANOMA	6.99E-61	2.54E-60	7.53E-58	
REACTOME_ASSOCIATION_OF_TRIC_CCT_WITH_TARGET_PROTEINS_DURING_BIOSYNTHESIS	1.26E-60	4.56E-60	1.36E-57	
REACTOME_NUCLEAR_RECEPTOR_TRANSCRIPTION_PATHWAY	1.28E-60	4.60E-60	1.38E-57	
REACTOME_EXTENSION_OF_TELOMERES	2.18E-60	7.83E-60	2.35E-57	
BIOCARTA_IGF1MTOR_PATHWAY	2.78E-60	9.93E-60	2.99E-57	
REACTOME_GOLGI_ASSOCIATED_VESICLE_BIOGENESIS	5.88E-60	2.10E-59	6.33E-57	
REACTOME_SIGNALING_BY_GPCR	1.20E-59	4.26E-59	1.29E-56	
KEGG_FC_EPSILON_RI_SIGNALING_PATHWAY	1.46E-59	5.18E-59	1.58E-56	
BIOCARTA_PDGF_PATHWAY	1.67E-59	5.88E-59	1.79E-56	
REACTOME_SYNTHESIS_OF_PIPS_AT_THE_GOLGI_MEMBRANE	2.25E-59	7.91E-59	2.42E-56	
REACTOME_ANTIVIRAL_MECHANISM_BY_IFN_STIMULATED_GENES	2.90E-59	1.02E-58	3.13E-56	
REACTOME_DOPAMINE_NEUROTRANSMITTER_RELEASE_CYCLE	3.06E-59	1.07E-58	3.30E-56	
REACTOME_SPHINGOLIPID_METABOLISM	3.30E-59	1.15E-58	3.56E-56	
KEGG_OTHER_GLYCAN_DEGRADATION	3.01E-58	1.05E-57	3.25E-55	
REACTOME_DOWNREGULATION_OF_TGF_BETA_RECEPTOR_SIGNALING	3.11E-58	1.08E-57	3.35E-55	
KEGG_PEROXISOME	8.93E-58	3.08E-57	9.62E-55	
KEGG_LONG_TERM_POTENTIATION	2.22E-57	7.62E-57	2.39E-54	
REACTOME_GRB2_EVENTS_IN_ERBB2_SIGNALING	4.74E-57	1.62E-56	5.10E-54	
BIOCARTA_FMLP_PATHWAY	6.57E-57	2.25E-56	7.08E-54	
REACTOME_CHONDROITIN_SULFATE_DERMATAN_SULFATE_METABOLISM	7.34E-57	2.50E-56	7.90E-54	
REACTOME_PTM_GAMMA_CARBOXYLATION_HYPUSINE_FORMATION_AND_ARYLSULFATASE_ACTIVATION	7.83E-57	2.66E-56	8.43E-54	
BIOCARTA_RACCYCD_PATHWAY	1.58E-56	5.34E-56	1.70E-53	
REACTOME_SIGNALING_BY_FGFR1_FUSION_MUTANTS	2.28E-56	7.71E-56	2.46E-53	
REACTOME_MAPK_TARGETS_NUCLEAR_EVENTS_MEDIATED_BY_MAP_KINASES	2.65E-56	8.92E-56	2.85E-53	
BIOCARTA_BCR_PATHWAY	7.84E-56	2.63E-55	8.45E-53	
REACTOME_RNA_POL_III_TRANSCRIPTION	8.61E-56	2.88E-55	9.28E-53	
REACTOME_METABOLISM_OF_NON_CODING_RNA	1.56E-55	5.19E-55	1.68E-52	
REACTOME_SIGNALING_BY_ROBO_RECEPTOR	2.42E-55	8.05E-55	2.61E-52	
KEGG_NUCLEOTIDE_EXCISION_REPAIR	2.52E-55	8.34E-55	2.71E-52	
REACTOME_PLATELET_HOMEOSTASIS	2.94E-55	9.70E-55	3.16E-52	
REACTOME_TGF_BETA_RECEPTOR_SIGNALING_ACTIVATES_SMADS	3.44E-55	1.13E-54	3.70E-52	
REACTOME_PROTEOLYTIC_CLEAVAGE_OF_SNARE_COMPLEX_PROTEINS	5.44E-55	1.78E-54	5.85E-52	
KEGG_DNA_REPLICATION	7.47E-55	2.45E-54	8.05E-52	
BIOCARTA_AGR_PATHWAY	8.12E-55	2.65E-54	8.75E-52	
REACTOME_ERK_MAPK_TARGETS	8.86E-55	2.88E-54	9.54E-52	
REACTOME_TRANSPORT_OF_VITAMINS_NUCLEOSIDES_AND_RELATED_MOLECULES	2.99E-54	9.71E-54	3.22E-51	
REACTOME_SIGNALING_BY_WNT	3.45E-54	1.12E-53	3.72E-51	
REACTOME_RNA_POL_III_TRANSCRIPTION_INITIATION_FROM_TYPE_2_PROMOTER	3.81E-54	1.23E-53	4.10E-51	
KEGG_GLIOMA	4.28E-54	1.37E-53	4.61E-51	
BIOCARTA_INSULIN_PATHWAY	4.80E-54	1.54E-53	5.17E-51	
BIOCARTA_SPRY_PATHWAY	4.96E-54	1.59E-53	5.34E-51	
REACTOME_DNA_STRAND_ELONGATION	5.07E-54	1.62E-53	5.46E-51	
REACTOME_NOTCH1_INTRACELLULAR_DOMAIN_REGULATES_TRANSCRIPTION	8.85E-54	2.81E-53	9.53E-51	
REACTOME_NEF_MEDIATED_DOWNREGULATION_OF_MHC_CLASS_I_COMPLEX_CELL_SURFACE_EXPRESSION	1.18E-53	3.72E-53	1.27E-50	
REACTOME_TRANSPORT_OF_MATURE_TRANSCRIPT_TO_CYTOPLASM	2.42E-53	7.63E-53	2.60E-50	
REACTOME_REGULATION_OF_INSULIN_SECRETION	3.26E-53	1.03E-52	3.51E-50	
KEGG_GLYCOSPHINGOLIPID_BIOSYNTHESIS_GANGLIO_SERIES	3.30E-53	1.04E-52	3.55E-50	
REACTOME_MITOTIC_PROMETAPHASE	4.70E-53	1.47E-52	5.06E-50	
BIOCARTA_BAD_PATHWAY	5.30E-53	1.65E-52	5.71E-50	
REACTOME_MITOTIC_G1_G1_S_PHASES	6.32E-53	1.97E-52	6.81E-50	
REACTOME_GAP_JUNCTION_DEGRADATION	9.24E-53	2.87E-52	9.96E-50	
BIOCARTA_IGF1_PATHWAY	1.46E-52	4.51E-52	1.57E-49	
REACTOME_RECYCLING_PATHWAY_OF_L1	1.51E-52	4.67E-52	1.63E-49	
REACTOME_BOTULINUM_NEUROTOXICITY	1.59E-52	4.89E-52	1.71E-49	
REACTOME_NRAGE_SIGNALS_DEATH_THROUGH_JNK	1.94E-52	5.94E-52	2.09E-49	
REACTOME_INTERFERON_SIGNALING	3.47E-52	1.06E-51	3.74E-49	
KEGG_CELL_CYCLE	5.31E-52	1.62E-51	5.72E-49	
REACTOME_ELEVATION_OF_CYTOSOLIC_CA2_LEVELS	6.31E-52	1.92E-51	6.80E-49	
REACTOME_MITOCHONDRIAL_TRNA_AMINOACYLATION	6.74E-52	2.04E-51	7.26E-49	
BIOCARTA_P35ALZHEIMERS_PATHWAY	1.05E-51	3.19E-51	1.14E-48	
REACTOME_SIGNALING_BY_NOTCH3	1.20E-51	3.61E-51	1.29E-48	
REACTOME_EFFECTS_OF_PIP2_HYDROLYSIS	1.36E-51	4.10E-51	1.47E-48	
KEGG_COLORECTAL_CANCER	1.53E-51	4.59E-51	1.65E-48	
BIOCARTA_PTEN_PATHWAY	1.82E-51	5.44E-51	1.96E-48	
REACTOME_APOPTOTIC_CLEAVAGE_OF_CELLULAR_PROTEINS	2.67E-51	7.97E-51	2.88E-48	
REACTOME_NEUROTRANSMITTER_RECEPTOR_BINDING_AND_DOWNSTREAM_TRANSMISSION_IN_THE_POSTSYNAPTIC_CELL	3.25E-51	9.67E-51	3.50E-48	
BIOCARTA_EIF4_PATHWAY	3.45E-51	1.02E-50	3.72E-48	
REACTOME_ACTIVATION_OF_BH3_ONLY_PROTEINS	3.48E-51	1.03E-50	3.74E-48	
REACTOME_SIGNALING_BY_FGFR1_MUTANTS	6.30E-51	1.86E-50	6.79E-48	
REACTOME_TAK1_ACTIVATES_NFKB_BY_PHOSPHORYLATION_AND_ACTIVATION_OF_IKKS_COMPLEX	6.87E-51	2.02E-50	7.40E-48	
REACTOME_A_TETRASACCHARIDE_LINKER_SEQUENCE_IS_REQUIRED_FOR_GAG_SYNTHESIS	1.16E-50	3.41E-50	1.25E-47	
BIOCARTA_MET_PATHWAY	1.41E-50	4.11E-50	1.51E-47	
REACTOME_PLATELET_ACTIVATION_SIGNALING_AND_AGGREGATION	2.65E-50	7.72E-50	2.85E-47	
BIOCARTA_PML_PATHWAY	4.01E-50	1.17E-49	4.32E-47	
REACTOME_NONSENSE_MEDIATED_DECAY_ENHANCED_BY_THE_EXON_JUNCTION_COMPLEX	8.51E-50	2.47E-49	9.16E-47	
REACTOME_BASIGIN_INTERACTIONS	1.26E-49	3.63E-49	1.35E-46	
REACTOME_CLEAVAGE_OF_GROWING_TRANSCRIPT_IN_THE_TERMINATION_REGION_	1.37E-49	3.96E-49	1.48E-46	
BIOCARTA_CXCR4_PATHWAY	1.63E-49	4.69E-49	1.75E-46	
REACTOME_INTRINSIC_PATHWAY_FOR_APOPTOSIS	2.21E-49	6.35E-49	2.38E-46	
REACTOME_RNA_POL_II_TRANSCRIPTION_PRE_INITIATION_AND_PROMOTER_OPENING	2.51E-49	7.19E-49	2.70E-46	
REACTOME_IL1_SIGNALING	2.58E-49	7.36E-49	2.77E-46	
KEGG_B_CELL_RECEPTOR_SIGNALING_PATHWAY	5.26E-49	1.50E-48	5.67E-46	
REACTOME_POTASSIUM_CHANNELS	5.60E-49	1.59E-48	6.03E-46	
BIOCARTA_HER2_PATHWAY	9.40E-49	2.66E-48	1.01E-45	
REACTOME_LIPOPROTEIN_METABOLISM	9.35E-49	2.65E-48	1.01E-45	
KEGG_TOLL_LIKE_RECEPTOR_SIGNALING_PATHWAY	1.70E-48	4.79E-48	1.83E-45	
REACTOME_NFKB_IS_ACTIVATED_AND_SIGNALS_SURVIVAL	1.84E-48	5.18E-48	1.98E-45	
BIOCARTA_TRKA_PATHWAY	2.96E-48	8.29E-48	3.18E-45	
REACTOME_INTERACTIONS_OF_VPR_WITH_HOST_CELLULAR_PROTEINS	3.02E-48	8.44E-48	3.25E-45	
REACTOME_GPCR_DOWNSTREAM_SIGNALING	4.97E-48	1.39E-47	5.36E-45	
KEGG_PRION_DISEASES	1.38E-47	3.84E-47	1.49E-44	
REACTOME_TANDEM_PORE_DOMAIN_POTASSIUM_CHANNELS	1.67E-47	4.62E-47	1.79E-44	
REACTOME_REGULATED_PROTEOLYSIS_OF_P75NTR	4.32E-47	1.20E-46	4.66E-44	
REACTOME_CHROMOSOME_MAINTENANCE	4.49E-47	1.24E-46	4.83E-44	
KEGG_T_CELL_RECEPTOR_SIGNALING_PATHWAY	8.49E-47	2.34E-46	9.15E-44	
REACTOME_THROMBIN_SIGNALLING_THROUGH_PROTEINASE_ACTIVATED_RECEPTORS_PARS	9.92E-47	2.73E-46	1.07E-43	
BIOCARTA_PROTEASOME_PATHWAY	1.06E-46	2.91E-46	1.14E-43	
REACTOME_CASPASE_MEDIATED_CLEAVAGE_OF_CYTOSKELETAL_PROTEINS	1.12E-46	3.05E-46	1.20E-43	
REACTOME_OPIOID_SIGNALLING	1.13E-46	3.09E-46	1.22E-43	
REACTOME_PHOSPHOLIPASE_C_MEDIATED_CASCADE	1.34E-46	3.66E-46	1.45E-43	
BIOCARTA_STRESS_PATHWAY	3.90E-46	1.06E-45	4.20E-43	
REACTOME_CELL_CYCLE_CHECKPOINTS	4.09E-46	1.11E-45	4.41E-43	
REACTOME_ASSEMBLY_OF_THE_PRE_REPLICATIVE_COMPLEX	4.13E-46	1.12E-45	4.45E-43	
KEGG_CHEMOKINE_SIGNALING_PATHWAY	4.49E-46	1.21E-45	4.84E-43	
REACTOME_IL_3_5_AND_GM_CSF_SIGNALING	7.69E-46	2.06E-45	8.28E-43	
BIOCARTA_ETS_PATHWAY	8.45E-46	2.26E-45	9.10E-43	
KEGG_VASCULAR_SMOOTH_MUSCLE_CONTRACTION	1.35E-45	3.60E-45	1.45E-42	
REACTOME_CTNNB1_PHOSPHORYLATION_CASCADE	1.60E-45	4.26E-45	1.72E-42	
KEGG_REGULATION_OF_AUTOPHAGY	1.71E-45	4.55E-45	1.84E-42	
REACTOME_MYOGENESIS	3.13E-45	8.29E-45	3.37E-42	
BIOCARTA_DEATH_PATHWAY	3.77E-45	9.99E-45	4.06E-42	
KEGG_GLYCOSAMINOGLYCAN_BIOSYNTHESIS_KERATAN_SULFATE	5.90E-45	1.56E-44	6.36E-42	
REACTOME_ORC1_REMOVAL_FROM_CHROMATIN	7.78E-45	2.05E-44	8.38E-42	
BIOCARTA_RANMS_PATHWAY	1.18E-44	3.10E-44	1.27E-41	
REACTOME_GROWTH_HORMONE_RECEPTOR_SIGNALING	1.18E-44	3.10E-44	1.28E-41	
REACTOME_DESTABILIZATION_OF_MRNA_BY_AUF1_HNRNP_D0	1.32E-44	3.45E-44	1.42E-41	
BIOCARTA_TCR_PATHWAY	2.55E-44	6.66E-44	2.75E-41	
BIOCARTA_BARR_MAPK_PATHWAY	2.62E-44	6.83E-44	2.83E-41	
KEGG_PROGESTERONE_MEDIATED_OOCYTE_MATURATION	3.01E-44	7.80E-44	3.24E-41	
REACTOME_CHYLOMICRON_MEDIATED_LIPID_TRANSPORT	4.73E-44	1.23E-43	5.10E-41	
BIOCARTA_NO2IL12_PATHWAY	5.74E-44	1.48E-43	6.18E-41	
REACTOME_PROCESSIVE_SYNTHESIS_ON_THE_LAGGING_STRAND	5.91E-44	1.52E-43	6.36E-41	
REACTOME_IL_RECEPTOR_SHC_SIGNALING	9.07E-44	2.33E-43	9.77E-41	
REACTOME_TRAFFICKING_OF_AMPA_RECEPTORS	9.41E-44	2.41E-43	1.01E-40	
REACTOME_TRANSPORT_TO_THE_GOLGI_AND_SUBSEQUENT_MODIFICATION	9.50E-44	2.43E-43	1.02E-40	
BIOCARTA_UCALPAIN_PATHWAY	1.21E-43	3.08E-43	1.30E-40	
REACTOME_VITAMIN_B5_PANTOTHENATE_METABOLISM	1.91E-43	4.87E-43	2.06E-40	
REACTOME_REGULATION_OF_APOPTOSIS	2.15E-43	5.45E-43	2.31E-40	
REACTOME_FACTORS_INVOLVED_IN_MEGAKARYOCYTE_DEVELOPMENT_AND_PLATELET_PRODUCTION	2.68E-43	6.78E-43	2.88E-40	
REACTOME_INFLUENZA_LIFE_CYCLE	2.75E-43	6.96E-43	2.96E-40	
REACTOME_P75NTR_SIGNALS_VIA_NFKB	3.98E-43	1.00E-42	4.29E-40	
BIOCARTA_CDMAC_PATHWAY	4.29E-43	1.08E-42	4.62E-40	
REACTOME_TELOMERE_MAINTENANCE	8.41E-43	2.11E-42	9.06E-40	
REACTOME_VIRAL_MESSENGER_RNA_SYNTHESIS	1.91E-42	4.77E-42	2.05E-39	
REACTOME_INHIBITION_OF_INSULIN_SECRETION_BY_ADRENALINE_NORADRENALINE	2.31E-42	5.77E-42	2.49E-39	
REACTOME_REMOVAL_OF_THE_FLAP_INTERMEDIATE_FROM_THE_C_STRAND	2.38E-42	5.94E-42	2.56E-39	
REACTOME_OLFACTORY_SIGNALING_PATHWAY	3.57E-42	8.88E-42	3.85E-39	
REACTOME_GLUCOSE_TRANSPORT	4.37E-42	1.08E-41	4.70E-39	
REACTOME_HS_GAG_BIOSYNTHESIS	7.86E-42	1.95E-41	8.46E-39	
BIOCARTA_CHREBP2_PATHWAY	8.37E-42	2.07E-41	9.02E-39	
REACTOME_MICRORNA_MIRNA_BIOGENESIS	1.21E-41	2.99E-41	1.31E-38	
BIOCARTA_AKT_PATHWAY	1.52E-41	3.74E-41	1.64E-38	
KEGG_PANCREATIC_CANCER	3.24E-41	7.94E-41	3.49E-38	
KEGG_P53_SIGNALING_PATHWAY	4.59E-41	1.12E-40	4.94E-38	
KEGG_TASTE_TRANSDUCTION	5.44E-41	1.33E-40	5.86E-38	
REACTOME_REGULATORY_RNA_PATHWAYS	7.72E-41	1.88E-40	8.31E-38	
REACTOME_N_GLYCAN_ANTENNAE_ELONGATION	9.07E-41	2.21E-40	9.77E-38	
REACTOME_G1_S_TRANSITION	9.33E-41	2.26E-40	1.00E-37	
REACTOME_APOPTOTIC_EXECUTION_PHASE	9.45E-41	2.29E-40	1.02E-37	
BIOCARTA_TALL1_PATHWAY	1.25E-40	3.03E-40	1.35E-37	
REACTOME_METABOLISM_OF_VITAMINS_AND_COFACTORS	1.27E-40	3.05E-40	1.36E-37	
REACTOME_SYNTHESIS_OF_GLYCOSYLPHOSPHATIDYLINOSITOL_GPI	1.52E-40	3.66E-40	1.64E-37	
REACTOME_TRAF6_MEDIATED_IRF7_ACTIVATION	1.68E-40	4.04E-40	1.81E-37	
REACTOME_MRNA_3_END_PROCESSING	3.21E-40	7.67E-40	3.45E-37	
REACTOME_PROCESSING_OF_CAPPED_INTRONLESS_PRE_MRNA	3.28E-40	7.84E-40	3.54E-37	
REACTOME_LIPID_DIGESTION_MOBILIZATION_AND_TRANSPORT	3.33E-40	7.95E-40	3.59E-37	
BIOCARTA_CCR3_PATHWAY	5.06E-40	1.20E-39	5.45E-37	
BIOCARTA_TNFR2_PATHWAY	5.45E-40	1.29E-39	5.87E-37	
KEGG_RENAL_CELL_CARCINOMA	6.18E-40	1.46E-39	6.65E-37	
REACTOME_RAS_ACTIVATION_UOPN_CA2_INFUX_THROUGH_NMDA_RECEPTOR	1.58E-39	3.74E-39	1.71E-36	
REACTOME_JNK_C_JUN_KINASES_PHOSPHORYLATION_AND_ACTIVATION_MEDIATED_BY_ACTIVATED_HUMAN_TAK1	2.70E-39	6.36E-39	2.90E-36	
REACTOME_ACTIVATION_OF_NF_KAPPAB_IN_B_CELLS	3.33E-39	7.83E-39	3.59E-36	
KEGG_ARRHYTHMOGENIC_RIGHT_VENTRICULAR_CARDIOMYOPATHY_ARVC	3.41E-39	8.01E-39	3.68E-36	
REACTOME_3_UTR_MEDIATED_TRANSLATIONAL_REGULATION	9.89E-39	2.31E-38	1.06E-35	
KEGG_ADIPOCYTOKINE_SIGNALING_PATHWAY	1.14E-38	2.66E-38	1.22E-35	
KEGG_SNARE_INTERACTIONS_IN_VESICULAR_TRANSPORT	1.19E-38	2.78E-38	1.28E-35	
REACTOME_NCAM1_INTERACTIONS	2.63E-38	6.11E-38	2.83E-35	
KEGG_OLFACTORY_TRANSDUCTION	3.53E-38	8.19E-38	3.80E-35	
REACTOME_PD1_SIGNALING	1.24E-37	2.87E-37	1.33E-34	
REACTOME_GLYCOGEN_BREAKDOWN_GLYCOGENOLYSIS	1.32E-37	3.06E-37	1.42E-34	
REACTOME_G_ALPHA1213_SIGNALLING_EVENTS	3.65E-37	8.41E-37	3.93E-34	
REACTOME_REGULATION_OF_RHEB_GTPASE_ACTIVITY_BY_AMPK	3.76E-37	8.65E-37	4.05E-34	
REACTOME_NRIF_SIGNALS_CELL_DEATH_FROM_THE_NUCLEUS	4.64E-37	1.07E-36	5.00E-34	
BIOCARTA_ECM_PATHWAY	6.21E-37	1.42E-36	6.69E-34	
BIOCARTA_FCER1_PATHWAY	8.54E-37	1.95E-36	9.20E-34	
REACTOME_CELL_CELL_COMMUNICATION	1.11E-36	2.53E-36	1.19E-33	
REACTOME_AUTODEGRADATION_OF_THE_E3_UBIQUITIN_LIGASE_COP1	1.16E-36	2.65E-36	1.25E-33	
REACTOME_M_G1_TRANSITION	1.65E-36	3.74E-36	1.77E-33	
REACTOME_ANTIGEN_PROCESSING_CROSS_PRESENTATION	2.79E-36	6.33E-36	3.01E-33	
BIOCARTA_MITOCHONDRIA_PATHWAY	3.72E-36	8.43E-36	4.01E-33	
REACTOME_SEMA4D_IN_SEMAPHORIN_SIGNALING	6.65E-36	1.50E-35	7.17E-33	
REACTOME_DEADENYLATION_OF_MRNA	6.94E-36	1.56E-35	7.48E-33	
REACTOME_ER_PHAGOSOME_PATHWAY	8.10E-36	1.82E-35	8.72E-33	
BIOCARTA_ALK_PATHWAY	9.30E-36	2.09E-35	1.00E-32	
REACTOME_BMAL1_CLOCK_NPAS2_ACTIVATES_CIRCADIAN_EXPRESSION	1.02E-35	2.29E-35	1.10E-32	
REACTOME_MTORC1_MEDIATED_SIGNALLING	1.02E-35	2.29E-35	1.10E-32	
REACTOME_ANTIGEN_ACTIVATES_B_CELL_RECEPTOR_LEADING_TO_GENERATION_OF_SECOND_MESSENGERS	1.55E-35	3.46E-35	1.67E-32	
KEGG_GLYCEROLIPID_METABOLISM	1.86E-35	4.14E-35	2.00E-32	
BIOCARTA_HCMV_PATHWAY	2.28E-35	5.06E-35	2.45E-32	
REACTOME_AMINO_ACID_AND_OLIGOPEPTIDE_SLC_TRANSPORTERS	2.62E-35	5.81E-35	2.83E-32	
KEGG_PROTEASOME	3.83E-35	8.47E-35	4.13E-32	
REACTOME_LAGGING_STRAND_SYNTHESIS	4.02E-35	8.86E-35	4.33E-32	
REACTOME_THROMBOXANE_SIGNALLING_THROUGH_TP_RECEPTOR	4.17E-35	9.18E-35	4.49E-32	
REACTOME_POL_SWITCHING	4.25E-35	9.34E-35	4.57E-32	
REACTOME_ACTIVATION_OF_THE_MRNA_UPON_BINDING_OF_THE_CAP_BINDING_COMPLEX_AND_EIFS_AND_SUBSEQUENT_BINDING_TO_43S	6.51E-35	1.43E-34	7.02E-32	
REACTOME_CROSS_PRESENTATION_OF_SOLUBLE_EXOGENOUS_ANTIGENS_ENDOSOMES	6.87E-35	1.50E-34	7.40E-32	
KEGG_SMALL_CELL_LUNG_CANCER	1.31E-34	2.85E-34	1.41E-31	
REACTOME_KERATAN_SULFATE_BIOSYNTHESIS	6.41E-34	1.40E-33	6.91E-31	
REACTOME_AMINO_ACID_TRANSPORT_ACROSS_THE_PLASMA_MEMBRANE	7.18E-34	1.56E-33	7.74E-31	
REACTOME_PYRIMIDINE_METABOLISM	7.18E-34	1.56E-33	7.74E-31	
REACTOME_CD28_CO_STIMULATION	9.89E-34	2.14E-33	1.07E-30	
REACTOME_CDK_MEDIATED_PHOSPHORYLATION_AND_REMOVAL_OF_CDC6	1.05E-33	2.27E-33	1.13E-30	
REACTOME_CELL_SURFACE_INTERACTIONS_AT_THE_VASCULAR_WALL	1.05E-33	2.27E-33	1.13E-30	
REACTOME_ACETYLCHOLINE_NEUROTRANSMITTER_RELEASE_CYCLE	1.67E-33	3.60E-33	1.80E-30	
REACTOME_DESTABILIZATION_OF_MRNA_BY_BRF1	2.08E-33	4.46E-33	2.24E-30	
REACTOME_REGULATION_OF_GLUCOKINASE_BY_GLUCOKINASE_REGULATORY_PROTEIN	3.56E-33	7.63E-33	3.83E-30	
BIOCARTA_TGFB_PATHWAY	6.40E-33	1.37E-32	6.90E-30	
REACTOME_TCR_SIGNALING	6.84E-33	1.46E-32	7.37E-30	
REACTOME_UNWINDING_OF_DNA	9.60E-33	2.05E-32	1.03E-29	
REACTOME_CD28_DEPENDENT_PI3K_AKT_SIGNALING	1.14E-32	2.42E-32	1.23E-29	
REACTOME_P53_INDEPENDENT_G1_S_DNA_DAMAGE_CHECKPOINT	1.39E-32	2.95E-32	1.49E-29	
BIOCARTA_HDAC_PATHWAY	1.57E-32	3.32E-32	1.69E-29	
REACTOME_GAP_JUNCTION_TRAFFICKING	2.18E-32	4.61E-32	2.35E-29	
REACTOME_SCF_BETA_TRCP_MEDIATED_DEGRADATION_OF_EMI1	2.25E-32	4.75E-32	2.42E-29	
REACTOME_TIE2_SIGNALING	2.39E-32	5.03E-32	2.57E-29	
REACTOME_REGULATION_OF_ORNITHINE_DECARBOXYLASE_ODC	2.44E-32	5.14E-32	2.63E-29	
REACTOME_SEMA4D_INDUCED_CELL_MIGRATION_AND_GROWTH_CONE_COLLAPSE	2.81E-32	5.90E-32	3.02E-29	
REACTOME_SIGNALING_BY_NOTCH4	3.14E-32	6.59E-32	3.39E-29	
REACTOME_PROLACTIN_RECEPTOR_SIGNALING	3.36E-32	7.03E-32	3.62E-29	
BIOCARTA_EIF_PATHWAY	4.18E-32	8.73E-32	4.51E-29	
REACTOME_REGULATION_OF_AMPK_ACTIVITY_VIA_LKB1	4.72E-32	9.83E-32	5.08E-29	
KEGG_GLYCINE_SERINE_AND_THREONINE_METABOLISM	6.03E-32	1.25E-31	6.50E-29	
REACTOME_COLLAGEN_FORMATION	8.45E-32	1.75E-31	9.10E-29	
KEGG_DRUG_METABOLISM_OTHER_ENZYMES	9.10E-32	1.88E-31	9.80E-29	
REACTOME_EXTRACELLULAR_MATRIX_ORGANIZATION	1.35E-31	2.80E-31	1.46E-28	
REACTOME_G_ALPHA_Z_SIGNALLING_EVENTS	1.36E-31	2.80E-31	1.46E-28	
REACTOME_ADP_SIGNALLING_THROUGH_P2RY1	1.66E-31	3.42E-31	1.79E-28	
REACTOME_SMAD2_SMAD3_SMAD4_HETEROTRIMER_REGULATES_TRANSCRIPTION	1.86E-31	3.82E-31	2.00E-28	
BIOCARTA_CREB_PATHWAY	2.25E-31	4.62E-31	2.42E-28	
REACTOME_AUTODEGRADATION_OF_CDH1_BY_CDH1_APC_C	2.46E-31	5.04E-31	2.65E-28	
REACTOME_ACTIVATED_AMPK_STIMULATES_FATTY_ACID_OXIDATION_IN_MUSCLE	2.88E-31	5.89E-31	3.10E-28	
REACTOME_REPAIR_SYNTHESIS_FOR_GAP_FILLING_BY_DNA_POL_IN_TC_NER	3.48E-31	7.09E-31	3.74E-28	
REACTOME_SYNTHESIS_OF_PC	3.87E-31	7.88E-31	4.17E-28	
REACTOME_PLATELET_CALCIUM_HOMEOSTASIS	4.66E-31	9.47E-31	5.02E-28	
KEGG_NEUROACTIVE_LIGAND_RECEPTOR_INTERACTION	4.94E-31	1.00E-30	5.32E-28	
REACTOME_RNA_POL_I_TRANSCRIPTION_INITIATION	5.70E-31	1.15E-30	6.14E-28	
REACTOME_INHIBITION_OF_VOLTAGE_GATED_CA2_CHANNELS_VIA_GBETA_GAMMA_SUBUNITS	5.76E-31	1.16E-30	6.21E-28	
KEGG_LEISHMANIA_INFECTION	6.22E-31	1.25E-30	6.70E-28	
REACTOME_SIGNALING_BY_NOTCH2	7.62E-31	1.53E-30	8.20E-28	
REACTOME_REGULATION_OF_BETA_CELL_DEVELOPMENT	8.77E-31	1.76E-30	9.45E-28	
REACTOME_MRNA_DECAY_BY_5_TO_3_EXORIBONUCLEASE	9.40E-31	1.89E-30	1.01E-27	
REACTOME_PROCESSING_OF_INTRONLESS_PRE_MRNAS	1.29E-30	2.59E-30	1.39E-27	
KEGG_MATURITY_ONSET_DIABETES_OF_THE_YOUNG	1.36E-30	2.72E-30	1.47E-27	
KEGG_GLUTATHIONE_METABOLISM	1.44E-30	2.88E-30	1.55E-27	
REACTOME_INFLUENZA_VIRAL_RNA_TRANSCRIPTION_AND_REPLICATION	2.12E-30	4.22E-30	2.28E-27	
BIOCARTA_MPR_PATHWAY	2.40E-30	4.77E-30	2.58E-27	
REACTOME_YAP1_AND_WWTR1_TAZ_STIMULATED_GENE_EXPRESSION	3.52E-30	6.99E-30	3.79E-27	
KEGG_NOD_LIKE_RECEPTOR_SIGNALING_PATHWAY	4.03E-30	7.98E-30	4.34E-27	
KEGG_OOCYTE_MEIOSIS	4.23E-30	8.35E-30	4.55E-27	
REACTOME_P53_DEPENDENT_G1_DNA_DAMAGE_RESPONSE	5.83E-30	1.15E-29	6.28E-27	
BIOCARTA_CD40_PATHWAY	7.32E-30	1.44E-29	7.88E-27	
REACTOME_KERATAN_SULFATE_KERATIN_METABOLISM	2.03E-29	4.00E-29	2.19E-26	
REACTOME_NUCLEOTIDE_BINDING_DOMAIN_LEUCINE_RICH_REPEAT_CONTAINING_RECEPTOR_NLR_SIGNALING_PATHWAYS	2.57E-29	5.05E-29	2.77E-26	
REACTOME_GLUCAGON_TYPE_LIGAND_RECEPTORS	2.60E-29	5.09E-29	2.80E-26	
REACTOME_REGULATION_OF_INSULIN_SECRETION_BY_GLUCAGON_LIKE_PEPTIDE1	3.66E-29	7.16E-29	3.95E-26	
REACTOME_P75NTR_RECRUITS_SIGNALLING_COMPLEXES	3.73E-29	7.28E-29	4.02E-26	
REACTOME_TRANSPORT_OF_RIBONUCLEOPROTEINS_INTO_THE_HOST_NUCLEUS	4.97E-29	9.68E-29	5.36E-26	
REACTOME_DAG_AND_IP3_SIGNALING	6.01E-29	1.17E-28	6.48E-26	
REACTOME_PLATELET_SENSITIZATION_BY_LDL	6.97E-29	1.35E-28	7.51E-26	
REACTOME_VIF_MEDIATED_DEGRADATION_OF_APOBEC3G	8.86E-29	1.72E-28	9.54E-26	
REACTOME_RNA_POL_I_TRANSCRIPTION	9.20E-29	1.78E-28	9.91E-26	
BIOCARTA_ARENRF2_PATHWAY	1.09E-28	2.10E-28	1.17E-25	
REACTOME_SIGNAL_AMPLIFICATION	1.33E-28	2.56E-28	1.43E-25	
REACTOME_TERMINATION_OF_O_GLYCAN_BIOSYNTHESIS	1.92E-28	3.70E-28	2.07E-25	
BIOCARTA_SODD_PATHWAY	2.54E-28	4.87E-28	2.73E-25	
KEGG_GLYOXYLATE_AND_DICARBOXYLATE_METABOLISM	2.77E-28	5.31E-28	2.98E-25	
KEGG_ALANINE_ASPARTATE_AND_GLUTAMATE_METABOLISM	3.17E-28	6.07E-28	3.42E-25	
REACTOME_CDT1_ASSOCIATION_WITH_THE_CDC6_ORC_ORIGIN_COMPLEX	4.37E-28	8.35E-28	4.71E-25	
KEGG_CARDIAC_MUSCLE_CONTRACTION	5.53E-28	1.05E-27	5.96E-25	
KEGG_SULFUR_METABOLISM	5.53E-28	1.05E-27	5.96E-25	
KEGG_DILATED_CARDIOMYOPATHY	6.59E-28	1.25E-27	7.09E-25	
KEGG_PATHOGENIC_ESCHERICHIA_COLI_INFECTION	8.22E-28	1.56E-27	8.86E-25	
REACTOME_CREB_PHOSPHORYLATION_THROUGH_THE_ACTIVATION_OF_RAS	1.05E-27	1.99E-27	1.13E-24	
REACTOME_SRP_DEPENDENT_COTRANSLATIONAL_PROTEIN_TARGETING_TO_MEMBRANE	1.87E-27	3.53E-27	2.01E-24	
REACTOME_SCFSKP2_MEDIATED_DEGRADATION_OF_P27_P21	2.30E-27	4.33E-27	2.47E-24	
REACTOME_DARPP_32_EVENTS	2.51E-27	4.72E-27	2.70E-24	
REACTOME_NEP_NS2_INTERACTS_WITH_THE_CELLULAR_EXPORT_MACHINERY	3.35E-27	6.30E-27	3.61E-24	
REACTOME_NFKB_ACTIVATION_THROUGH_FADD_RIP1_PATHWAY_MEDIATED_BY_CASPASE_8_AND10	3.71E-27	6.96E-27	4.00E-24	
REACTOME_REGULATION_OF_IFNA_SIGNALING	4.09E-27	7.66E-27	4.40E-24	
BIOCARTA_SPPA_PATHWAY	4.23E-27	7.91E-27	4.56E-24	
REACTOME_FORMATION_OF_TUBULIN_FOLDING_INTERMEDIATES_BY_CCT_TRIC	1.06E-26	1.98E-26	1.14E-23	
REACTOME_MEMBRANE_BINDING_AND_TARGETTING_OF_GAG_PROTEINS	1.16E-26	2.16E-26	1.25E-23	
REACTOME_APC_C_CDH1_MEDIATED_DEGRADATION_OF_CDC20_AND_OTHER_APC_C_CDH1_TARGETED_PROTEINS_IN_LATE_MITOSIS_EARLY_G1	1.55E-26	2.88E-26	1.67E-23	
BIOCARTA_PGC1A_PATHWAY	1.57E-26	2.91E-26	1.69E-23	
REACTOME_NOD1_2_SIGNALING_PATHWAY	1.86E-26	3.45E-26	2.01E-23	
REACTOME_DESTABILIZATION_OF_MRNA_BY_TRISTETRAPROLIN_TTP	2.02E-26	3.73E-26	2.17E-23	
BIOCARTA_P53_PATHWAY	2.68E-26	4.94E-26	2.88E-23	
REACTOME_TRANSPORT_OF_GLUCOSE_AND_OTHER_SUGARS_BILE_SALTS_AND_ORGANIC_ACIDS_METAL_IONS_AND_AMINE_COMPOUNDS	3.56E-26	6.56E-26	3.83E-23	
BIOCARTA_CBL_PATHWAY	3.70E-26	6.80E-26	3.98E-23	
REACTOME_G1_PHASE	3.72E-26	6.83E-26	4.00E-23	
KEGG_HOMOLOGOUS_RECOMBINATION	3.98E-26	7.30E-26	4.29E-23	
REACTOME_FGFR_LIGAND_BINDING_AND_ACTIVATION	4.68E-26	8.57E-26	5.04E-23	
BIOCARTA_ACH_PATHWAY	4.76E-26	8.70E-26	5.13E-23	
REACTOME_GENERATION_OF_SECOND_MESSENGER_MOLECULES	9.28E-26	1.69E-25	1.00E-22	
KEGG_JAK_STAT_SIGNALING_PATHWAY	1.04E-25	1.90E-25	1.12E-22	
REACTOME_CELL_JUNCTION_ORGANIZATION	1.18E-25	2.15E-25	1.27E-22	
KEGG_ADHERENS_JUNCTION	1.34E-25	2.43E-25	1.44E-22	
REACTOME_DESTABILIZATION_OF_MRNA_BY_KSRP	1.54E-25	2.79E-25	1.66E-22	
REACTOME_TRAF3_DEPENDENT_IRF_ACTIVATION_PATHWAY	1.55E-25	2.81E-25	1.67E-22	
REACTOME_RNA_POL_III_TRANSCRIPTION_INITIATION_FROM_TYPE_3_PROMOTER	1.71E-25	3.09E-25	1.84E-22	
BIOCARTA_CHEMICAL_PATHWAY	2.15E-25	3.87E-25	2.31E-22	
KEGG_NATURAL_KILLER_CELL_MEDIATED_CYTOTOXICITY	2.19E-25	3.95E-25	2.36E-22	
BIOCARTA_GPCR_PATHWAY	3.23E-25	5.80E-25	3.48E-22	
REACTOME_CLASS_B_2_SECRETIN_FAMILY_RECEPTORS	3.68E-25	6.61E-25	3.97E-22	
REACTOME_METABOLISM_OF_POLYAMINES	3.73E-25	6.68E-25	4.02E-22	
REACTOME_NOREPINEPHRINE_NEUROTRANSMITTER_RELEASE_CYCLE	4.69E-25	8.39E-25	5.05E-22	
REACTOME_SIGNAL_ATTENUATION	5.02E-25	8.96E-25	5.40E-22	
REACTOME_POST_NMDA_RECEPTOR_ACTIVATION_EVENTS	5.69E-25	1.01E-24	6.12E-22	
KEGG_DORSO_VENTRAL_AXIS_FORMATION	8.16E-25	1.45E-24	8.79E-22	
REACTOME_ADP_SIGNALLING_THROUGH_P2RY12	8.45E-25	1.50E-24	9.10E-22	
REACTOME_INWARDLY_RECTIFYING_K_CHANNELS	9.20E-25	1.63E-24	9.91E-22	
REACTOME_FORMATION_OF_INCISION_COMPLEX_IN_GG_NER	9.22E-25	1.63E-24	9.93E-22	
REACTOME_APC_C_CDC20_MEDIATED_DEGRADATION_OF_MITOTIC_PROTEINS	1.00E-24	1.77E-24	1.08E-21	
REACTOME_PHOSPHORYLATION_OF_CD3_AND_TCR_ZETA_CHAINS	1.28E-24	2.26E-24	1.38E-21	
REACTOME_CYCLIN_E_ASSOCIATED_EVENTS_DURING_G1_S_TRANSITION_	2.08E-24	3.66E-24	2.24E-21	
BIOCARTA_RNA_PATHWAY	2.29E-24	4.03E-24	2.47E-21	
REACTOME_ACTIVATION_OF_NMDA_RECEPTOR_UPON_GLUTAMATE_BINDING_AND_POSTSYNAPTIC_EVENTS	2.53E-24	4.45E-24	2.73E-21	
KEGG_ECM_RECEPTOR_INTERACTION	2.58E-24	4.52E-24	2.77E-21	
REACTOME_NUCLEAR_SIGNALING_BY_ERBB4	2.64E-24	4.63E-24	2.84E-21	
KEGG_RNA_POLYMERASE	2.79E-24	4.88E-24	3.01E-21	
KEGG_LIMONENE_AND_PINENE_DEGRADATION	2.97E-24	5.18E-24	3.19E-21	
KEGG_NON_HOMOLOGOUS_END_JOINING	3.28E-24	5.71E-24	3.53E-21	
REACTOME_METABOLISM_OF_NUCLEOTIDES	8.93E-24	1.55E-23	9.62E-21	
KEGG_SPHINGOLIPID_METABOLISM	9.85E-24	1.71E-23	1.06E-20	
REACTOME_INTERACTION_BETWEEN_L1_AND_ANKYRINS	1.38E-23	2.40E-23	1.49E-20	
REACTOME_PRE_NOTCH_EXPRESSION_AND_PROCESSING	1.45E-23	2.51E-23	1.56E-20	
BIOCARTA_FAS_PATHWAY	2.14E-23	3.71E-23	2.31E-20	
BIOCARTA_NFAT_PATHWAY	2.37E-23	4.09E-23	2.55E-20	
REACTOME_INHIBITION_OF_REPLICATION_INITIATION_OF_DAMAGED_DNA_BY_RB1_E2F1	2.38E-23	4.11E-23	2.57E-20	
BIOCARTA_MEF2D_PATHWAY	2.97E-23	5.12E-23	3.20E-20	
BIOCARTA_IL22BP_PATHWAY	3.37E-23	5.79E-23	3.63E-20	
KEGG_HYPERTROPHIC_CARDIOMYOPATHY_HCM	4.50E-23	7.71E-23	4.84E-20	
KEGG_GLYCOSPHINGOLIPID_BIOSYNTHESIS_LACTO_AND_NEOLACTO_SERIES	4.50E-23	7.71E-23	4.85E-20	
REACTOME_REGULATION_OF_WATER_BALANCE_BY_RENAL_AQUAPORINS	5.86E-23	1.00E-22	6.31E-20	
REACTOME_CTLA4_INHIBITORY_SIGNALING	1.05E-22	1.80E-22	1.13E-19	
KEGG_VIRAL_MYOCARDITIS	1.17E-22	1.99E-22	1.26E-19	
REACTOME_G_BETA_GAMMA_SIGNALLING_THROUGH_PI3KGAMMA	1.18E-22	2.01E-22	1.27E-19	
REACTOME_ABCA_TRANSPORTERS_IN_LIPID_HOMEOSTASIS	1.48E-22	2.52E-22	1.60E-19	
REACTOME_N_GLYCAN_ANTENNAE_ELONGATION_IN_THE_MEDIAL_TRANS_GOLGI	2.02E-22	3.43E-22	2.18E-19	
BIOCARTA_CARDIACEGF_PATHWAY	2.04E-22	3.46E-22	2.20E-19	
KEGG_MISMATCH_REPAIR	2.45E-22	4.15E-22	2.64E-19	
BIOCARTA_EIF2_PATHWAY	3.02E-22	5.09E-22	3.25E-19	
REACTOME_EARLY_PHASE_OF_HIV_LIFE_CYCLE	3.06E-22	5.15E-22	3.29E-19	
REACTOME_RORA_ACTIVATES_CIRCADIAN_EXPRESSION	3.57E-22	6.01E-22	3.84E-19	
REACTOME_IRAK2_MEDIATED_ACTIVATION_OF_TAK1_COMPLEX_UPON_TLR7_8_OR_9_STIMULATION	3.84E-22	6.44E-22	4.13E-19	
REACTOME_NEPHRIN_INTERACTIONS	4.19E-22	7.03E-22	4.51E-19	
REACTOME_GABA_B_RECEPTOR_ACTIVATION	7.31E-22	1.22E-21	7.87E-19	
REACTOME_G_ALPHA_S_SIGNALLING_EVENTS	1.17E-21	1.96E-21	1.26E-18	
BIOCARTA_NTHI_PATHWAY	1.29E-21	2.16E-21	1.39E-18	
REACTOME_ENOS_ACTIVATION_AND_REGULATION	2.02E-21	3.37E-21	2.18E-18	
KEGG_BETA_ALANINE_METABOLISM	2.08E-21	3.46E-21	2.24E-18	
REACTOME_PRE_NOTCH_TRANSCRIPTION_AND_TRANSLATION	2.42E-21	4.02E-21	2.61E-18	
BIOCARTA_P53HYPOXIA_PATHWAY	2.68E-21	4.45E-21	2.89E-18	
KEGG_STARCH_AND_SUCROSE_METABOLISM	3.24E-21	5.36E-21	3.49E-18	
REACTOME_PEPTIDE_CHAIN_ELONGATION	3.70E-21	6.12E-21	3.98E-18	
REACTOME_ZINC_TRANSPORTERS	4.33E-21	7.16E-21	4.67E-18	
REACTOME_G_PROTEIN_ACTIVATION	4.46E-21	7.36E-21	4.81E-18	
BIOCARTA_BARRESTIN_PATHWAY	4.97E-21	8.18E-21	5.35E-18	
REACTOME_PLC_BETA_MEDIATED_EVENTS	1.46E-20	2.41E-20	1.58E-17	
REACTOME_TRIGLYCERIDE_BIOSYNTHESIS	1.57E-20	2.58E-20	1.69E-17	
REACTOME_REGULATION_OF_MITOTIC_CELL_CYCLE	2.12E-20	3.48E-20	2.28E-17	
KEGG_BIOSYNTHESIS_OF_UNSATURATED_FATTY_ACIDS	2.42E-20	3.96E-20	2.61E-17	
KEGG_TRYPTOPHAN_METABOLISM	3.00E-20	4.91E-20	3.23E-17	
REACTOME_INTEGRIN_CELL_SURFACE_INTERACTIONS	4.53E-20	7.39E-20	4.88E-17	
REACTOME_CELL_EXTRACELLULAR_MATRIX_INTERACTIONS	4.87E-20	7.94E-20	5.25E-17	
BIOCARTA_RHO_PATHWAY	5.48E-20	8.92E-20	5.91E-17	
REACTOME_G_BETA_GAMMA_SIGNALLING_THROUGH_PLC_BETA	5.65E-20	9.17E-20	6.08E-17	
REACTOME_LATENT_INFECTION_OF_HOMO_SAPIENS_WITH_MYCOBACTERIUM_TUBERCULOSIS	5.90E-20	9.58E-20	6.36E-17	
REACTOME_TRANSCRIPTIONAL_ACTIVITY_OF_SMAD2_SMAD3_SMAD4_HETEROTRIMER	9.41E-20	1.52E-19	1.01E-16	
REACTOME_RESPONSE_TO_ELEVATED_PLATELET_CYTOSOLIC_CA2_	1.54E-19	2.49E-19	1.66E-16	
KEGG_ARACHIDONIC_ACID_METABOLISM	1.88E-19	3.03E-19	2.02E-16	
BIOCARTA_CSK_PATHWAY	1.94E-19	3.12E-19	2.08E-16	
REACTOME_G_PROTEIN_BETA_GAMMA_SIGNALLING	2.74E-19	4.41E-19	2.95E-16	
REACTOME_PRE_NOTCH_PROCESSING_IN_GOLGI	3.19E-19	5.13E-19	3.44E-16	
REACTOME_MEIOTIC_SYNAPSIS	3.48E-19	5.58E-19	3.75E-16	
KEGG_RENIN_ANGIOTENSIN_SYSTEM	3.65E-19	5.85E-19	3.93E-16	
REACTOME_FGFR1_LIGAND_BINDING_AND_ACTIVATION	5.57E-19	8.91E-19	6.00E-16	
KEGG_FATTY_ACID_METABOLISM	5.99E-19	9.57E-19	6.45E-16	
REACTOME_GABA_RECEPTOR_ACTIVATION	8.16E-19	1.30E-18	8.79E-16	
REACTOME_RNA_POL_III_CHAIN_ELONGATION	9.07E-19	1.44E-18	9.77E-16	
REACTOME_AQUAPORIN_MEDIATED_TRANSPORT	9.73E-19	1.55E-18	1.05E-15	
BIOCARTA_BCELLSURVIVAL_PATHWAY	9.82E-19	1.56E-18	1.06E-15	
REACTOME_PROSTACYCLIN_SIGNALLING_THROUGH_PROSTACYCLIN_RECEPTOR	1.00E-18	1.59E-18	1.08E-15	
REACTOME_TGF_BETA_RECEPTOR_SIGNALING_IN_EMT_EPITHELIAL_TO_MESENCHYMAL_TRANSITION	1.37E-18	2.18E-18	1.48E-15	
KEGG_INTESTINAL_IMMUNE_NETWORK_FOR_IGA_PRODUCTION	1.63E-18	2.58E-18	1.76E-15	
KEGG_PANTOTHENATE_AND_COA_BIOSYNTHESIS	2.88E-18	4.54E-18	3.10E-15	
REACTOME_SEMA3A_PAK_DEPENDENT_AXON_REPULSION	3.52E-18	5.54E-18	3.79E-15	
REACTOME_EICOSANOID_LIGAND_BINDING_RECEPTORS	4.20E-18	6.62E-18	4.53E-15	
BIOCARTA_NDKDYNAMIN_PATHWAY	4.45E-18	7.00E-18	4.79E-15	
BIOCARTA_TCRA_PATHWAY	4.60E-18	7.22E-18	4.95E-15	
REACTOME_ACTIVATION_OF_THE_AP1_FAMILY_OF_TRANSCRIPTION_FACTORS	4.65E-18	7.29E-18	5.01E-15	
REACTOME_GLUCAGON_SIGNALING_IN_METABOLIC_REGULATION	4.73E-18	7.41E-18	5.10E-15	
BIOCARTA_RELA_PATHWAY	4.96E-18	7.75E-18	5.34E-15	
REACTOME_MITOCHONDRIAL_FATTY_ACID_BETA_OXIDATION	5.39E-18	8.41E-18	5.80E-15	
KEGG_RIBOFLAVIN_METABOLISM	5.91E-18	9.21E-18	6.36E-15	
REACTOME_REGULATION_OF_GENE_EXPRESSION_IN_BETA_CELLS	6.50E-18	1.01E-17	7.00E-15	
REACTOME_FORMATION_OF_THE_TERNARY_COMPLEX_AND_SUBSEQUENTLY_THE_43S_COMPLEX	7.67E-18	1.19E-17	8.26E-15	
BIOCARTA_IL12_PATHWAY	1.98E-17	3.07E-17	2.13E-14	
BIOCARTA_MCM_PATHWAY	5.23E-17	8.10E-17	5.63E-14	
BIOCARTA_LONGEVITY_PATHWAY	5.31E-17	8.21E-17	5.71E-14	
KEGG_PRIMARY_IMMUNODEFICIENCY	5.68E-17	8.78E-17	6.12E-14	
KEGG_TGF_BETA_SIGNALING_PATHWAY	5.73E-17	8.84E-17	6.17E-14	
KEGG_BUTANOATE_METABOLISM	6.94E-17	1.07E-16	7.48E-14	
KEGG_CYSTEINE_AND_METHIONINE_METABOLISM	1.11E-16	1.71E-16	1.19E-13	
KEGG_SELENOAMINO_ACID_METABOLISM	1.26E-16	1.93E-16	1.35E-13	
REACTOME_RNA_POL_I_TRANSCRIPTION_TERMINATION	1.30E-16	1.99E-16	1.40E-13	
REACTOME_GPCR_LIGAND_BINDING	1.54E-16	2.36E-16	1.66E-13	
BIOCARTA_SRCRPTP_PATHWAY	2.18E-16	3.33E-16	2.34E-13	
BIOCARTA_NKCELLS_PATHWAY	4.55E-16	6.95E-16	4.90E-13	
REACTOME_NEUROTRANSMITTER_RELEASE_CYCLE	4.60E-16	7.01E-16	4.95E-13	
REACTOME_RNA_POL_III_TRANSCRIPTION_TERMINATION	5.30E-16	8.08E-16	5.71E-13	
KEGG_RIBOSOME	5.66E-16	8.62E-16	6.10E-13	
KEGG_LEUKOCYTE_TRANSENDOTHELIAL_MIGRATION	6.04E-16	9.17E-16	6.50E-13	
REACTOME_RIP_MEDIATED_NFKB_ACTIVATION_VIA_DAI	6.38E-16	9.68E-16	6.87E-13	
KEGG_PROTEIN_EXPORT	6.45E-16	9.77E-16	6.94E-13	
REACTOME_INTERFERON_ALPHA_BETA_SIGNALING	7.24E-16	1.10E-15	7.80E-13	
REACTOME_IL_6_SIGNALING	8.50E-16	1.28E-15	9.15E-13	
REACTOME_ADHERENS_JUNCTIONS_INTERACTIONS	1.87E-15	2.82E-15	2.01E-12	
REACTOME_MRNA_DECAY_BY_3_TO_5_EXORIBONUCLEASE	4.73E-15	7.12E-15	5.09E-12	
REACTOME_SYNTHESIS_OF_PIPS_AT_THE_EARLY_ENDOSOME_MEMBRANE	5.29E-15	7.95E-15	5.70E-12	
BIOCARTA_G1_PATHWAY	6.47E-15	9.72E-15	6.97E-12	
REACTOME_EXTRINSIC_PATHWAY_FOR_APOPTOSIS	6.72E-15	1.01E-14	7.24E-12	
KEGG_VALINE_LEUCINE_AND_ISOLEUCINE_DEGRADATION	8.47E-15	1.27E-14	9.13E-12	
BIOCARTA_41BB_PATHWAY	1.07E-14	1.60E-14	1.15E-11	
KEGG_GLYCOSPHINGOLIPID_BIOSYNTHESIS_GLOBO_SERIES	1.14E-14	1.71E-14	1.23E-11	
REACTOME_TRANSFERRIN_ENDOCYTOSIS_AND_RECYCLING	1.53E-14	2.29E-14	1.65E-11	
REACTOME_TRAF6_MEDIATED_IRF7_ACTIVATION_IN_TLR7_8_OR_9_SIGNALING	1.59E-14	2.36E-14	1.71E-11	
REACTOME_PREFOLDIN_MEDIATED_TRANSFER_OF_SUBSTRATE_TO_CCT_TRIC	1.60E-14	2.37E-14	1.72E-11	
BIOCARTA_TOB1_PATHWAY	1.72E-14	2.55E-14	1.85E-11	
REACTOME_VOLTAGE_GATED_POTASSIUM_CHANNELS	1.81E-14	2.69E-14	1.95E-11	
REACTOME_IRAK1_RECRUITS_IKK_COMPLEX	1.85E-14	2.75E-14	2.00E-11	
REACTOME_GLUTAMATE_NEUROTRANSMITTER_RELEASE_CYCLE	1.95E-14	2.88E-14	2.10E-11	
BIOCARTA_TCAPOPTOSIS_PATHWAY	2.03E-14	3.01E-14	2.19E-11	
REACTOME_TRANSLOCATION_OF_ZAP_70_TO_IMMUNOLOGICAL_SYNAPSE	2.06E-14	3.04E-14	2.22E-11	
REACTOME_ROLE_OF_DCC_IN_REGULATING_APOPTOSIS	2.08E-14	3.07E-14	2.24E-11	
REACTOME_CIRCADIAN_REPRESSION_OF_EXPRESSION_BY_REV_ERBA	2.35E-14	3.46E-14	2.53E-11	
BIOCARTA_HIF_PATHWAY	2.58E-14	3.79E-14	2.78E-11	
REACTOME_METAL_ION_SLC_TRANSPORTERS	3.17E-14	4.65E-14	3.41E-11	
REACTOME_IMMUNOREGULATORY_INTERACTIONS_BETWEEN_A_LYMPHOID_AND_A_NON_LYMPHOID_CELL	4.11E-14	6.02E-14	4.42E-11	
BIOCARTA_EPONFKB_PATHWAY	4.66E-14	6.82E-14	5.02E-11	
REACTOME_G_ALPHA_I_SIGNALLING_EVENTS	5.12E-14	7.48E-14	5.52E-11	
REACTOME_FATTY_ACYL_COA_BIOSYNTHESIS	7.30E-14	1.07E-13	7.86E-11	
KEGG_BASAL_TRANSCRIPTION_FACTORS	7.50E-14	1.09E-13	8.08E-11	
REACTOME_ACTIVATION_OF_ATR_IN_RESPONSE_TO_REPLICATION_STRESS	8.58E-14	1.25E-13	9.24E-11	
REACTOME_ACTIVATION_OF_GENES_BY_ATF4	2.39E-13	3.47E-13	2.57E-10	
REACTOME_HDL_MEDIATED_LIPID_TRANSPORT	2.44E-13	3.54E-13	2.63E-10	
REACTOME_INSULIN_RECEPTOR_RECYCLING	3.00E-13	4.35E-13	3.23E-10	
BIOCARTA_PPARA_PATHWAY	3.61E-13	5.23E-13	3.89E-10	
REACTOME_SPHINGOLIPID_DE_NOVO_BIOSYNTHESIS	4.91E-13	7.10E-13	5.29E-10	
REACTOME_DOWNSTREAM_TCR_SIGNALING	5.65E-13	8.15E-13	6.08E-10	
REACTOME_ACTIVATION_OF_KAINATE_RECEPTORS_UPON_GLUTAMATE_BINDING	5.71E-13	8.24E-13	6.15E-10	
REACTOME_THE_ACTIVATION_OF_ARYLSULFATASES	9.16E-13	1.32E-12	9.87E-10	
KEGG_CYTOSOLIC_DNA_SENSING_PATHWAY	9.20E-13	1.32E-12	9.91E-10	
REACTOME_GABA_SYNTHESIS_RELEASE_REUPTAKE_AND_DEGRADATION	9.62E-13	1.38E-12	1.04E-09	
REACTOME_CA_DEPENDENT_EVENTS	1.05E-12	1.51E-12	1.13E-09	
KEGG_ALDOSTERONE_REGULATED_SODIUM_REABSORPTION	1.25E-12	1.78E-12	1.34E-09	
REACTOME_RNA_POL_I_PROMOTER_OPENING	1.75E-12	2.50E-12	1.89E-09	
KEGG_ALPHA_LINOLENIC_ACID_METABOLISM	2.12E-12	3.03E-12	2.29E-09	
REACTOME_RECEPTOR_LIGAND_BINDING_INITIATES_THE_SECOND_PROTEOLYTIC_CLEAVAGE_OF_NOTCH_RECEPTOR	2.21E-12	3.15E-12	2.38E-09	
REACTOME_IRON_UPTAKE_AND_TRANSPORT	3.23E-12	4.61E-12	3.48E-09	
REACTOME_CHONDROITIN_SULFATE_BIOSYNTHESIS	3.68E-12	5.24E-12	3.97E-09	
KEGG_ABC_TRANSPORTERS	4.59E-12	6.53E-12	4.95E-09	
KEGG_PYRUVATE_METABOLISM	4.74E-12	6.72E-12	5.10E-09	
REACTOME_G2_M_CHECKPOINTS	4.80E-12	6.80E-12	5.17E-09	
KEGG_RETINOL_METABOLISM	5.27E-12	7.46E-12	5.68E-09	
REACTOME_BINDING_AND_ENTRY_OF_HIV_VIRION	6.73E-12	9.51E-12	7.25E-09	
REACTOME_RAP1_SIGNALLING	6.82E-12	9.63E-12	7.34E-09	
KEGG_TYROSINE_METABOLISM	7.09E-12	9.99E-12	7.64E-09	
BIOCARTA_P27_PATHWAY	8.01E-12	1.13E-11	8.63E-09	
REACTOME_UNBLOCKING_OF_NMDA_RECEPTOR_GLUTAMATE_BINDING_AND_ACTIVATION	9.53E-12	1.34E-11	1.03E-08	
REACTOME_KINESINS	1.43E-11	2.01E-11	1.55E-08	
KEGG_ETHER_LIPID_METABOLISM	1.54E-11	2.15E-11	1.65E-08	
REACTOME_G0_AND_EARLY_G1	1.63E-11	2.29E-11	1.76E-08	
REACTOME_INTERFERON_GAMMA_SIGNALING	2.26E-11	3.16E-11	2.43E-08	
REACTOME_SIGNALING_BY_NODAL	2.39E-11	3.35E-11	2.58E-08	
BIOCARTA_FREE_PATHWAY	2.70E-11	3.77E-11	2.91E-08	
REACTOME_HYALURONAN_UPTAKE_AND_DEGRADATION	3.44E-11	4.79E-11	3.70E-08	
REACTOME_FANCONI_ANEMIA_PATHWAY	3.62E-11	5.04E-11	3.90E-08	
REACTOME_ACTIVATION_OF_THE_PRE_REPLICATIVE_COMPLEX	3.72E-11	5.17E-11	4.01E-08	
REACTOME_ABC_FAMILY_PROTEINS_MEDIATED_TRANSPORT	3.87E-11	5.37E-11	4.17E-08	
REACTOME_INTEGRIN_ALPHAIIB_BETA3_SIGNALING	4.52E-11	6.26E-11	4.87E-08	
REACTOME_PLATELET_AGGREGATION_PLUG_FORMATION	4.92E-11	6.81E-11	5.30E-08	
BIOCARTA_EDG1_PATHWAY	5.73E-11	7.92E-11	6.17E-08	
REACTOME_PERK_REGULATED_GENE_EXPRESSION	1.35E-10	1.87E-10	1.46E-07	
REACTOME_O_LINKED_GLYCOSYLATION_OF_MUCINS	1.38E-10	1.91E-10	1.49E-07	
REACTOME_CELL_CELL_JUNCTION_ORGANIZATION	1.39E-10	1.92E-10	1.50E-07	
REACTOME_SLBP_DEPENDENT_PROCESSING_OF_REPLICATION_DEPENDENT_HISTONE_PRE_MRNAS	2.48E-10	3.41E-10	2.67E-07	
BIOCARTA_MYOSIN_PATHWAY	2.50E-10	3.44E-10	2.70E-07	
REACTOME_TRAF6_MEDIATED_INDUCTION_OF_TAK1_COMPLEX	3.94E-10	5.40E-10	4.24E-07	
BIOCARTA_GCR_PATHWAY	5.55E-10	7.60E-10	5.97E-07	
BIOCARTA_ATM_PATHWAY	6.58E-10	9.01E-10	7.09E-07	
REACTOME_BIOLOGICAL_OXIDATIONS	8.08E-10	1.10E-09	8.70E-07	
REACTOME_MEIOSIS	1.02E-09	1.38E-09	1.09E-06	
REACTOME_SIGNALING_BY_FGFR3_MUTANTS	1.01E-09	1.38E-09	1.09E-06	
BIOCARTA_TID_PATHWAY	1.25E-09	1.71E-09	1.35E-06	
BIOCARTA_THELPER_PATHWAY	1.44E-09	1.96E-09	1.56E-06	
BIOCARTA_IL17_PATHWAY	2.37E-09	3.22E-09	2.55E-06	
REACTOME_TETRAHYDROBIOPTERIN_BH4_SYNTHESIS_RECYCLING_SALVAGE_AND_REGULATION	2.46E-09	3.33E-09	2.65E-06	
REACTOME_HYALURONAN_METABOLISM	2.64E-09	3.58E-09	2.85E-06	
REACTOME_ROLE_OF_SECOND_MESSENGERS_IN_NETRIN1_SIGNALING	2.66E-09	3.59E-09	2.86E-06	
BIOCARTA_ASBCELL_PATHWAY	4.78E-09	6.46E-09	5.15E-06	
REACTOME_AMINE_COMPOUND_SLC_TRANSPORTERS	6.09E-09	8.22E-09	6.56E-06	
BIOCARTA_CELL2CELL_PATHWAY	6.58E-09	8.87E-09	7.09E-06	
BIOCARTA_AKAP95_PATHWAY	8.20E-09	1.10E-08	8.83E-06	
REACTOME_CLASS_A1_RHODOPSIN_LIKE_RECEPTORS	8.45E-09	1.14E-08	9.10E-06	
REACTOME_PYRIMIDINE_CATABOLISM	1.45E-08	1.95E-08	1.56E-05	
BIOCARTA_CK1_PATHWAY	1.55E-08	2.08E-08	1.67E-05	
REACTOME_ACTIVATION_OF_RAC	1.92E-08	2.57E-08	2.07E-05	
KEGG_NICOTINATE_AND_NICOTINAMIDE_METABOLISM	2.32E-08	3.11E-08	2.50E-05	
BIOCARTA_DNAFRAGMENT_PATHWAY	2.38E-08	3.18E-08	2.56E-05	
REACTOME_CLASS_C_3_METABOTROPIC_GLUTAMATE_PHEROMONE_RECEPTORS	2.46E-08	3.28E-08	2.64E-05	
BIOCARTA_RARRXR_PATHWAY	2.46E-08	3.29E-08	2.65E-05	
REACTOME_FORMATION_OF_ATP_BY_CHEMIOSMOTIC_COUPLING	2.66E-08	3.54E-08	2.86E-05	
KEGG_HEMATOPOIETIC_CELL_LINEAGE	3.42E-08	4.55E-08	3.69E-05	
BIOCARTA_VITCB_PATHWAY	4.53E-08	6.01E-08	4.88E-05	
REACTOME_TRANSPORT_OF_ORGANIC_ANIONS	4.59E-08	6.09E-08	4.95E-05	
BIOCARTA_AKAPCENTROSOME_PATHWAY	5.00E-08	6.63E-08	5.39E-05	
BIOCARTA_AKAP13_PATHWAY	5.08E-08	6.72E-08	5.47E-05	
BIOCARTA_IL5_PATHWAY	5.90E-08	7.79E-08	6.35E-05	
REACTOME_ADENYLATE_CYCLASE_INHIBITORY_PATHWAY	5.91E-08	7.80E-08	6.37E-05	
REACTOME_SYNTHESIS_OF_VERY_LONG_CHAIN_FATTY_ACYL_COAS	8.14E-08	1.07E-07	8.77E-05	
REACTOME_SYNTHESIS_OF_PIPS_AT_THE_LATE_ENDOSOME_MEMBRANE	9.19E-08	1.21E-07	9.90E-05	
REACTOME_INSULIN_SYNTHESIS_AND_PROCESSING	9.28E-08	1.22E-07	1.00E-04	
KEGG_PHENYLALANINE_METABOLISM	1.02E-07	1.33E-07	0.000109455	
REACTOME_DOWNREGULATION_OF_ERBB2_ERBB3_SIGNALING	1.06E-07	1.39E-07	0.000114288	
REACTOME_PHASE_II_CONJUGATION	1.13E-07	1.48E-07	0.00012195	
REACTOME_E2F_MEDIATED_REGULATION_OF_DNA_REPLICATION	1.15E-07	1.51E-07	0.00012416	
REACTOME_CREB_PHOSPHORYLATION_THROUGH_THE_ACTIVATION_OF_CAMKII	1.33E-07	1.74E-07	0.000143423	
KEGG_PPAR_SIGNALING_PATHWAY	1.40E-07	1.83E-07	0.000150987	
REACTOME_PYRUVATE_METABOLISM	1.44E-07	1.88E-07	0.000155026	
KEGG_SYSTEMIC_LUPUS_ERYTHEMATOSUS	2.03E-07	2.64E-07	0.000218687	
BIOCARTA_ARF_PATHWAY	2.07E-07	2.69E-07	0.000222535	
REACTOME_AMINO_ACID_SYNTHESIS_AND_INTERCONVERSION_TRANSAMINATION	2.17E-07	2.82E-07	0.000233777	
REACTOME_REGULATION_OF_INSULIN_SECRETION_BY_ACETYLCHOLINE	2.66E-07	3.46E-07	0.000286893	
REACTOME_INFLAMMASOMES	2.75E-07	3.56E-07	0.000296044	
BIOCARTA_EGFR_SMRTE_PATHWAY	3.09E-07	4.00E-07	0.000332575	
REACTOME_FACILITATIVE_NA_INDEPENDENT_GLUCOSE_TRANSPORTERS	3.47E-07	4.48E-07	0.000373517	
BIOCARTA_G2_PATHWAY	3.98E-07	5.14E-07	0.000428768	
BIOCARTA_INFLAM_PATHWAY	5.17E-07	6.67E-07	0.000557288	
REACTOME_ACTIVATED_POINT_MUTANTS_OF_FGFR2	6.78E-07	8.74E-07	0.000730539	
BIOCARTA_RAC1_PATHWAY	9.53E-07	1.23E-06	0.001026461	
REACTOME_TRAFFICKING_AND_PROCESSING_OF_ENDOSOMAL_TLR	1.02E-06	1.30E-06	0.001093176	
REACTOME_REGULATION_OF_PYRUVATE_DEHYDROGENASE_PDH_COMPLEX	1.04E-06	1.34E-06	0.001124481	
BIOCARTA_IL4_PATHWAY	1.33E-06	1.71E-06	0.001436136	
REACTOME_IL_7_SIGNALING	1.34E-06	1.72E-06	0.001445231	
BIOCARTA_IL7_PATHWAY	1.42E-06	1.82E-06	0.00153126	
BIOCARTA_NOS1_PATHWAY	1.66E-06	2.12E-06	0.001791051	
REACTOME_METABOLISM_OF_PORPHYRINS	1.85E-06	2.35E-06	0.00198711	
REACTOME_DEFENSINS	2.21E-06	2.81E-06	0.002374938	
REACTOME_PURINE_SALVAGE	2.22E-06	2.83E-06	0.002390125	
REACTOME_ACTIVATION_OF_IRF3_IRF7_MEDIATED_BY_TBK1_IKK_EPSILON	2.56E-06	3.26E-06	0.002761464	
BIOCARTA_SET_PATHWAY	2.77E-06	3.52E-06	0.002985352	
REACTOME_DSCAM_INTERACTIONS	3.54E-06	4.49E-06	0.003812711	
KEGG_CELL_ADHESION_MOLECULES_CAMS	3.67E-06	4.65E-06	0.003953817	
BIOCARTA_DREAM_PATHWAY	3.82E-06	4.84E-06	0.004117365	
REACTOME_ACYL_CHAIN_REMODELLING_OF_PI	4.47E-06	5.65E-06	0.004815743	
KEGG_HISTIDINE_METABOLISM	4.53E-06	5.72E-06	0.004878873	
REACTOME_ABACAVIR_TRANSPORT_AND_METABOLISM	4.58E-06	5.78E-06	0.004935679	
REACTOME_APOBEC3G_MEDIATED_RESISTANCE_TO_HIV1_INFECTION	4.69E-06	5.90E-06	0.005048439	
BIOCARTA_CTLA4_PATHWAY	4.94E-06	6.22E-06	0.005323903	
REACTOME_GPVI_MEDIATED_ACTIVATION_CASCADE	5.66E-06	7.11E-06	0.006091894	
BIOCARTA_CELLCYCLE_PATHWAY	8.63E-06	1.08E-05	0.00929131	
REACTOME_ACYL_CHAIN_REMODELLING_OF_PE	9.91E-06	1.24E-05	0.010677842	
REACTOME_PECAM1_INTERACTIONS	1.03E-05	1.29E-05	0.011070348	
REACTOME_INTEGRATION_OF_PROVIRUS	1.35E-05	1.69E-05	0.014576358	
BIOCARTA_PAR1_PATHWAY	1.35E-05	1.69E-05	0.014583481	
REACTOME_REGULATION_OF_KIT_SIGNALING	1.44E-05	1.79E-05	0.015471894	
REACTOME_SIGNAL_REGULATORY_PROTEIN_SIRP_FAMILY_INTERACTIONS	1.72E-05	2.14E-05	0.018512528	
REACTOME_TIGHT_JUNCTION_INTERACTIONS	1.90E-05	2.37E-05	0.020503531	
BIOCARTA_CTCF_PATHWAY	2.30E-05	2.85E-05	0.024722745	
REACTOME_HORMONE_SENSITIVE_LIPASE_HSL_MEDIATED_TRIACYLGLYCEROL_HYDROLYSIS	2.39E-05	2.97E-05	0.025752809	
BIOCARTA_RANKL_PATHWAY	2.80E-05	3.47E-05	0.030135459	
REACTOME_SIGNALING_BY_HIPPO	2.87E-05	3.56E-05	0.030948364	
BIOCARTA_STEM_PATHWAY	2.93E-05	3.63E-05	0.031581823	
REACTOME_HIGHLY_CALCIUM_PERMEABLE_POSTSYNAPTIC_NICOTINIC_ACETYLCHOLINE_RECEPTORS	3.03E-05	3.74E-05	0.032612485	
REACTOME_ACETYLCHOLINE_BINDING_AND_DOWNSTREAM_EVENTS	3.28E-05	4.06E-05	0.035376841	
REACTOME_BRANCHED_CHAIN_AMINO_ACID_CATABOLISM	4.82E-05	5.95E-05	0.051912119	
REACTOME_PURINE_METABOLISM	4.95E-05	6.10E-05	0.053349669	
BIOCARTA_IL10_PATHWAY	5.40E-05	6.65E-05	0.05816648	
REACTOME_AMINE_LIGAND_BINDING_RECEPTORS	5.52E-05	6.79E-05	0.059442481	
KEGG_LINOLEIC_ACID_METABOLISM	6.31E-05	7.75E-05	0.068002816	
KEGG_ANTIGEN_PROCESSING_AND_PRESENTATION	8.31E-05	0.000101916	0.089482118	
REACTOME_ACYL_CHAIN_REMODELLING_OF_PC	8.41E-05	0.000103061	0.090590543	
REACTOME_SYNTHESIS_OF_PE	8.91E-05	0.000109006	0.095925255	
REACTOME_PHASE1_FUNCTIONALIZATION_OF_COMPOUNDS	0.000116798	0.000142783	0.125791478	
BIOCARTA_RB_PATHWAY	0.000118389	0.000144564	0.127505178	
BIOCARTA_CACAM_PATHWAY	0.000133714	0.000163091	0.14400958	
BIOCARTA_ATRBRCA_PATHWAY	0.00014627	0.000178204	0.15753235	
BIOCARTA_CALCINEURIN_PATHWAY	0.000146448	0.000178219	0.157724211	
REACTOME_CYTOSOLIC_SULFONATION_OF_SMALL_MOLECULES	0.000171564	0.000208548	0.184773958	
REACTOME_PACKAGING_OF_TELOMERE_ENDS	0.000176174	0.000213911	0.189739227	
REACTOME_NETRIN1_SIGNALING	0.000188973	0.000229193	0.203523789	
REACTOME_CD28_DEPENDENT_VAV1_PATHWAY	0.00019477	0.000235958	0.20976692	
KEGG_PROXIMAL_TUBULE_BICARBONATE_RECLAMATION	0.000225224	0.000272546	0.242566371	
REACTOME_STEROID_HORMONES	0.000249943	0.000302119	0.269188116	
REACTOME_CRMPS_IN_SEMA3A_SIGNALING	0.000274036	0.000330871	0.295137022	
KEGG_O_GLYCAN_BIOSYNTHESIS	0.000276382	0.000333036	0.297663537	
BIOCARTA_TEL_PATHWAY	0.000276448	0.000333036	0.297734449	
BIOCARTA_CASPASE_PATHWAY	0.000280381	0.000337397	0.301970116	
REACTOME_NITRIC_OXIDE_STIMULATES_GUANYLATE_CYCLASE	0.0003637	0.000437171	0.39170504	
REACTOME_ORGANIC_CATION_ANION_ZWITTERION_TRANSPORT	0.000371268	0.000445769	0.399855231	
REACTOME_REGULATION_OF_SIGNALING_BY_CBL	0.000398406	0.000477821	0.429083373	
REACTOME_GLUTATHIONE_CONJUGATION	0.000459299	0.00055024	0.494665538	
KEGG_PORPHYRIN_AND_CHLOROPHYLL_METABOLISM	0.000463189	0.000554283	0.498854844	
BIOCARTA_NKT_PATHWAY	0.000474663	0.000567383	0.51121231	
REACTOME_NOTCH_HLH_TRANSCRIPTION_PATHWAY	0.000484121	0.000578047	0.521398021	
BIOCARTA_SKP2E2F_PATHWAY	0.000569261	0.000678953	0.613094468	
REACTOME_DEGRADATION_OF_THE_EXTRACELLULAR_MATRIX	0.000730045	0.000869755	0.786258963	
KEGG_METABOLISM_OF_XENOBIOTICS_BY_CYTOCHROME_P450	0.000747995	0.000890155	0.805590195	
REACTOME_TRYPTOPHAN_CATABOLISM	0.000813831	0.000967435	0.876496416	
REACTOME_SULFUR_AMINO_ACID_METABOLISM	0.000852254	0.001011993	0.917877514	
BIOCARTA_NUCLEARRS_PATHWAY	0.000856367	0.001015757	0.922307026	
REACTOME_PEPTIDE_LIGAND_BINDING_RECEPTORS	0.000899874	0.001066187	0.969164147	
BIOCARTA_ACE2_PATHWAY	0.992888374	0.999569789	1	
BIOCARTA_ACTINY_PATHWAY	0.002183069	0.002561182	1	
BIOCARTA_AGPCR_PATHWAY	0.88978118	0.925888243	1	
BIOCARTA_AHSP_PATHWAY	0.431785425	0.468783168	1	
BIOCARTA_AMI_PATHWAY	0.996099445	0.999569789	1	
BIOCARTA_BLYMPHOCYTE_PATHWAY	0.539186148	0.581284766	1	
BIOCARTA_CARM1_PATHWAY	0.053216588	0.060267367	1	
BIOCARTA_CCR5_PATHWAY	0.076186748	0.085739945	1	
BIOCARTA_CDC42RAC_PATHWAY	0.089556389	0.100471073	1	
BIOCARTA_CFTR_PATHWAY	0.296082478	0.324395553	1	
BIOCARTA_CLASSIC_PATHWAY	0.991914487	0.999569789	1	
BIOCARTA_COMP_PATHWAY	0.99523959	0.999569789	1	
BIOCARTA_CTL_PATHWAY	0.013162531	0.015194047	1	
BIOCARTA_CYTOKINE_PATHWAY	0.995510875	0.999569789	1	
BIOCARTA_D4GDI_PATHWAY	0.85030617	0.889106549	1	
BIOCARTA_DC_PATHWAY	0.003330218	0.003885855	1	
BIOCARTA_EPHA4_PATHWAY	0.754417106	0.797357432	1	
BIOCARTA_ERYTH_PATHWAY	0.00737884	0.008563589	1	
BIOCARTA_EXTRINSIC_PATHWAY	0.974631419	0.994955486	1	
BIOCARTA_FIBRINOLYSIS_PATHWAY	0.998116129	0.999569789	1	
BIOCARTA_GABA_PATHWAY	0.22344484	0.247074017	1	
BIOCARTA_GATA3_PATHWAY	0.059940396	0.067810721	1	
BIOCARTA_GRANULOCYTES_PATHWAY	0.909114603	0.943272088	1	
BIOCARTA_INTRINSIC_PATHWAY	0.75430324	0.797357432	1	
BIOCARTA_LAIR_PATHWAY	0.913820303	0.947242028	1	
BIOCARTA_LECTIN_PATHWAY	0.916226041	0.948822544	1	
BIOCARTA_LEPTIN_PATHWAY	0.60239211	0.64554856	1	
BIOCARTA_LYM_PATHWAY	0.991576048	0.999569789	1	
BIOCARTA_MONOCYTE_PATHWAY	0.992373436	0.999569789	1	
BIOCARTA_NEUROTRANSMITTERS_PATHWAY	0.052840291	0.059904204	1	
BIOCARTA_NO1_PATHWAY	0.027036083	0.030845192	1	
BIOCARTA_PARKIN_PATHWAY	0.000991538	0.001172214	1	
BIOCARTA_PLATELETAPP_PATHWAY	0.999010373	0.999569789	1	
BIOCARTA_PLCE_PATHWAY	0.993862565	0.999569789	1	
BIOCARTA_PTC1_PATHWAY	0.511013418	0.552017503	1	
BIOCARTA_RAB_PATHWAY	0.091549104	0.102493124	1	
BIOCARTA_SALMONELLA_PATHWAY	0.087032411	0.0977413	1	
BIOCARTA_SARS_PATHWAY	0.871700375	0.908829917	1	
BIOCARTA_SHH_PATHWAY	0.072208898	0.08143349	1	
BIOCARTA_STATHMIN_PATHWAY	0.002179831	0.002560172	1	
BIOCARTA_TCYTOTOXIC_PATHWAY	0.02442193	0.027951561	1	
BIOCARTA_TH1TH2_PATHWAY	0.875576856	0.91198866	1	
BIOCARTA_VIP_PATHWAY	0.001332391	0.001570005	1	
KEGG_ALLOGRAFT_REJECTION	0.933329244	0.964679075	1	
KEGG_ASCORBATE_AND_ALDARATE_METABOLISM	0.666452809	0.710663045	1	
KEGG_ASTHMA	0.97824496	0.997698695	1	
KEGG_AUTOIMMUNE_THYROID_DISEASE	0.961012296	0.982445856	1	
KEGG_COMPLEMENT_AND_COAGULATION_CASCADES	0.839029096	0.878167479	1	
KEGG_CYTOKINE_CYTOKINE_RECEPTOR_INTERACTION	0.002937157	0.00343093	1	
KEGG_DRUG_METABOLISM_CYTOCHROME_P450	0.490529534	0.531489244	1	
KEGG_FOLATE_BIOSYNTHESIS	0.013744449	0.015848791	1	
KEGG_GRAFT_VERSUS_HOST_DISEASE	0.98845493	0.999569789	1	
KEGG_NITROGEN_METABOLISM	0.980113685	0.998464447	1	
KEGG_ONE_CARBON_POOL_BY_FOLATE	0.007363049	0.00855448	1	
KEGG_PENTOSE_AND_GLUCURONATE_INTERCONVERSIONS	0.194324012	0.215315803	1	
KEGG_PRIMARY_BILE_ACID_BIOSYNTHESIS	0.992964827	0.999569789	1	
KEGG_PROPANOATE_METABOLISM	0.102777257	0.114468568	1	
KEGG_STEROID_BIOSYNTHESIS	0.995554198	0.999569789	1	
KEGG_STEROID_HORMONE_BIOSYNTHESIS	0.001935925	0.002276191	1	
KEGG_TAURINE_AND_HYPOTAURINE_METABOLISM	0.026425778	0.030180873	1	
KEGG_TERPENOID_BACKBONE_BIOSYNTHESIS	0.302360408	0.330937153	1	
KEGG_TYPE_I_DIABETES_MELLITUS	0.998353316	0.999569789	1	
KEGG_VALINE_LEUCINE_AND_ISOLEUCINE_BIOSYNTHESIS	0.001077229	0.001272123	1	
REACTOME_ACTIVATION_OF_CHAPERONES_BY_ATF6_ALPHA	0.621673166	0.665548708	1	
REACTOME_ACTIVATION_OF_CHAPERONE_GENES_BY_ATF6_ALPHA	0.494002006	0.534713729	1	
REACTOME_ACYL_CHAIN_REMODELLING_OF_PG	0.718337719	0.763996512	1	
REACTOME_ACYL_CHAIN_REMODELLING_OF_PS	0.073050326	0.082296236	1	
REACTOME_ADENYLATE_CYCLASE_ACTIVATING_PATHWAY	0.008351546	0.009682039	1	
REACTOME_ALPHA_LINOLENIC_ACID_ALA_METABOLISM	0.002554682	0.002987396	1	
REACTOME_AMINE_DERIVED_HORMONES	0.260099	0.285552113	1	
REACTOME_AMYLOIDS	0.006406616	0.007459378	1	
REACTOME_ANDROGEN_BIOSYNTHESIS	0.213041295	0.23581241	1	
REACTOME_ANTIGEN_PRESENTATION_FOLDING_ASSEMBLY_AND_PEPTIDE_LOADING_OF_CLASS_I_MHC	0.235447871	0.259812865	1	
REACTOME_APC_CDC20_MEDIATED_DEGRADATION_OF_NEK2A	0.132830585	0.147787747	1	
REACTOME_APC_C_CDC20_MEDIATED_DEGRADATION_OF_CYCLIN_B	0.067176896	0.075838068	1	
REACTOME_APOPTOSIS_INDUCED_DNA_FRAGMENTATION	0.039583086	0.045016878	1	
REACTOME_APOPTOTIC_CLEAVAGE_OF_CELL_ADHESION_PROTEINS	0.816446493	0.857866217	1	
REACTOME_ASSOCIATION_OF_LICENSING_FACTORS_WITH_THE_PRE_REPLICATIVE_COMPLEX	0.365368583	0.398684867	1	
REACTOME_BETA_DEFENSINS	0.903725142	0.938584357	1	
REACTOME_BILE_ACID_AND_BILE_SALT_METABOLISM	0.55426014	0.596938171	1	
REACTOME_BILE_SALT_AND_ORGANIC_ANION_SLC_TRANSPORTERS	0.192319319	0.213314013	1	
REACTOME_CDC6_ASSOCIATION_WITH_THE_ORC_ORIGIN_COMPLEX	0.982629572	0.999331491	1	
REACTOME_CGMP_EFFECTS	0.957850157	0.982445856	1	
REACTOME_CHEMOKINE_RECEPTORS_BIND_CHEMOKINES	0.990821106	0.999569789	1	
REACTOME_CHOLESTEROL_BIOSYNTHESIS	0.776755315	0.817757062	1	
REACTOME_COMMON_PATHWAY	0.998188501	0.999569789	1	
REACTOME_COMPLEMENT_CASCADE	0.999569789	0.999569789	1	
REACTOME_CONVERSION_FROM_APC_C_CDC20_TO_APC_C_CDH1_IN_LATE_ANAPHASE	0.521329086	0.562596619	1	
REACTOME_CREATION_OF_C4_AND_C2_ACTIVATORS	0.94369108	0.972588797	1	
REACTOME_CS_DS_DEGRADATION	0.015117537	0.017394858	1	
REACTOME_CYCLIN_A_B1_ASSOCIATED_EVENTS_DURING_G2_M_TRANSITION	0.403065579	0.438044025	1	
REACTOME_CYTOCHROME_P450_ARRANGED_BY_SUBSTRATE_TYPE	0.016979792	0.019516794	1	
REACTOME_DCC_MEDIATED_ATTRACTIVE_SIGNALING	0.568319595	0.610858487	1	
REACTOME_DEPOSITION_OF_NEW_CENPA_CONTAINING_NUCLEOSOMES_AT_THE_CENTROMERE	0.346526608	0.378508273	1	
REACTOME_DIGESTION_OF_DIETARY_CARBOHYDRATE	0.758736639	0.800859733	1	
REACTOME_DOUBLE_STRAND_BREAK_REPAIR	0.747366088	0.791458483	1	
REACTOME_DOWNREGULATION_OF_SMAD2_3_SMAD4_TRANSCRIPTIONAL_ACTIVITY	0.399555216	0.434667644	1	
REACTOME_E2F_ENABLED_INHIBITION_OF_PRE_REPLICATION_COMPLEX_FORMATION	0.945503261	0.973524868	1	
REACTOME_ENDOGENOUS_STEROLS	0.950058943	0.976780627	1	
REACTOME_ENDOSOMAL_VACUOLAR_PATHWAY	0.823308342	0.862607311	1	
REACTOME_ETHANOL_OXIDATION	0.718596533	0.763996512	1	
REACTOME_FGFR2C_LIGAND_BINDING_AND_ACTIVATION	0.959240074	0.982445856	1	
REACTOME_FGFR4_LIGAND_BINDING_AND_ACTIVATION	0.823361482	0.862607311	1	
REACTOME_FORMATION_OF_FIBRIN_CLOT_CLOTTING_CASCADE	0.640585982	0.685115295	1	
REACTOME_G1_S_SPECIFIC_TRANSCRIPTION	0.936121641	0.966637591	1	
REACTOME_G2_M_DNA_DAMAGE_CHECKPOINT	0.670651986	0.714433422	1	
REACTOME_GABA_A_RECEPTOR_ACTIVATION	0.898556999	0.934117653	1	
REACTOME_GAMMA_CARBOXYLATION_TRANSPORT_AND_AMINO_TERMINAL_CLEAVAGE_OF_PROTEINS	0.061916601	0.069972906	1	
REACTOME_GAP_JUNCTION_ASSEMBLY	0.742806301	0.787403924	1	
REACTOME_GLUCURONIDATION	0.930205878	0.962374381	1	
REACTOME_GLYCOPROTEIN_HORMONES	0.020655958	0.023716915	1	
REACTOME_GRB2_SOS_PROVIDES_LINKAGE_TO_MAPK_SIGNALING_FOR_INTERGRINS_	0.084272474	0.094740558	1	
REACTOME_HOMOLOGOUS_RECOMBINATION_REPAIR_OF_REPLICATION_INDEPENDENT_DOUBLE_STRAND_BREAKS	0.655785211	0.70067527	1	
REACTOME_HORMONE_LIGAND_BINDING_RECEPTORS	0.002386054	0.002796279	1	
REACTOME_IKK_COMPLEX_RECRUITMENT_MEDIATED_BY_RIP1	0.091966695	0.102747024	1	
REACTOME_INCRETIN_SYNTHESIS_SECRETION_AND_INACTIVATION	0.495867941	0.536194551	1	
REACTOME_INHIBITION_OF_THE_PROTEOLYTIC_ACTIVITY_OF_APC_C_REQUIRED_FOR_THE_ONSET_OF_ANAPHASE_BY_MITOTIC_SPINDLE_CHECKPOINT_COMPONENTS	0.759218001	0.800859733	1	
REACTOME_INITIAL_TRIGGERING_OF_COMPLEMENT	0.980849939	0.998464447	1	
REACTOME_INTRINSIC_PATHWAY	0.091842079	0.10271435	1	
REACTOME_IONOTROPIC_ACTIVITY_OF_KAINATE_RECEPTORS	0.857664141	0.895930436	1	
REACTOME_ION_CHANNEL_TRANSPORT	0.102015711	0.113738013	1	
REACTOME_ION_TRANSPORT_BY_P_TYPE_ATPASES	0.030184116	0.034363946	1	
REACTOME_KERATAN_SULFATE_DEGRADATION	0.383221167	0.417742103	1	
REACTOME_LIGAND_GATED_ION_CHANNEL_TRANSPORT	0.95141981	0.976815191	1	
REACTOME_MEIOTIC_RECOMBINATION	0.725340995	0.77040656	1	
REACTOME_METABOLISM_OF_STEROID_HORMONES_AND_VITAMINS_A_AND_D	0.000936563	0.001108438	1	
REACTOME_MUSCLE_CONTRACTION	0.022726792	0.026066832	1	
REACTOME_NA_CL_DEPENDENT_NEUROTRANSMITTER_TRANSPORTERS	0.011823882	0.013663435	1	
REACTOME_NEGATIVE_REGULATION_OF_THE_PI3K_AKT_NETWORK	0.028707531	0.032717472	1	
REACTOME_NUCLEOTIDE_LIKE_PURINERGIC_RECEPTORS	0.865015686	0.902734394	1	
REACTOME_OPSINS	0.285345916	0.312950663	1	
REACTOME_OTHER_SEMAPHORIN_INTERACTIONS	0.143871999	0.159907269	1	
REACTOME_OXYGEN_DEPENDENT_PROLINE_HYDROXYLATION_OF_HYPOXIA_INDUCIBLE_FACTOR_ALPHA	0.009247014	0.010708639	1	
REACTOME_P130CAS_LINKAGE_TO_MAPK_SIGNALING_FOR_INTEGRINS	0.159589027	0.177193178	1	
REACTOME_P2Y_RECEPTORS	0.658259942	0.702622356	1	
REACTOME_PASSIVE_TRANSPORT_BY_AQUAPORINS	0.24041629	0.265023894	1	
REACTOME_PEPTIDE_HORMONE_BIOSYNTHESIS	0.090895059	0.101866783	1	
REACTOME_PEROXISOMAL_LIPID_METABOLISM	0.022892275	0.026228703	1	
REACTOME_PHOSPHORYLATION_OF_THE_APC_C	0.817594015	0.858234654	1	
REACTOME_PKA_MEDIATED_PHOSPHORYLATION_OF_CREB	0.001078731	0.001272501	1	
REACTOME_PLATELET_ADHESION_TO_EXPOSED_COLLAGEN	0.761899166	0.802901567	1	
REACTOME_PRESYNAPTIC_NICOTINIC_ACETYLCHOLINE_RECEPTORS	0.004690152	0.005466768	1	
REACTOME_PROSTANOID_LIGAND_RECEPTORS	0.333010428	0.36411394	1	
REACTOME_PURINE_CATABOLISM	0.01393229	0.01604821	1	
REACTOME_PURINE_RIBONUCLEOSIDE_MONOPHOSPHATE_BIOSYNTHESIS	0.22419137	0.247645236	1	
REACTOME_RECYCLING_OF_BILE_ACIDS_AND_SALTS	0.938807604	0.968482557	1	
REACTOME_REGULATION_OF_COMPLEMENT_CASCADE	0.993751109	0.999569789	1	
REACTOME_REGULATION_OF_HYPOXIA_INDUCIBLE_FACTOR_HIF_BY_OXYGEN	0.025421091	0.029064241	1	
REACTOME_REGULATION_OF_IFNG_SIGNALING	0.051785971	0.058770802	1	
REACTOME_REGULATION_OF_INSULIN_LIKE_GROWTH_FACTOR_IGF_ACTIVITY_BY_INSULIN_LIKE_GROWTH_FACTOR_BINDING_PROTEINS_IGFBPS	0.556912621	0.599195698	1	
REACTOME_REGULATION_OF_THE_FANCONI_ANEMIA_PATHWAY	0.047816413	0.054323077	1	
REACTOME_REVERSIBLE_HYDRATION_OF_CARBON_DIOXIDE	0.450117335	0.488193726	1	
REACTOME_SEROTONIN_RECEPTORS	0.384897611	0.419145326	1	
REACTOME_SIGNALING_BY_ACTIVATED_POINT_MUTANTS_OF_FGFR1	0.247320387	0.272355886	1	
REACTOME_SIGNALING_BY_BMP	0.961465118	0.982445856	1	
REACTOME_SMOOTH_MUSCLE_CONTRACTION	0.006873463	0.007994297	1	
REACTOME_STRIATED_MUSCLE_CONTRACTION	0.781639255	0.822095193	1	
REACTOME_SYNTHESIS_AND_INTERCONVERSION_OF_NUCLEOTIDE_DI_AND_TRIPHOSPHATES	0.001888877	0.002223301	1	
REACTOME_SYNTHESIS_OF_BILE_ACIDS_AND_BILE_SALTS	0.254612953	0.280100255	1	
REACTOME_SYNTHESIS_OF_BILE_ACIDS_AND_BILE_SALTS_VIA_24_HYDROXYCHOLESTEROL	0.950479199	0.976780627	1	
REACTOME_SYNTHESIS_OF_BILE_ACIDS_AND_BILE_SALTS_VIA_7ALPHA_HYDROXYCHOLESTEROL	0.094356038	0.105307205	1	
REACTOME_SYNTHESIS_OF_PA	0.002417294	0.00282981	1	
REACTOME_SYNTHESIS_SECRETION_AND_DEACYLATION_OF_GHRELIN	0.731202936	0.775867549	1	
REACTOME_SYNTHESIS_SECRETION_AND_INACTIVATION_OF_GIP	0.255254909	0.280519936	1	
REACTOME_SYNTHESIS_SECRETION_AND_INACTIVATION_OF_GLP1	0.581535126	0.624440011	1	
REACTOME_THE_NLRP3_INFLAMMASOME	0.6008401	0.644526681	1	
REACTOME_VEGF_LIGAND_RECEPTOR_INTERACTIONS	0.010865118	0.012568993	1	
REACTOME_XENOBIOTICS	0.960591819	0.982445856	1	
