# Supplementary material for: A novel multi-network approach reveals tissue-specific cellular modulators of fibrosis in systemic sclerosis
Source: Genome Med. 2017 Mar 23;9:27. doi: 10.1186/s13073-017-0417-1 (PMC5363043; doi:10.1186/s13073-017-0417-1)
Supplement: Supplementary file 18 — Table of consensus cluster 4A full output of edge-pathway (Jaccard) similarity Mann–Whitney U tests. (TXT 61 kb) [file 13073_2017_417_MOESM18_ESM.txt]

	raw p	fdr	bonferroni adj p
BIOCARTA_TCYTOTOXIC_PATHWAY	0	0	0
KEGG_ALLOGRAFT_REJECTION	0	0	0
BIOCARTA_THELPER_PATHWAY	7.10E-303	2.55E-300	7.65E-300
KEGG_GRAFT_VERSUS_HOST_DISEASE	6.27E-286	1.69E-283	6.75E-283
BIOCARTA_CTL_PATHWAY	2.07E-285	4.45E-283	2.23E-282
REACTOME_IMMUNOREGULATORY_INTERACTIONS_BETWEEN_A_LYMPHOID_AND_A_NON_LYMPHOID_CELL	1.47E-282	2.64E-280	1.59E-279
KEGG_AUTOIMMUNE_THYROID_DISEASE	8.06E-274	1.09E-271	8.68E-271
KEGG_TYPE_I_DIABETES_MELLITUS	8.11E-274	1.09E-271	8.73E-271
KEGG_ANTIGEN_PROCESSING_AND_PRESENTATION	7.88E-271	9.43E-269	8.49E-268
BIOCARTA_BLYMPHOCYTE_PATHWAY	5.03E-259	5.41E-257	5.41E-256
REACTOME_INTERFERON_GAMMA_SIGNALING	1.50E-254	1.47E-252	1.62E-251
BIOCARTA_IL22BP_PATHWAY	1.14E-244	1.03E-242	1.23E-241
REACTOME_GPVI_MEDIATED_ACTIVATION_CASCADE	9.51E-229	7.88E-227	1.02E-225
KEGG_LEISHMANIA_INFECTION	6.72E-223	5.17E-221	7.24E-220
REACTOME_INTERFERON_ALPHA_BETA_SIGNALING	5.68E-221	4.08E-219	6.12E-218
KEGG_NATURAL_KILLER_CELL_MEDIATED_CYTOTOXICITY	4.61E-218	3.10E-216	4.97E-215
KEGG_ASTHMA	5.62E-212	3.56E-210	6.05E-209
BIOCARTA_DC_PATHWAY	6.18E-209	3.70E-207	6.65E-206
REACTOME_CHEMOKINE_RECEPTORS_BIND_CHEMOKINES	2.00E-202	1.13E-200	2.15E-199
BIOCARTA_NKT_PATHWAY	2.48E-197	1.34E-195	2.68E-194
KEGG_B_CELL_RECEPTOR_SIGNALING_PATHWAY	4.67E-164	2.40E-162	5.03E-161
REACTOME_INTERFERON_SIGNALING	8.10E-161	3.96E-159	8.72E-158
KEGG_CHEMOKINE_SIGNALING_PATHWAY	1.91E-159	8.93E-158	2.05E-156
KEGG_VIRAL_MYOCARDITIS	1.76E-157	7.92E-156	1.90E-154
BIOCARTA_GRANULOCYTES_PATHWAY	2.56E-156	1.10E-154	2.75E-153
REACTOME_ENDOSOMAL_VACUOLAR_PATHWAY	1.72E-154	7.12E-153	1.85E-151
REACTOME_IMMUNE_SYSTEM	1.25E-153	4.99E-152	1.35E-150
REACTOME_PHOSPHORYLATION_OF_CD3_AND_TCR_ZETA_CHAINS	2.41E-153	9.27E-152	2.59E-150
KEGG_INTESTINAL_IMMUNE_NETWORK_FOR_IGA_PRODUCTION	3.36E-153	1.25E-151	3.62E-150
REACTOME_CYTOKINE_SIGNALING_IN_IMMUNE_SYSTEM	1.46E-151	5.22E-150	1.57E-148
KEGG_CELL_ADHESION_MOLECULES_CAMS	3.83E-151	1.33E-149	4.13E-148
REACTOME_GENERATION_OF_SECOND_MESSENGER_MOLECULES	3.68E-149	1.24E-147	3.96E-146
BIOCARTA_IL10_PATHWAY	4.21E-144	1.37E-142	4.53E-141
BIOCARTA_MONOCYTE_PATHWAY	2.58E-140	8.17E-139	2.78E-137
KEGG_CYTOKINE_CYTOKINE_RECEPTOR_INTERACTION	3.11E-136	9.58E-135	3.35E-133
KEGG_PRIMARY_IMMUNODEFICIENCY	8.91E-128	2.67E-126	9.60E-125
REACTOME_ADAPTIVE_IMMUNE_SYSTEM	1.51E-126	4.38E-125	1.62E-123
BIOCARTA_NO2IL12_PATHWAY	1.12E-124	3.17E-123	1.21E-121
REACTOME_TRANSLOCATION_OF_ZAP_70_TO_IMMUNOLOGICAL_SYNAPSE	1.07E-119	2.95E-118	1.15E-116
BIOCARTA_TCAPOPTOSIS_PATHWAY	3.71E-118	9.99E-117	4.00E-115
REACTOME_CELL_SURFACE_INTERACTIONS_AT_THE_VASCULAR_WALL	3.04E-117	7.98E-116	3.27E-114
REACTOME_PD1_SIGNALING	1.24E-113	3.18E-112	1.33E-110
KEGG_FC_EPSILON_RI_SIGNALING_PATHWAY	6.92E-113	1.73E-111	7.46E-110
KEGG_HEMATOPOIETIC_CELL_LINEAGE	1.06E-112	2.60E-111	1.15E-109
REACTOME_ANTIGEN_ACTIVATES_B_CELL_RECEPTOR_LEADING_TO_GENERATION_OF_SECOND_MESSENGERS	4.21E-112	1.01E-110	4.53E-109
REACTOME_CLASS_A1_RHODOPSIN_LIKE_RECEPTORS	1.97E-103	4.62E-102	2.12E-100
REACTOME_COSTIMULATION_BY_THE_CD28_FAMILY	3.36E-98	7.70E-97	3.62E-95
KEGG_FC_GAMMA_R_MEDIATED_PHAGOCYTOSIS	2.75E-96	6.18E-95	2.96E-93
REACTOME_REGULATION_OF_SIGNALING_BY_CBL	7.05E-95	1.55E-93	7.59E-92
KEGG_LEUKOCYTE_TRANSENDOTHELIAL_MIGRATION	1.36E-94	2.93E-93	1.46E-91
REACTOME_INNATE_IMMUNE_SYSTEM	2.59E-94	5.46E-93	2.79E-91
REACTOME_PEPTIDE_LIGAND_BINDING_RECEPTORS	4.38E-93	9.07E-92	4.72E-90
REACTOME_IL_3_5_AND_GM_CSF_SIGNALING	4.88E-93	9.92E-92	5.26E-90
REACTOME_INTEGRIN_CELL_SURFACE_INTERACTIONS	1.18E-91	2.36E-90	1.27E-88
REACTOME_ANTIGEN_PROCESSING_CROSS_PRESENTATION	6.24E-91	1.22E-89	6.72E-88
KEGG_SYSTEMIC_LUPUS_ERYTHEMATOSUS	1.17E-89	2.24E-88	1.26E-86
REACTOME_THE_NLRP3_INFLAMMASOME	4.61E-87	8.70E-86	4.96E-84
REACTOME_CD28_DEPENDENT_VAV1_PATHWAY	1.41E-85	2.62E-84	1.52E-82
BIOCARTA_LYM_PATHWAY	2.15E-82	3.93E-81	2.32E-79
REACTOME_TCR_SIGNALING	2.67E-81	4.79E-80	2.88E-78
REACTOME_PECAM1_INTERACTIONS	5.51E-81	9.73E-80	5.94E-78
BIOCARTA_TCRA_PATHWAY	5.07E-78	8.80E-77	5.46E-75
KEGG_JAK_STAT_SIGNALING_PATHWAY	1.13E-76	1.93E-75	1.21E-73
REACTOME_TRAFFICKING_AND_PROCESSING_OF_ENDOSOMAL_TLR	5.47E-74	9.20E-73	5.89E-71
BIOCARTA_D4GDI_PATHWAY	3.42E-72	5.67E-71	3.69E-69
BIOCARTA_IL12_PATHWAY	1.35E-70	2.21E-69	1.46E-67
REACTOME_INFLAMMASOMES	1.34E-69	2.15E-68	1.44E-66
REACTOME_CD28_CO_STIMULATION	3.03E-69	4.79E-68	3.26E-66
REACTOME_GPCR_LIGAND_BINDING	3.34E-67	5.21E-66	3.59E-64
REACTOME_REGULATION_OF_KIT_SIGNALING	2.81E-66	4.33E-65	3.03E-63
REACTOME_GPCR_DOWNSTREAM_SIGNALING	2.55E-65	3.87E-64	2.75E-62
BIOCARTA_LAIR_PATHWAY	6.91E-65	1.03E-63	7.44E-62
REACTOME_G_ALPHA_I_SIGNALLING_EVENTS	1.28E-63	1.88E-62	1.38E-60
REACTOME_GROWTH_HORMONE_RECEPTOR_SIGNALING	5.37E-63	7.81E-62	5.78E-60
BIOCARTA_IL17_PATHWAY	1.24E-61	1.77E-60	1.33E-58
REACTOME_SIGNALING_BY_ILS	5.84E-61	8.27E-60	6.28E-58
REACTOME_HEMOSTASIS	8.22E-60	1.15E-58	8.86E-57
REACTOME_PLATELET_ACTIVATION_SIGNALING_AND_AGGREGATION	6.11E-58	8.43E-57	6.58E-55
BIOCARTA_IL2_PATHWAY	4.53E-55	6.17E-54	4.87E-52
REACTOME_SIGNALING_BY_GPCR	1.28E-54	1.72E-53	1.38E-51
REACTOME_MHC_CLASS_II_ANTIGEN_PRESENTATION	6.26E-53	8.32E-52	6.74E-50
REACTOME_SIGNAL_REGULATORY_PROTEIN_SIRP_FAMILY_INTERACTIONS	1.61E-51	2.11E-50	1.73E-48
BIOCARTA_IL4_PATHWAY	2.01E-50	2.61E-49	2.17E-47
KEGG_TOLL_LIKE_RECEPTOR_SIGNALING_PATHWAY	2.21E-50	2.83E-49	2.38E-47
REACTOME_SIGNALING_BY_THE_B_CELL_RECEPTOR_BCR	3.86E-50	4.89E-49	4.16E-47
BIOCARTA_EPHA4_PATHWAY	3.40E-49	4.26E-48	3.66E-46
BIOCARTA_BCR_PATHWAY	5.46E-49	6.76E-48	5.88E-46
REACTOME_REGULATION_OF_IFNG_SIGNALING	8.98E-47	1.10E-45	9.67E-44
REACTOME_TOLL_RECEPTOR_CASCADES	2.73E-46	3.30E-45	2.94E-43
BIOCARTA_CTLA4_PATHWAY	5.73E-46	6.86E-45	6.17E-43
REACTOME_REGULATION_OF_IFNA_SIGNALING	2.12E-45	2.51E-44	2.28E-42
REACTOME_TRYPTOPHAN_CATABOLISM	2.30E-45	2.69E-44	2.48E-42
BIOCARTA_NKCELLS_PATHWAY	6.01E-45	6.96E-44	6.47E-42
KEGG_T_CELL_RECEPTOR_SIGNALING_PATHWAY	1.07E-44	1.23E-43	1.15E-41
REACTOME_IL_7_SIGNALING	1.29E-44	1.46E-43	1.39E-41
REACTOME_CTLA4_INHIBITORY_SIGNALING	2.57E-43	2.88E-42	2.77E-40
KEGG_NOD_LIKE_RECEPTOR_SIGNALING_PATHWAY	4.19E-43	4.65E-42	4.51E-40
BIOCARTA_IL7_PATHWAY	4.81E-43	5.29E-42	5.18E-40
REACTOME_BETA_DEFENSINS	2.42E-42	2.64E-41	2.61E-39
BIOCARTA_CASPASE_PATHWAY	9.85E-42	1.06E-40	1.06E-38
BIOCARTA_TH1TH2_PATHWAY	1.02E-40	1.09E-39	1.10E-37
BIOCARTA_CLASSIC_PATHWAY	1.19E-40	1.26E-39	1.28E-37
REACTOME_BINDING_AND_ENTRY_OF_HIV_VIRION	4.17E-40	4.36E-39	4.49E-37
BIOCARTA_CSK_PATHWAY	6.82E-39	7.06E-38	7.35E-36
REACTOME_IL_6_SIGNALING	2.72E-38	2.79E-37	2.93E-35
BIOCARTA_FCER1_PATHWAY	6.62E-38	6.72E-37	7.13E-35
BIOCARTA_SET_PATHWAY	8.04E-38	8.09E-37	8.65E-35
REACTOME_SIGNALING_BY_RHO_GTPASES	1.14E-37	1.14E-36	1.23E-34
BIOCARTA_COMP_PATHWAY	4.53E-37	4.47E-36	4.87E-34
REACTOME_LATENT_INFECTION_OF_HOMO_SAPIENS_WITH_MYCOBACTERIUM_TUBERCULOSIS	4.75E-37	4.65E-36	5.11E-34
REACTOME_PLATELET_ADHESION_TO_EXPOSED_COLLAGEN	2.09E-36	2.03E-35	2.25E-33
REACTOME_DOWNSTREAM_TCR_SIGNALING	9.67E-36	9.30E-35	1.04E-32
BIOCARTA_STATHMIN_PATHWAY	9.95E-35	9.48E-34	1.07E-31
REACTOME_SIGNALING_BY_SCF_KIT	1.01E-34	9.59E-34	1.09E-31
REACTOME_IL_2_SIGNALING	1.44E-33	1.35E-32	1.56E-30
KEGG_CYTOSOLIC_DNA_SENSING_PATHWAY	1.97E-33	1.83E-32	2.13E-30
REACTOME_REGULATION_OF_COMPLEMENT_CASCADE	2.12E-32	1.95E-31	2.28E-29
REACTOME_ACTIVATION_OF_IRF3_IRF7_MEDIATED_BY_TBK1_IKK_EPSILON	2.23E-30	2.03E-29	2.40E-27
BIOCARTA_TOB1_PATHWAY	5.07E-30	4.59E-29	5.46E-27
BIOCARTA_CCR5_PATHWAY	8.15E-30	7.32E-29	8.78E-27
REACTOME_THE_ROLE_OF_NEF_IN_HIV1_REPLICATION_AND_DISEASE_PATHOGENESIS	1.04E-29	9.23E-29	1.12E-26
REACTOME_DEFENSINS	1.45E-29	1.28E-28	1.57E-26
REACTOME_P2Y_RECEPTORS	3.89E-29	3.41E-28	4.19E-26
REACTOME_INITIAL_TRIGGERING_OF_COMPLEMENT	1.59E-28	1.38E-27	1.71E-25
REACTOME_ER_PHAGOSOME_PATHWAY	3.61E-27	3.11E-26	3.89E-24
REACTOME_INTEGRIN_ALPHAIIB_BETA3_SIGNALING	1.36E-26	1.17E-25	1.47E-23
REACTOME_ANTIGEN_PRESENTATION_FOLDING_ASSEMBLY_AND_PEPTIDE_LOADING_OF_CLASS_I_MHC	2.55E-26	2.16E-25	2.75E-23
REACTOME_NUCLEOTIDE_BINDING_DOMAIN_LEUCINE_RICH_REPEAT_CONTAINING_RECEPTOR_NLR_SIGNALING_PATHWAYS	5.72E-26	4.81E-25	6.16E-23
KEGG_NEUROACTIVE_LIGAND_RECEPTOR_INTERACTION	1.36E-25	1.14E-24	1.47E-22
REACTOME_NEGATIVE_REGULATORS_OF_RIG_I_MDA5_SIGNALING	3.44E-25	2.85E-24	3.71E-22
REACTOME_G_ALPHA1213_SIGNALLING_EVENTS	1.60E-24	1.32E-23	1.72E-21
REACTOME_SEMA4D_IN_SEMAPHORIN_SIGNALING	2.68E-24	2.19E-23	2.88E-21
BIOCARTA_IL2RB_PATHWAY	3.07E-24	2.49E-23	3.31E-21
REACTOME_IL_RECEPTOR_SHC_SIGNALING	1.15E-23	9.24E-23	1.24E-20
REACTOME_NEF_MEDIATES_DOWN_MODULATION_OF_CELL_SURFACE_RECEPTORS_BY_RECRUITING_THEM_TO_CLATHRIN_ADAPTERS	8.81E-23	7.03E-22	9.49E-20
REACTOME_PLATELET_AGGREGATION_PLUG_FORMATION	1.56E-22	1.24E-21	1.68E-19
KEGG_COMPLEMENT_AND_COAGULATION_CASCADES	6.87E-22	5.40E-21	7.40E-19
REACTOME_COMPLEMENT_CASCADE	1.96E-21	1.53E-20	2.11E-18
REACTOME_CLASS_I_MHC_MEDIATED_ANTIGEN_PROCESSING_PRESENTATION	8.80E-21	6.82E-20	9.48E-18
BIOCARTA_LECTIN_PATHWAY	1.26E-20	9.68E-20	1.36E-17
BIOCARTA_ASBCELL_PATHWAY	1.78E-20	1.36E-19	1.91E-17
REACTOME_NRAGE_SIGNALS_DEATH_THROUGH_JNK	4.27E-20	3.24E-19	4.59E-17
REACTOME_SEMAPHORIN_INTERACTIONS	1.45E-19	1.09E-18	1.56E-16
BIOCARTA_TCR_PATHWAY	1.63E-19	1.22E-18	1.76E-16
REACTOME_IKK_COMPLEX_RECRUITMENT_MEDIATED_BY_RIP1	2.29E-19	1.70E-18	2.46E-16
REACTOME_HOST_INTERACTIONS_OF_HIV_FACTORS	2.52E-19	1.86E-18	2.71E-16
REACTOME_TRAF6_MEDIATED_IRF7_ACTIVATION	4.08E-19	2.99E-18	4.40E-16
KEGG_PATHOGENIC_ESCHERICHIA_COLI_INFECTION	1.26E-18	9.19E-18	1.36E-15
REACTOME_TRAF3_DEPENDENT_IRF_ACTIVATION_PATHWAY	1.51E-18	1.09E-17	1.63E-15
REACTOME_ANTIVIRAL_MECHANISM_BY_IFN_STIMULATED_GENES	1.77E-18	1.27E-17	1.90E-15
REACTOME_NUCLEOTIDE_LIKE_PURINERGIC_RECEPTORS	2.21E-18	1.57E-17	2.38E-15
BIOCARTA_STEM_PATHWAY	4.69E-18	3.33E-17	5.05E-15
REACTOME_NFKB_ACTIVATION_THROUGH_FADD_RIP1_PATHWAY_MEDIATED_BY_CASPASE_8_AND10	8.63E-18	6.07E-17	9.29E-15
KEGG_RIG_I_LIKE_RECEPTOR_SIGNALING_PATHWAY	2.16E-17	1.51E-16	2.33E-14
BIOCARTA_ARAP_PATHWAY	2.88E-17	2.00E-16	3.10E-14
REACTOME_RIG_I_MDA5_MEDIATED_INDUCTION_OF_IFN_ALPHA_BETA_PATHWAYS	3.73E-17	2.57E-16	4.01E-14
KEGG_PANCREATIC_CANCER	5.41E-17	3.71E-16	5.83E-14
REACTOME_CD28_DEPENDENT_PI3K_AKT_SIGNALING	1.25E-16	8.54E-16	1.35E-13
REACTOME_ACTIVATION_OF_NF_KAPPAB_IN_B_CELLS	1.46E-16	9.89E-16	1.57E-13
KEGG_REGULATION_OF_ACTIN_CYTOSKELETON	2.30E-16	1.55E-15	2.48E-13
BIOCARTA_RAC1_PATHWAY	2.37E-16	1.58E-15	2.55E-13
BIOCARTA_DNAFRAGMENT_PATHWAY	9.49E-16	6.31E-15	1.02E-12
BIOCARTA_PTDINS_PATHWAY	3.94E-15	2.60E-14	4.24E-12
KEGG_LYSOSOME	1.07E-14	6.99E-14	1.15E-11
REACTOME_CROSS_PRESENTATION_OF_SOLUBLE_EXOGENOUS_ANTIGENS_ENDOSOMES	1.35E-14	8.82E-14	1.46E-11
REACTOME_VIF_MEDIATED_DEGRADATION_OF_APOBEC3G	5.95E-14	3.86E-13	6.41E-11
REACTOME_SEMA4D_INDUCED_CELL_MIGRATION_AND_GROWTH_CONE_COLLAPSE	9.79E-14	6.31E-13	1.05E-10
REACTOME_CHONDROITIN_SULFATE_BIOSYNTHESIS	3.28E-13	2.10E-12	3.53E-10
REACTOME_TRAF6_MEDIATED_INDUCTION_OF_TAK1_COMPLEX	4.54E-13	2.90E-12	4.89E-10
KEGG_TRYPTOPHAN_METABOLISM	1.75E-12	1.11E-11	1.88E-09
BIOCARTA_TOLL_PATHWAY	2.76E-12	1.74E-11	2.98E-09
BIOCARTA_PDGF_PATHWAY	6.14E-12	3.84E-11	6.61E-09
REACTOME_TRAF6_MEDIATED_IRF7_ACTIVATION_IN_TLR7_8_OR_9_SIGNALING	6.77E-12	4.21E-11	7.29E-09
REACTOME_HIV_INFECTION	9.96E-12	6.17E-11	1.07E-08
KEGG_EPITHELIAL_CELL_SIGNALING_IN_HELICOBACTER_PYLORI_INFECTION	1.14E-11	6.99E-11	1.22E-08
BIOCARTA_CHEMICAL_PATHWAY	1.27E-11	7.74E-11	1.36E-08
REACTOME_TRAF6_MEDIATED_NFKB_ACTIVATION	1.30E-11	7.91E-11	1.40E-08
REACTOME_CELL_DEATH_SIGNALLING_VIA_NRAGE_NRIF_AND_NADE	1.39E-11	8.39E-11	1.49E-08
BIOCARTA_EGF_PATHWAY	1.41E-11	8.51E-11	1.52E-08
REACTOME_RESPONSE_TO_ELEVATED_PLATELET_CYTOSOLIC_CA2_	2.61E-11	1.56E-10	2.81E-08
KEGG_PROTEASOME	9.19E-11	5.47E-10	9.89E-08
KEGG_NEUROTROPHIN_SIGNALING_PATHWAY	1.23E-10	7.26E-10	1.32E-07
KEGG_MAPK_SIGNALING_PATHWAY	1.24E-10	7.31E-10	1.34E-07
KEGG_GLYCOSPHINGOLIPID_BIOSYNTHESIS_GANGLIO_SERIES	1.54E-10	8.99E-10	1.65E-07
BIOCARTA_CYTOKINE_PATHWAY	1.12E-09	6.50E-09	1.20E-06
REACTOME_RAP1_SIGNALLING	1.21E-09	7.01E-09	1.30E-06
REACTOME_SIGNALING_BY_FGFR1_FUSION_MUTANTS	1.61E-09	9.29E-09	1.74E-06
REACTOME_G_ALPHA_Q_SIGNALLING_EVENTS	1.67E-09	9.57E-09	1.80E-06
BIOCARTA_TPO_PATHWAY	4.58E-09	2.61E-08	4.93E-06
REACTOME_CDK_MEDIATED_PHOSPHORYLATION_AND_REMOVAL_OF_CDC6	5.97E-09	3.39E-08	6.43E-06
REACTOME_DOWNSTREAM_SIGNALING_EVENTS_OF_B_CELL_RECEPTOR_BCR	6.60E-09	3.72E-08	7.11E-06
REACTOME_REGULATION_OF_ORNITHINE_DECARBOXYLASE_ODC	8.03E-09	4.50E-08	8.64E-06
KEGG_VEGF_SIGNALING_PATHWAY	8.16E-09	4.55E-08	8.79E-06
REACTOME_AUTODEGRADATION_OF_THE_E3_UBIQUITIN_LIGASE_COP1	9.12E-09	5.06E-08	9.82E-06
BIOCARTA_GLEEVEC_PATHWAY	1.55E-08	8.57E-08	1.67E-05
KEGG_GLYCOSAMINOGLYCAN_BIOSYNTHESIS_CHONDROITIN_SULFATE	1.85E-08	1.02E-07	2.00E-05
REACTOME_AMINO_ACID_AND_OLIGOPEPTIDE_SLC_TRANSPORTERS	2.48E-08	1.35E-07	2.67E-05
REACTOME_SCF_BETA_TRCP_MEDIATED_DEGRADATION_OF_EMI1	2.49E-08	1.36E-07	2.68E-05
REACTOME_PRE_NOTCH_PROCESSING_IN_GOLGI	3.07E-08	1.66E-07	3.30E-05
BIOCARTA_BIOPEPTIDES_PATHWAY	3.25E-08	1.75E-07	3.50E-05
REACTOME_P53_INDEPENDENT_G1_S_DNA_DAMAGE_CHECKPOINT	3.69E-08	1.97E-07	3.97E-05
REACTOME_SIGNALING_BY_FGFR1_MUTANTS	6.01E-08	3.21E-07	6.48E-05
REACTOME_DESTABILIZATION_OF_MRNA_BY_AUF1_HNRNP_D0	6.30E-08	3.34E-07	6.79E-05
KEGG_PATHWAYS_IN_CANCER	6.76E-08	3.57E-07	7.28E-05
BIOCARTA_INFLAM_PATHWAY	8.14E-08	4.28E-07	8.77E-05
REACTOME_EARLY_PHASE_OF_HIV_LIFE_CYCLE	1.58E-07	8.24E-07	0.000169752
REACTOME_CDT1_ASSOCIATION_WITH_THE_CDC6_ORC_ORIGIN_COMPLEX	2.26E-07	1.18E-06	0.000243271
REACTOME_OTHER_SEMAPHORIN_INTERACTIONS	2.48E-07	1.28E-06	0.000266823
REACTOME_GASTRIN_CREB_SIGNALLING_PATHWAY_VIA_PKC_AND_MAPK	2.52E-07	1.30E-06	0.000271475
REACTOME_AMINO_ACID_TRANSPORT_ACROSS_THE_PLASMA_MEMBRANE	2.79E-07	1.43E-06	0.000300113
REACTOME_APOPTOSIS	3.51E-07	1.79E-06	0.000378135
REACTOME_INTRINSIC_PATHWAY_FOR_APOPTOSIS	4.23E-07	2.15E-06	0.000455895
BIOCARTA_FREE_PATHWAY	5.18E-07	2.62E-06	0.000557378
BIOCARTA_HIVNEF_PATHWAY	5.56E-07	2.80E-06	0.000598729
REACTOME_ACTIVATED_TLR4_SIGNALLING	6.61E-07	3.31E-06	0.00071243
REACTOME_CREATION_OF_C4_AND_C2_ACTIVATORS	6.88E-07	3.43E-06	0.000740918
REACTOME_PURINE_CATABOLISM	7.15E-07	3.55E-06	0.000769575
REACTOME_P53_DEPENDENT_G1_DNA_DAMAGE_RESPONSE	8.05E-07	3.98E-06	0.0008669
BIOCARTA_GSK3_PATHWAY	9.64E-07	4.73E-06	0.00103875
REACTOME_REGULATION_OF_APOPTOSIS	9.66E-07	4.73E-06	0.00103998
REACTOME_SCFSKP2_MEDIATED_DEGRADATION_OF_P27_P21	9.72E-07	4.74E-06	0.001046741
BIOCARTA_MCALPAIN_PATHWAY	1.31E-06	6.35E-06	0.001408973
REACTOME_AUTODEGRADATION_OF_CDH1_BY_CDH1_APC_C	1.60E-06	7.72E-06	0.001722029
KEGG_LONG_TERM_DEPRESSION	1.61E-06	7.75E-06	0.001735079
REACTOME_TRANSPORT_OF_ORGANIC_ANIONS	1.71E-06	8.20E-06	0.00184402
REACTOME_P75_NTR_RECEPTOR_MEDIATED_SIGNALLING	3.30E-06	1.57E-05	0.003549043
REACTOME_DEGRADATION_OF_THE_EXTRACELLULAR_MATRIX	3.78E-06	1.80E-05	0.004075026
REACTOME_EFFECTS_OF_PIP2_HYDROLYSIS	3.87E-06	1.83E-05	0.004164874
KEGG_COLORECTAL_CANCER	5.26E-06	2.47E-05	0.0056604
REACTOME_APOBEC3G_MEDIATED_RESISTANCE_TO_HIV1_INFECTION	7.49E-06	3.51E-05	0.008071298
REACTOME_GRB2_SOS_PROVIDES_LINKAGE_TO_MAPK_SIGNALING_FOR_INTERGRINS_	1.28E-05	5.95E-05	0.013736871
BIOCARTA_IL6_PATHWAY	1.59E-05	7.38E-05	0.017125942
KEGG_ENDOCYTOSIS	1.75E-05	8.10E-05	0.018877715
REACTOME_APC_C_CDH1_MEDIATED_DEGRADATION_OF_CDC20_AND_OTHER_APC_C_CDH1_TARGETED_PROTEINS_IN_LATE_MITOSIS_EARLY_G1	2.94E-05	0.000135524	0.031712662
REACTOME_SIGNALING_BY_WNT	3.12E-05	0.00014308	0.033623757
BIOCARTA_FAS_PATHWAY	3.31E-05	0.00015083	0.035595874
REACTOME_ASSEMBLY_OF_THE_PRE_REPLICATIVE_COMPLEX	3.39E-05	0.000153996	0.036497008
REACTOME_EXTRINSIC_PATHWAY_FOR_APOPTOSIS	3.77E-05	0.000170674	0.040620338
KEGG_SULFUR_METABOLISM	3.80E-05	0.000171388	0.04096172
BIOCARTA_TNFR1_PATHWAY	4.25E-05	0.000190784	0.045788214
REACTOME_ORC1_REMOVAL_FROM_CHROMATIN	5.35E-05	0.000239276	0.057665554
REACTOME_CYCLIN_E_ASSOCIATED_EVENTS_DURING_G1_S_TRANSITION_	5.65E-05	0.000251375	0.060832667
REACTOME_APC_C_CDC20_MEDIATED_DEGRADATION_OF_MITOTIC_PROTEINS	7.32E-05	0.000324309	0.078807163
REACTOME_TRANSPORT_OF_VITAMINS_NUCLEOSIDES_AND_RELATED_MOLECULES	0.000126993	0.000560539	0.136771504
REACTOME_NEF_MEDIATED_DOWNREGULATION_OF_MHC_CLASS_I_COMPLEX_CELL_SURFACE_EXPRESSION	0.000139385	0.000612726	0.150117841
BIOCARTA_RANKL_PATHWAY	0.000149616	0.000655024	0.161135968
KEGG_INOSITOL_PHOSPHATE_METABOLISM	0.000150246	0.00065512	0.16181467
BIOCARTA_FMLP_PATHWAY	0.0002326	0.001010121	0.250509915
REACTOME_PROSTANOID_LIGAND_RECEPTORS	0.000235567	0.001018897	0.253705317
REACTOME_SIGNALING_BY_FGFR_MUTANTS	0.000266075	0.00114625	0.286562513
REACTOME_CHONDROITIN_SULFATE_DERMATAN_SULFATE_METABOLISM	0.0003085	0.001323721	0.332254065
REACTOME_BASIGIN_INTERACTIONS	0.000331561	0.00141703	0.357091643
KEGG_GLYCOSPHINGOLIPID_BIOSYNTHESIS_GLOBO_SERIES	0.000347298	0.001478417	0.374039513
BIOCARTA_PML_PATHWAY	0.000383448	0.001625878	0.41297306
REACTOME_P130CAS_LINKAGE_TO_MAPK_SIGNALING_FOR_INTEGRINS	0.000409394	0.001729089	0.440917818
REACTOME_GAP_JUNCTION_DEGRADATION	0.000425447	0.00178987	0.45820678
REACTOME_NITRIC_OXIDE_STIMULATES_GUANYLATE_CYCLASE	0.000453011	0.001898416	0.48789297
KEGG_NOTCH_SIGNALING_PATHWAY	0.000497636	0.00207734	0.535953708
BIOCARTA_ERYTH_PATHWAY	0.000549079	0.002283235	0.59135784
KEGG_VIBRIO_CHOLERAE_INFECTION	0.000561568	0.002326186	0.604808235
BIOCARTA_PARKIN_PATHWAY	0.000604629	0.002494962	0.651185035
REACTOME_REGULATION_OF_MITOTIC_CELL_CYCLE	0.000656679	0.002699402	0.707243255
REACTOME_METABOLISM_OF_AMINO_ACIDS_AND_DERIVATIVES	0.000690203	0.002826422	0.743349087
KEGG_OTHER_GLYCAN_DEGRADATION	0.000746982	0.003047347	0.80449966
REACTOME_REGULATION_OF_MRNA_STABILITY_BY_PROTEINS_THAT_BIND_AU_RICH_ELEMENTS	0.000770254	0.003130427	0.829563118
BIOCARTA_CBL_PATHWAY	0.000836308	0.003386106	0.900704184
KEGG_GLUTATHIONE_METABOLISM	0.000908876	0.00366614	0.978859407
BIOCARTA_41BB_PATHWAY	0.991187186	1	1
BIOCARTA_ACE2_PATHWAY	0.253842324	0.774470772	1
BIOCARTA_ACH_PATHWAY	0.823149245	1	1
BIOCARTA_ACTINY_PATHWAY	0.624118248	1	1
BIOCARTA_AGPCR_PATHWAY	0.916968122	1	1
BIOCARTA_AGR_PATHWAY	0.997448075	1	1
BIOCARTA_AHSP_PATHWAY	0.974869399	1	1
BIOCARTA_AKAP13_PATHWAY	0.971216717	1	1
BIOCARTA_AKAP95_PATHWAY	0.986956773	1	1
BIOCARTA_AKAPCENTROSOME_PATHWAY	0.990547872	1	1
BIOCARTA_AKT_PATHWAY	0.970127337	1	1
BIOCARTA_ALK_PATHWAY	0.983047636	1	1
BIOCARTA_AMI_PATHWAY	0.499283907	1	1
BIOCARTA_ARENRF2_PATHWAY	0.986139714	1	1
BIOCARTA_ARF_PATHWAY	0.867297968	1	1
BIOCARTA_AT1R_PATHWAY	0.954871657	1	1
BIOCARTA_ATM_PATHWAY	0.998241661	1	1
BIOCARTA_ATRBRCA_PATHWAY	0.994615333	1	1
BIOCARTA_BAD_PATHWAY	0.954686801	1	1
BIOCARTA_BARRESTIN_PATHWAY	0.896960352	1	1
BIOCARTA_BARRESTIN_SRC_PATHWAY	0.293690773	0.881072319	1
BIOCARTA_BARR_MAPK_PATHWAY	0.947181978	1	1
BIOCARTA_BCELLSURVIVAL_PATHWAY	0.991699755	1	1
BIOCARTA_CACAM_PATHWAY	0.236740757	0.730572478	1
BIOCARTA_CALCINEURIN_PATHWAY	0.982661262	1	1
BIOCARTA_CARDIACEGF_PATHWAY	0.564397707	1	1
BIOCARTA_CARM1_PATHWAY	0.942103423	1	1
BIOCARTA_CARM_ER_PATHWAY	0.99211782	1	1
BIOCARTA_CCR3_PATHWAY	0.97324726	1	1
BIOCARTA_CD40_PATHWAY	0.414516756	1	1
BIOCARTA_CDC42RAC_PATHWAY	0.285520417	0.861359912	1
BIOCARTA_CDK5_PATHWAY	0.980591503	1	1
BIOCARTA_CDMAC_PATHWAY	0.902372105	1	1
BIOCARTA_CELL2CELL_PATHWAY	0.966092931	1	1
BIOCARTA_CELLCYCLE_PATHWAY	0.997079872	1	1
BIOCARTA_CERAMIDE_PATHWAY	0.999114997	1	1
BIOCARTA_CFTR_PATHWAY	0.980986033	1	1
BIOCARTA_CHREBP2_PATHWAY	0.999943714	1	1
BIOCARTA_CK1_PATHWAY	0.989550743	1	1
BIOCARTA_CREB_PATHWAY	0.932372814	1	1
BIOCARTA_CTCF_PATHWAY	0.346463585	1	1
BIOCARTA_CXCR4_PATHWAY	0.991441	1	1
BIOCARTA_DEATH_PATHWAY	0.261188203	0.794631905	1
BIOCARTA_DREAM_PATHWAY	0.985998468	1	1
BIOCARTA_ECM_PATHWAY	0.992998176	1	1
BIOCARTA_EDG1_PATHWAY	0.978741478	1	1
BIOCARTA_EGFR_SMRTE_PATHWAY	0.911657061	1	1
BIOCARTA_EIF2_PATHWAY	0.798574746	1	1
BIOCARTA_EIF4_PATHWAY	0.998072396	1	1
BIOCARTA_EIF_PATHWAY	0.997301952	1	1
BIOCARTA_EPONFKB_PATHWAY	0.173137971	0.554969031	1
BIOCARTA_EPO_PATHWAY	0.508815912	1	1
BIOCARTA_ERK5_PATHWAY	0.828668832	1	1
BIOCARTA_ERK_PATHWAY	0.980098027	1	1
BIOCARTA_ETC_PATHWAY	0.985119085	1	1
BIOCARTA_ETS_PATHWAY	0.040165633	0.14323969	1
BIOCARTA_EXTRINSIC_PATHWAY	0.86824882	1	1
BIOCARTA_FEEDER_PATHWAY	0.058086303	0.203775075	1
BIOCARTA_FIBRINOLYSIS_PATHWAY	0.001320617	0.005307105	1
BIOCARTA_G1_PATHWAY	0.994770453	1	1
BIOCARTA_G2_PATHWAY	0.999219171	1	1
BIOCARTA_GABA_PATHWAY	0.881642389	1	1
BIOCARTA_GATA3_PATHWAY	0.985418404	1	1
BIOCARTA_GCR_PATHWAY	0.986264382	1	1
BIOCARTA_GH_PATHWAY	0.817347914	1	1
BIOCARTA_GLYCOLYSIS_PATHWAY	0.981180149	1	1
BIOCARTA_GPCR_PATHWAY	0.999197387	1	1
BIOCARTA_HCMV_PATHWAY	0.996086415	1	1
BIOCARTA_HDAC_PATHWAY	0.94436775	1	1
BIOCARTA_HER2_PATHWAY	0.981592755	1	1
BIOCARTA_HIF_PATHWAY	0.991699755	1	1
BIOCARTA_HSP27_PATHWAY	0.509239753	1	1
BIOCARTA_IGF1MTOR_PATHWAY	0.997148871	1	1
BIOCARTA_IGF1R_PATHWAY	0.991944491	1	1
BIOCARTA_IGF1_PATHWAY	0.95215995	1	1
BIOCARTA_IL1R_PATHWAY	0.901974172	1	1
BIOCARTA_IL3_PATHWAY	0.066115023	0.230309157	1
BIOCARTA_IL5_PATHWAY	0.13673922	0.444918852	1
BIOCARTA_INSULIN_PATHWAY	0.975368244	1	1
BIOCARTA_INTEGRIN_PATHWAY	0.999023698	1	1
BIOCARTA_INTRINSIC_PATHWAY	0.52379927	1	1
BIOCARTA_KERATINOCYTE_PATHWAY	0.918737687	1	1
BIOCARTA_KREB_PATHWAY	0.976387414	1	1
BIOCARTA_LEPTIN_PATHWAY	0.96699796	1	1
BIOCARTA_LONGEVITY_PATHWAY	0.194200672	0.6133552	1
BIOCARTA_MAL_PATHWAY	0.980348497	1	1
BIOCARTA_MAPK_PATHWAY	0.01949352	0.071409935	1
BIOCARTA_MCM_PATHWAY	0.994741769	1	1
BIOCARTA_MEF2D_PATHWAY	0.98860979	1	1
BIOCARTA_MET_PATHWAY	0.659521141	1	1
BIOCARTA_MITOCHONDRIA_PATHWAY	0.609703179	1	1
BIOCARTA_MPR_PATHWAY	0.909761359	1	1
BIOCARTA_MTA3_PATHWAY	0.996995936	1	1
BIOCARTA_MTOR_PATHWAY	0.998987803	1	1
BIOCARTA_MYOSIN_PATHWAY	0.995327907	1	1
BIOCARTA_NDKDYNAMIN_PATHWAY	0.994741769	1	1
BIOCARTA_NEUROTRANSMITTERS_PATHWAY	0.125892512	0.414636807	1
BIOCARTA_NFAT_PATHWAY	0.997305104	1	1
BIOCARTA_NFKB_PATHWAY	0.519177484	1	1
BIOCARTA_NGF_PATHWAY	0.95190257	1	1
BIOCARTA_NO1_PATHWAY	0.976748445	1	1
BIOCARTA_NOS1_PATHWAY	0.995419713	1	1
BIOCARTA_NTHI_PATHWAY	0.033929323	0.122623761	1
BIOCARTA_NUCLEARRS_PATHWAY	0.850696121	1	1
BIOCARTA_P27_PATHWAY	0.989758491	1	1
BIOCARTA_P35ALZHEIMERS_PATHWAY	0.987217918	1	1
BIOCARTA_P38MAPK_PATHWAY	0.001332359	0.005334388	1
BIOCARTA_P53HYPOXIA_PATHWAY	0.990863105	1	1
BIOCARTA_P53_PATHWAY	0.996346188	1	1
BIOCARTA_PAR1_PATHWAY	0.998527839	1	1
BIOCARTA_PGC1A_PATHWAY	0.726760376	1	1
BIOCARTA_PITX2_PATHWAY	0.988090145	1	1
BIOCARTA_PLATELETAPP_PATHWAY	0.005238464	0.020077673	1
BIOCARTA_PLCE_PATHWAY	0.97757882	1	1
BIOCARTA_PPARA_PATHWAY	0.98623184	1	1
BIOCARTA_PROTEASOME_PATHWAY	0.999634343	1	1
BIOCARTA_PS1_PATHWAY	0.970838368	1	1
BIOCARTA_PTC1_PATHWAY	0.984342571	1	1
BIOCARTA_PTEN_PATHWAY	0.754494155	1	1
BIOCARTA_PYK2_PATHWAY	0.986479541	1	1
BIOCARTA_RAB_PATHWAY	0.809527328	1	1
BIOCARTA_RACCYCD_PATHWAY	0.998796217	1	1
BIOCARTA_RANMS_PATHWAY	0.986417796	1	1
BIOCARTA_RARRXR_PATHWAY	0.974788316	1	1
BIOCARTA_RAS_PATHWAY	0.996965987	1	1
BIOCARTA_RB_PATHWAY	0.987088028	1	1
BIOCARTA_RELA_PATHWAY	0.828776806	1	1
BIOCARTA_RHO_PATHWAY	0.020966481	0.076545424	1
BIOCARTA_RNA_PATHWAY	0.787357787	1	1
BIOCARTA_SALMONELLA_PATHWAY	0.227219492	0.709319979	1
BIOCARTA_SARS_PATHWAY	0.979355796	1	1
BIOCARTA_SHH_PATHWAY	0.986279485	1	1
BIOCARTA_SKP2E2F_PATHWAY	0.978037574	1	1
BIOCARTA_SODD_PATHWAY	0.117108916	0.39048391	1
BIOCARTA_SPPA_PATHWAY	0.011129687	0.041765412	1
BIOCARTA_SPRY_PATHWAY	0.956786629	1	1
BIOCARTA_SRCRPTP_PATHWAY	0.945634841	1	1
BIOCARTA_STRESS_PATHWAY	0.987938197	1	1
BIOCARTA_TALL1_PATHWAY	0.003075962	0.012090552	1
BIOCARTA_TEL_PATHWAY	0.989640701	1	1
BIOCARTA_TFF_PATHWAY	0.983862862	1	1
BIOCARTA_TGFB_PATHWAY	0.98673552	1	1
BIOCARTA_TID_PATHWAY	0.023583548	0.085809057	1
BIOCARTA_TNFR2_PATHWAY	0.078922354	0.270698646	1
BIOCARTA_TRKA_PATHWAY	0.850976666	1	1
BIOCARTA_UCALPAIN_PATHWAY	0.959407343	1	1
BIOCARTA_VDR_PATHWAY	0.979567322	1	1
BIOCARTA_VEGF_PATHWAY	0.998826374	1	1
BIOCARTA_VIP_PATHWAY	0.997946002	1	1
BIOCARTA_VITCB_PATHWAY	0.452311555	1	1
BIOCARTA_WNT_PATHWAY	0.999053209	1	1
KEGG_ABC_TRANSPORTERS	0.026823454	0.097268889	1
KEGG_ACUTE_MYELOID_LEUKEMIA	0.294849913	0.882092656	1
KEGG_ADHERENS_JUNCTION	0.042891568	0.152456167	1
KEGG_ADIPOCYTOKINE_SIGNALING_PATHWAY	0.002745758	0.010832164	1
KEGG_ALANINE_ASPARTATE_AND_GLUTAMATE_METABOLISM	0.214153153	0.670473679	1
KEGG_ALDOSTERONE_REGULATED_SODIUM_REABSORPTION	0.793675031	1	1
KEGG_ALPHA_LINOLENIC_ACID_METABOLISM	0.977578819	1	1
KEGG_ALZHEIMERS_DISEASE	0.99994093	1	1
KEGG_AMINOACYL_TRNA_BIOSYNTHESIS	0.999530236	1	1
KEGG_AMINO_SUGAR_AND_NUCLEOTIDE_SUGAR_METABOLISM	0.403777888	1	1
KEGG_AMYOTROPHIC_LATERAL_SCLEROSIS_ALS	0.147692664	0.476242513	1
KEGG_APOPTOSIS	0.121770958	0.403530222	1
KEGG_ARACHIDONIC_ACID_METABOLISM	0.004743266	0.018244633	1
KEGG_ARGININE_AND_PROLINE_METABOLISM	0.408420444	1	1
KEGG_ARRHYTHMOGENIC_RIGHT_VENTRICULAR_CARDIOMYOPATHY_ARVC	0.981412694	1	1
KEGG_ASCORBATE_AND_ALDARATE_METABOLISM	0.914378055	1	1
KEGG_AXON_GUIDANCE	0.246574588	0.758745233	1
KEGG_BASAL_CELL_CARCINOMA	0.976283365	1	1
KEGG_BASAL_TRANSCRIPTION_FACTORS	0.999463342	1	1
KEGG_BASE_EXCISION_REPAIR	0.999563812	1	1
KEGG_BETA_ALANINE_METABOLISM	0.979263804	1	1
KEGG_BIOSYNTHESIS_OF_UNSATURATED_FATTY_ACIDS	0.990813715	1	1
KEGG_BLADDER_CANCER	0.982881804	1	1
KEGG_BUTANOATE_METABOLISM	0.998194465	1	1
KEGG_CALCIUM_SIGNALING_PATHWAY	0.121324472	0.403291531	1
KEGG_CARDIAC_MUSCLE_CONTRACTION	0.998642041	1	1
KEGG_CELL_CYCLE	0.999999997	1	1
KEGG_CHRONIC_MYELOID_LEUKEMIA	0.60001105	1	1
KEGG_CIRCADIAN_RHYTHM_MAMMAL	0.950173794	1	1
KEGG_CITRATE_CYCLE_TCA_CYCLE	0.999764565	1	1
KEGG_CYSTEINE_AND_METHIONINE_METABOLISM	0.659832654	1	1
KEGG_DILATED_CARDIOMYOPATHY	0.755010813	1	1
KEGG_DNA_REPLICATION	0.999438353	1	1
KEGG_DORSO_VENTRAL_AXIS_FORMATION	0.150116784	0.482614258	1
KEGG_DRUG_METABOLISM_CYTOCHROME_P450	0.943175683	1	1
KEGG_DRUG_METABOLISM_OTHER_ENZYMES	0.804406231	1	1
KEGG_ECM_RECEPTOR_INTERACTION	0.610100442	1	1
KEGG_ENDOMETRIAL_CANCER	0.919714928	1	1
KEGG_ERBB_SIGNALING_PATHWAY	0.092677063	0.312894035	1
KEGG_ETHER_LIPID_METABOLISM	0.888307628	1	1
KEGG_FATTY_ACID_METABOLISM	0.999091475	1	1
KEGG_FOCAL_ADHESION	0.003424703	0.013412381	1
KEGG_FOLATE_BIOSYNTHESIS	0.915834828	1	1
KEGG_FRUCTOSE_AND_MANNOSE_METABOLISM	0.950421951	1	1
KEGG_GALACTOSE_METABOLISM	0.499027149	1	1
KEGG_GAP_JUNCTION	0.821469498	1	1
KEGG_GLIOMA	0.011774159	0.044030448	1
KEGG_GLYCEROLIPID_METABOLISM	0.996783584	1	1
KEGG_GLYCEROPHOSPHOLIPID_METABOLISM	0.999727923	1	1
KEGG_GLYCINE_SERINE_AND_THREONINE_METABOLISM	0.999374167	1	1
KEGG_GLYCOLYSIS_GLUCONEOGENESIS	0.995934811	1	1
KEGG_GLYCOSAMINOGLYCAN_BIOSYNTHESIS_HEPARAN_SULFATE	0.969760458	1	1
KEGG_GLYCOSAMINOGLYCAN_BIOSYNTHESIS_KERATAN_SULFATE	0.726688594	1	1
KEGG_GLYCOSAMINOGLYCAN_DEGRADATION	0.638896712	1	1
KEGG_GLYCOSPHINGOLIPID_BIOSYNTHESIS_LACTO_AND_NEOLACTO_SERIES	0.700003278	1	1
KEGG_GLYCOSYLPHOSPHATIDYLINOSITOL_GPI_ANCHOR_BIOSYNTHESIS	0.998672388	1	1
KEGG_GLYOXYLATE_AND_DICARBOXYLATE_METABOLISM	0.950085565	1	1
KEGG_GNRH_SIGNALING_PATHWAY	0.98306185	1	1
KEGG_HEDGEHOG_SIGNALING_PATHWAY	0.9998621	1	1
KEGG_HISTIDINE_METABOLISM	0.729326487	1	1
KEGG_HOMOLOGOUS_RECOMBINATION	0.997359616	1	1
KEGG_HUNTINGTONS_DISEASE	0.999620378	1	1
KEGG_HYPERTROPHIC_CARDIOMYOPATHY_HCM	0.976715044	1	1
KEGG_INSULIN_SIGNALING_PATHWAY	0.994587617	1	1
KEGG_LIMONENE_AND_PINENE_DEGRADATION	0.898263993	1	1
KEGG_LINOLEIC_ACID_METABOLISM	0.991863728	1	1
KEGG_LONG_TERM_POTENTIATION	0.990497499	1	1
KEGG_LYSINE_DEGRADATION	0.999914735	1	1
KEGG_MATURITY_ONSET_DIABETES_OF_THE_YOUNG	0.978707359	1	1
KEGG_MELANOGENESIS	0.883586951	1	1
KEGG_MELANOMA	0.984546173	1	1
KEGG_METABOLISM_OF_XENOBIOTICS_BY_CYTOCHROME_P450	0.706006187	1	1
KEGG_MISMATCH_REPAIR	0.996857091	1	1
KEGG_MTOR_SIGNALING_PATHWAY	0.982595472	1	1
KEGG_NICOTINATE_AND_NICOTINAMIDE_METABOLISM	0.253744384	0.774470772	1
KEGG_NITROGEN_METABOLISM	0.991022488	1	1
KEGG_NON_HOMOLOGOUS_END_JOINING	0.992259272	1	1
KEGG_NON_SMALL_CELL_LUNG_CANCER	0.049055713	0.173792773	1
KEGG_NUCLEOTIDE_EXCISION_REPAIR	0.999946702	1	1
KEGG_N_GLYCAN_BIOSYNTHESIS	0.998357495	1	1
KEGG_OLFACTORY_TRANSDUCTION	0.400260307	1	1
KEGG_ONE_CARBON_POOL_BY_FOLATE	0.989102994	1	1
KEGG_OOCYTE_MEIOSIS	0.995397746	1	1
KEGG_OXIDATIVE_PHOSPHORYLATION	0.999996911	1	1
KEGG_O_GLYCAN_BIOSYNTHESIS	0.615236649	1	1
KEGG_P53_SIGNALING_PATHWAY	0.971002537	1	1
KEGG_PANTOTHENATE_AND_COA_BIOSYNTHESIS	0.036313359	0.130070663	1
KEGG_PARKINSONS_DISEASE	0.999914016	1	1
KEGG_PENTOSE_AND_GLUCURONATE_INTERCONVERSIONS	0.944200472	1	1
KEGG_PENTOSE_PHOSPHATE_PATHWAY	0.997678134	1	1
KEGG_PEROXISOME	0.994102845	1	1
KEGG_PHENYLALANINE_METABOLISM	0.002204092	0.008727232	1
KEGG_PHOSPHATIDYLINOSITOL_SIGNALING_SYSTEM	0.005627063	0.02149059	1
KEGG_PORPHYRIN_AND_CHLOROPHYLL_METABOLISM	0.974634806	1	1
KEGG_PPAR_SIGNALING_PATHWAY	0.985500955	1	1
KEGG_PRIMARY_BILE_ACID_BIOSYNTHESIS	0.927810815	1	1
KEGG_PRION_DISEASES	0.549252414	1	1
KEGG_PROGESTERONE_MEDIATED_OOCYTE_MATURATION	0.948235863	1	1
KEGG_PROPANOATE_METABOLISM	0.997723547	1	1
KEGG_PROSTATE_CANCER	0.998822281	1	1
KEGG_PROTEIN_EXPORT	0.998926673	1	1
KEGG_PROXIMAL_TUBULE_BICARBONATE_RECLAMATION	0.997025156	1	1
KEGG_PURINE_METABOLISM	0.99932739	1	1
KEGG_PYRIMIDINE_METABOLISM	0.999989228	1	1
KEGG_PYRUVATE_METABOLISM	0.996822393	1	1
KEGG_REGULATION_OF_AUTOPHAGY	0.997599888	1	1
KEGG_RENAL_CELL_CARCINOMA	0.993461285	1	1
KEGG_RENIN_ANGIOTENSIN_SYSTEM	0.909987919	1	1
KEGG_RETINOL_METABOLISM	0.998554154	1	1
KEGG_RIBOFLAVIN_METABOLISM	0.926499539	1	1
KEGG_RIBOSOME	0.999998716	1	1
KEGG_RNA_DEGRADATION	0.999995568	1	1
KEGG_RNA_POLYMERASE	0.999304337	1	1
KEGG_SELENOAMINO_ACID_METABOLISM	0.996448252	1	1
KEGG_SMALL_CELL_LUNG_CANCER	0.808924643	1	1
KEGG_SNARE_INTERACTIONS_IN_VESICULAR_TRANSPORT	0.992966284	1	1
KEGG_SPHINGOLIPID_METABOLISM	0.948737269	1	1
KEGG_SPLICEOSOME	0.999998483	1	1
KEGG_STARCH_AND_SUCROSE_METABOLISM	0.707098738	1	1
KEGG_STEROID_BIOSYNTHESIS	0.992922313	1	1
KEGG_STEROID_HORMONE_BIOSYNTHESIS	0.618166051	1	1
KEGG_TASTE_TRANSDUCTION	0.132335456	0.43452831	1
KEGG_TAURINE_AND_HYPOTAURINE_METABOLISM	0.953029944	1	1
KEGG_TERPENOID_BACKBONE_BIOSYNTHESIS	0.99178216	1	1
KEGG_TGF_BETA_SIGNALING_PATHWAY	0.997425933	1	1
KEGG_THYROID_CANCER	0.991822589	1	1
KEGG_TIGHT_JUNCTION	0.207546769	0.651684752	1
KEGG_TYPE_II_DIABETES_MELLITUS	0.017333021	0.063712162	1
KEGG_TYROSINE_METABOLISM	0.431761398	1	1
KEGG_UBIQUITIN_MEDIATED_PROTEOLYSIS	0.995830922	1	1
KEGG_VALINE_LEUCINE_AND_ISOLEUCINE_BIOSYNTHESIS	0.178418331	0.568510482	1
KEGG_VALINE_LEUCINE_AND_ISOLEUCINE_DEGRADATION	0.382796712	1	1
KEGG_VASCULAR_SMOOTH_MUSCLE_CONTRACTION	0.87901903	1	1
KEGG_VASOPRESSIN_REGULATED_WATER_REABSORPTION	0.091652605	0.311387556	1
KEGG_WNT_SIGNALING_PATHWAY	0.006318964	0.023963115	1
REACTOME_3_UTR_MEDIATED_TRANSLATIONAL_REGULATION	0.999999951	1	1
REACTOME_ABACAVIR_TRANSPORT_AND_METABOLISM	0.955019552	1	1
REACTOME_ABCA_TRANSPORTERS_IN_LIPID_HOMEOSTASIS	0.968023351	1	1
REACTOME_ABC_FAMILY_PROTEINS_MEDIATED_TRANSPORT	0.995812292	1	1
REACTOME_ABORTIVE_ELONGATION_OF_HIV1_TRANSCRIPT_IN_THE_ABSENCE_OF_TAT	0.99746469	1	1
REACTOME_ACETYLCHOLINE_BINDING_AND_DOWNSTREAM_EVENTS	0.89513352	1	1
REACTOME_ACETYLCHOLINE_NEUROTRANSMITTER_RELEASE_CYCLE	0.912128121	1	1
REACTOME_ACTIVATED_AMPK_STIMULATES_FATTY_ACID_OXIDATION_IN_MUSCLE	0.983436022	1	1
REACTOME_ACTIVATED_NOTCH1_TRANSMITS_SIGNAL_TO_THE_NUCLEUS	0.826451437	1	1
REACTOME_ACTIVATED_POINT_MUTANTS_OF_FGFR2	0.938885184	1	1
REACTOME_ACTIVATED_TAK1_MEDIATES_P38_MAPK_ACTIVATION	0.996588445	1	1
REACTOME_ACTIVATION_OF_ATR_IN_RESPONSE_TO_REPLICATION_STRESS	0.999285893	1	1
REACTOME_ACTIVATION_OF_BH3_ONLY_PROTEINS	0.496362756	1	1
REACTOME_ACTIVATION_OF_CHAPERONES_BY_ATF6_ALPHA	0.977110008	1	1
REACTOME_ACTIVATION_OF_CHAPERONE_GENES_BY_ATF6_ALPHA	0.969983115	1	1
REACTOME_ACTIVATION_OF_CHAPERONE_GENES_BY_XBP1S	0.999069482	1	1
REACTOME_ACTIVATION_OF_GENES_BY_ATF4	0.391927902	1	1
REACTOME_ACTIVATION_OF_KAINATE_RECEPTORS_UPON_GLUTAMATE_BINDING	0.696622277	1	1
REACTOME_ACTIVATION_OF_NMDA_RECEPTOR_UPON_GLUTAMATE_BINDING_AND_POSTSYNAPTIC_EVENTS	0.977201961	1	1
REACTOME_ACTIVATION_OF_RAC	0.942052273	1	1
REACTOME_ACTIVATION_OF_THE_AP1_FAMILY_OF_TRANSCRIPTION_FACTORS	0.965571388	1	1
REACTOME_ACTIVATION_OF_THE_MRNA_UPON_BINDING_OF_THE_CAP_BINDING_COMPLEX_AND_EIFS_AND_SUBSEQUENT_BINDING_TO_43S	0.999993696	1	1
REACTOME_ACTIVATION_OF_THE_PRE_REPLICATIVE_COMPLEX	0.998371039	1	1
REACTOME_ACYL_CHAIN_REMODELLING_OF_PC	0.620501021	1	1
REACTOME_ACYL_CHAIN_REMODELLING_OF_PE	0.70424052	1	1
REACTOME_ACYL_CHAIN_REMODELLING_OF_PG	0.925444084	1	1
REACTOME_ACYL_CHAIN_REMODELLING_OF_PI	0.132925763	0.434749141	1
REACTOME_ACYL_CHAIN_REMODELLING_OF_PS	0.954530846	1	1
REACTOME_ADENYLATE_CYCLASE_ACTIVATING_PATHWAY	0.004542563	0.017535269	1
REACTOME_ADENYLATE_CYCLASE_INHIBITORY_PATHWAY	0.069378661	0.240259866	1
REACTOME_ADHERENS_JUNCTIONS_INTERACTIONS	0.872673698	1	1
REACTOME_ADP_SIGNALLING_THROUGH_P2RY1	0.992474751	1	1
REACTOME_ADP_SIGNALLING_THROUGH_P2RY12	0.983052948	1	1
REACTOME_ADVANCED_GLYCOSYLATION_ENDPRODUCT_RECEPTOR_SIGNALING	0.918504205	1	1
REACTOME_AKT_PHOSPHORYLATES_TARGETS_IN_THE_CYTOSOL	0.944756473	1	1
REACTOME_ALPHA_LINOLENIC_ACID_ALA_METABOLISM	0.702512879	1	1
REACTOME_AMINE_COMPOUND_SLC_TRANSPORTERS	0.936334047	1	1
REACTOME_AMINE_DERIVED_HORMONES	0.80727572	1	1
REACTOME_AMINE_LIGAND_BINDING_RECEPTORS	0.700552321	1	1
REACTOME_AMINO_ACID_SYNTHESIS_AND_INTERCONVERSION_TRANSAMINATION	0.982895013	1	1
REACTOME_AMYLOIDS	0.199748555	0.629032729	1
REACTOME_ANDROGEN_BIOSYNTHESIS	0.546528866	1	1
REACTOME_ANTIGEN_PROCESSING_UBIQUITINATION_PROTEASOME_DEGRADATION	0.468623372	1	1
REACTOME_APC_CDC20_MEDIATED_DEGRADATION_OF_NEK2A	0.995836901	1	1
REACTOME_APC_C_CDC20_MEDIATED_DEGRADATION_OF_CYCLIN_B	0.9939189	1	1
REACTOME_APOPTOSIS_INDUCED_DNA_FRAGMENTATION	0.978707359	1	1
REACTOME_APOPTOTIC_CLEAVAGE_OF_CELLULAR_PROTEINS	0.999813483	1	1
REACTOME_APOPTOTIC_CLEAVAGE_OF_CELL_ADHESION_PROTEINS	0.973800609	1	1
REACTOME_APOPTOTIC_EXECUTION_PHASE	0.999975704	1	1
REACTOME_AQUAPORIN_MEDIATED_TRANSPORT	0.768564699	1	1
REACTOME_ARMS_MEDIATED_ACTIVATION	0.996124646	1	1
REACTOME_ASPARAGINE_N_LINKED_GLYCOSYLATION	0.996642613	1	1
REACTOME_ASSOCIATION_OF_LICENSING_FACTORS_WITH_THE_PRE_REPLICATIVE_COMPLEX	0.987724117	1	1
REACTOME_ASSOCIATION_OF_TRIC_CCT_WITH_TARGET_PROTEINS_DURING_BIOSYNTHESIS	0.999391955	1	1
REACTOME_AXON_GUIDANCE	0.095102272	0.320078584	1
REACTOME_A_TETRASACCHARIDE_LINKER_SEQUENCE_IS_REQUIRED_FOR_GAG_SYNTHESIS	0.873807786	1	1
REACTOME_BASE_EXCISION_REPAIR	0.993615452	1	1
REACTOME_BASE_FREE_SUGAR_PHOSPHATE_REMOVAL_VIA_THE_SINGLE_NUCLEOTIDE_REPLACEMENT_PATHWAY	0.943641246	1	1
REACTOME_BILE_ACID_AND_BILE_SALT_METABOLISM	0.97677574	1	1
REACTOME_BILE_SALT_AND_ORGANIC_ANION_SLC_TRANSPORTERS	0.383282633	1	1
REACTOME_BIOLOGICAL_OXIDATIONS	0.958224461	1	1
REACTOME_BIOSYNTHESIS_OF_THE_N_GLYCAN_PRECURSOR_DOLICHOL_LIPID_LINKED_OLIGOSACCHARIDE_LLO_AND_TRANSFER_TO_A_NASCENT_PROTEIN	0.96952083	1	1
REACTOME_BMAL1_CLOCK_NPAS2_ACTIVATES_CIRCADIAN_EXPRESSION	0.997049509	1	1
REACTOME_BOTULINUM_NEUROTOXICITY	0.992181772	1	1
REACTOME_BRANCHED_CHAIN_AMINO_ACID_CATABOLISM	0.588187782	1	1
REACTOME_CALNEXIN_CALRETICULIN_CYCLE	0.856897255	1	1
REACTOME_CASPASE_MEDIATED_CLEAVAGE_OF_CYTOSKELETAL_PROTEINS	0.987599541	1	1
REACTOME_CA_DEPENDENT_EVENTS	0.651349137	1	1
REACTOME_CDC6_ASSOCIATION_WITH_THE_ORC_ORIGIN_COMPLEX	0.976630902	1	1
REACTOME_CELL_CELL_COMMUNICATION	0.013518375	0.050031923	1
REACTOME_CELL_CELL_JUNCTION_ORGANIZATION	0.994589977	1	1
REACTOME_CELL_CYCLE	0.999942256	1	1
REACTOME_CELL_CYCLE_CHECKPOINTS	0.090943205	0.309955163	1
REACTOME_CELL_CYCLE_MITOTIC	0.999704459	1	1
REACTOME_CELL_EXTRACELLULAR_MATRIX_INTERACTIONS	0.897041887	1	1
REACTOME_CELL_JUNCTION_ORGANIZATION	0.999158903	1	1
REACTOME_CGMP_EFFECTS	0.003799896	0.014774326	1
REACTOME_CHOLESTEROL_BIOSYNTHESIS	0.997843646	1	1
REACTOME_CHROMOSOME_MAINTENANCE	0.999954563	1	1
REACTOME_CHYLOMICRON_MEDIATED_LIPID_TRANSPORT	0.993840285	1	1
REACTOME_CIRCADIAN_CLOCK	0.998897276	1	1
REACTOME_CIRCADIAN_REPRESSION_OF_EXPRESSION_BY_REV_ERBA	0.986652323	1	1
REACTOME_CITRIC_ACID_CYCLE_TCA_CYCLE	0.997599888	1	1
REACTOME_CLASS_B_2_SECRETIN_FAMILY_RECEPTORS	0.998342942	1	1
REACTOME_CLASS_C_3_METABOTROPIC_GLUTAMATE_PHEROMONE_RECEPTORS	0.830667837	1	1
REACTOME_CLEAVAGE_OF_GROWING_TRANSCRIPT_IN_THE_TERMINATION_REGION_	0.999976557	1	1
REACTOME_COLLAGEN_FORMATION	0.734757918	1	1
REACTOME_COMMON_PATHWAY	0.318748466	0.945708258	1
REACTOME_CONVERSION_FROM_APC_C_CDC20_TO_APC_C_CDH1_IN_LATE_ANAPHASE	0.981297025	1	1
REACTOME_COPI_MEDIATED_TRANSPORT	0.981562209	1	1
REACTOME_CREB_PHOSPHORYLATION_THROUGH_THE_ACTIVATION_OF_CAMKII	0.71796221	1	1
REACTOME_CREB_PHOSPHORYLATION_THROUGH_THE_ACTIVATION_OF_RAS	0.952564181	1	1
REACTOME_CRMPS_IN_SEMA3A_SIGNALING	0.27735988	0.839091548	1
REACTOME_CS_DS_DEGRADATION	0.230781466	0.714228846	1
REACTOME_CTNNB1_PHOSPHORYLATION_CASCADE	0.993961104	1	1
REACTOME_CYCLIN_A_B1_ASSOCIATED_EVENTS_DURING_G2_M_TRANSITION	0.993654405	1	1
REACTOME_CYTOCHROME_P450_ARRANGED_BY_SUBSTRATE_TYPE	0.616016456	1	1
REACTOME_CYTOSOLIC_SULFONATION_OF_SMALL_MOLECULES	0.922586033	1	1
REACTOME_CYTOSOLIC_TRNA_AMINOACYLATION	0.997780999	1	1
REACTOME_DAG_AND_IP3_SIGNALING	0.742227902	1	1
REACTOME_DARPP_32_EVENTS	0.804809506	1	1
REACTOME_DCC_MEDIATED_ATTRACTIVE_SIGNALING	0.863169081	1	1
REACTOME_DEADENYLATION_DEPENDENT_MRNA_DECAY	0.999969975	1	1
REACTOME_DEADENYLATION_OF_MRNA	0.997669013	1	1
REACTOME_DEPOSITION_OF_NEW_CENPA_CONTAINING_NUCLEOSOMES_AT_THE_CENTROMERE	0.999509885	1	1
REACTOME_DESTABILIZATION_OF_MRNA_BY_BRF1	0.996687209	1	1
REACTOME_DESTABILIZATION_OF_MRNA_BY_KSRP	0.996237075	1	1
REACTOME_DESTABILIZATION_OF_MRNA_BY_TRISTETRAPROLIN_TTP	0.990536782	1	1
REACTOME_DEVELOPMENTAL_BIOLOGY	0.713395252	1	1
REACTOME_DIABETES_PATHWAYS	0.999962316	1	1
REACTOME_DIGESTION_OF_DIETARY_CARBOHYDRATE	0.688485819	1	1
REACTOME_DNA_REPAIR	0.999999758	1	1
REACTOME_DNA_REPLICATION	0.849573001	1	1
REACTOME_DNA_STRAND_ELONGATION	0.999256571	1	1
REACTOME_DOPAMINE_NEUROTRANSMITTER_RELEASE_CYCLE	0.938202046	1	1
REACTOME_DOUBLE_STRAND_BREAK_REPAIR	0.990070193	1	1
REACTOME_DOWNREGULATION_OF_ERBB2_ERBB3_SIGNALING	0.940678442	1	1
REACTOME_DOWNREGULATION_OF_SMAD2_3_SMAD4_TRANSCRIPTIONAL_ACTIVITY	0.988940587	1	1
REACTOME_DOWNREGULATION_OF_TGF_BETA_RECEPTOR_SIGNALING	0.998419588	1	1
REACTOME_DOWNSTREAM_SIGNALING_OF_ACTIVATED_FGFR	0.998994881	1	1
REACTOME_DOWNSTREAM_SIGNAL_TRANSDUCTION	0.177306062	0.566642815	1
REACTOME_DSCAM_INTERACTIONS	0.860071393	1	1
REACTOME_E2F_ENABLED_INHIBITION_OF_PRE_REPLICATION_COMPLEX_FORMATION	0.97239684	1	1
REACTOME_E2F_MEDIATED_REGULATION_OF_DNA_REPLICATION	0.999616397	1	1
REACTOME_EGFR_DOWNREGULATION	0.990631821	1	1
REACTOME_EICOSANOID_LIGAND_BINDING_RECEPTORS	0.005788196	0.022027869	1
REACTOME_ELEVATION_OF_CYTOSOLIC_CA2_LEVELS	0.939559991	1	1
REACTOME_ELONGATION_ARREST_AND_RECOVERY	0.999471611	1	1
REACTOME_ENDOGENOUS_STEROLS	0.036352154	0.130070663	1
REACTOME_ENDOSOMAL_SORTING_COMPLEX_REQUIRED_FOR_TRANSPORT_ESCRT	0.998421021	1	1
REACTOME_ENERGY_DEPENDENT_REGULATION_OF_MTOR_BY_LKB1_AMPK	0.994793424	1	1
REACTOME_ENOS_ACTIVATION_AND_REGULATION	0.986491725	1	1
REACTOME_ERKS_ARE_INACTIVATED	0.808809872	1	1
REACTOME_ERK_MAPK_TARGETS	0.715968873	1	1
REACTOME_ETHANOL_OXIDATION	0.657008292	1	1
REACTOME_EXTENSION_OF_TELOMERES	0.998414378	1	1
REACTOME_EXTRACELLULAR_MATRIX_ORGANIZATION	0.035630729	0.128342125	1
REACTOME_FACILITATIVE_NA_INDEPENDENT_GLUCOSE_TRANSPORTERS	0.96003686	1	1
REACTOME_FACTORS_INVOLVED_IN_MEGAKARYOCYTE_DEVELOPMENT_AND_PLATELET_PRODUCTION	0.192339954	0.60926509	1
REACTOME_FANCONI_ANEMIA_PATHWAY	0.996310179	1	1
REACTOME_FATTY_ACID_TRIACYLGLYCEROL_AND_KETONE_BODY_METABOLISM	0.999995533	1	1
REACTOME_FATTY_ACYL_COA_BIOSYNTHESIS	0.976735382	1	1
REACTOME_FGFR1_LIGAND_BINDING_AND_ACTIVATION	0.89128813	1	1
REACTOME_FGFR2C_LIGAND_BINDING_AND_ACTIVATION	0.888631429	1	1
REACTOME_FGFR4_LIGAND_BINDING_AND_ACTIVATION	0.865996033	1	1
REACTOME_FGFR_LIGAND_BINDING_AND_ACTIVATION	0.966292705	1	1
REACTOME_FORMATION_OF_ATP_BY_CHEMIOSMOTIC_COUPLING	0.993901	1	1
REACTOME_FORMATION_OF_FIBRIN_CLOT_CLOTTING_CASCADE	0.275231966	0.834999512	1
REACTOME_FORMATION_OF_INCISION_COMPLEX_IN_GG_NER	0.992889964	1	1
REACTOME_FORMATION_OF_RNA_POL_II_ELONGATION_COMPLEX_	0.999907935	1	1
REACTOME_FORMATION_OF_THE_HIV1_EARLY_ELONGATION_COMPLEX	0.999406874	1	1
REACTOME_FORMATION_OF_THE_TERNARY_COMPLEX_AND_SUBSEQUENTLY_THE_43S_COMPLEX	0.999964363	1	1
REACTOME_FORMATION_OF_TRANSCRIPTION_COUPLED_NER_TC_NER_REPAIR_COMPLEX	0.999248668	1	1
REACTOME_FORMATION_OF_TUBULIN_FOLDING_INTERMEDIATES_BY_CCT_TRIC	0.957352484	1	1
REACTOME_FRS2_MEDIATED_CASCADE	0.996638147	1	1
REACTOME_G0_AND_EARLY_G1	0.996621695	1	1
REACTOME_G1_PHASE	0.999825057	1	1
REACTOME_G1_S_SPECIFIC_TRANSCRIPTION	0.990827509	1	1
REACTOME_G1_S_TRANSITION	0.066291401	0.230309157	1
REACTOME_G2_M_CHECKPOINTS	0.999720007	1	1
REACTOME_G2_M_DNA_DAMAGE_CHECKPOINT	0.971813303	1	1
REACTOME_GAB1_SIGNALOSOME	0.99640017	1	1
REACTOME_GABA_A_RECEPTOR_ACTIVATION	0.813619661	1	1
REACTOME_GABA_B_RECEPTOR_ACTIVATION	0.576943725	1	1
REACTOME_GABA_RECEPTOR_ACTIVATION	0.669946192	1	1
REACTOME_GABA_SYNTHESIS_RELEASE_REUPTAKE_AND_DEGRADATION	0.907616668	1	1
REACTOME_GAMMA_CARBOXYLATION_TRANSPORT_AND_AMINO_TERMINAL_CLEAVAGE_OF_PROTEINS	0.886240691	1	1
REACTOME_GAP_JUNCTION_ASSEMBLY	0.765194834	1	1
REACTOME_GAP_JUNCTION_TRAFFICKING	0.009553087	0.035974388	1
REACTOME_GENERIC_TRANSCRIPTION_PATHWAY	0.999999982	1	1
REACTOME_GLOBAL_GENOMIC_NER_GG_NER	0.999355356	1	1
REACTOME_GLUCAGON_SIGNALING_IN_METABOLIC_REGULATION	0.715741923	1	1
REACTOME_GLUCAGON_TYPE_LIGAND_RECEPTORS	0.990082078	1	1
REACTOME_GLUCONEOGENESIS	0.997014973	1	1
REACTOME_GLUCOSE_METABOLISM	0.999542699	1	1
REACTOME_GLUCOSE_TRANSPORT	0.959125441	1	1
REACTOME_GLUCURONIDATION	0.918956346	1	1
REACTOME_GLUTAMATE_NEUROTRANSMITTER_RELEASE_CYCLE	0.978263254	1	1
REACTOME_GLUTATHIONE_CONJUGATION	0.830652795	1	1
REACTOME_GLYCEROPHOSPHOLIPID_BIOSYNTHESIS	0.999106733	1	1
REACTOME_GLYCOGEN_BREAKDOWN_GLYCOGENOLYSIS	0.573732053	1	1
REACTOME_GLYCOLYSIS	0.997973556	1	1
REACTOME_GLYCOPROTEIN_HORMONES	0.809656814	1	1
REACTOME_GLYCOSAMINOGLYCAN_METABOLISM	0.070027098	0.241728154	1
REACTOME_GLYCOSPHINGOLIPID_METABOLISM	0.539346933	1	1
REACTOME_GOLGI_ASSOCIATED_VESICLE_BIOGENESIS	0.979156324	1	1
REACTOME_GRB2_EVENTS_IN_ERBB2_SIGNALING	0.986266332	1	1
REACTOME_G_ALPHA_S_SIGNALLING_EVENTS	0.105222779	0.351940786	1
REACTOME_G_ALPHA_Z_SIGNALLING_EVENTS	0.774888613	1	1
REACTOME_G_BETA_GAMMA_SIGNALLING_THROUGH_PI3KGAMMA	0.986116046	1	1
REACTOME_G_BETA_GAMMA_SIGNALLING_THROUGH_PLC_BETA	0.337189863	0.994941048	1
REACTOME_G_PROTEIN_ACTIVATION	0.989890205	1	1
REACTOME_G_PROTEIN_BETA_GAMMA_SIGNALLING	0.568842798	1	1
REACTOME_HDL_MEDIATED_LIPID_TRANSPORT	0.230082342	0.71411724	1
REACTOME_HEPARAN_SULFATE_HEPARIN_HS_GAG_METABOLISM	0.955255045	1	1
REACTOME_HIGHLY_CALCIUM_PERMEABLE_POSTSYNAPTIC_NICOTINIC_ACETYLCHOLINE_RECEPTORS	0.875667256	1	1
REACTOME_HIV_LIFE_CYCLE	0.992481951	1	1
REACTOME_HOMOLOGOUS_RECOMBINATION_REPAIR_OF_REPLICATION_INDEPENDENT_DOUBLE_STRAND_BREAKS	0.987051448	1	1
REACTOME_HORMONE_LIGAND_BINDING_RECEPTORS	0.914143951	1	1
REACTOME_HORMONE_SENSITIVE_LIPASE_HSL_MEDIATED_TRIACYLGLYCEROL_HYDROLYSIS	0.983856581	1	1
REACTOME_HS_GAG_BIOSYNTHESIS	0.988188527	1	1
REACTOME_HS_GAG_DEGRADATION	0.912833643	1	1
REACTOME_HYALURONAN_METABOLISM	0.536311822	1	1
REACTOME_HYALURONAN_UPTAKE_AND_DEGRADATION	0.394042319	1	1
REACTOME_IL1_SIGNALING	0.999057037	1	1
REACTOME_INCRETIN_SYNTHESIS_SECRETION_AND_INACTIVATION	0.951149929	1	1
REACTOME_INFLUENZA_LIFE_CYCLE	0.999999976	1	1
REACTOME_INFLUENZA_VIRAL_RNA_TRANSCRIPTION_AND_REPLICATION	0.999999879	1	1
REACTOME_INHIBITION_OF_INSULIN_SECRETION_BY_ADRENALINE_NORADRENALINE	0.968842739	1	1
REACTOME_INHIBITION_OF_REPLICATION_INITIATION_OF_DAMAGED_DNA_BY_RB1_E2F1	0.988444915	1	1
REACTOME_INHIBITION_OF_THE_PROTEOLYTIC_ACTIVITY_OF_APC_C_REQUIRED_FOR_THE_ONSET_OF_ANAPHASE_BY_MITOTIC_SPINDLE_CHECKPOINT_COMPONENTS	0.990825393	1	1
REACTOME_INHIBITION_OF_VOLTAGE_GATED_CA2_CHANNELS_VIA_GBETA_GAMMA_SUBUNITS	0.965318873	1	1
REACTOME_INSULIN_RECEPTOR_RECYCLING	0.345818215	1	1
REACTOME_INSULIN_RECEPTOR_SIGNALLING_CASCADE	0.999045658	1	1
REACTOME_INSULIN_SYNTHESIS_AND_PROCESSING	0.984157291	1	1
REACTOME_INTEGRATION_OF_ENERGY_METABOLISM	0.993700848	1	1
REACTOME_INTEGRATION_OF_PROVIRUS	0.975640832	1	1
REACTOME_INTERACTIONS_OF_VPR_WITH_HOST_CELLULAR_PROTEINS	0.997307315	1	1
REACTOME_INTERACTION_BETWEEN_L1_AND_ANKYRINS	0.988209635	1	1
REACTOME_INTRINSIC_PATHWAY	0.559156413	1	1
REACTOME_INWARDLY_RECTIFYING_K_CHANNELS	0.980901406	1	1
REACTOME_IONOTROPIC_ACTIVITY_OF_KAINATE_RECEPTORS	0.951999578	1	1
REACTOME_ION_CHANNEL_TRANSPORT	0.996306924	1	1
REACTOME_ION_TRANSPORT_BY_P_TYPE_ATPASES	0.993014825	1	1
REACTOME_IRAK1_RECRUITS_IKK_COMPLEX	0.975129359	1	1
REACTOME_IRAK2_MEDIATED_ACTIVATION_OF_TAK1_COMPLEX_UPON_TLR7_8_OR_9_STIMULATION	0.967344687	1	1
REACTOME_IRON_UPTAKE_AND_TRANSPORT	0.122708986	0.405391344	1
REACTOME_JNK_C_JUN_KINASES_PHOSPHORYLATION_AND_ACTIVATION_MEDIATED_BY_ACTIVATED_HUMAN_TAK1	0.989758491	1	1
REACTOME_KERATAN_SULFATE_BIOSYNTHESIS	0.709012133	1	1
REACTOME_KERATAN_SULFATE_DEGRADATION	0.14281125	0.461885034	1
REACTOME_KERATAN_SULFATE_KERATIN_METABOLISM	0.345236319	1	1
REACTOME_KINESINS	0.995969402	1	1
REACTOME_L1CAM_INTERACTIONS	0.999758774	1	1
REACTOME_LAGGING_STRAND_SYNTHESIS	0.994208251	1	1
REACTOME_LATE_PHASE_OF_HIV_LIFE_CYCLE	0.999999814	1	1
REACTOME_LIGAND_GATED_ION_CHANNEL_TRANSPORT	0.877194767	1	1
REACTOME_LIPID_DIGESTION_MOBILIZATION_AND_TRANSPORT	0.917162511	1	1
REACTOME_LIPOPROTEIN_METABOLISM	0.585006719	1	1
REACTOME_LOSS_OF_NLP_FROM_MITOTIC_CENTROSOMES	0.999992782	1	1
REACTOME_LYSOSOME_VESICLE_BIOGENESIS	0.715520303	1	1
REACTOME_MAPK_TARGETS_NUCLEAR_EVENTS_MEDIATED_BY_MAP_KINASES	0.915316809	1	1
REACTOME_MAP_KINASE_ACTIVATION_IN_TLR_CASCADE	0.996870227	1	1
REACTOME_MEIOSIS	0.999743331	1	1
REACTOME_MEIOTIC_RECOMBINATION	0.999932252	1	1
REACTOME_MEIOTIC_SYNAPSIS	0.991968458	1	1
REACTOME_MEMBRANE_BINDING_AND_TARGETTING_OF_GAG_PROTEINS	0.971813303	1	1
REACTOME_MEMBRANE_TRAFFICKING	0.985780809	1	1
REACTOME_METABOLISM_OF_CARBOHYDRATES	0.992105381	1	1
REACTOME_METABOLISM_OF_LIPIDS_AND_LIPOPROTEINS	0.999999998	1	1
REACTOME_METABOLISM_OF_MRNA	0.922949582	1	1
REACTOME_METABOLISM_OF_NON_CODING_RNA	0.999766294	1	1
REACTOME_METABOLISM_OF_NUCLEOTIDES	0.918299621	1	1
REACTOME_METABOLISM_OF_POLYAMINES	0.96906751	1	1
REACTOME_METABOLISM_OF_PORPHYRINS	0.805137156	1	1
REACTOME_METABOLISM_OF_PROTEINS	1	1	1
REACTOME_METABOLISM_OF_RNA	0.989151592	1	1
REACTOME_METABOLISM_OF_STEROID_HORMONES_AND_VITAMINS_A_AND_D	0.91484109	1	1
REACTOME_METABOLISM_OF_VITAMINS_AND_COFACTORS	0.993528558	1	1
REACTOME_METAL_ION_SLC_TRANSPORTERS	0.782613045	1	1
REACTOME_MICRORNA_MIRNA_BIOGENESIS	0.996146081	1	1
REACTOME_MITOCHONDRIAL_FATTY_ACID_BETA_OXIDATION	0.991187186	1	1
REACTOME_MITOCHONDRIAL_PROTEIN_IMPORT	0.999954938	1	1
REACTOME_MITOCHONDRIAL_TRNA_AMINOACYLATION	0.994793424	1	1
REACTOME_MITOTIC_G1_G1_S_PHASES	0.301682894	0.900034562	1
REACTOME_MITOTIC_G2_G2_M_PHASES	0.999999773	1	1
REACTOME_MITOTIC_M_M_G1_PHASES	0.654935072	1	1
REACTOME_MITOTIC_PROMETAPHASE	0.999999465	1	1
REACTOME_MRNA_3_END_PROCESSING	0.999836247	1	1
REACTOME_MRNA_CAPPING	0.999436942	1	1
REACTOME_MRNA_DECAY_BY_3_TO_5_EXORIBONUCLEASE	0.984342571	1	1
REACTOME_MRNA_DECAY_BY_5_TO_3_EXORIBONUCLEASE	0.98975849	1	1
REACTOME_MRNA_PROCESSING	0.999998995	1	1
REACTOME_MRNA_SPLICING	0.999999995	1	1
REACTOME_MRNA_SPLICING_MINOR_PATHWAY	0.99997372	1	1
REACTOME_MTORC1_MEDIATED_SIGNALLING	0.990735254	1	1
REACTOME_MUSCLE_CONTRACTION	0.999333827	1	1
REACTOME_MYD88_MAL_CASCADE_INITIATED_ON_PLASMA_MEMBRANE	0.004124833	0.015980019	1
REACTOME_MYOGENESIS	0.972687948	1	1
REACTOME_M_G1_TRANSITION	0.001582092	0.006287503	1
REACTOME_NA_CL_DEPENDENT_NEUROTRANSMITTER_TRANSPORTERS	0.78924556	1	1
REACTOME_NCAM1_INTERACTIONS	0.902104822	1	1
REACTOME_NCAM_SIGNALING_FOR_NEURITE_OUT_GROWTH	0.997376313	1	1
REACTOME_NEGATIVE_REGULATION_OF_FGFR_SIGNALING	0.991336079	1	1
REACTOME_NEGATIVE_REGULATION_OF_THE_PI3K_AKT_NETWORK	0.715822453	1	1
REACTOME_NEPHRIN_INTERACTIONS	0.995044038	1	1
REACTOME_NEP_NS2_INTERACTS_WITH_THE_CELLULAR_EXPORT_MACHINERY	0.992226706	1	1
REACTOME_NETRIN1_SIGNALING	0.985614582	1	1
REACTOME_NEURONAL_SYSTEM	0.976904264	1	1
REACTOME_NEUROTRANSMITTER_RECEPTOR_BINDING_AND_DOWNSTREAM_TRANSMISSION_IN_THE_POSTSYNAPTIC_CELL	0.957215257	1	1
REACTOME_NEUROTRANSMITTER_RELEASE_CYCLE	0.989718632	1	1
REACTOME_NFKB_AND_MAP_KINASES_ACTIVATION_MEDIATED_BY_TLR4_SIGNALING_REPERTOIRE	0.139570086	0.452761997	1
REACTOME_NFKB_IS_ACTIVATED_AND_SIGNALS_SURVIVAL	0.979141976	1	1
REACTOME_NGF_SIGNALLING_VIA_TRKA_FROM_THE_PLASMA_MEMBRANE	0.999809063	1	1
REACTOME_NOD1_2_SIGNALING_PATHWAY	0.052699259	0.185480724	1
REACTOME_NONSENSE_MEDIATED_DECAY_ENHANCED_BY_THE_EXON_JUNCTION_COMPLEX	0.999999976	1	1
REACTOME_NOREPINEPHRINE_NEUROTRANSMITTER_RELEASE_CYCLE	0.935383737	1	1
REACTOME_NOTCH1_INTRACELLULAR_DOMAIN_REGULATES_TRANSCRIPTION	0.99989857	1	1
REACTOME_NOTCH_HLH_TRANSCRIPTION_PATHWAY	0.058560557	0.204771819	1
REACTOME_NRIF_SIGNALS_CELL_DEATH_FROM_THE_NUCLEUS	0.955261482	1	1
REACTOME_NUCLEAR_EVENTS_KINASE_AND_TRANSCRIPTION_FACTOR_ACTIVATION	0.848128327	1	1
REACTOME_NUCLEAR_RECEPTOR_TRANSCRIPTION_PATHWAY	0.996977627	1	1
REACTOME_NUCLEAR_SIGNALING_BY_ERBB4	0.901771058	1	1
REACTOME_NUCLEOTIDE_EXCISION_REPAIR	0.999951085	1	1
REACTOME_N_GLYCAN_ANTENNAE_ELONGATION	0.614202346	1	1
REACTOME_N_GLYCAN_ANTENNAE_ELONGATION_IN_THE_MEDIAL_TRANS_GOLGI	0.725487103	1	1
REACTOME_N_GLYCAN_TRIMMING_IN_THE_ER_AND_CALNEXIN_CALRETICULIN_CYCLE	0.883733593	1	1
REACTOME_OLFACTORY_SIGNALING_PATHWAY	0.846750207	1	1
REACTOME_OPIOID_SIGNALLING	0.672635648	1	1
REACTOME_OPSINS	0.853498277	1	1
REACTOME_ORGANIC_CATION_ANION_ZWITTERION_TRANSPORT	0.940226586	1	1
REACTOME_OXYGEN_DEPENDENT_PROLINE_HYDROXYLATION_OF_HYPOXIA_INDUCIBLE_FACTOR_ALPHA	0.973171776	1	1
REACTOME_O_LINKED_GLYCOSYLATION_OF_MUCINS	0.871998238	1	1
REACTOME_P38MAPK_EVENTS	0.992708023	1	1
REACTOME_P75NTR_RECRUITS_SIGNALLING_COMPLEXES	0.952984152	1	1
REACTOME_P75NTR_SIGNALS_VIA_NFKB	0.97454663	1	1
REACTOME_PACKAGING_OF_TELOMERE_ENDS	0.998551552	1	1
REACTOME_PASSIVE_TRANSPORT_BY_AQUAPORINS	0.419731705	1	1
REACTOME_PEPTIDE_CHAIN_ELONGATION	0.999998323	1	1
REACTOME_PEPTIDE_HORMONE_BIOSYNTHESIS	0.870177537	1	1
REACTOME_PERK_REGULATED_GENE_EXPRESSION	0.538474766	1	1
REACTOME_PEROXISOMAL_LIPID_METABOLISM	0.932456933	1	1
REACTOME_PHASE1_FUNCTIONALIZATION_OF_COMPOUNDS	0.86360877	1	1
REACTOME_PHASE_II_CONJUGATION	0.829111132	1	1
REACTOME_PHOSPHOLIPASE_C_MEDIATED_CASCADE	0.915866677	1	1
REACTOME_PHOSPHOLIPID_METABOLISM	0.99993039	1	1
REACTOME_PHOSPHORYLATION_OF_THE_APC_C	0.990079309	1	1
REACTOME_PI3K_AKT_ACTIVATION	0.998109137	1	1
REACTOME_PI3K_CASCADE	0.992611634	1	1
REACTOME_PI3K_EVENTS_IN_ERBB2_SIGNALING	0.996735357	1	1
REACTOME_PI3K_EVENTS_IN_ERBB4_SIGNALING	0.996028496	1	1
REACTOME_PIP3_ACTIVATES_AKT_SIGNALING	0.992204455	1	1
REACTOME_PI_3K_CASCADE	0.99830853	1	1
REACTOME_PI_METABOLISM	0.846920223	1	1
REACTOME_PKA_MEDIATED_PHOSPHORYLATION_OF_CREB	0.253450859	0.774470772	1
REACTOME_PKB_MEDIATED_EVENTS	0.9995263	1	1
REACTOME_PLATELET_CALCIUM_HOMEOSTASIS	0.947032834	1	1
REACTOME_PLATELET_HOMEOSTASIS	0.230077176	0.71411724	1
REACTOME_PLATELET_SENSITIZATION_BY_LDL	0.075860833	0.261029128	1
REACTOME_PLC_BETA_MEDIATED_EVENTS	0.488321584	1	1
REACTOME_POL_SWITCHING	0.992708023	1	1
REACTOME_POST_CHAPERONIN_TUBULIN_FOLDING_PATHWAY	0.867262472	1	1
REACTOME_POST_NMDA_RECEPTOR_ACTIVATION_EVENTS	0.975308465	1	1
REACTOME_POST_TRANSLATIONAL_MODIFICATION_SYNTHESIS_OF_GPI_ANCHORED_PROTEINS	0.997506379	1	1
REACTOME_POST_TRANSLATIONAL_PROTEIN_MODIFICATION	0.999987207	1	1
REACTOME_POTASSIUM_CHANNELS	0.699271001	1	1
REACTOME_PPARA_ACTIVATES_GENE_EXPRESSION	0.996538544	1	1
REACTOME_PREFOLDIN_MEDIATED_TRANSFER_OF_SUBSTRATE_TO_CCT_TRIC	0.985812031	1	1
REACTOME_PRESYNAPTIC_NICOTINIC_ACETYLCHOLINE_RECEPTORS	0.881642389	1	1
REACTOME_PRE_NOTCH_EXPRESSION_AND_PROCESSING	0.01470992	0.054255425	1
REACTOME_PRE_NOTCH_TRANSCRIPTION_AND_TRANSLATION	0.483628128	1	1
REACTOME_PROCESSING_OF_CAPPED_INTRONLESS_PRE_MRNA	0.999053209	1	1
REACTOME_PROCESSING_OF_CAPPED_INTRON_CONTAINING_PRE_MRNA	0.999999999	1	1
REACTOME_PROCESSING_OF_INTRONLESS_PRE_MRNAS	0.990918819	1	1
REACTOME_PROCESSIVE_SYNTHESIS_ON_THE_LAGGING_STRAND	0.985124783	1	1
REACTOME_PROLACTIN_RECEPTOR_SIGNALING	0.570123517	1	1
REACTOME_PROLONGED_ERK_ACTIVATION_EVENTS	0.997194514	1	1
REACTOME_PROSTACYCLIN_SIGNALLING_THROUGH_PROSTACYCLIN_RECEPTOR	0.950866974	1	1
REACTOME_PROTEIN_FOLDING	0.999696169	1	1
REACTOME_PROTEOLYTIC_CLEAVAGE_OF_SNARE_COMPLEX_PROTEINS	0.99127482	1	1
REACTOME_PTM_GAMMA_CARBOXYLATION_HYPUSINE_FORMATION_AND_ARYLSULFATASE_ACTIVATION	0.986672825	1	1
REACTOME_PURINE_METABOLISM	0.46429449	1	1
REACTOME_PURINE_RIBONUCLEOSIDE_MONOPHOSPHATE_BIOSYNTHESIS	0.948724233	1	1
REACTOME_PURINE_SALVAGE	0.989445246	1	1
REACTOME_PYRIMIDINE_CATABOLISM	0.310755689	0.924541097	1
REACTOME_PYRIMIDINE_METABOLISM	0.805641593	1	1
REACTOME_PYRUVATE_METABOLISM	0.955165996	1	1
REACTOME_PYRUVATE_METABOLISM_AND_CITRIC_ACID_TCA_CYCLE	0.999164041	1	1
REACTOME_RAF_MAP_KINASE_CASCADE	0.987599542	1	1
REACTOME_RAS_ACTIVATION_UOPN_CA2_INFUX_THROUGH_NMDA_RECEPTOR	0.748062907	1	1
REACTOME_RECEPTOR_LIGAND_BINDING_INITIATES_THE_SECOND_PROTEOLYTIC_CLEAVAGE_OF_NOTCH_RECEPTOR	0.1794826	0.570214632	1
REACTOME_RECRUITMENT_OF_MITOTIC_CENTROSOME_PROTEINS_AND_COMPLEXES	0.999997785	1	1
REACTOME_RECRUITMENT_OF_NUMA_TO_MITOTIC_CENTROSOMES	0.978707359	1	1
REACTOME_RECYCLING_OF_BILE_ACIDS_AND_SALTS	0.924331647	1	1
REACTOME_RECYCLING_PATHWAY_OF_L1	0.83217039	1	1
REACTOME_REGULATED_PROTEOLYSIS_OF_P75NTR	0.900354385	1	1
REACTOME_REGULATION_OF_AMPK_ACTIVITY_VIA_LKB1	0.986139713	1	1
REACTOME_REGULATION_OF_BETA_CELL_DEVELOPMENT	0.952748194	1	1
REACTOME_REGULATION_OF_GENE_EXPRESSION_IN_BETA_CELLS	0.961709267	1	1
REACTOME_REGULATION_OF_GLUCOKINASE_BY_GLUCOKINASE_REGULATORY_PROTEIN	0.989528091	1	1
REACTOME_REGULATION_OF_HYPOXIA_INDUCIBLE_FACTOR_HIF_BY_OXYGEN	0.992194799	1	1
REACTOME_REGULATION_OF_INSULIN_LIKE_GROWTH_FACTOR_IGF_ACTIVITY_BY_INSULIN_LIKE_GROWTH_FACTOR_BINDING_PROTEINS_IGFBPS	0.992103477	1	1
REACTOME_REGULATION_OF_INSULIN_SECRETION	0.991537266	1	1
REACTOME_REGULATION_OF_INSULIN_SECRETION_BY_ACETYLCHOLINE	0.009060049	0.034237448	1
REACTOME_REGULATION_OF_INSULIN_SECRETION_BY_GLUCAGON_LIKE_PEPTIDE1	0.998649296	1	1
REACTOME_REGULATION_OF_PYRUVATE_DEHYDROGENASE_PDH_COMPLEX	0.988560733	1	1
REACTOME_REGULATION_OF_RHEB_GTPASE_ACTIVITY_BY_AMPK	0.975640832	1	1
REACTOME_REGULATION_OF_THE_FANCONI_ANEMIA_PATHWAY	0.959606628	1	1
REACTOME_REGULATION_OF_WATER_BALANCE_BY_RENAL_AQUAPORINS	0.896203127	1	1
REACTOME_REGULATORY_RNA_PATHWAYS	0.993854966	1	1
REACTOME_REMOVAL_OF_THE_FLAP_INTERMEDIATE_FROM_THE_C_STRAND	0.946778014	1	1
REACTOME_REPAIR_SYNTHESIS_FOR_GAP_FILLING_BY_DNA_POL_IN_TC_NER	0.979537096	1	1
REACTOME_RESOLUTION_OF_AP_SITES_VIA_THE_MULTIPLE_NUCLEOTIDE_PATCH_REPLACEMENT_PATHWAY	0.990166192	1	1
REACTOME_RESOLUTION_OF_AP_SITES_VIA_THE_SINGLE_NUCLEOTIDE_REPLACEMENT_PATHWAY	0.964924218	1	1
REACTOME_RESPIRATORY_ELECTRON_TRANSPORT	0.999998741	1	1
REACTOME_RESPIRATORY_ELECTRON_TRANSPORT_ATP_SYNTHESIS_BY_CHEMIOSMOTIC_COUPLING_AND_HEAT_PRODUCTION_BY_UNCOUPLING_PROTEINS_	0.999996877	1	1
REACTOME_RETROGRADE_NEUROTROPHIN_SIGNALLING	0.925975505	1	1
REACTOME_REVERSIBLE_HYDRATION_OF_CARBON_DIOXIDE	0.967344687	1	1
REACTOME_RIP_MEDIATED_NFKB_ACTIVATION_VIA_DAI	0.35982467	1	1
REACTOME_RNA_POL_III_CHAIN_ELONGATION	0.995044038	1	1
REACTOME_RNA_POL_III_TRANSCRIPTION	0.999794054	1	1
REACTOME_RNA_POL_III_TRANSCRIPTION_INITIATION_FROM_TYPE_2_PROMOTER	0.998771229	1	1
REACTOME_RNA_POL_III_TRANSCRIPTION_INITIATION_FROM_TYPE_3_PROMOTER	0.999180652	1	1
REACTOME_RNA_POL_III_TRANSCRIPTION_TERMINATION	0.996588445	1	1
REACTOME_RNA_POL_II_PRE_TRANSCRIPTION_EVENTS	0.999990109	1	1
REACTOME_RNA_POL_II_TRANSCRIPTION	0.999999987	1	1
REACTOME_RNA_POL_II_TRANSCRIPTION_PRE_INITIATION_AND_PROMOTER_OPENING	0.999867264	1	1
REACTOME_RNA_POL_I_PROMOTER_OPENING	0.999123486	1	1
REACTOME_RNA_POL_I_RNA_POL_III_AND_MITOCHONDRIAL_TRANSCRIPTION	0.999999946	1	1
REACTOME_RNA_POL_I_TRANSCRIPTION	0.999989155	1	1
REACTOME_RNA_POL_I_TRANSCRIPTION_INITIATION	0.998099642	1	1
REACTOME_RNA_POL_I_TRANSCRIPTION_TERMINATION	0.996719481	1	1
REACTOME_ROLE_OF_DCC_IN_REGULATING_APOPTOSIS	0.963695132	1	1
REACTOME_ROLE_OF_SECOND_MESSENGERS_IN_NETRIN1_SIGNALING	0.877194767	1	1
REACTOME_RORA_ACTIVATES_CIRCADIAN_EXPRESSION	0.989292139	1	1
REACTOME_SEMA3A_PAK_DEPENDENT_AXON_REPULSION	0.64740777	1	1
REACTOME_SEMA3A_PLEXIN_REPULSION_SIGNALING_BY_INHIBITING_INTEGRIN_ADHESION	0.578261961	1	1
REACTOME_SEROTONIN_RECEPTORS	0.092058527	0.311783123	1
REACTOME_SHC1_EVENTS_IN_EGFR_SIGNALING	0.958410022	1	1
REACTOME_SHC1_EVENTS_IN_ERBB4_SIGNALING	0.958254758	1	1
REACTOME_SHC_MEDIATED_CASCADE	0.943111828	1	1
REACTOME_SHC_MEDIATED_SIGNALLING	0.950923404	1	1
REACTOME_SHC_RELATED_EVENTS	0.955476639	1	1
REACTOME_SIGNALING_BY_ACTIVATED_POINT_MUTANTS_OF_FGFR1	0.845688786	1	1
REACTOME_SIGNALING_BY_BMP	0.970312217	1	1
REACTOME_SIGNALING_BY_CONSTITUTIVELY_ACTIVE_EGFR	0.968223529	1	1
REACTOME_SIGNALING_BY_EGFR_IN_CANCER	0.996197019	1	1
REACTOME_SIGNALING_BY_ERBB2	0.999772783	1	1
REACTOME_SIGNALING_BY_ERBB4	0.999504488	1	1
REACTOME_SIGNALING_BY_FGFR	0.999674761	1	1
REACTOME_SIGNALING_BY_FGFR3_MUTANTS	0.902354201	1	1
REACTOME_SIGNALING_BY_FGFR_IN_DISEASE	0.476787442	1	1
REACTOME_SIGNALING_BY_HIPPO	0.97287913	1	1
REACTOME_SIGNALING_BY_INSULIN_RECEPTOR	0.987653638	1	1
REACTOME_SIGNALING_BY_NODAL	0.983011457	1	1
REACTOME_SIGNALING_BY_NOTCH	0.814379808	1	1
REACTOME_SIGNALING_BY_NOTCH1	0.99949627	1	1
REACTOME_SIGNALING_BY_NOTCH2	0.050816689	0.179441225	1
REACTOME_SIGNALING_BY_NOTCH3	0.929941892	1	1
REACTOME_SIGNALING_BY_NOTCH4	0.922958512	1	1
REACTOME_SIGNALING_BY_PDGF	0.133210043	0.434749141	1
REACTOME_SIGNALING_BY_ROBO_RECEPTOR	0.92501121	1	1
REACTOME_SIGNALING_BY_TGF_BETA_RECEPTOR_COMPLEX	0.999982996	1	1
REACTOME_SIGNALLING_BY_NGF	0.5055594	1	1
REACTOME_SIGNALLING_TO_ERKS	0.998860304	1	1
REACTOME_SIGNALLING_TO_P38_VIA_RIT_AND_RIN	0.992335985	1	1
REACTOME_SIGNALLING_TO_RAS	0.995148267	1	1
REACTOME_SIGNAL_AMPLIFICATION	0.997612962	1	1
REACTOME_SIGNAL_ATTENUATION	0.012168932	0.045349272	1
REACTOME_SIGNAL_TRANSDUCTION_BY_L1	0.99059687	1	1
REACTOME_SLBP_DEPENDENT_PROCESSING_OF_REPLICATION_DEPENDENT_HISTONE_PRE_MRNAS	0.989230948	1	1
REACTOME_SLC_MEDIATED_TRANSMEMBRANE_TRANSPORT	0.104163	0.349481469	1
REACTOME_SMAD2_SMAD3_SMAD4_HETEROTRIMER_REGULATES_TRANSCRIPTION	0.997171394	1	1
REACTOME_SMOOTH_MUSCLE_CONTRACTION	0.98751743	1	1
REACTOME_SOS_MEDIATED_SIGNALLING	0.980203882	1	1
REACTOME_SPHINGOLIPID_DE_NOVO_BIOSYNTHESIS	0.998840454	1	1
REACTOME_SPHINGOLIPID_METABOLISM	0.983512918	1	1
REACTOME_SPRY_REGULATION_OF_FGF_SIGNALING	0.945789796	1	1
REACTOME_SRP_DEPENDENT_COTRANSLATIONAL_PROTEIN_TARGETING_TO_MEMBRANE	0.999999978	1	1
REACTOME_STEROID_HORMONES	0.871652392	1	1
REACTOME_STRIATED_MUSCLE_CONTRACTION	0.991615628	1	1
REACTOME_SULFUR_AMINO_ACID_METABOLISM	0.982087003	1	1
REACTOME_SYNTHESIS_AND_INTERCONVERSION_OF_NUCLEOTIDE_DI_AND_TRIPHOSPHATES	0.995724575	1	1
REACTOME_SYNTHESIS_OF_BILE_ACIDS_AND_BILE_SALTS	0.952530632	1	1
REACTOME_SYNTHESIS_OF_BILE_ACIDS_AND_BILE_SALTS_VIA_24_HYDROXYCHOLESTEROL	0.932422059	1	1
REACTOME_SYNTHESIS_OF_BILE_ACIDS_AND_BILE_SALTS_VIA_7ALPHA_HYDROXYCHOLESTEROL	0.923075323	1	1
REACTOME_SYNTHESIS_OF_DNA	0.012382179	0.045984851	1
REACTOME_SYNTHESIS_OF_GLYCOSYLPHOSPHATIDYLINOSITOL_GPI	0.993961104	1	1
REACTOME_SYNTHESIS_OF_PA	0.979943591	1	1
REACTOME_SYNTHESIS_OF_PC	0.934280875	1	1
REACTOME_SYNTHESIS_OF_PE	0.959606628	1	1
REACTOME_SYNTHESIS_OF_PIPS_AT_THE_EARLY_ENDOSOME_MEMBRANE	0.947232459	1	1
REACTOME_SYNTHESIS_OF_PIPS_AT_THE_GOLGI_MEMBRANE	0.9836247	1	1
REACTOME_SYNTHESIS_OF_PIPS_AT_THE_LATE_ENDOSOME_MEMBRANE	0.917872283	1	1
REACTOME_SYNTHESIS_OF_PIPS_AT_THE_PLASMA_MEMBRANE	0.323757377	0.957930481	1
REACTOME_SYNTHESIS_OF_SUBSTRATES_IN_N_GLYCAN_BIOSYTHESIS	0.819235695	1	1
REACTOME_SYNTHESIS_OF_VERY_LONG_CHAIN_FATTY_ACYL_COAS	0.939144912	1	1
REACTOME_SYNTHESIS_SECRETION_AND_DEACYLATION_OF_GHRELIN	0.948715651	1	1
REACTOME_SYNTHESIS_SECRETION_AND_INACTIVATION_OF_GIP	0.890829805	1	1
REACTOME_SYNTHESIS_SECRETION_AND_INACTIVATION_OF_GLP1	0.94525177	1	1
REACTOME_S_PHASE	0.086781582	0.296710363	1
REACTOME_TAK1_ACTIVATES_NFKB_BY_PHOSPHORYLATION_AND_ACTIVATION_OF_IKKS_COMPLEX	0.970006906	1	1
REACTOME_TANDEM_PORE_DOMAIN_POTASSIUM_CHANNELS	0.915131969	1	1
REACTOME_TCA_CYCLE_AND_RESPIRATORY_ELECTRON_TRANSPORT	0.999999829	1	1
REACTOME_TELOMERE_MAINTENANCE	0.999978485	1	1
REACTOME_TERMINATION_OF_O_GLYCAN_BIOSYNTHESIS	0.355173313	1	1
REACTOME_TETRAHYDROBIOPTERIN_BH4_SYNTHESIS_RECYCLING_SALVAGE_AND_REGULATION	0.950210718	1	1
REACTOME_TGF_BETA_RECEPTOR_SIGNALING_ACTIVATES_SMADS	0.999114997	1	1
REACTOME_TGF_BETA_RECEPTOR_SIGNALING_IN_EMT_EPITHELIAL_TO_MESENCHYMAL_TRANSITION	0.989338652	1	1
REACTOME_THE_ACTIVATION_OF_ARYLSULFATASES	0.933176386	1	1
REACTOME_THROMBIN_SIGNALLING_THROUGH_PROTEINASE_ACTIVATED_RECEPTORS_PARS	0.704064236	1	1
REACTOME_THROMBOXANE_SIGNALLING_THROUGH_TP_RECEPTOR	0.989888726	1	1
REACTOME_TIE2_SIGNALING	0.773353996	1	1
REACTOME_TIGHT_JUNCTION_INTERACTIONS	0.996751434	1	1
REACTOME_TRAF6_MEDIATED_INDUCTION_OF_NFKB_AND_MAP_KINASES_UPON_TLR7_8_OR_9_ACTIVATION	0.987281425	1	1
REACTOME_TRAFFICKING_OF_AMPA_RECEPTORS	0.900667205	1	1
REACTOME_TRAFFICKING_OF_GLUR2_CONTAINING_AMPA_RECEPTORS	0.975129359	1	1
REACTOME_TRANSCRIPTION	1	1	1
REACTOME_TRANSCRIPTIONAL_ACTIVITY_OF_SMAD2_SMAD3_SMAD4_HETEROTRIMER	0.998811732	1	1
REACTOME_TRANSCRIPTIONAL_REGULATION_OF_WHITE_ADIPOCYTE_DIFFERENTIATION	0.998490502	1	1
REACTOME_TRANSCRIPTION_COUPLED_NER_TC_NER	0.999881654	1	1
REACTOME_TRANSFERRIN_ENDOCYTOSIS_AND_RECYCLING	0.289702684	0.871535729	1
REACTOME_TRANSLATION	1	1	1
REACTOME_TRANSMEMBRANE_TRANSPORT_OF_SMALL_MOLECULES	0.461965977	1	1
REACTOME_TRANSMISSION_ACROSS_CHEMICAL_SYNAPSES	0.981590749	1	1
REACTOME_TRANSPORT_OF_GLUCOSE_AND_OTHER_SUGARS_BILE_SALTS_AND_ORGANIC_ACIDS_METAL_IONS_AND_AMINE_COMPOUNDS	0.992048627	1	1
REACTOME_TRANSPORT_OF_INORGANIC_CATIONS_ANIONS_AND_AMINO_ACIDS_OLIGOPEPTIDES	0.001392826	0.005555826	1
REACTOME_TRANSPORT_OF_MATURE_MRNA_DERIVED_FROM_AN_INTRONLESS_TRANSCRIPT	0.997276475	1	1
REACTOME_TRANSPORT_OF_MATURE_TRANSCRIPT_TO_CYTOPLASM	0.999916338	1	1
REACTOME_TRANSPORT_OF_RIBONUCLEOPROTEINS_INTO_THE_HOST_NUCLEUS	0.991467806	1	1
REACTOME_TRANSPORT_TO_THE_GOLGI_AND_SUBSEQUENT_MODIFICATION	0.958183901	1	1
REACTOME_TRANS_GOLGI_NETWORK_VESICLE_BUDDING	0.848941978	1	1
REACTOME_TRIF_MEDIATED_TLR3_SIGNALING	0.628952192	1	1
REACTOME_TRIGLYCERIDE_BIOSYNTHESIS	0.995473418	1	1
REACTOME_TRNA_AMINOACYLATION	0.999739885	1	1
REACTOME_UNBLOCKING_OF_NMDA_RECEPTOR_GLUTAMATE_BINDING_AND_ACTIVATION	0.385152357	1	1
REACTOME_UNFOLDED_PROTEIN_RESPONSE	0.994658402	1	1
REACTOME_UNWINDING_OF_DNA	0.980391043	1	1
REACTOME_VEGF_LIGAND_RECEPTOR_INTERACTIONS	0.828707467	1	1
REACTOME_VIRAL_MESSENGER_RNA_SYNTHESIS	0.99178216	1	1
REACTOME_VITAMIN_B5_PANTOTHENATE_METABOLISM	0.979776585	1	1
REACTOME_VOLTAGE_GATED_POTASSIUM_CHANNELS	0.00352498	0.013755084	1
REACTOME_XENOBIOTICS	0.963695134	1	1
REACTOME_YAP1_AND_WWTR1_TAZ_STIMULATED_GENE_EXPRESSION	0.803890174	1	1
REACTOME_ZINC_TRANSPORTERS	0.988090144	1	1
