# Supplementary material for: A novel multi-network approach reveals tissue-specific cellular modulators of fibrosis in systemic sclerosis
Source: Genome Med. 2017 Mar 23;9:27. doi: 10.1186/s13073-017-0417-1 (PMC5363043; doi:10.1186/s13073-017-0417-1)
Supplement: Supplementary file 19 — Table of consensus cluster 4B full output of edge-pathway (Jaccard) similarity Mann–Whitney U tests. (TXT 68 kb) [file 13073_2017_417_MOESM19_ESM.txt]

	raw p	fdr	bonferroni adj p
KEGG_ECM_RECEPTOR_INTERACTION	4.16E-76	4.48E-73	4.48E-73
REACTOME_PLATELET_ADHESION_TO_EXPOSED_COLLAGEN	1.94E-65	1.05E-62	2.09E-62
REACTOME_NCAM1_INTERACTIONS	3.70E-56	1.33E-53	3.98E-53
REACTOME_SIGNALING_BY_BMP	2.36E-55	6.34E-53	2.54E-52
REACTOME_EXTRACELLULAR_MATRIX_ORGANIZATION	6.85E-49	1.48E-46	7.38E-46
REACTOME_COLLAGEN_FORMATION	6.77E-48	1.21E-45	7.29E-45
KEGG_FOCAL_ADHESION	1.97E-45	3.03E-43	2.12E-42
REACTOME_NCAM_SIGNALING_FOR_NEURITE_OUT_GROWTH	4.57E-33	6.15E-31	4.92E-30
REACTOME_CS_DS_DEGRADATION	8.16E-32	9.77E-30	8.79E-29
KEGG_TGF_BETA_SIGNALING_PATHWAY	7.46E-30	8.03E-28	8.03E-27
REACTOME_REGULATION_OF_INSULIN_LIKE_GROWTH_FACTOR_IGF_ACTIVITY_BY_INSULIN_LIKE_GROWTH_FACTOR_BINDING_PROTEINS_IGFBPS	9.51E-28	9.31E-26	1.02E-24
REACTOME_INTEGRIN_CELL_SURFACE_INTERACTIONS	4.31E-27	3.87E-25	4.64E-24
REACTOME_GPVI_MEDIATED_ACTIVATION_CASCADE	1.67E-23	1.39E-21	1.80E-20
REACTOME_SIGNALING_BY_PDGF	1.08E-21	8.29E-20	1.16E-18
REACTOME_CHONDROITIN_SULFATE_BIOSYNTHESIS	7.69E-21	5.45E-19	8.28E-18
REACTOME_AXON_GUIDANCE	8.10E-21	5.45E-19	8.72E-18
REACTOME_CRMPS_IN_SEMA3A_SIGNALING	3.29E-20	2.08E-18	3.54E-17
REACTOME_SEMA3A_PLEXIN_REPULSION_SIGNALING_BY_INHIBITING_INTEGRIN_ADHESION	4.91E-16	2.94E-14	5.29E-13
REACTOME_DEGRADATION_OF_THE_EXTRACELLULAR_MATRIX	9.09E-15	5.15E-13	9.79E-12
REACTOME_A_TETRASACCHARIDE_LINKER_SEQUENCE_IS_REQUIRED_FOR_GAG_SYNTHESIS	1.08E-12	5.80E-11	1.16E-09
REACTOME_CELL_SURFACE_INTERACTIONS_AT_THE_VASCULAR_WALL	1.15E-11	5.91E-10	1.24E-08
REACTOME_IRON_UPTAKE_AND_TRANSPORT	5.28E-11	2.58E-09	5.69E-08
REACTOME_DEVELOPMENTAL_BIOLOGY	6.84E-11	3.20E-09	7.37E-08
KEGG_CYTOKINE_CYTOKINE_RECEPTOR_INTERACTION	9.16E-11	4.11E-09	9.86E-08
REACTOME_VEGF_LIGAND_RECEPTOR_INTERACTIONS	1.74E-10	7.50E-09	1.88E-07
KEGG_DILATED_CARDIOMYOPATHY	3.75E-10	1.55E-08	4.04E-07
KEGG_PRION_DISEASES	5.94E-10	2.37E-08	6.40E-07
REACTOME_CHONDROITIN_SULFATE_DERMATAN_SULFATE_METABOLISM	1.47E-09	5.64E-08	1.58E-06
REACTOME_HEPARAN_SULFATE_HEPARIN_HS_GAG_METABOLISM	1.56E-09	5.79E-08	1.68E-06
REACTOME_PLATELET_ACTIVATION_SIGNALING_AND_AGGREGATION	2.69E-09	9.65E-08	2.90E-06
REACTOME_SEMAPHORIN_INTERACTIONS	6.42E-09	2.23E-07	6.91E-06
KEGG_GLYCEROLIPID_METABOLISM	1.60E-08	5.38E-07	1.72E-05
REACTOME_CELL_EXTRACELLULAR_MATRIX_INTERACTIONS	3.07E-08	9.77E-07	3.31E-05
BIOCARTA_CCR5_PATHWAY	3.09E-08	9.77E-07	3.32E-05
KEGG_HYPERTROPHIC_CARDIOMYOPATHY_HCM	3.18E-08	9.77E-07	3.42E-05
KEGG_SMALL_CELL_LUNG_CANCER	3.78E-08	1.13E-06	4.07E-05
REACTOME_SPHINGOLIPID_DE_NOVO_BIOSYNTHESIS	9.57E-08	2.78E-06	0.000103026
BIOCARTA_LONGEVITY_PATHWAY	9.99E-08	2.83E-06	0.000107609
BIOCARTA_COMP_PATHWAY	1.16E-07	3.20E-06	0.000124924
BIOCARTA_EXTRINSIC_PATHWAY	2.68E-07	7.23E-06	0.00028902
KEGG_AXON_GUIDANCE	4.28E-07	1.13E-05	0.000461324
KEGG_ARRHYTHMOGENIC_RIGHT_VENTRICULAR_CARDIOMYOPATHY_ARVC	3.03E-06	7.77E-05	0.003264158
BIOCARTA_AMI_PATHWAY	3.77E-06	9.45E-05	0.004063153
REACTOME_GAMMA_CARBOXYLATION_TRANSPORT_AND_AMINO_TERMINAL_CLEAVAGE_OF_PROTEINS	3.95E-06	9.67E-05	0.004255158
REACTOME_GLYCOSAMINOGLYCAN_METABOLISM	5.72E-06	0.000136849	0.006158197
REACTOME_DOWNREGULATION_OF_TGF_BETA_RECEPTOR_SIGNALING	6.27E-06	0.000146696	0.006747996
KEGG_ETHER_LIPID_METABOLISM	6.58E-06	0.00015073	0.007084324
KEGG_COMPLEMENT_AND_COAGULATION_CASCADES	1.03E-05	0.00023103	0.011089454
BIOCARTA_MYOSIN_PATHWAY	1.36E-05	0.000299903	0.014695225
REACTOME_RESPONSE_TO_ELEVATED_PLATELET_CYTOSOLIC_CA2_	1.39E-05	0.000300173	0.015008629
KEGG_SPHINGOLIPID_METABOLISM	1.47E-05	0.000310351	0.015827898
REACTOME_DIABETES_PATHWAYS	3.61E-05	0.000746675	0.038827108
KEGG_INTESTINAL_IMMUNE_NETWORK_FOR_IGA_PRODUCTION	4.46E-05	0.000893932	0.048026673
REACTOME_TGF_BETA_RECEPTOR_SIGNALING_ACTIVATES_SMADS	4.48E-05	0.000893932	0.048272336
BIOCARTA_CLASSIC_PATHWAY	4.90E-05	0.000960094	0.052805173
REACTOME_NETRIN1_SIGNALING	5.61E-05	0.001079071	0.060427949
REACTOME_COMPLEMENT_CASCADE	6.01E-05	0.001135125	0.06470214
REACTOME_SEMA3A_PAK_DEPENDENT_AXON_REPULSION	6.15E-05	0.001142119	0.066242902
REACTOME_INITIAL_TRIGGERING_OF_COMPLEMENT	6.62E-05	0.001207837	0.071262378
KEGG_VIRAL_MYOCARDITIS	6.96E-05	0.001248743	0.074924585
REACTOME_FGFR4_LIGAND_BINDING_AND_ACTIVATION	8.06E-05	0.001423032	0.086804925
REACTOME_NUCLEAR_SIGNALING_BY_ERBB4	8.79E-05	0.001526384	0.094635798
BIOCARTA_INTRINSIC_PATHWAY	9.56E-05	0.001634905	0.102999034
KEGG_LEUKOCYTE_TRANSENDOTHELIAL_MIGRATION	0.000109772	0.001847261	0.118224683
REACTOME_GLUTAMATE_NEUROTRANSMITTER_RELEASE_CYCLE	0.000113661	0.001883284	0.122413434
REACTOME_STRIATED_MUSCLE_CONTRACTION	0.000117381	0.001915446	0.126419437
KEGG_PATHWAYS_IN_CANCER	0.000119691	0.001923981	0.128906718
REACTOME_COMMON_PATHWAY	0.000153801	0.002435936	0.165643622
REACTOME_SPHINGOLIPID_METABOLISM	0.000180509	0.002817506	0.194407883
BIOCARTA_CXCR4_PATHWAY	0.0001915	0.002946363	0.206245418
REACTOME_ACTIVATION_OF_RAC	0.000208438	0.003161804	0.224488056
REACTOME_INTRINSIC_PATHWAY	0.000224162	0.003353085	0.241422144
REACTOME_TRAFFICKING_AND_PROCESSING_OF_ENDOSOMAL_TLR	0.000245146	0.003616742	0.26402213
REACTOME_GPCR_DOWNSTREAM_SIGNALING	0.000432788	0.006298818	0.466112501
BIOCARTA_EPHA4_PATHWAY	0.000464892	0.006675852	0.500688916
KEGG_MELANOMA	0.000533208	0.007556124	0.574265398
REACTOME_SMOOTH_MUSCLE_CONTRACTION	0.000543472	0.007601548	0.58531916
KEGG_GAP_JUNCTION	0.000619888	0.008420442	0.66761967
REACTOME_PECAM1_INTERACTIONS	0.000623527	0.008420442	0.671538466
KEGG_RENIN_ANGIOTENSIN_SYSTEM	0.000625474	0.008420442	0.673635357
REACTOME_L1CAM_INTERACTIONS	0.000774372	0.010296286	0.833999133
KEGG_BLADDER_CANCER	0.000806043	0.010586688	0.868108446
BIOCARTA_41BB_PATHWAY	0.927389088	0.999999944	1
BIOCARTA_ACE2_PATHWAY	0.193043379	0.999999944	1
BIOCARTA_ACH_PATHWAY	0.919074383	0.999999944	1
BIOCARTA_ACTINY_PATHWAY	0.959601881	0.999999944	1
BIOCARTA_AGPCR_PATHWAY	0.880337456	0.999999944	1
BIOCARTA_AGR_PATHWAY	0.196070945	0.999999944	1
BIOCARTA_AHSP_PATHWAY	0.314068908	0.999999944	1
BIOCARTA_AKAP13_PATHWAY	0.616306134	0.999999944	1
BIOCARTA_AKAP95_PATHWAY	0.913952081	0.999999944	1
BIOCARTA_AKAPCENTROSOME_PATHWAY	0.768524804	0.999999944	1
BIOCARTA_AKT_PATHWAY	0.964250896	0.999999944	1
BIOCARTA_ALK_PATHWAY	0.079190339	0.557095006	1
BIOCARTA_ARAP_PATHWAY	0.009226514	0.091164729	1
BIOCARTA_ARENRF2_PATHWAY	0.911644718	0.999999944	1
BIOCARTA_ARF_PATHWAY	0.538511101	0.999999944	1
BIOCARTA_ASBCELL_PATHWAY	0.850247759	0.999999944	1
BIOCARTA_AT1R_PATHWAY	0.950038284	0.999999944	1
BIOCARTA_ATM_PATHWAY	0.963368731	0.999999944	1
BIOCARTA_ATRBRCA_PATHWAY	0.962767809	0.999999944	1
BIOCARTA_BAD_PATHWAY	0.907201535	0.999999944	1
BIOCARTA_BARRESTIN_PATHWAY	0.86854275	0.999999944	1
BIOCARTA_BARRESTIN_SRC_PATHWAY	0.931332078	0.999999944	1
BIOCARTA_BARR_MAPK_PATHWAY	0.901677355	0.999999944	1
BIOCARTA_BCELLSURVIVAL_PATHWAY	0.929239388	0.999999944	1
BIOCARTA_BCR_PATHWAY	0.943779465	0.999999944	1
BIOCARTA_BIOPEPTIDES_PATHWAY	0.056804528	0.440272713	1
BIOCARTA_BLYMPHOCYTE_PATHWAY	0.862771834	0.999999944	1
BIOCARTA_CACAM_PATHWAY	0.628809171	0.999999944	1
BIOCARTA_CALCINEURIN_PATHWAY	0.814396769	0.999999944	1
BIOCARTA_CARDIACEGF_PATHWAY	0.611696033	0.999999944	1
BIOCARTA_CARM1_PATHWAY	0.897608408	0.999999944	1
BIOCARTA_CARM_ER_PATHWAY	0.979904265	0.999999944	1
BIOCARTA_CASPASE_PATHWAY	0.769090749	0.999999944	1
BIOCARTA_CBL_PATHWAY	0.91836423	0.999999944	1
BIOCARTA_CCR3_PATHWAY	0.850967674	0.999999944	1
BIOCARTA_CD40_PATHWAY	0.776627936	0.999999944	1
BIOCARTA_CDC42RAC_PATHWAY	0.944437419	0.999999944	1
BIOCARTA_CDK5_PATHWAY	0.897608407	0.999999944	1
BIOCARTA_CDMAC_PATHWAY	0.939044246	0.999999944	1
BIOCARTA_CELL2CELL_PATHWAY	0.748585025	0.999999944	1
BIOCARTA_CELLCYCLE_PATHWAY	0.971134441	0.999999944	1
BIOCARTA_CERAMIDE_PATHWAY	0.91717609	0.999999944	1
BIOCARTA_CFTR_PATHWAY	0.898529322	0.999999944	1
BIOCARTA_CHEMICAL_PATHWAY	0.899898603	0.999999944	1
BIOCARTA_CHREBP2_PATHWAY	0.973554224	0.999999944	1
BIOCARTA_CK1_PATHWAY	0.921846123	0.999999944	1
BIOCARTA_CREB_PATHWAY	0.972818133	0.999999944	1
BIOCARTA_CSK_PATHWAY	0.957565547	0.999999944	1
BIOCARTA_CTCF_PATHWAY	0.879472541	0.999999944	1
BIOCARTA_CTLA4_PATHWAY	0.935314796	0.999999944	1
BIOCARTA_CTL_PATHWAY	0.768457622	0.999999944	1
BIOCARTA_CYTOKINE_PATHWAY	0.057786787	0.441392693	1
BIOCARTA_D4GDI_PATHWAY	0.749803043	0.999999944	1
BIOCARTA_DC_PATHWAY	0.706336789	0.999999944	1
BIOCARTA_DEATH_PATHWAY	0.001231369	0.015420753	1
BIOCARTA_DNAFRAGMENT_PATHWAY	0.703666635	0.999999944	1
BIOCARTA_DREAM_PATHWAY	0.724292423	0.999999944	1
BIOCARTA_ECM_PATHWAY	0.009380955	0.091848081	1
BIOCARTA_EDG1_PATHWAY	0.779697961	0.999999944	1
BIOCARTA_EGFR_SMRTE_PATHWAY	0.876939248	0.999999944	1
BIOCARTA_EGF_PATHWAY	0.937188486	0.999999944	1
BIOCARTA_EIF2_PATHWAY	0.913190682	0.999999944	1
BIOCARTA_EIF4_PATHWAY	0.975594744	0.999999944	1
BIOCARTA_EIF_PATHWAY	0.956147193	0.999999944	1
BIOCARTA_EPONFKB_PATHWAY	0.916191091	0.999999944	1
BIOCARTA_EPO_PATHWAY	0.849008272	0.999999944	1
BIOCARTA_ERK5_PATHWAY	0.956506477	0.999999944	1
BIOCARTA_ERK_PATHWAY	0.978760442	0.999999944	1
BIOCARTA_ERYTH_PATHWAY	0.84575261	0.999999944	1
BIOCARTA_ETC_PATHWAY	0.908862904	0.999999944	1
BIOCARTA_ETS_PATHWAY	0.953923543	0.999999944	1
BIOCARTA_FAS_PATHWAY	0.942870679	0.999999944	1
BIOCARTA_FCER1_PATHWAY	0.963405331	0.999999944	1
BIOCARTA_FEEDER_PATHWAY	0.866653069	0.999999944	1
BIOCARTA_FIBRINOLYSIS_PATHWAY	0.66711805	0.999999944	1
BIOCARTA_FMLP_PATHWAY	0.890213013	0.999999944	1
BIOCARTA_FREE_PATHWAY	0.883623285	0.999999944	1
BIOCARTA_G1_PATHWAY	0.975497381	0.999999944	1
BIOCARTA_G2_PATHWAY	0.973883165	0.999999944	1
BIOCARTA_GABA_PATHWAY	0.766142602	0.999999944	1
BIOCARTA_GATA3_PATHWAY	0.720938936	0.999999944	1
BIOCARTA_GCR_PATHWAY	0.83071672	0.999999944	1
BIOCARTA_GH_PATHWAY	0.922271784	0.999999944	1
BIOCARTA_GLEEVEC_PATHWAY	0.903188831	0.999999944	1
BIOCARTA_GLYCOLYSIS_PATHWAY	0.898986148	0.999999944	1
BIOCARTA_GPCR_PATHWAY	0.949713793	0.999999944	1
BIOCARTA_GRANULOCYTES_PATHWAY	0.643728932	0.999999944	1
BIOCARTA_GSK3_PATHWAY	0.936112369	0.999999944	1
BIOCARTA_HCMV_PATHWAY	0.948678158	0.999999944	1
BIOCARTA_HDAC_PATHWAY	0.823702998	0.999999944	1
BIOCARTA_HER2_PATHWAY	0.957912412	0.999999944	1
BIOCARTA_HIF_PATHWAY	0.929239389	0.999999944	1
BIOCARTA_HIVNEF_PATHWAY	0.982341362	0.999999944	1
BIOCARTA_HSP27_PATHWAY	0.937209971	0.999999944	1
BIOCARTA_IGF1MTOR_PATHWAY	0.971479726	0.999999944	1
BIOCARTA_IGF1R_PATHWAY	0.970311586	0.999999944	1
BIOCARTA_IGF1_PATHWAY	0.955784727	0.999999944	1
BIOCARTA_IL10_PATHWAY	0.621879	0.999999944	1
BIOCARTA_IL12_PATHWAY	0.940318422	0.999999944	1
BIOCARTA_IL17_PATHWAY	0.915822564	0.999999944	1
BIOCARTA_IL1R_PATHWAY	0.945831819	0.999999944	1
BIOCARTA_IL22BP_PATHWAY	0.78393648	0.999999944	1
BIOCARTA_IL2RB_PATHWAY	0.970562327	0.999999944	1
BIOCARTA_IL2_PATHWAY	0.868124222	0.999999944	1
BIOCARTA_IL3_PATHWAY	0.776157404	0.999999944	1
BIOCARTA_IL4_PATHWAY	0.883623285	0.999999944	1
BIOCARTA_IL5_PATHWAY	0.828566645	0.999999944	1
BIOCARTA_IL6_PATHWAY	0.96769159	0.999999944	1
BIOCARTA_IL7_PATHWAY	0.006303285	0.065275361	1
BIOCARTA_INFLAM_PATHWAY	0.758084658	0.999999944	1
BIOCARTA_INSULIN_PATHWAY	0.952373982	0.999999944	1
BIOCARTA_INTEGRIN_PATHWAY	0.026870115	0.235277346	1
BIOCARTA_KERATINOCYTE_PATHWAY	0.908638879	0.999999944	1
BIOCARTA_KREB_PATHWAY	0.888352031	0.999999944	1
BIOCARTA_LAIR_PATHWAY	0.91977757	0.999999944	1
BIOCARTA_LECTIN_PATHWAY	0.8370482	0.999999944	1
BIOCARTA_LEPTIN_PATHWAY	0.870399574	0.999999944	1
BIOCARTA_LYM_PATHWAY	0.63120351	0.999999944	1
BIOCARTA_MAL_PATHWAY	0.869828972	0.999999944	1
BIOCARTA_MAPK_PATHWAY	0.989988885	0.999999944	1
BIOCARTA_MCALPAIN_PATHWAY	0.600165039	0.999999944	1
BIOCARTA_MCM_PATHWAY	0.941809071	0.999999944	1
BIOCARTA_MEF2D_PATHWAY	0.845968318	0.999999944	1
BIOCARTA_MET_PATHWAY	0.985996001	0.999999944	1
BIOCARTA_MITOCHONDRIA_PATHWAY	0.873595578	0.999999944	1
BIOCARTA_MONOCYTE_PATHWAY	0.64015771	0.999999944	1
BIOCARTA_MPR_PATHWAY	0.961127031	0.999999944	1
BIOCARTA_MTA3_PATHWAY	0.954113393	0.999999944	1
BIOCARTA_MTOR_PATHWAY	0.981281719	0.999999944	1
BIOCARTA_NDKDYNAMIN_PATHWAY	0.941809072	0.999999944	1
BIOCARTA_NEUROTRANSMITTERS_PATHWAY	0.781787938	0.999999944	1
BIOCARTA_NFAT_PATHWAY	0.894611685	0.999999944	1
BIOCARTA_NFKB_PATHWAY	0.910006109	0.999999944	1
BIOCARTA_NGF_PATHWAY	0.936405347	0.999999944	1
BIOCARTA_NKCELLS_PATHWAY	0.948032595	0.999999944	1
BIOCARTA_NKT_PATHWAY	0.943969338	0.999999944	1
BIOCARTA_NO1_PATHWAY	0.228514648	0.999999944	1
BIOCARTA_NO2IL12_PATHWAY	0.920126572	0.999999944	1
BIOCARTA_NOS1_PATHWAY	0.832651786	0.999999944	1
BIOCARTA_NTHI_PATHWAY	0.805210512	0.999999944	1
BIOCARTA_NUCLEARRS_PATHWAY	0.894786428	0.999999944	1
BIOCARTA_P27_PATHWAY	0.760374175	0.999999944	1
BIOCARTA_P35ALZHEIMERS_PATHWAY	0.914705888	0.999999944	1
BIOCARTA_P38MAPK_PATHWAY	0.995079264	0.999999944	1
BIOCARTA_P53HYPOXIA_PATHWAY	0.231630754	0.999999944	1
BIOCARTA_P53_PATHWAY	0.205688891	0.999999944	1
BIOCARTA_PAR1_PATHWAY	0.005656811	0.059149369	1
BIOCARTA_PARKIN_PATHWAY	0.644007432	0.999999944	1
BIOCARTA_PDGF_PATHWAY	0.858682809	0.999999944	1
BIOCARTA_PGC1A_PATHWAY	0.870143867	0.999999944	1
BIOCARTA_PITX2_PATHWAY	0.468794318	0.999999944	1
BIOCARTA_PLATELETAPP_PATHWAY	0.715537145	0.999999944	1
BIOCARTA_PLCE_PATHWAY	0.659786224	0.999999944	1
BIOCARTA_PML_PATHWAY	0.94420391	0.999999944	1
BIOCARTA_PPARA_PATHWAY	0.95076169	0.999999944	1
BIOCARTA_PROTEASOME_PATHWAY	0.980909201	0.999999944	1
BIOCARTA_PS1_PATHWAY	0.245273613	0.999999944	1
BIOCARTA_PTC1_PATHWAY	0.906814334	0.999999944	1
BIOCARTA_PTDINS_PATHWAY	0.916764875	0.999999944	1
BIOCARTA_PTEN_PATHWAY	0.838169736	0.999999944	1
BIOCARTA_PYK2_PATHWAY	0.974399219	0.999999944	1
BIOCARTA_RAB_PATHWAY	0.915822562	0.999999944	1
BIOCARTA_RAC1_PATHWAY	0.026556382	0.234436254	1
BIOCARTA_RACCYCD_PATHWAY	0.979824724	0.999999944	1
BIOCARTA_RANKL_PATHWAY	0.890380155	0.999999944	1
BIOCARTA_RANMS_PATHWAY	0.912421591	0.999999944	1
BIOCARTA_RARRXR_PATHWAY	0.92832089	0.999999944	1
BIOCARTA_RAS_PATHWAY	0.970549172	0.999999944	1
BIOCARTA_RB_PATHWAY	0.914329928	0.999999944	1
BIOCARTA_RELA_PATHWAY	0.941809072	0.999999944	1
BIOCARTA_RHO_PATHWAY	0.608766589	0.999999944	1
BIOCARTA_RNA_PATHWAY	0.722768917	0.999999944	1
BIOCARTA_SALMONELLA_PATHWAY	0.923524143	0.999999944	1
BIOCARTA_SARS_PATHWAY	0.671294364	0.999999944	1
BIOCARTA_SET_PATHWAY	0.739508832	0.999999944	1
BIOCARTA_SHH_PATHWAY	0.727252892	0.999999944	1
BIOCARTA_SKP2E2F_PATHWAY	0.891872668	0.999999944	1
BIOCARTA_SODD_PATHWAY	0.884694451	0.999999944	1
BIOCARTA_SPPA_PATHWAY	0.873355984	0.999999944	1
BIOCARTA_SPRY_PATHWAY	0.141223421	0.879577416	1
BIOCARTA_SRCRPTP_PATHWAY	0.90034232	0.999999944	1
BIOCARTA_STATHMIN_PATHWAY	0.942780207	0.999999944	1
BIOCARTA_STEM_PATHWAY	0.850247759	0.999999944	1
BIOCARTA_STRESS_PATHWAY	0.827899127	0.999999944	1
BIOCARTA_TALL1_PATHWAY	0.096687917	0.659068905	1
BIOCARTA_TCAPOPTOSIS_PATHWAY	0.885753855	0.999999944	1
BIOCARTA_TCRA_PATHWAY	0.003485305	0.039258238	1
BIOCARTA_TCR_PATHWAY	0.466353313	0.999999944	1
BIOCARTA_TCYTOTOXIC_PATHWAY	0.001250012	0.015474284	1
BIOCARTA_TEL_PATHWAY	0.950768145	0.999999944	1
BIOCARTA_TFF_PATHWAY	0.960257274	0.999999944	1
BIOCARTA_TGFB_PATHWAY	0.833716691	0.999999944	1
BIOCARTA_TH1TH2_PATHWAY	0.876361591	0.999999944	1
BIOCARTA_THELPER_PATHWAY	0.00175267	0.021220574	1
BIOCARTA_TID_PATHWAY	0.938526245	0.999999944	1
BIOCARTA_TNFR1_PATHWAY	0.952292479	0.999999944	1
BIOCARTA_TNFR2_PATHWAY	0.856277081	0.999999944	1
BIOCARTA_TOB1_PATHWAY	0.765502303	0.999999944	1
BIOCARTA_TOLL_PATHWAY	0.961667959	0.999999944	1
BIOCARTA_TPO_PATHWAY	0.907474151	0.999999944	1
BIOCARTA_TRKA_PATHWAY	0.894786425	0.999999944	1
BIOCARTA_UCALPAIN_PATHWAY	0.941068904	0.999999944	1
BIOCARTA_VDR_PATHWAY	0.895263026	0.999999944	1
BIOCARTA_VEGF_PATHWAY	0.980062373	0.999999944	1
BIOCARTA_VIP_PATHWAY	0.882552524	0.999999944	1
BIOCARTA_VITCB_PATHWAY	0.643092938	0.999999944	1
BIOCARTA_WNT_PATHWAY	0.914222218	0.999999944	1
KEGG_ABC_TRANSPORTERS	0.939598041	0.999999944	1
KEGG_ACUTE_MYELOID_LEUKEMIA	0.978918376	0.999999944	1
KEGG_ADHERENS_JUNCTION	0.541651699	0.999999944	1
KEGG_ADIPOCYTOKINE_SIGNALING_PATHWAY	0.997847816	0.999999944	1
KEGG_ALANINE_ASPARTATE_AND_GLUTAMATE_METABOLISM	0.946751329	0.999999944	1
KEGG_ALDOSTERONE_REGULATED_SODIUM_REABSORPTION	0.760599172	0.999999944	1
KEGG_ALLOGRAFT_REJECTION	0.549781814	0.999999944	1
KEGG_ALPHA_LINOLENIC_ACID_METABOLISM	0.89088035	0.999999944	1
KEGG_ALZHEIMERS_DISEASE	0.999614107	0.999999944	1
KEGG_AMINOACYL_TRNA_BIOSYNTHESIS	0.958960744	0.999999944	1
KEGG_AMINO_SUGAR_AND_NUCLEOTIDE_SUGAR_METABOLISM	0.944115118	0.999999944	1
KEGG_AMYOTROPHIC_LATERAL_SCLEROSIS_ALS	0.985007443	0.999999944	1
KEGG_ANTIGEN_PROCESSING_AND_PRESENTATION	0.964825324	0.999999944	1
KEGG_APOPTOSIS	0.99589906	0.999999944	1
KEGG_ARACHIDONIC_ACID_METABOLISM	0.570494544	0.999999944	1
KEGG_ARGININE_AND_PROLINE_METABOLISM	0.634393896	0.999999944	1
KEGG_ASCORBATE_AND_ALDARATE_METABOLISM	0.077065048	0.549662625	1
KEGG_ASTHMA	0.796174285	0.999999944	1
KEGG_AUTOIMMUNE_THYROID_DISEASE	0.601128617	0.999999944	1
KEGG_BASAL_CELL_CARCINOMA	0.412772421	0.999999944	1
KEGG_BASAL_TRANSCRIPTION_FACTORS	0.932834756	0.999999944	1
KEGG_BASE_EXCISION_REPAIR	0.986740271	0.999999944	1
KEGG_BETA_ALANINE_METABOLISM	0.467307808	0.999999944	1
KEGG_BIOSYNTHESIS_OF_UNSATURATED_FATTY_ACIDS	0.857642732	0.999999944	1
KEGG_BUTANOATE_METABOLISM	0.671192403	0.999999944	1
KEGG_B_CELL_RECEPTOR_SIGNALING_PATHWAY	0.996620909	0.999999944	1
KEGG_CALCIUM_SIGNALING_PATHWAY	0.001764561	0.021220574	1
KEGG_CARDIAC_MUSCLE_CONTRACTION	0.245447167	0.999999944	1
KEGG_CELL_ADHESION_MOLECULES_CAMS	0.079658896	0.557095006	1
KEGG_CELL_CYCLE	0.997508585	0.999999944	1
KEGG_CHEMOKINE_SIGNALING_PATHWAY	0.371548112	0.999999944	1
KEGG_CHRONIC_MYELOID_LEUKEMIA	0.959395119	0.999999944	1
KEGG_CIRCADIAN_RHYTHM_MAMMAL	0.701343364	0.999999944	1
KEGG_CITRATE_CYCLE_TCA_CYCLE	0.984066715	0.999999944	1
KEGG_COLORECTAL_CANCER	0.543519936	0.999999944	1
KEGG_CYSTEINE_AND_METHIONINE_METABOLISM	0.957660706	0.999999944	1
KEGG_CYTOSOLIC_DNA_SENSING_PATHWAY	0.992109789	0.999999944	1
KEGG_DNA_REPLICATION	0.99024308	0.999999944	1
KEGG_DORSO_VENTRAL_AXIS_FORMATION	0.82419903	0.999999944	1
KEGG_DRUG_METABOLISM_CYTOCHROME_P450	0.212303095	0.999999944	1
KEGG_DRUG_METABOLISM_OTHER_ENZYMES	0.938929528	0.999999944	1
KEGG_ENDOCYTOSIS	0.954456601	0.999999944	1
KEGG_ENDOMETRIAL_CANCER	0.553386816	0.999999944	1
KEGG_EPITHELIAL_CELL_SIGNALING_IN_HELICOBACTER_PYLORI_INFECTION	0.95046368	0.999999944	1
KEGG_ERBB_SIGNALING_PATHWAY	0.997789206	0.999999944	1
KEGG_FATTY_ACID_METABOLISM	0.819763102	0.999999944	1
KEGG_FC_EPSILON_RI_SIGNALING_PATHWAY	0.65324091	0.999999944	1
KEGG_FC_GAMMA_R_MEDIATED_PHAGOCYTOSIS	0.164271083	0.961521504	1
KEGG_FOLATE_BIOSYNTHESIS	0.87977903	0.999999944	1
KEGG_FRUCTOSE_AND_MANNOSE_METABOLISM	0.987197161	0.999999944	1
KEGG_GALACTOSE_METABOLISM	0.378074557	0.999999944	1
KEGG_GLIOMA	0.0598577	0.453991148	1
KEGG_GLUTATHIONE_METABOLISM	0.907256999	0.999999944	1
KEGG_GLYCEROPHOSPHOLIPID_METABOLISM	0.056822569	0.440272713	1
KEGG_GLYCINE_SERINE_AND_THREONINE_METABOLISM	0.97617051	0.999999944	1
KEGG_GLYCOLYSIS_GLUCONEOGENESIS	0.901122974	0.999999944	1
KEGG_GLYCOSAMINOGLYCAN_BIOSYNTHESIS_CHONDROITIN_SULFATE	0.403164752	0.999999944	1
KEGG_GLYCOSAMINOGLYCAN_BIOSYNTHESIS_HEPARAN_SULFATE	0.64786583	0.999999944	1
KEGG_GLYCOSAMINOGLYCAN_BIOSYNTHESIS_KERATAN_SULFATE	0.768684972	0.999999944	1
KEGG_GLYCOSAMINOGLYCAN_DEGRADATION	0.116012527	0.761862752	1
KEGG_GLYCOSPHINGOLIPID_BIOSYNTHESIS_GANGLIO_SERIES	0.479632311	0.999999944	1
KEGG_GLYCOSPHINGOLIPID_BIOSYNTHESIS_GLOBO_SERIES	0.371420432	0.999999944	1
KEGG_GLYCOSPHINGOLIPID_BIOSYNTHESIS_LACTO_AND_NEOLACTO_SERIES	0.819860132	0.999999944	1
KEGG_GLYCOSYLPHOSPHATIDYLINOSITOL_GPI_ANCHOR_BIOSYNTHESIS	0.069501826	0.512694979	1
KEGG_GLYOXYLATE_AND_DICARBOXYLATE_METABOLISM	0.904285676	0.999999944	1
KEGG_GNRH_SIGNALING_PATHWAY	0.525382941	0.999999944	1
KEGG_GRAFT_VERSUS_HOST_DISEASE	0.607750877	0.999999944	1
KEGG_HEDGEHOG_SIGNALING_PATHWAY	0.652249292	0.999999944	1
KEGG_HEMATOPOIETIC_CELL_LINEAGE	0.996251457	0.999999944	1
KEGG_HISTIDINE_METABOLISM	0.362424724	0.999999944	1
KEGG_HOMOLOGOUS_RECOMBINATION	0.972379468	0.999999944	1
KEGG_HUNTINGTONS_DISEASE	0.999712834	0.999999944	1
KEGG_INOSITOL_PHOSPHATE_METABOLISM	0.912314658	0.999999944	1
KEGG_INSULIN_SIGNALING_PATHWAY	0.996334952	0.999999944	1
KEGG_JAK_STAT_SIGNALING_PATHWAY	0.979917669	0.999999944	1
KEGG_LEISHMANIA_INFECTION	0.983045028	0.999999944	1
KEGG_LIMONENE_AND_PINENE_DEGRADATION	0.05744124	0.441392693	1
KEGG_LINOLEIC_ACID_METABOLISM	0.929844447	0.999999944	1
KEGG_LONG_TERM_DEPRESSION	0.989295627	0.999999944	1
KEGG_LONG_TERM_POTENTIATION	0.982134742	0.999999944	1
KEGG_LYSINE_DEGRADATION	0.787930379	0.999999944	1
KEGG_LYSOSOME	0.032469283	0.271080757	1
KEGG_MAPK_SIGNALING_PATHWAY	0.206125472	0.999999944	1
KEGG_MATURITY_ONSET_DIABETES_OF_THE_YOUNG	0.893341259	0.999999944	1
KEGG_MELANOGENESIS	0.876613677	0.999999944	1
KEGG_METABOLISM_OF_XENOBIOTICS_BY_CYTOCHROME_P450	0.927901798	0.999999944	1
KEGG_MISMATCH_REPAIR	0.910824137	0.999999944	1
KEGG_MTOR_SIGNALING_PATHWAY	0.606390857	0.999999944	1
KEGG_NATURAL_KILLER_CELL_MEDIATED_CYTOTOXICITY	0.815772792	0.999999944	1
KEGG_NEUROACTIVE_LIGAND_RECEPTOR_INTERACTION	0.0210557	0.197713002	1
KEGG_NEUROTROPHIN_SIGNALING_PATHWAY	0.998657941	0.999999944	1
KEGG_NICOTINATE_AND_NICOTINAMIDE_METABOLISM	0.294126785	0.999999944	1
KEGG_NITROGEN_METABOLISM	0.860289692	0.999999944	1
KEGG_NOD_LIKE_RECEPTOR_SIGNALING_PATHWAY	0.979514335	0.999999944	1
KEGG_NON_HOMOLOGOUS_END_JOINING	0.931332077	0.999999944	1
KEGG_NON_SMALL_CELL_LUNG_CANCER	0.970904207	0.999999944	1
KEGG_NOTCH_SIGNALING_PATHWAY	0.516504891	0.999999944	1
KEGG_NUCLEOTIDE_EXCISION_REPAIR	0.994395033	0.999999944	1
KEGG_N_GLYCAN_BIOSYNTHESIS	0.394226848	0.999999944	1
KEGG_OLFACTORY_TRANSDUCTION	0.532904397	0.999999944	1
KEGG_ONE_CARBON_POOL_BY_FOLATE	0.949943405	0.999999944	1
KEGG_OOCYTE_MEIOSIS	0.987302849	0.999999944	1
KEGG_OTHER_GLYCAN_DEGRADATION	0.274838119	0.999999944	1
KEGG_OXIDATIVE_PHOSPHORYLATION	0.999903936	0.999999944	1
KEGG_O_GLYCAN_BIOSYNTHESIS	0.837820466	0.999999944	1
KEGG_P53_SIGNALING_PATHWAY	0.992163174	0.999999944	1
KEGG_PANCREATIC_CANCER	0.578339882	0.999999944	1
KEGG_PANTOTHENATE_AND_COA_BIOSYNTHESIS	0.918006513	0.999999944	1
KEGG_PARKINSONS_DISEASE	0.907817725	0.999999944	1
KEGG_PATHOGENIC_ESCHERICHIA_COLI_INFECTION	0.828142402	0.999999944	1
KEGG_PENTOSE_AND_GLUCURONATE_INTERCONVERSIONS	0.379982794	0.999999944	1
KEGG_PENTOSE_PHOSPHATE_PATHWAY	0.973778655	0.999999944	1
KEGG_PEROXISOME	0.994425767	0.999999944	1
KEGG_PHENYLALANINE_METABOLISM	0.806959405	0.999999944	1
KEGG_PHOSPHATIDYLINOSITOL_SIGNALING_SYSTEM	0.973895863	0.999999944	1
KEGG_PORPHYRIN_AND_CHLOROPHYLL_METABOLISM	0.17229246	0.996554714	1
KEGG_PPAR_SIGNALING_PATHWAY	0.977608076	0.999999944	1
KEGG_PRIMARY_BILE_ACID_BIOSYNTHESIS	0.646967508	0.999999944	1
KEGG_PRIMARY_IMMUNODEFICIENCY	0.931447581	0.999999944	1
KEGG_PROGESTERONE_MEDIATED_OOCYTE_MATURATION	0.930350862	0.999999944	1
KEGG_PROPANOATE_METABOLISM	0.745063413	0.999999944	1
KEGG_PROSTATE_CANCER	0.032030944	0.270373433	1
KEGG_PROTEASOME	0.994626353	0.999999944	1
KEGG_PROTEIN_EXPORT	0.910038065	0.999999944	1
KEGG_PROXIMAL_TUBULE_BICARBONATE_RECLAMATION	0.093306503	0.640070728	1
KEGG_PURINE_METABOLISM	0.545857508	0.999999944	1
KEGG_PYRIMIDINE_METABOLISM	0.970552512	0.999999944	1
KEGG_PYRUVATE_METABOLISM	0.849479843	0.999999944	1
KEGG_REGULATION_OF_ACTIN_CYTOSKELETON	0.001773307	0.021220574	1
KEGG_REGULATION_OF_AUTOPHAGY	0.874174981	0.999999944	1
KEGG_RENAL_CELL_CARCINOMA	0.701362281	0.999999944	1
KEGG_RETINOL_METABOLISM	0.978421368	0.999999944	1
KEGG_RIBOFLAVIN_METABOLISM	0.923524142	0.999999944	1
KEGG_RIBOSOME	0.998050208	0.999999944	1
KEGG_RIG_I_LIKE_RECEPTOR_SIGNALING_PATHWAY	0.996791128	0.999999944	1
KEGG_RNA_DEGRADATION	0.99680333	0.999999944	1
KEGG_RNA_POLYMERASE	0.975103855	0.999999944	1
KEGG_SELENOAMINO_ACID_METABOLISM	0.968590984	0.999999944	1
KEGG_SNARE_INTERACTIONS_IN_VESICULAR_TRANSPORT	0.959688675	0.999999944	1
KEGG_SPLICEOSOME	0.999810142	0.999999944	1
KEGG_STARCH_AND_SUCROSE_METABOLISM	0.433466702	0.999999944	1
KEGG_STEROID_BIOSYNTHESIS	0.933922502	0.999999944	1
KEGG_STEROID_HORMONE_BIOSYNTHESIS	0.777949224	0.999999944	1
KEGG_SULFUR_METABOLISM	0.862771833	0.999999944	1
KEGG_SYSTEMIC_LUPUS_ERYTHEMATOSUS	0.205191652	0.999999944	1
KEGG_TASTE_TRANSDUCTION	0.939812288	0.999999944	1
KEGG_TAURINE_AND_HYPOTAURINE_METABOLISM	0.173032248	0.996554714	1
KEGG_TERPENOID_BACKBONE_BIOSYNTHESIS	0.929542637	0.999999944	1
KEGG_THYROID_CANCER	0.938390752	0.999999944	1
KEGG_TIGHT_JUNCTION	0.436161061	0.999999944	1
KEGG_TOLL_LIKE_RECEPTOR_SIGNALING_PATHWAY	0.895692427	0.999999944	1
KEGG_TRYPTOPHAN_METABOLISM	0.224440822	0.999999944	1
KEGG_TYPE_II_DIABETES_MELLITUS	0.797036842	0.999999944	1
KEGG_TYPE_I_DIABETES_MELLITUS	0.310659575	0.999999944	1
KEGG_TYROSINE_METABOLISM	0.623915899	0.999999944	1
KEGG_T_CELL_RECEPTOR_SIGNALING_PATHWAY	0.944001694	0.999999944	1
KEGG_UBIQUITIN_MEDIATED_PROTEOLYSIS	0.999920866	0.999999944	1
KEGG_VALINE_LEUCINE_AND_ISOLEUCINE_BIOSYNTHESIS	0.89667771	0.999999944	1
KEGG_VALINE_LEUCINE_AND_ISOLEUCINE_DEGRADATION	0.435845677	0.999999944	1
KEGG_VASCULAR_SMOOTH_MUSCLE_CONTRACTION	0.001044927	0.013558867	1
KEGG_VASOPRESSIN_REGULATED_WATER_REABSORPTION	0.797071536	0.999999944	1
KEGG_VEGF_SIGNALING_PATHWAY	0.989623608	0.999999944	1
KEGG_VIBRIO_CHOLERAE_INFECTION	0.392592033	0.999999944	1
KEGG_WNT_SIGNALING_PATHWAY	0.149539019	0.909906912	1
REACTOME_3_UTR_MEDIATED_TRANSLATIONAL_REGULATION	0.999466896	0.999999944	1
REACTOME_ABACAVIR_TRANSPORT_AND_METABOLISM	0.85098057	0.999999944	1
REACTOME_ABCA_TRANSPORTERS_IN_LIPID_HOMEOSTASIS	0.755133328	0.999999944	1
REACTOME_ABC_FAMILY_PROTEINS_MEDIATED_TRANSPORT	0.898391797	0.999999944	1
REACTOME_ABORTIVE_ELONGATION_OF_HIV1_TRANSCRIPT_IN_THE_ABSENCE_OF_TAT	0.972709153	0.999999944	1
REACTOME_ACETYLCHOLINE_BINDING_AND_DOWNSTREAM_EVENTS	0.779294943	0.999999944	1
REACTOME_ACETYLCHOLINE_NEUROTRANSMITTER_RELEASE_CYCLE	0.797009475	0.999999944	1
REACTOME_ACTIVATED_AMPK_STIMULATES_FATTY_ACID_OXIDATION_IN_MUSCLE	0.940318419	0.999999944	1
REACTOME_ACTIVATED_NOTCH1_TRANSMITS_SIGNAL_TO_THE_NUCLEUS	0.967032554	0.999999944	1
REACTOME_ACTIVATED_POINT_MUTANTS_OF_FGFR2	0.118110601	0.768081857	1
REACTOME_ACTIVATED_TAK1_MEDIATES_P38_MAPK_ACTIVATION	0.95157824	0.999999944	1
REACTOME_ACTIVATED_TLR4_SIGNALLING	0.583144133	0.999999944	1
REACTOME_ACTIVATION_OF_ATR_IN_RESPONSE_TO_REPLICATION_STRESS	0.983878258	0.999999944	1
REACTOME_ACTIVATION_OF_BH3_ONLY_PROTEINS	0.935589353	0.999999944	1
REACTOME_ACTIVATION_OF_CHAPERONES_BY_ATF6_ALPHA	0.889877247	0.999999944	1
REACTOME_ACTIVATION_OF_CHAPERONE_GENES_BY_ATF6_ALPHA	0.875780639	0.999999944	1
REACTOME_ACTIVATION_OF_CHAPERONE_GENES_BY_XBP1S	0.050260978	0.400970916	1
REACTOME_ACTIVATION_OF_GENES_BY_ATF4	0.970549172	0.999999944	1
REACTOME_ACTIVATION_OF_IRF3_IRF7_MEDIATED_BY_TBK1_IKK_EPSILON	0.933071244	0.999999944	1
REACTOME_ACTIVATION_OF_KAINATE_RECEPTORS_UPON_GLUTAMATE_BINDING	0.75755846	0.999999944	1
REACTOME_ACTIVATION_OF_NF_KAPPAB_IN_B_CELLS	0.998840544	0.999999944	1
REACTOME_ACTIVATION_OF_NMDA_RECEPTOR_UPON_GLUTAMATE_BINDING_AND_POSTSYNAPTIC_EVENTS	0.004746945	0.050618415	1
REACTOME_ACTIVATION_OF_THE_AP1_FAMILY_OF_TRANSCRIPTION_FACTORS	0.867916547	0.999999944	1
REACTOME_ACTIVATION_OF_THE_MRNA_UPON_BINDING_OF_THE_CAP_BINDING_COMPLEX_AND_EIFS_AND_SUBSEQUENT_BINDING_TO_43S	0.99631914	0.999999944	1
REACTOME_ACTIVATION_OF_THE_PRE_REPLICATIVE_COMPLEX	0.977369945	0.999999944	1
REACTOME_ACYL_CHAIN_REMODELLING_OF_PC	0.931332081	0.999999944	1
REACTOME_ACYL_CHAIN_REMODELLING_OF_PE	0.921846124	0.999999944	1
REACTOME_ACYL_CHAIN_REMODELLING_OF_PG	0.885753857	0.999999944	1
REACTOME_ACYL_CHAIN_REMODELLING_OF_PI	0.861446967	0.999999944	1
REACTOME_ACYL_CHAIN_REMODELLING_OF_PS	0.850247759	0.999999944	1
REACTOME_ADAPTIVE_IMMUNE_SYSTEM	0.999984043	0.999999944	1
REACTOME_ADENYLATE_CYCLASE_ACTIVATING_PATHWAY	0.026542103	0.234436254	1
REACTOME_ADENYLATE_CYCLASE_INHIBITORY_PATHWAY	0.118385876	0.768081857	1
REACTOME_ADHERENS_JUNCTIONS_INTERACTIONS	0.888275367	0.999999944	1
REACTOME_ADP_SIGNALLING_THROUGH_P2RY1	0.870571089	0.999999944	1
REACTOME_ADP_SIGNALLING_THROUGH_P2RY12	0.815897299	0.999999944	1
REACTOME_ADVANCED_GLYCOSYLATION_ENDPRODUCT_RECEPTOR_SIGNALING	0.920126572	0.999999944	1
REACTOME_AKT_PHOSPHORYLATES_TARGETS_IN_THE_CYTOSOL	0.899892633	0.999999944	1
REACTOME_ALPHA_LINOLENIC_ACID_ALA_METABOLISM	0.894307276	0.999999944	1
REACTOME_AMINE_COMPOUND_SLC_TRANSPORTERS	0.893341259	0.999999944	1
REACTOME_AMINE_DERIVED_HORMONES	0.826800116	0.999999944	1
REACTOME_AMINE_LIGAND_BINDING_RECEPTORS	0.023088363	0.214363508	1
REACTOME_AMINO_ACID_AND_OLIGOPEPTIDE_SLC_TRANSPORTERS	0.062077433	0.464287469	1
REACTOME_AMINO_ACID_SYNTHESIS_AND_INTERCONVERSION_TRANSAMINATION	0.339340219	0.999999944	1
REACTOME_AMINO_ACID_TRANSPORT_ACROSS_THE_PLASMA_MEMBRANE	0.865911184	0.999999944	1
REACTOME_AMYLOIDS	0.970495053	0.999999944	1
REACTOME_ANDROGEN_BIOSYNTHESIS	0.819482658	0.999999944	1
REACTOME_ANTIGEN_ACTIVATES_B_CELL_RECEPTOR_LEADING_TO_GENERATION_OF_SECOND_MESSENGERS	0.323984609	0.999999944	1
REACTOME_ANTIGEN_PRESENTATION_FOLDING_ASSEMBLY_AND_PEPTIDE_LOADING_OF_CLASS_I_MHC	0.473735793	0.999999944	1
REACTOME_ANTIGEN_PROCESSING_CROSS_PRESENTATION	0.9976916	0.999999944	1
REACTOME_ANTIGEN_PROCESSING_UBIQUITINATION_PROTEASOME_DEGRADATION	0.999992729	0.999999944	1
REACTOME_ANTIVIRAL_MECHANISM_BY_IFN_STIMULATED_GENES	0.999040732	0.999999944	1
REACTOME_APC_CDC20_MEDIATED_DEGRADATION_OF_NEK2A	0.966630334	0.999999944	1
REACTOME_APC_C_CDC20_MEDIATED_DEGRADATION_OF_CYCLIN_B	0.96090135	0.999999944	1
REACTOME_APC_C_CDC20_MEDIATED_DEGRADATION_OF_MITOTIC_PROTEINS	0.999120812	0.999999944	1
REACTOME_APC_C_CDH1_MEDIATED_DEGRADATION_OF_CDC20_AND_OTHER_APC_C_CDH1_TARGETED_PROTEINS_IN_LATE_MITOSIS_EARLY_G1	0.998953349	0.999999944	1
REACTOME_APOBEC3G_MEDIATED_RESISTANCE_TO_HIV1_INFECTION	0.85098057	0.999999944	1
REACTOME_APOPTOSIS	0.999167619	0.999999944	1
REACTOME_APOPTOSIS_INDUCED_DNA_FRAGMENTATION	0.893341259	0.999999944	1
REACTOME_APOPTOTIC_CLEAVAGE_OF_CELLULAR_PROTEINS	0.850348105	0.999999944	1
REACTOME_APOPTOTIC_CLEAVAGE_OF_CELL_ADHESION_PROTEINS	0.883083238	0.999999944	1
REACTOME_APOPTOTIC_EXECUTION_PHASE	0.929067878	0.999999944	1
REACTOME_AQUAPORIN_MEDIATED_TRANSPORT	0.214227815	0.999999944	1
REACTOME_ARMS_MEDIATED_ACTIVATION	0.948891412	0.999999944	1
REACTOME_ASPARAGINE_N_LINKED_GLYCOSYLATION	0.275332968	0.999999944	1
REACTOME_ASSEMBLY_OF_THE_PRE_REPLICATIVE_COMPLEX	0.996401394	0.999999944	1
REACTOME_ASSOCIATION_OF_LICENSING_FACTORS_WITH_THE_PRE_REPLICATIVE_COMPLEX	0.739319218	0.999999944	1
REACTOME_ASSOCIATION_OF_TRIC_CCT_WITH_TARGET_PROTEINS_DURING_BIOSYNTHESIS	0.929691471	0.999999944	1
REACTOME_AUTODEGRADATION_OF_CDH1_BY_CDH1_APC_C	0.998343868	0.999999944	1
REACTOME_AUTODEGRADATION_OF_THE_E3_UBIQUITIN_LIGASE_COP1	0.996429747	0.999999944	1
REACTOME_BASE_EXCISION_REPAIR	0.959931006	0.999999944	1
REACTOME_BASE_FREE_SUGAR_PHOSPHATE_REMOVAL_VIA_THE_SINGLE_NUCLEOTIDE_REPLACEMENT_PATHWAY	0.898986148	0.999999944	1
REACTOME_BASIGIN_INTERACTIONS	0.531864703	0.999999944	1
REACTOME_BETA_DEFENSINS	0.787837114	0.999999944	1
REACTOME_BILE_ACID_AND_BILE_SALT_METABOLISM	0.786781968	0.999999944	1
REACTOME_BILE_SALT_AND_ORGANIC_ANION_SLC_TRANSPORTERS	0.837865587	0.999999944	1
REACTOME_BINDING_AND_ENTRY_OF_HIV_VIRION	0.781787938	0.999999944	1
REACTOME_BIOLOGICAL_OXIDATIONS	0.892154826	0.999999944	1
REACTOME_BIOSYNTHESIS_OF_THE_N_GLYCAN_PRECURSOR_DOLICHOL_LIPID_LINKED_OLIGOSACCHARIDE_LLO_AND_TRANSFER_TO_A_NASCENT_PROTEIN	0.817585538	0.999999944	1
REACTOME_BMAL1_CLOCK_NPAS2_ACTIVATES_CIRCADIAN_EXPRESSION	0.960219325	0.999999944	1
REACTOME_BOTULINUM_NEUROTOXICITY	0.931037375	0.999999944	1
REACTOME_BRANCHED_CHAIN_AMINO_ACID_CATABOLISM	0.94420391	0.999999944	1
REACTOME_CALNEXIN_CALRETICULIN_CYCLE	0.926760383	0.999999944	1
REACTOME_CASPASE_MEDIATED_CLEAVAGE_OF_CYTOSKELETAL_PROTEINS	0.461066757	0.999999944	1
REACTOME_CA_DEPENDENT_EVENTS	0.60164692	0.999999944	1
REACTOME_CD28_CO_STIMULATION	0.148866626	0.909906912	1
REACTOME_CD28_DEPENDENT_PI3K_AKT_SIGNALING	0.024696806	0.225410682	1
REACTOME_CD28_DEPENDENT_VAV1_PATHWAY	0.001211185	0.015420753	1
REACTOME_CDC6_ASSOCIATION_WITH_THE_ORC_ORIGIN_COMPLEX	0.650885872	0.999999944	1
REACTOME_CDK_MEDIATED_PHOSPHORYLATION_AND_REMOVAL_OF_CDC6	0.996276779	0.999999944	1
REACTOME_CDT1_ASSOCIATION_WITH_THE_CDC6_ORC_ORIGIN_COMPLEX	0.997494407	0.999999944	1
REACTOME_CELL_CELL_COMMUNICATION	0.193409911	0.999999944	1
REACTOME_CELL_CELL_JUNCTION_ORGANIZATION	0.936953762	0.999999944	1
REACTOME_CELL_CYCLE	0.999999944	0.999999944	1
REACTOME_CELL_CYCLE_CHECKPOINTS	0.999930816	0.999999944	1
REACTOME_CELL_CYCLE_MITOTIC	0.999999727	0.999999944	1
REACTOME_CELL_DEATH_SIGNALLING_VIA_NRAGE_NRIF_AND_NADE	0.032133518	0.270373433	1
REACTOME_CELL_JUNCTION_ORGANIZATION	0.147256102	0.906256127	1
REACTOME_CGMP_EFFECTS	0.100754965	0.682472307	1
REACTOME_CHEMOKINE_RECEPTORS_BIND_CHEMOKINES	0.003226276	0.036964891	1
REACTOME_CHOLESTEROL_BIOSYNTHESIS	0.960094497	0.999999944	1
REACTOME_CHROMOSOME_MAINTENANCE	0.996856508	0.999999944	1
REACTOME_CHYLOMICRON_MEDIATED_LIPID_TRANSPORT	0.325239662	0.999999944	1
REACTOME_CIRCADIAN_CLOCK	0.990867747	0.999999944	1
REACTOME_CIRCADIAN_REPRESSION_OF_EXPRESSION_BY_REV_ERBA	0.963517352	0.999999944	1
REACTOME_CITRIC_ACID_CYCLE_TCA_CYCLE	0.958256246	0.999999944	1
REACTOME_CLASS_A1_RHODOPSIN_LIKE_RECEPTORS	0.02053345	0.195703769	1
REACTOME_CLASS_B_2_SECRETIN_FAMILY_RECEPTORS	0.490431046	0.999999944	1
REACTOME_CLASS_C_3_METABOTROPIC_GLUTAMATE_PHEROMONE_RECEPTORS	0.129220391	0.823493262	1
REACTOME_CLASS_I_MHC_MEDIATED_ANTIGEN_PROCESSING_PRESENTATION	0.999964439	0.999999944	1
REACTOME_CLEAVAGE_OF_GROWING_TRANSCRIPT_IN_THE_TERMINATION_REGION_	0.993759597	0.999999944	1
REACTOME_CONVERSION_FROM_APC_C_CDC20_TO_APC_C_CDH1_IN_LATE_ANAPHASE	0.93720997	0.999999944	1
REACTOME_COPI_MEDIATED_TRANSPORT	0.899892633	0.999999944	1
REACTOME_COSTIMULATION_BY_THE_CD28_FAMILY	0.682619067	0.999999944	1
REACTOME_CREATION_OF_C4_AND_C2_ACTIVATORS	0.006388814	0.065530974	1
REACTOME_CREB_PHOSPHORYLATION_THROUGH_THE_ACTIVATION_OF_CAMKII	0.897608406	0.999999944	1
REACTOME_CREB_PHOSPHORYLATION_THROUGH_THE_ACTIVATION_OF_RAS	0.075375841	0.544395487	1
REACTOME_CROSS_PRESENTATION_OF_SOLUBLE_EXOGENOUS_ANTIGENS_ENDOSOMES	0.986011944	0.999999944	1
REACTOME_CTLA4_INHIBITORY_SIGNALING	0.122958696	0.792973144	1
REACTOME_CTNNB1_PHOSPHORYLATION_CASCADE	0.938265434	0.999999944	1
REACTOME_CYCLIN_A_B1_ASSOCIATED_EVENTS_DURING_G2_M_TRANSITION	0.936943013	0.999999944	1
REACTOME_CYCLIN_E_ASSOCIATED_EVENTS_DURING_G1_S_TRANSITION_	0.998908783	0.999999944	1
REACTOME_CYTOCHROME_P450_ARRANGED_BY_SUBSTRATE_TYPE	0.531526468	0.999999944	1
REACTOME_CYTOKINE_SIGNALING_IN_IMMUNE_SYSTEM	0.99967334	0.999999944	1
REACTOME_CYTOSOLIC_SULFONATION_OF_SMALL_MOLECULES	0.808710133	0.999999944	1
REACTOME_CYTOSOLIC_TRNA_AMINOACYLATION	0.92186956	0.999999944	1
REACTOME_DAG_AND_IP3_SIGNALING	0.458650475	0.999999944	1
REACTOME_DARPP_32_EVENTS	0.965532183	0.999999944	1
REACTOME_DCC_MEDIATED_ATTRACTIVE_SIGNALING	0.003499342	0.039258238	1
REACTOME_DEADENYLATION_DEPENDENT_MRNA_DECAY	0.993104153	0.999999944	1
REACTOME_DEADENYLATION_OF_MRNA	0.958766384	0.999999944	1
REACTOME_DEFENSINS	0.84651372	0.999999944	1
REACTOME_DEPOSITION_OF_NEW_CENPA_CONTAINING_NUCLEOSOMES_AT_THE_CENTROMERE	0.958450435	0.999999944	1
REACTOME_DESTABILIZATION_OF_MRNA_BY_AUF1_HNRNP_D0	0.997093621	0.999999944	1
REACTOME_DESTABILIZATION_OF_MRNA_BY_BRF1	0.952176375	0.999999944	1
REACTOME_DESTABILIZATION_OF_MRNA_BY_KSRP	0.949525443	0.999999944	1
REACTOME_DESTABILIZATION_OF_MRNA_BY_TRISTETRAPROLIN_TTP	0.952766558	0.999999944	1
REACTOME_DIGESTION_OF_DIETARY_CARBOHYDRATE	0.618572572	0.999999944	1
REACTOME_DNA_REPAIR	0.999799728	0.999999944	1
REACTOME_DNA_REPLICATION	0.999943372	0.999999944	1
REACTOME_DNA_STRAND_ELONGATION	0.983623401	0.999999944	1
REACTOME_DOPAMINE_NEUROTRANSMITTER_RELEASE_CYCLE	0.451315713	0.999999944	1
REACTOME_DOUBLE_STRAND_BREAK_REPAIR	0.967951298	0.999999944	1
REACTOME_DOWNREGULATION_OF_ERBB2_ERBB3_SIGNALING	0.896677711	0.999999944	1
REACTOME_DOWNREGULATION_OF_SMAD2_3_SMAD4_TRANSCRIPTIONAL_ACTIVITY	0.949734893	0.999999944	1
REACTOME_DOWNSTREAM_SIGNALING_EVENTS_OF_B_CELL_RECEPTOR_BCR	0.999845946	0.999999944	1
REACTOME_DOWNSTREAM_SIGNALING_OF_ACTIVATED_FGFR	0.83507895	0.999999944	1
REACTOME_DOWNSTREAM_SIGNAL_TRANSDUCTION	0.075052963	0.544395487	1
REACTOME_DOWNSTREAM_TCR_SIGNALING	0.986050559	0.999999944	1
REACTOME_DSCAM_INTERACTIONS	0.849510339	0.999999944	1
REACTOME_E2F_ENABLED_INHIBITION_OF_PRE_REPLICATION_COMPLEX_FORMATION	0.880337455	0.999999944	1
REACTOME_E2F_MEDIATED_REGULATION_OF_DNA_REPLICATION	0.980528997	0.999999944	1
REACTOME_EARLY_PHASE_OF_HIV_LIFE_CYCLE	0.933071244	0.999999944	1
REACTOME_EFFECTS_OF_PIP2_HYDROLYSIS	0.326255053	0.999999944	1
REACTOME_EGFR_DOWNREGULATION	0.775434331	0.999999944	1
REACTOME_EICOSANOID_LIGAND_BINDING_RECEPTORS	0.349475319	0.999999944	1
REACTOME_ELEVATION_OF_CYTOSOLIC_CA2_LEVELS	0.45761987	0.999999944	1
REACTOME_ELONGATION_ARREST_AND_RECOVERY	0.957580362	0.999999944	1
REACTOME_ENDOGENOUS_STEROLS	0.547253339	0.999999944	1
REACTOME_ENDOSOMAL_SORTING_COMPLEX_REQUIRED_FOR_TRANSPORT_ESCRT	0.977459564	0.999999944	1
REACTOME_ENDOSOMAL_VACUOLAR_PATHWAY	0.837048203	0.999999944	1
REACTOME_ENERGY_DEPENDENT_REGULATION_OF_MTOR_BY_LKB1_AMPK	0.942053531	0.999999944	1
REACTOME_ENOS_ACTIVATION_AND_REGULATION	0.1700996	0.990255508	1
REACTOME_ERKS_ARE_INACTIVATED	0.915452193	0.999999944	1
REACTOME_ERK_MAPK_TARGETS	0.898215443	0.999999944	1
REACTOME_ER_PHAGOSOME_PATHWAY	0.998260107	0.999999944	1
REACTOME_ETHANOL_OXIDATION	0.843439851	0.999999944	1
REACTOME_EXTENSION_OF_TELOMERES	0.977637699	0.999999944	1
REACTOME_EXTRINSIC_PATHWAY_FOR_APOPTOSIS	0.930741275	0.999999944	1
REACTOME_FACILITATIVE_NA_INDEPENDENT_GLUCOSE_TRANSPORTERS	0.858748949	0.999999944	1
REACTOME_FACTORS_INVOLVED_IN_MEGAKARYOCYTE_DEVELOPMENT_AND_PLATELET_PRODUCTION	0.992024885	0.999999944	1
REACTOME_FANCONI_ANEMIA_PATHWAY	0.949943402	0.999999944	1
REACTOME_FATTY_ACID_TRIACYLGLYCEROL_AND_KETONE_BODY_METABOLISM	0.996906376	0.999999944	1
REACTOME_FATTY_ACYL_COA_BIOSYNTHESIS	0.931037375	0.999999944	1
REACTOME_FGFR1_LIGAND_BINDING_AND_ACTIVATION	0.2816026	0.999999944	1
REACTOME_FGFR2C_LIGAND_BINDING_AND_ACTIVATION	0.025566141	0.229584863	1
REACTOME_FGFR_LIGAND_BINDING_AND_ACTIVATION	0.056362637	0.440272713	1
REACTOME_FORMATION_OF_ATP_BY_CHEMIOSMOTIC_COUPLING	0.938003409	0.999999944	1
REACTOME_FORMATION_OF_FIBRIN_CLOT_CLOTTING_CASCADE	0.007727049	0.078509736	1
REACTOME_FORMATION_OF_INCISION_COMPLEX_IN_GG_NER	0.958256246	0.999999944	1
REACTOME_FORMATION_OF_RNA_POL_II_ELONGATION_COMPLEX_	0.979304572	0.999999944	1
REACTOME_FORMATION_OF_THE_HIV1_EARLY_ELONGATION_COMPLEX	0.984975501	0.999999944	1
REACTOME_FORMATION_OF_THE_TERNARY_COMPLEX_AND_SUBSEQUENTLY_THE_43S_COMPLEX	0.992609785	0.999999944	1
REACTOME_FORMATION_OF_TRANSCRIPTION_COUPLED_NER_TC_NER_REPAIR_COMPLEX	0.974296866	0.999999944	1
REACTOME_FORMATION_OF_TUBULIN_FOLDING_INTERMEDIATES_BY_CCT_TRIC	0.910427719	0.999999944	1
REACTOME_FRS2_MEDIATED_CASCADE	0.588871744	0.999999944	1
REACTOME_G0_AND_EARLY_G1	0.951778509	0.999999944	1
REACTOME_G1_PHASE	0.972604076	0.999999944	1
REACTOME_G1_S_SPECIFIC_TRANSCRIPTION	0.926125591	0.999999944	1
REACTOME_G1_S_TRANSITION	0.999897112	0.999999944	1
REACTOME_G2_M_CHECKPOINTS	0.988997944	0.999999944	1
REACTOME_G2_M_DNA_DAMAGE_CHECKPOINT	0.879217459	0.999999944	1
REACTOME_GAB1_SIGNALOSOME	0.985494984	0.999999944	1
REACTOME_GABA_A_RECEPTOR_ACTIVATION	0.707827387	0.999999944	1
REACTOME_GABA_B_RECEPTOR_ACTIVATION	0.33703702	0.999999944	1
REACTOME_GABA_RECEPTOR_ACTIVATION	0.402047909	0.999999944	1
REACTOME_GABA_SYNTHESIS_RELEASE_REUPTAKE_AND_DEGRADATION	0.874608754	0.999999944	1
REACTOME_GAP_JUNCTION_ASSEMBLY	0.870399573	0.999999944	1
REACTOME_GAP_JUNCTION_DEGRADATION	0.898986148	0.999999944	1
REACTOME_GAP_JUNCTION_TRAFFICKING	0.949103709	0.999999944	1
REACTOME_GASTRIN_CREB_SIGNALLING_PATHWAY_VIA_PKC_AND_MAPK	0.303318104	0.999999944	1
REACTOME_GENERATION_OF_SECOND_MESSENGER_MOLECULES	0.909617391	0.999999944	1
REACTOME_GENERIC_TRANSCRIPTION_PATHWAY	0.999367455	0.999999944	1
REACTOME_GLOBAL_GENOMIC_NER_GG_NER	0.98455824	0.999999944	1
REACTOME_GLUCAGON_SIGNALING_IN_METABOLIC_REGULATION	0.439943113	0.999999944	1
REACTOME_GLUCAGON_TYPE_LIGAND_RECEPTORS	0.672480822	0.999999944	1
REACTOME_GLUCONEOGENESIS	0.980528997	0.999999944	1
REACTOME_GLUCOSE_METABOLISM	0.998544303	0.999999944	1
REACTOME_GLUCOSE_TRANSPORT	0.988383436	0.999999944	1
REACTOME_GLUCURONIDATION	0.80456951	0.999999944	1
REACTOME_GLUTATHIONE_CONJUGATION	0.867589944	0.999999944	1
REACTOME_GLYCEROPHOSPHOLIPID_BIOSYNTHESIS	0.988616555	0.999999944	1
REACTOME_GLYCOGEN_BREAKDOWN_GLYCOGENOLYSIS	0.943020216	0.999999944	1
REACTOME_GLYCOLYSIS	0.975004447	0.999999944	1
REACTOME_GLYCOPROTEIN_HORMONES	0.450520846	0.999999944	1
REACTOME_GLYCOSPHINGOLIPID_METABOLISM	0.616438528	0.999999944	1
REACTOME_GOLGI_ASSOCIATED_VESICLE_BIOGENESIS	0.884173643	0.999999944	1
REACTOME_GPCR_LIGAND_BINDING	0.061278335	0.46151585	1
REACTOME_GRB2_EVENTS_IN_ERBB2_SIGNALING	0.962919015	0.999999944	1
REACTOME_GRB2_SOS_PROVIDES_LINKAGE_TO_MAPK_SIGNALING_FOR_INTERGRINS_	0.193661956	0.999999944	1
REACTOME_GROWTH_HORMONE_RECEPTOR_SIGNALING	0.775723131	0.999999944	1
REACTOME_G_ALPHA1213_SIGNALLING_EVENTS	0.025580486	0.229584863	1
REACTOME_G_ALPHA_I_SIGNALLING_EVENTS	0.01222677	0.118632718	1
REACTOME_G_ALPHA_Q_SIGNALLING_EVENTS	0.090512854	0.626050461	1
REACTOME_G_ALPHA_S_SIGNALLING_EVENTS	0.152849922	0.924827898	1
REACTOME_G_ALPHA_Z_SIGNALLING_EVENTS	0.154410414	0.929050369	1
REACTOME_G_BETA_GAMMA_SIGNALLING_THROUGH_PI3KGAMMA	0.832060588	0.999999944	1
REACTOME_G_BETA_GAMMA_SIGNALLING_THROUGH_PLC_BETA	0.804340607	0.999999944	1
REACTOME_G_PROTEIN_ACTIVATION	0.667702115	0.999999944	1
REACTOME_G_PROTEIN_BETA_GAMMA_SIGNALLING	0.866157505	0.999999944	1
REACTOME_HDL_MEDIATED_LIPID_TRANSPORT	0.924183994	0.999999944	1
REACTOME_HEMOSTASIS	0.00221362	0.025635152	1
REACTOME_HIGHLY_CALCIUM_PERMEABLE_POSTSYNAPTIC_NICOTINIC_ACETYLCHOLINE_RECEPTORS	0.760531059	0.999999944	1
REACTOME_HIV_INFECTION	0.999926428	0.999999944	1
REACTOME_HIV_LIFE_CYCLE	0.99978024	0.999999944	1
REACTOME_HOMOLOGOUS_RECOMBINATION_REPAIR_OF_REPLICATION_INDEPENDENT_DOUBLE_STRAND_BREAKS	0.946267656	0.999999944	1
REACTOME_HORMONE_LIGAND_BINDING_RECEPTORS	0.799211863	0.999999944	1
REACTOME_HORMONE_SENSITIVE_LIPASE_HSL_MEDIATED_TRIACYLGLYCEROL_HYDROLYSIS	0.156671425	0.937417358	1
REACTOME_HOST_INTERACTIONS_OF_HIV_FACTORS	0.998198655	0.999999944	1
REACTOME_HS_GAG_BIOSYNTHESIS	0.648289969	0.999999944	1
REACTOME_HS_GAG_DEGRADATION	0.609311111	0.999999944	1
REACTOME_HYALURONAN_METABOLISM	0.130771427	0.828475455	1
REACTOME_HYALURONAN_UPTAKE_AND_DEGRADATION	0.073140103	0.535863207	1
REACTOME_IKK_COMPLEX_RECRUITMENT_MEDIATED_BY_RIP1	0.895737095	0.999999944	1
REACTOME_IL1_SIGNALING	0.937470008	0.999999944	1
REACTOME_IL_2_SIGNALING	0.932993956	0.999999944	1
REACTOME_IL_3_5_AND_GM_CSF_SIGNALING	0.216022591	0.999999944	1
REACTOME_IL_6_SIGNALING	0.902991672	0.999999944	1
REACTOME_IL_7_SIGNALING	0.604324685	0.999999944	1
REACTOME_IL_RECEPTOR_SHC_SIGNALING	0.893988091	0.999999944	1
REACTOME_IMMUNE_SYSTEM	0.999831349	0.999999944	1
REACTOME_IMMUNOREGULATORY_INTERACTIONS_BETWEEN_A_LYMPHOID_AND_A_NON_LYMPHOID_CELL	0.916511703	0.999999944	1
REACTOME_INCRETIN_SYNTHESIS_SECRETION_AND_INACTIVATION	0.90513726	0.999999944	1
REACTOME_INFLAMMASOMES	0.930443749	0.999999944	1
REACTOME_INFLUENZA_LIFE_CYCLE	0.9999169	0.999999944	1
REACTOME_INFLUENZA_VIRAL_RNA_TRANSCRIPTION_AND_REPLICATION	0.999235843	0.999999944	1
REACTOME_INHIBITION_OF_INSULIN_SECRETION_BY_ADRENALINE_NORADRENALINE	0.841079946	0.999999944	1
REACTOME_INHIBITION_OF_REPLICATION_INITIATION_OF_DAMAGED_DNA_BY_RB1_E2F1	0.91836423	0.999999944	1
REACTOME_INHIBITION_OF_THE_PROTEOLYTIC_ACTIVITY_OF_APC_C_REQUIRED_FOR_THE_ONSET_OF_ANAPHASE_BY_MITOTIC_SPINDLE_CHECKPOINT_COMPONENTS	0.953541304	0.999999944	1
REACTOME_INHIBITION_OF_VOLTAGE_GATED_CA2_CHANNELS_VIA_GBETA_GAMMA_SUBUNITS	0.746196247	0.999999944	1
REACTOME_INNATE_IMMUNE_SYSTEM	0.253864885	0.999999944	1
REACTOME_INSULIN_RECEPTOR_RECYCLING	0.959931007	0.999999944	1
REACTOME_INSULIN_RECEPTOR_SIGNALLING_CASCADE	0.850139456	0.999999944	1
REACTOME_INSULIN_SYNTHESIS_AND_PROCESSING	0.348727346	0.999999944	1
REACTOME_INTEGRATION_OF_ENERGY_METABOLISM	0.969942072	0.999999944	1
REACTOME_INTEGRATION_OF_PROVIRUS	0.886801671	0.999999944	1
REACTOME_INTEGRIN_ALPHAIIB_BETA3_SIGNALING	0.393707758	0.999999944	1
REACTOME_INTERACTIONS_OF_VPR_WITH_HOST_CELLULAR_PROTEINS	0.987197161	0.999999944	1
REACTOME_INTERACTION_BETWEEN_L1_AND_ANKYRINS	0.470181961	0.999999944	1
REACTOME_INTERFERON_ALPHA_BETA_SIGNALING	0.992861329	0.999999944	1
REACTOME_INTERFERON_GAMMA_SIGNALING	0.996666509	0.999999944	1
REACTOME_INTERFERON_SIGNALING	0.999986987	0.999999944	1
REACTOME_INTRINSIC_PATHWAY_FOR_APOPTOSIS	0.838773434	0.999999944	1
REACTOME_INWARDLY_RECTIFYING_K_CHANNELS	0.575769647	0.999999944	1
REACTOME_IONOTROPIC_ACTIVITY_OF_KAINATE_RECEPTORS	0.513721624	0.999999944	1
REACTOME_ION_CHANNEL_TRANSPORT	0.846637835	0.999999944	1
REACTOME_ION_TRANSPORT_BY_P_TYPE_ATPASES	0.802463569	0.999999944	1
REACTOME_IRAK1_RECRUITS_IKK_COMPLEX	0.315403423	0.999999944	1
REACTOME_IRAK2_MEDIATED_ACTIVATION_OF_TAK1_COMPLEX_UPON_TLR7_8_OR_9_STIMULATION	0.871011349	0.999999944	1
REACTOME_JNK_C_JUN_KINASES_PHOSPHORYLATION_AND_ACTIVATION_MEDIATED_BY_ACTIVATED_HUMAN_TAK1	0.922522244	0.999999944	1
REACTOME_KERATAN_SULFATE_BIOSYNTHESIS	0.695102976	0.999999944	1
REACTOME_KERATAN_SULFATE_DEGRADATION	0.004883448	0.051563463	1
REACTOME_KERATAN_SULFATE_KERATIN_METABOLISM	0.366380765	0.999999944	1
REACTOME_KINESINS	0.948032594	0.999999944	1
REACTOME_LAGGING_STRAND_SYNTHESIS	0.961690859	0.999999944	1
REACTOME_LATENT_INFECTION_OF_HOMO_SAPIENS_WITH_MYCOBACTERIUM_TUBERCULOSIS	0.978421365	0.999999944	1
REACTOME_LATE_PHASE_OF_HIV_LIFE_CYCLE	0.999473994	0.999999944	1
REACTOME_LIGAND_GATED_ION_CHANNEL_TRANSPORT	0.761954171	0.999999944	1
REACTOME_LIPID_DIGESTION_MOBILIZATION_AND_TRANSPORT	0.386236556	0.999999944	1
REACTOME_LIPOPROTEIN_METABOLISM	0.638870353	0.999999944	1
REACTOME_LOSS_OF_NLP_FROM_MITOTIC_CENTROSOMES	0.997475276	0.999999944	1
REACTOME_LYSOSOME_VESICLE_BIOGENESIS	0.966359309	0.999999944	1
REACTOME_MAPK_TARGETS_NUCLEAR_EVENTS_MEDIATED_BY_MAP_KINASES	0.949373508	0.999999944	1
REACTOME_MAP_KINASE_ACTIVATION_IN_TLR_CASCADE	0.989467906	0.999999944	1
REACTOME_MEIOSIS	0.991178813	0.999999944	1
REACTOME_MEIOTIC_RECOMBINATION	0.981991761	0.999999944	1
REACTOME_MEIOTIC_SYNAPSIS	0.978423496	0.999999944	1
REACTOME_MEMBRANE_BINDING_AND_TARGETTING_OF_GAG_PROTEINS	0.879217459	0.999999944	1
REACTOME_MEMBRANE_TRAFFICKING	0.998027744	0.999999944	1
REACTOME_METABOLISM_OF_AMINO_ACIDS_AND_DERIVATIVES	0.999764552	0.999999944	1
REACTOME_METABOLISM_OF_CARBOHYDRATES	0.419830172	0.999999944	1
REACTOME_METABOLISM_OF_LIPIDS_AND_LIPOPROTEINS	0.973993481	0.999999944	1
REACTOME_METABOLISM_OF_MRNA	0.999999083	0.999999944	1
REACTOME_METABOLISM_OF_NON_CODING_RNA	0.985979985	0.999999944	1
REACTOME_METABOLISM_OF_NUCLEOTIDES	0.907578433	0.999999944	1
REACTOME_METABOLISM_OF_POLYAMINES	0.947597333	0.999999944	1
REACTOME_METABOLISM_OF_PORPHYRINS	0.198397392	0.999999944	1
REACTOME_METABOLISM_OF_PROTEINS	0.950054724	0.999999944	1
REACTOME_METABOLISM_OF_RNA	0.999999727	0.999999944	1
REACTOME_METABOLISM_OF_STEROID_HORMONES_AND_VITAMINS_A_AND_D	0.614815307	0.999999944	1
REACTOME_METABOLISM_OF_VITAMINS_AND_COFACTORS	0.964004131	0.999999944	1
REACTOME_METAL_ION_SLC_TRANSPORTERS	0.021111416	0.197713002	1
REACTOME_MHC_CLASS_II_ANTIGEN_PRESENTATION	0.679215489	0.999999944	1
REACTOME_MICRORNA_MIRNA_BIOGENESIS	0.967429659	0.999999944	1
REACTOME_MITOCHONDRIAL_FATTY_ACID_BETA_OXIDATION	0.927389089	0.999999944	1
REACTOME_MITOCHONDRIAL_PROTEIN_IMPORT	0.996483784	0.999999944	1
REACTOME_MITOCHONDRIAL_TRNA_AMINOACYLATION	0.942053531	0.999999944	1
REACTOME_MITOTIC_G1_G1_S_PHASES	0.999923298	0.999999944	1
REACTOME_MITOTIC_G2_G2_M_PHASES	0.998074628	0.999999944	1
REACTOME_MITOTIC_M_M_G1_PHASES	0.999849746	0.999999944	1
REACTOME_MITOTIC_PROMETAPHASE	0.99305526	0.999999944	1
REACTOME_MRNA_3_END_PROCESSING	0.986266618	0.999999944	1
REACTOME_MRNA_CAPPING	0.977189587	0.999999944	1
REACTOME_MRNA_DECAY_BY_3_TO_5_EXORIBONUCLEASE	0.906814335	0.999999944	1
REACTOME_MRNA_DECAY_BY_5_TO_3_EXORIBONUCLEASE	0.922522244	0.999999944	1
REACTOME_MRNA_PROCESSING	0.999770329	0.999999944	1
REACTOME_MRNA_SPLICING	0.999852821	0.999999944	1
REACTOME_MRNA_SPLICING_MINOR_PATHWAY	0.993465331	0.999999944	1
REACTOME_MTORC1_MEDIATED_SIGNALLING	0.925805892	0.999999944	1
REACTOME_MUSCLE_CONTRACTION	0.001217202	0.015420753	1
REACTOME_MYD88_MAL_CASCADE_INITIATED_ON_PLASMA_MEMBRANE	0.441928467	0.999999944	1
REACTOME_MYOGENESIS	0.975594745	0.999999944	1
REACTOME_M_G1_TRANSITION	0.99869124	0.999999944	1
REACTOME_NA_CL_DEPENDENT_NEUROTRANSMITTER_TRANSPORTERS	0.819482658	0.999999944	1
REACTOME_NEF_MEDIATED_DOWNREGULATION_OF_MHC_CLASS_I_COMPLEX_CELL_SURFACE_EXPRESSION	0.904712567	0.999999944	1
REACTOME_NEF_MEDIATES_DOWN_MODULATION_OF_CELL_SURFACE_RECEPTORS_BY_RECRUITING_THEM_TO_CLATHRIN_ADAPTERS	0.97259972	0.999999944	1
REACTOME_NEGATIVE_REGULATION_OF_FGFR_SIGNALING	0.375390242	0.999999944	1
REACTOME_NEGATIVE_REGULATION_OF_THE_PI3K_AKT_NETWORK	0.793639436	0.999999944	1
REACTOME_NEGATIVE_REGULATORS_OF_RIG_I_MDA5_SIGNALING	0.98647924	0.999999944	1
REACTOME_NEPHRIN_INTERACTIONS	0.05156093	0.408317072	1
REACTOME_NEP_NS2_INTERACTS_WITH_THE_CELLULAR_EXPORT_MACHINERY	0.97998348	0.999999944	1
REACTOME_NEURONAL_SYSTEM	0.212194561	0.999999944	1
REACTOME_NEUROTRANSMITTER_RECEPTOR_BINDING_AND_DOWNSTREAM_TRANSMISSION_IN_THE_POSTSYNAPTIC_CELL	0.322754391	0.999999944	1
REACTOME_NEUROTRANSMITTER_RELEASE_CYCLE	0.003719363	0.041296427	1
REACTOME_NFKB_ACTIVATION_THROUGH_FADD_RIP1_PATHWAY_MEDIATED_BY_CASPASE_8_AND10	0.911644715	0.999999944	1
REACTOME_NFKB_AND_MAP_KINASES_ACTIVATION_MEDIATED_BY_TLR4_SIGNALING_REPERTOIRE	0.997768606	0.999999944	1
REACTOME_NFKB_IS_ACTIVATED_AND_SIGNALS_SURVIVAL	0.894307275	0.999999944	1
REACTOME_NGF_SIGNALLING_VIA_TRKA_FROM_THE_PLASMA_MEMBRANE	0.996043645	0.999999944	1
REACTOME_NITRIC_OXIDE_STIMULATES_GUANYLATE_CYCLASE	0.194664116	0.999999944	1
REACTOME_NOD1_2_SIGNALING_PATHWAY	0.979744856	0.999999944	1
REACTOME_NONSENSE_MEDIATED_DECAY_ENHANCED_BY_THE_EXON_JUNCTION_COMPLEX	0.999598841	0.999999944	1
REACTOME_NOREPINEPHRINE_NEUROTRANSMITTER_RELEASE_CYCLE	0.82410406	0.999999944	1
REACTOME_NOTCH1_INTRACELLULAR_DOMAIN_REGULATES_TRANSCRIPTION	0.471269607	0.999999944	1
REACTOME_NOTCH_HLH_TRANSCRIPTION_PATHWAY	0.002008891	0.023775552	1
REACTOME_NRAGE_SIGNALS_DEATH_THROUGH_JNK	0.003834667	0.042142211	1
REACTOME_NRIF_SIGNALS_CELL_DEATH_FROM_THE_NUCLEUS	0.715350498	0.999999944	1
REACTOME_NUCLEAR_EVENTS_KINASE_AND_TRANSCRIPTION_FACTOR_ACTIVATION	0.930297724	0.999999944	1
REACTOME_NUCLEAR_RECEPTOR_TRANSCRIPTION_PATHWAY	0.959029916	0.999999944	1
REACTOME_NUCLEOTIDE_BINDING_DOMAIN_LEUCINE_RICH_REPEAT_CONTAINING_RECEPTOR_NLR_SIGNALING_PATHWAYS	0.992523952	0.999999944	1
REACTOME_NUCLEOTIDE_EXCISION_REPAIR	0.994585024	0.999999944	1
REACTOME_NUCLEOTIDE_LIKE_PURINERGIC_RECEPTORS	0.521272002	0.999999944	1
REACTOME_N_GLYCAN_ANTENNAE_ELONGATION	0.87865272	0.999999944	1
REACTOME_N_GLYCAN_ANTENNAE_ELONGATION_IN_THE_MEDIAL_TRANS_GOLGI	0.768333559	0.999999944	1
REACTOME_N_GLYCAN_TRIMMING_IN_THE_ER_AND_CALNEXIN_CALRETICULIN_CYCLE	0.933640083	0.999999944	1
REACTOME_OLFACTORY_SIGNALING_PATHWAY	0.843439851	0.999999944	1
REACTOME_OPIOID_SIGNALLING	0.88625315	0.999999944	1
REACTOME_OPSINS	0.740662361	0.999999944	1
REACTOME_ORC1_REMOVAL_FROM_CHROMATIN	0.99889211	0.999999944	1
REACTOME_ORGANIC_CATION_ANION_ZWITTERION_TRANSPORT	0.830309111	0.999999944	1
REACTOME_OTHER_SEMAPHORIN_INTERACTIONS	0.079347646	0.557095006	1
REACTOME_OXYGEN_DEPENDENT_PROLINE_HYDROXYLATION_OF_HYPOXIA_INDUCIBLE_FACTOR_ALPHA	0.850983174	0.999999944	1
REACTOME_O_LINKED_GLYCOSYLATION_OF_MUCINS	0.847389146	0.999999944	1
REACTOME_P130CAS_LINKAGE_TO_MAPK_SIGNALING_FOR_INTEGRINS	0.246138217	0.999999944	1
REACTOME_P2Y_RECEPTORS	0.368919908	0.999999944	1
REACTOME_P38MAPK_EVENTS	0.933071244	0.999999944	1
REACTOME_P53_DEPENDENT_G1_DNA_DAMAGE_RESPONSE	0.997864109	0.999999944	1
REACTOME_P53_INDEPENDENT_G1_S_DNA_DAMAGE_CHECKPOINT	0.996911058	0.999999944	1
REACTOME_P75NTR_RECRUITS_SIGNALLING_COMPLEXES	0.906398292	0.999999944	1
REACTOME_P75NTR_SIGNALS_VIA_NFKB	0.928011779	0.999999944	1
REACTOME_P75_NTR_RECEPTOR_MEDIATED_SIGNALLING	0.233879293	0.999999944	1
REACTOME_PACKAGING_OF_TELOMERE_ENDS	0.966222925	0.999999944	1
REACTOME_PASSIVE_TRANSPORT_BY_AQUAPORINS	0.024419757	0.22478699	1
REACTOME_PD1_SIGNALING	0.92801178	0.999999944	1
REACTOME_PEPTIDE_CHAIN_ELONGATION	0.997831399	0.999999944	1
REACTOME_PEPTIDE_HORMONE_BIOSYNTHESIS	0.539299275	0.999999944	1
REACTOME_PEPTIDE_LIGAND_BINDING_RECEPTORS	0.048537561	0.393044764	1
REACTOME_PERK_REGULATED_GENE_EXPRESSION	0.977369945	0.999999944	1
REACTOME_PEROXISOMAL_LIPID_METABOLISM	0.948032596	0.999999944	1
REACTOME_PHASE1_FUNCTIONALIZATION_OF_COMPOUNDS	0.530526165	0.999999944	1
REACTOME_PHASE_II_CONJUGATION	0.979746413	0.999999944	1
REACTOME_PHOSPHOLIPASE_C_MEDIATED_CASCADE	0.162527892	0.956829872	1
REACTOME_PHOSPHOLIPID_METABOLISM	0.57156745	0.999999944	1
REACTOME_PHOSPHORYLATION_OF_CD3_AND_TCR_ZETA_CHAINS	0.926125594	0.999999944	1
REACTOME_PHOSPHORYLATION_OF_THE_APC_C	0.951977886	0.999999944	1
REACTOME_PI3K_AKT_ACTIVATION	0.983878259	0.999999944	1
REACTOME_PI3K_CASCADE	0.934069284	0.999999944	1
REACTOME_PI3K_EVENTS_IN_ERBB2_SIGNALING	0.990243079	0.999999944	1
REACTOME_PI3K_EVENTS_IN_ERBB4_SIGNALING	0.984916614	0.999999944	1
REACTOME_PIP3_ACTIVATES_AKT_SIGNALING	0.970901813	0.999999944	1
REACTOME_PI_3K_CASCADE	0.832174102	0.999999944	1
REACTOME_PI_METABOLISM	0.992048743	0.999999944	1
REACTOME_PKA_MEDIATED_PHOSPHORYLATION_OF_CREB	0.259410639	0.999999944	1
REACTOME_PKB_MEDIATED_EVENTS	0.978760439	0.999999944	1
REACTOME_PLATELET_AGGREGATION_PLUG_FORMATION	0.512579819	0.999999944	1
REACTOME_PLATELET_CALCIUM_HOMEOSTASIS	0.695205299	0.999999944	1
REACTOME_PLATELET_HOMEOSTASIS	0.758605389	0.999999944	1
REACTOME_PLATELET_SENSITIZATION_BY_LDL	0.855753116	0.999999944	1
REACTOME_PLC_BETA_MEDIATED_EVENTS	0.658372307	0.999999944	1
REACTOME_POL_SWITCHING	0.933071244	0.999999944	1
REACTOME_POST_CHAPERONIN_TUBULIN_FOLDING_PATHWAY	0.844276796	0.999999944	1
REACTOME_POST_NMDA_RECEPTOR_ACTIVATION_EVENTS	0.004113861	0.044753821	1
REACTOME_POST_TRANSLATIONAL_MODIFICATION_SYNTHESIS_OF_GPI_ANCHORED_PROTEINS	0.102842027	0.692255397	1
REACTOME_POST_TRANSLATIONAL_PROTEIN_MODIFICATION	0.008452478	0.084289986	1
REACTOME_POTASSIUM_CHANNELS	0.549420852	0.999999944	1
REACTOME_PPARA_ACTIVATES_GENE_EXPRESSION	0.966476118	0.999999944	1
REACTOME_PREFOLDIN_MEDIATED_TRANSFER_OF_SUBSTRATE_TO_CCT_TRIC	0.945798708	0.999999944	1
REACTOME_PRESYNAPTIC_NICOTINIC_ACETYLCHOLINE_RECEPTORS	0.766142602	0.999999944	1
REACTOME_PRE_NOTCH_EXPRESSION_AND_PROCESSING	0.333482161	0.999999944	1
REACTOME_PRE_NOTCH_PROCESSING_IN_GOLGI	0.775426272	0.999999944	1
REACTOME_PRE_NOTCH_TRANSCRIPTION_AND_TRANSLATION	0.075821098	0.544395487	1
REACTOME_PROCESSING_OF_CAPPED_INTRONLESS_PRE_MRNA	0.971707506	0.999999944	1
REACTOME_PROCESSING_OF_CAPPED_INTRON_CONTAINING_PRE_MRNA	0.999973859	0.999999944	1
REACTOME_PROCESSING_OF_INTRONLESS_PRE_MRNAS	0.926443752	0.999999944	1
REACTOME_PROCESSIVE_SYNTHESIS_ON_THE_LAGGING_STRAND	0.943020217	0.999999944	1
REACTOME_PROLACTIN_RECEPTOR_SIGNALING	0.696693187	0.999999944	1
REACTOME_PROLONGED_ERK_ACTIVATION_EVENTS	0.955419046	0.999999944	1
REACTOME_PROSTACYCLIN_SIGNALLING_THROUGH_PROSTACYCLIN_RECEPTOR	0.576861446	0.999999944	1
REACTOME_PROSTANOID_LIGAND_RECEPTORS	0.142142343	0.879812089	1
REACTOME_PROTEIN_FOLDING	0.973254654	0.999999944	1
REACTOME_PROTEOLYTIC_CLEAVAGE_OF_SNARE_COMPLEX_PROTEINS	0.927701182	0.999999944	1
REACTOME_PTM_GAMMA_CARBOXYLATION_HYPUSINE_FORMATION_AND_ARYLSULFATASE_ACTIVATION	0.002197851	0.025635152	1
REACTOME_PURINE_CATABOLISM	0.536568087	0.999999944	1
REACTOME_PURINE_METABOLISM	0.876579107	0.999999944	1
REACTOME_PURINE_RIBONUCLEOSIDE_MONOPHOSPHATE_BIOSYNTHESIS	0.902991671	0.999999944	1
REACTOME_PURINE_SALVAGE	0.75610824	0.999999944	1
REACTOME_PYRIMIDINE_CATABOLISM	0.570180878	0.999999944	1
REACTOME_PYRIMIDINE_METABOLISM	0.894198162	0.999999944	1
REACTOME_PYRUVATE_METABOLISM	0.700464815	0.999999944	1
REACTOME_PYRUVATE_METABOLISM_AND_CITRIC_ACID_TCA_CYCLE	0.939875054	0.999999944	1
REACTOME_RAF_MAP_KINASE_CASCADE	0.915822562	0.999999944	1
REACTOME_RAP1_SIGNALLING	0.708776699	0.999999944	1
REACTOME_RAS_ACTIVATION_UOPN_CA2_INFUX_THROUGH_NMDA_RECEPTOR	0.903425242	0.999999944	1
REACTOME_RECEPTOR_LIGAND_BINDING_INITIATES_THE_SECOND_PROTEOLYTIC_CLEAVAGE_OF_NOTCH_RECEPTOR	0.678960111	0.999999944	1
REACTOME_RECRUITMENT_OF_MITOTIC_CENTROSOME_PROTEINS_AND_COMPLEXES	0.998423582	0.999999944	1
REACTOME_RECRUITMENT_OF_NUMA_TO_MITOTIC_CENTROSOMES	0.893341259	0.999999944	1
REACTOME_RECYCLING_OF_BILE_ACIDS_AND_SALTS	0.394628067	0.999999944	1
REACTOME_RECYCLING_PATHWAY_OF_L1	0.049648617	0.399041497	1
REACTOME_REGULATED_PROTEOLYSIS_OF_P75NTR	0.870399573	0.999999944	1
REACTOME_REGULATION_OF_AMPK_ACTIVITY_VIA_LKB1	0.911644715	0.999999944	1
REACTOME_REGULATION_OF_APOPTOSIS	0.993988664	0.999999944	1
REACTOME_REGULATION_OF_BETA_CELL_DEVELOPMENT	0.16258112	0.956829872	1
REACTOME_REGULATION_OF_COMPLEMENT_CASCADE	0.106550657	0.704263306	1
REACTOME_REGULATION_OF_GENE_EXPRESSION_IN_BETA_CELLS	0.861446966	0.999999944	1
REACTOME_REGULATION_OF_GLUCOKINASE_BY_GLUCOKINASE_REGULATORY_PROTEIN	0.977279953	0.999999944	1
REACTOME_REGULATION_OF_HYPOXIA_INDUCIBLE_FACTOR_HIF_BY_OXYGEN	0.912982335	0.999999944	1
REACTOME_REGULATION_OF_IFNA_SIGNALING	0.911644716	0.999999944	1
REACTOME_REGULATION_OF_IFNG_SIGNALING	0.924511526	0.999999944	1
REACTOME_REGULATION_OF_INSULIN_SECRETION	0.983746229	0.999999944	1
REACTOME_REGULATION_OF_INSULIN_SECRETION_BY_ACETYLCHOLINE	0.857375237	0.999999944	1
REACTOME_REGULATION_OF_INSULIN_SECRETION_BY_GLUCAGON_LIKE_PEPTIDE1	0.850043432	0.999999944	1
REACTOME_REGULATION_OF_KIT_SIGNALING	0.031574788	0.269889258	1
REACTOME_REGULATION_OF_MITOTIC_CELL_CYCLE	0.999452562	0.999999944	1
REACTOME_REGULATION_OF_MRNA_STABILITY_BY_PROTEINS_THAT_BIND_AU_RICH_ELEMENTS	0.999685315	0.999999944	1
REACTOME_REGULATION_OF_ORNITHINE_DECARBOXYLASE_ODC	0.99637487	0.999999944	1
REACTOME_REGULATION_OF_PYRUVATE_DEHYDROGENASE_PDH_COMPLEX	0.476407391	0.999999944	1
REACTOME_REGULATION_OF_RHEB_GTPASE_ACTIVITY_BY_AMPK	0.886801671	0.999999944	1
REACTOME_REGULATION_OF_SIGNALING_BY_CBL	0.066835155	0.496423877	1
REACTOME_REGULATION_OF_THE_FANCONI_ANEMIA_PATHWAY	0.85806418	0.999999944	1
REACTOME_REGULATION_OF_WATER_BALANCE_BY_RENAL_AQUAPORINS	0.141287737	0.879577416	1
REACTOME_REGULATORY_RNA_PATHWAYS	0.973673707	0.999999944	1
REACTOME_REMOVAL_OF_THE_FLAP_INTERMEDIATE_FROM_THE_C_STRAND	0.901677355	0.999999944	1
REACTOME_REPAIR_SYNTHESIS_FOR_GAP_FILLING_BY_DNA_POL_IN_TC_NER	0.934761801	0.999999944	1
REACTOME_RESOLUTION_OF_AP_SITES_VIA_THE_MULTIPLE_NUCLEOTIDE_PATCH_REPLACEMENT_PATHWAY	0.951977887	0.999999944	1
REACTOME_RESOLUTION_OF_AP_SITES_VIA_THE_SINGLE_NUCLEOTIDE_REPLACEMENT_PATHWAY	0.917647021	0.999999944	1
REACTOME_RESPIRATORY_ELECTRON_TRANSPORT	0.998064961	0.999999944	1
REACTOME_RESPIRATORY_ELECTRON_TRANSPORT_ATP_SYNTHESIS_BY_CHEMIOSMOTIC_COUPLING_AND_HEAT_PRODUCTION_BY_UNCOUPLING_PROTEINS_	0.999172541	0.999999944	1
REACTOME_RETROGRADE_NEUROTROPHIN_SIGNALLING	0.886279201	0.999999944	1
REACTOME_REVERSIBLE_HYDRATION_OF_CARBON_DIOXIDE	0.594702014	0.999999944	1
REACTOME_RIG_I_MDA5_MEDIATED_INDUCTION_OF_IFN_ALPHA_BETA_PATHWAYS	0.99835014	0.999999944	1
REACTOME_RIP_MEDIATED_NFKB_ACTIVATION_VIA_DAI	0.938526245	0.999999944	1
REACTOME_RNA_POL_III_CHAIN_ELONGATION	0.943259128	0.999999944	1
REACTOME_RNA_POL_III_TRANSCRIPTION	0.984916612	0.999999944	1
REACTOME_RNA_POL_III_TRANSCRIPTION_INITIATION_FROM_TYPE_2_PROMOTER	0.968464131	0.999999944	1
REACTOME_RNA_POL_III_TRANSCRIPTION_INITIATION_FROM_TYPE_3_PROMOTER	0.973356218	0.999999944	1
REACTOME_RNA_POL_III_TRANSCRIPTION_TERMINATION	0.95157824	0.999999944	1
REACTOME_RNA_POL_II_PRE_TRANSCRIPTION_EVENTS	0.99161624	0.999999944	1
REACTOME_RNA_POL_II_TRANSCRIPTION	0.999406666	0.999999944	1
REACTOME_RNA_POL_II_TRANSCRIPTION_PRE_INITIATION_AND_PROMOTER_OPENING	0.987395004	0.999999944	1
REACTOME_RNA_POL_I_PROMOTER_OPENING	0.972599722	0.999999944	1
REACTOME_RNA_POL_I_RNA_POL_III_AND_MITOCHONDRIAL_TRANSCRIPTION	0.998363969	0.999999944	1
REACTOME_RNA_POL_I_TRANSCRIPTION	0.98647679	0.999999944	1
REACTOME_RNA_POL_I_TRANSCRIPTION_INITIATION	0.962156407	0.999999944	1
REACTOME_RNA_POL_I_TRANSCRIPTION_TERMINATION	0.854685265	0.999999944	1
REACTOME_ROLE_OF_DCC_IN_REGULATING_APOPTOSIS	0.573404046	0.999999944	1
REACTOME_ROLE_OF_SECOND_MESSENGERS_IN_NETRIN1_SIGNALING	0.241679404	0.999999944	1
REACTOME_RORA_ACTIVATES_CIRCADIAN_EXPRESSION	0.966764986	0.999999944	1
REACTOME_SCFSKP2_MEDIATED_DEGRADATION_OF_P27_P21	0.99792016	0.999999944	1
REACTOME_SCF_BETA_TRCP_MEDIATED_DEGRADATION_OF_EMI1	0.996778882	0.999999944	1
REACTOME_SEMA4D_INDUCED_CELL_MIGRATION_AND_GROWTH_CONE_COLLAPSE	0.635662494	0.999999944	1
REACTOME_SEMA4D_IN_SEMAPHORIN_SIGNALING	0.030592598	0.263585824	1
REACTOME_SEROTONIN_RECEPTORS	0.106587668	0.704263306	1
REACTOME_SHC1_EVENTS_IN_EGFR_SIGNALING	0.940318419	0.999999944	1
REACTOME_SHC1_EVENTS_IN_ERBB4_SIGNALING	0.958256246	0.999999944	1
REACTOME_SHC_MEDIATED_CASCADE	0.285955149	0.999999944	1
REACTOME_SHC_MEDIATED_SIGNALLING	0.935862625	0.999999944	1
REACTOME_SHC_RELATED_EVENTS	0.938526245	0.999999944	1
REACTOME_SIGNALING_BY_ACTIVATED_POINT_MUTANTS_OF_FGFR1	0.160998886	0.956829872	1
REACTOME_SIGNALING_BY_CONSTITUTIVELY_ACTIVE_EGFR	0.946937012	0.999999944	1
REACTOME_SIGNALING_BY_EGFR_IN_CANCER	0.969393204	0.999999944	1
REACTOME_SIGNALING_BY_ERBB2	0.86361218	0.999999944	1
REACTOME_SIGNALING_BY_ERBB4	0.340430946	0.999999944	1
REACTOME_SIGNALING_BY_FGFR	0.847948766	0.999999944	1
REACTOME_SIGNALING_BY_FGFR1_FUSION_MUTANTS	0.712376503	0.999999944	1
REACTOME_SIGNALING_BY_FGFR1_MUTANTS	0.564721632	0.999999944	1
REACTOME_SIGNALING_BY_FGFR3_MUTANTS	0.040295544	0.331284739	1
REACTOME_SIGNALING_BY_FGFR_IN_DISEASE	0.813511403	0.999999944	1
REACTOME_SIGNALING_BY_FGFR_MUTANTS	0.429880024	0.999999944	1
REACTOME_SIGNALING_BY_GPCR	0.028795276	0.250100906	1
REACTOME_SIGNALING_BY_HIPPO	0.662106866	0.999999944	1
REACTOME_SIGNALING_BY_ILS	0.875379797	0.999999944	1
REACTOME_SIGNALING_BY_INSULIN_RECEPTOR	0.94993997	0.999999944	1
REACTOME_SIGNALING_BY_NODAL	0.700483502	0.999999944	1
REACTOME_SIGNALING_BY_NOTCH	0.872638014	0.999999944	1
REACTOME_SIGNALING_BY_NOTCH1	0.805587719	0.999999944	1
REACTOME_SIGNALING_BY_NOTCH2	0.887838066	0.999999944	1
REACTOME_SIGNALING_BY_NOTCH3	0.888863203	0.999999944	1
REACTOME_SIGNALING_BY_NOTCH4	0.636498658	0.999999944	1
REACTOME_SIGNALING_BY_RHO_GTPASES	0.014056466	0.135167985	1
REACTOME_SIGNALING_BY_ROBO_RECEPTOR	0.008385293	0.084289986	1
REACTOME_SIGNALING_BY_SCF_KIT	0.462875324	0.999999944	1
REACTOME_SIGNALING_BY_TGF_BETA_RECEPTOR_COMPLEX	0.123784197	0.793545117	1
REACTOME_SIGNALING_BY_THE_B_CELL_RECEPTOR_BCR	0.997349479	0.999999944	1
REACTOME_SIGNALING_BY_WNT	0.998786574	0.999999944	1
REACTOME_SIGNALLING_BY_NGF	0.700077672	0.999999944	1
REACTOME_SIGNALLING_TO_ERKS	0.986791853	0.999999944	1
REACTOME_SIGNALLING_TO_P38_VIA_RIT_AND_RIN	0.931625384	0.999999944	1
REACTOME_SIGNALLING_TO_RAS	0.975980177	0.999999944	1
REACTOME_SIGNAL_AMPLIFICATION	0.920653468	0.999999944	1
REACTOME_SIGNAL_ATTENUATION	0.090681404	0.626050461	1
REACTOME_SIGNAL_REGULATORY_PROTEIN_SIRP_FAMILY_INTERACTIONS	0.911253327	0.999999944	1
REACTOME_SIGNAL_TRANSDUCTION_BY_L1	0.95374824	0.999999944	1
REACTOME_SLBP_DEPENDENT_PROCESSING_OF_REPLICATION_DEPENDENT_HISTONE_PRE_MRNAS	0.920819455	0.999999944	1
REACTOME_SLC_MEDIATED_TRANSMEMBRANE_TRANSPORT	0.409975898	0.999999944	1
REACTOME_SMAD2_SMAD3_SMAD4_HETEROTRIMER_REGULATES_TRANSCRIPTION	0.971479727	0.999999944	1
REACTOME_SOS_MEDIATED_SIGNALLING	0.935314796	0.999999944	1
REACTOME_SPRY_REGULATION_OF_FGF_SIGNALING	0.793083276	0.999999944	1
REACTOME_SRP_DEPENDENT_COTRANSLATIONAL_PROTEIN_TARGETING_TO_MEMBRANE	0.998867371	0.999999944	1
REACTOME_STEROID_HORMONES	0.543913101	0.999999944	1
REACTOME_SULFUR_AMINO_ACID_METABOLISM	0.912830781	0.999999944	1
REACTOME_SYNTHESIS_AND_INTERCONVERSION_OF_NUCLEOTIDE_DI_AND_TRIPHOSPHATES	0.389862239	0.999999944	1
REACTOME_SYNTHESIS_OF_BILE_ACIDS_AND_BILE_SALTS	0.707446623	0.999999944	1
REACTOME_SYNTHESIS_OF_BILE_ACIDS_AND_BILE_SALTS_VIA_24_HYDROXYCHOLESTEROL	0.820420071	0.999999944	1
REACTOME_SYNTHESIS_OF_BILE_ACIDS_AND_BILE_SALTS_VIA_7ALPHA_HYDROXYCHOLESTEROL	0.636345667	0.999999944	1
REACTOME_SYNTHESIS_OF_DNA	0.999777246	0.999999944	1
REACTOME_SYNTHESIS_OF_GLYCOSYLPHOSPHATIDYLINOSITOL_GPI	0.938265435	0.999999944	1
REACTOME_SYNTHESIS_OF_PA	0.866958483	0.999999944	1
REACTOME_SYNTHESIS_OF_PC	0.891872668	0.999999944	1
REACTOME_SYNTHESIS_OF_PE	0.85806418	0.999999944	1
REACTOME_SYNTHESIS_OF_PIPS_AT_THE_EARLY_ENDOSOME_MEMBRANE	0.901677354	0.999999944	1
REACTOME_SYNTHESIS_OF_PIPS_AT_THE_GOLGI_MEMBRANE	0.940318419	0.999999944	1
REACTOME_SYNTHESIS_OF_PIPS_AT_THE_LATE_ENDOSOME_MEMBRANE	0.88089276	0.999999944	1
REACTOME_SYNTHESIS_OF_PIPS_AT_THE_PLASMA_MEMBRANE	0.973249499	0.999999944	1
REACTOME_SYNTHESIS_OF_SUBSTRATES_IN_N_GLYCAN_BIOSYTHESIS	0.599785858	0.999999944	1
REACTOME_SYNTHESIS_OF_VERY_LONG_CHAIN_FATTY_ACYL_COAS	0.895737095	0.999999944	1
REACTOME_SYNTHESIS_SECRETION_AND_DEACYLATION_OF_GHRELIN	0.902991672	0.999999944	1
REACTOME_SYNTHESIS_SECRETION_AND_INACTIVATION_OF_GIP	0.865374625	0.999999944	1
REACTOME_SYNTHESIS_SECRETION_AND_INACTIVATION_OF_GLP1	0.900342322	0.999999944	1
REACTOME_S_PHASE	0.999913667	0.999999944	1
REACTOME_TAK1_ACTIVATES_NFKB_BY_PHOSPHORYLATION_AND_ACTIVATION_OF_IKKS_COMPLEX	0.964250896	0.999999944	1
REACTOME_TANDEM_PORE_DOMAIN_POTASSIUM_CHANNELS	0.800300121	0.999999944	1
REACTOME_TCA_CYCLE_AND_RESPIRATORY_ELECTRON_TRANSPORT	0.999305646	0.999999944	1
REACTOME_TCR_SIGNALING	0.987551997	0.999999944	1
REACTOME_TELOMERE_MAINTENANCE	0.996102345	0.999999944	1
REACTOME_TERMINATION_OF_O_GLYCAN_BIOSYNTHESIS	0.899440581	0.999999944	1
REACTOME_TETRAHYDROBIOPTERIN_BH4_SYNTHESIS_RECYCLING_SALVAGE_AND_REGULATION	0.904285676	0.999999944	1
REACTOME_TGF_BETA_RECEPTOR_SIGNALING_IN_EMT_EPITHELIAL_TO_MESENCHYMAL_TRANSITION	0.756429377	0.999999944	1
REACTOME_THE_ACTIVATION_OF_ARYLSULFATASES	0.43019296	0.999999944	1
REACTOME_THE_NLRP3_INFLAMMASOME	0.902117742	0.999999944	1
REACTOME_THE_ROLE_OF_NEF_IN_HIV1_REPLICATION_AND_DISEASE_PATHOGENESIS	0.386363046	0.999999944	1
REACTOME_THROMBIN_SIGNALLING_THROUGH_PROTEINASE_ACTIVATED_RECEPTORS_PARS	0.810289999	0.999999944	1
REACTOME_THROMBOXANE_SIGNALLING_THROUGH_TP_RECEPTOR	0.852977364	0.999999944	1
REACTOME_TIE2_SIGNALING	0.793448009	0.999999944	1
REACTOME_TIGHT_JUNCTION_INTERACTIONS	0.856292764	0.999999944	1
REACTOME_TOLL_RECEPTOR_CASCADES	0.202937419	0.999999944	1
REACTOME_TRAF3_DEPENDENT_IRF_ACTIVATION_PATHWAY	0.916191091	0.999999944	1
REACTOME_TRAF6_MEDIATED_INDUCTION_OF_NFKB_AND_MAP_KINASES_UPON_TLR7_8_OR_9_ACTIVATION	0.986997303	0.999999944	1
REACTOME_TRAF6_MEDIATED_INDUCTION_OF_TAK1_COMPLEX	0.927075491	0.999999944	1
REACTOME_TRAF6_MEDIATED_IRF7_ACTIVATION	0.950150978	0.999999944	1
REACTOME_TRAF6_MEDIATED_IRF7_ACTIVATION_IN_TLR7_8_OR_9_SIGNALING	0.864080965	0.999999944	1
REACTOME_TRAF6_MEDIATED_NFKB_ACTIVATION	0.958256246	0.999999944	1
REACTOME_TRAFFICKING_OF_AMPA_RECEPTORS	0.938526246	0.999999944	1
REACTOME_TRAFFICKING_OF_GLUR2_CONTAINING_AMPA_RECEPTORS	0.885753856	0.999999944	1
REACTOME_TRANSCRIPTION	0.999961043	0.999999944	1
REACTOME_TRANSCRIPTIONAL_ACTIVITY_OF_SMAD2_SMAD3_SMAD4_HETEROTRIMER	0.986791853	0.999999944	1
REACTOME_TRANSCRIPTIONAL_REGULATION_OF_WHITE_ADIPOCYTE_DIFFERENTIATION	0.900524526	0.999999944	1
REACTOME_TRANSCRIPTION_COUPLED_NER_TC_NER	0.992260318	0.999999944	1
REACTOME_TRANSFERRIN_ENDOCYTOSIS_AND_RECYCLING	0.971479727	0.999999944	1
REACTOME_TRANSLATION	0.999863093	0.999999944	1
REACTOME_TRANSLOCATION_OF_ZAP_70_TO_IMMUNOLOGICAL_SYNAPSE	0.909266384	0.999999944	1
REACTOME_TRANSMEMBRANE_TRANSPORT_OF_SMALL_MOLECULES	0.03641651	0.301696777	1
REACTOME_TRANSMISSION_ACROSS_CHEMICAL_SYNAPSES	0.104297794	0.697693939	1
REACTOME_TRANSPORT_OF_GLUCOSE_AND_OTHER_SUGARS_BILE_SALTS_AND_ORGANIC_ACIDS_METAL_IONS_AND_AMINE_COMPOUNDS	0.637753531	0.999999944	1
REACTOME_TRANSPORT_OF_INORGANIC_CATIONS_ANIONS_AND_AMINO_ACIDS_OLIGOPEPTIDES	0.139740436	0.879577416	1
REACTOME_TRANSPORT_OF_MATURE_MRNA_DERIVED_FROM_AN_INTRONLESS_TRANSCRIPT	0.987147203	0.999999944	1
REACTOME_TRANSPORT_OF_MATURE_TRANSCRIPT_TO_CYTOPLASM	0.996922798	0.999999944	1
REACTOME_TRANSPORT_OF_ORGANIC_ANIONS	0.041209545	0.336232424	1
REACTOME_TRANSPORT_OF_RIBONUCLEOPROTEINS_INTO_THE_HOST_NUCLEUS	0.979176518	0.999999944	1
REACTOME_TRANSPORT_OF_VITAMINS_NUCLEOSIDES_AND_RELATED_MOLECULES	0.554831863	0.999999944	1
REACTOME_TRANSPORT_TO_THE_GOLGI_AND_SUBSEQUENT_MODIFICATION	0.004396025	0.047345189	1
REACTOME_TRANS_GOLGI_NETWORK_VESICLE_BUDDING	0.920434323	0.999999944	1
REACTOME_TRIF_MEDIATED_TLR3_SIGNALING	0.997868931	0.999999944	1
REACTOME_TRIGLYCERIDE_BIOSYNTHESIS	0.9521578	0.999999944	1
REACTOME_TRNA_AMINOACYLATION	0.967793052	0.999999944	1
REACTOME_TRYPTOPHAN_CATABOLISM	0.822275051	0.999999944	1
REACTOME_UNBLOCKING_OF_NMDA_RECEPTOR_GLUTAMATE_BINDING_AND_ACTIVATION	0.838677603	0.999999944	1
REACTOME_UNFOLDED_PROTEIN_RESPONSE	0.460164368	0.999999944	1
REACTOME_UNWINDING_OF_DNA	0.897144289	0.999999944	1
REACTOME_VIF_MEDIATED_DEGRADATION_OF_APOBEC3G	0.997347301	0.999999944	1
REACTOME_VIRAL_MESSENGER_RNA_SYNTHESIS	0.929542636	0.999999944	1
REACTOME_VITAMIN_B5_PANTOTHENATE_METABOLISM	0.895737095	0.999999944	1
REACTOME_VOLTAGE_GATED_POTASSIUM_CHANNELS	0.903856574	0.999999944	1
REACTOME_XENOBIOTICS	0.864729714	0.999999944	1
REACTOME_YAP1_AND_WWTR1_TAZ_STIMULATED_GENE_EXPRESSION	0.893729923	0.999999944	1
REACTOME_ZINC_TRANSPORTERS	0.743328337	0.999999944	1
