# Supplementary material for: A novel multi-network approach reveals tissue-specific cellular modulators of fibrosis in systemic sclerosis
Source: Genome Med. 2017 Mar 23;9:27. doi: 10.1186/s13073-017-0417-1 (PMC5363043; doi:10.1186/s13073-017-0417-1)
Supplement: Supplementary file 20 — Table of consensus cluster 5 full output of edge-pathway (Jaccard) similarity Mann–Whitney U tests. (TXT 68 kb) [file 13073_2017_417_MOESM20_ESM.txt]

	raw p	fdr	bonferroni adj p
BIOCARTA_PTC1_PATHWAY	0	0	0
BIOCARTA_SRCRPTP_PATHWAY	0	0	0
REACTOME_CYCLIN_A_B1_ASSOCIATED_EVENTS_DURING_G2_M_TRANSITION	0	0	0
REACTOME_E2F_ENABLED_INHIBITION_OF_PRE_REPLICATION_COMPLEX_FORMATION	0	0	0
REACTOME_G1_S_SPECIFIC_TRANSCRIPTION	0	0	0
REACTOME_G2_M_DNA_DAMAGE_CHECKPOINT	0	0	0
REACTOME_KINESINS	0	0	0
REACTOME_E2F_MEDIATED_REGULATION_OF_DNA_REPLICATION	7.93E-283	1.07E-280	8.55E-280
REACTOME_G0_AND_EARLY_G1	3.44E-278	4.11E-276	3.70E-275
REACTOME_G2_M_CHECKPOINTS	9.39E-270	1.01E-267	1.01E-266
REACTOME_PHOSPHORYLATION_OF_THE_APC_C	4.61E-246	4.51E-244	4.96E-243
BIOCARTA_G2_PATHWAY	7.22E-233	6.48E-231	7.78E-230
BIOCARTA_RANMS_PATHWAY	1.19E-197	9.87E-196	1.28E-194
REACTOME_UNWINDING_OF_DNA	2.33E-193	1.79E-191	2.50E-190
REACTOME_RECRUITMENT_OF_NUMA_TO_MITOTIC_CENTROSOMES	7.12E-192	5.11E-190	7.67E-189
REACTOME_ACTIVATION_OF_THE_PRE_REPLICATIVE_COMPLEX	5.93E-180	3.99E-178	6.38E-177
REACTOME_MITOTIC_PROMETAPHASE	1.83E-177	1.16E-175	1.97E-174
REACTOME_ACTIVATION_OF_ATR_IN_RESPONSE_TO_REPLICATION_STRESS	7.09E-174	4.24E-172	7.64E-171
BIOCARTA_AKAP95_PATHWAY	9.07E-164	5.14E-162	9.77E-161
REACTOME_APC_C_CDC20_MEDIATED_DEGRADATION_OF_CYCLIN_B	5.37E-157	2.89E-155	5.78E-154
REACTOME_MITOTIC_G2_G2_M_PHASES	3.37E-155	1.73E-153	3.63E-152
REACTOME_DEPOSITION_OF_NEW_CENPA_CONTAINING_NUCLEOSOMES_AT_THE_CENTROMERE	2.19E-154	1.07E-152	2.36E-151
BIOCARTA_CELLCYCLE_PATHWAY	6.59E-152	3.09E-150	7.10E-149
KEGG_PROGESTERONE_MEDIATED_OOCYTE_MATURATION	3.48E-147	1.56E-145	3.75E-144
BIOCARTA_RB_PATHWAY	5.36E-142	2.31E-140	5.77E-139
KEGG_CELL_CYCLE	1.52E-141	6.31E-140	1.64E-138
BIOCARTA_MCM_PATHWAY	9.57E-132	3.82E-130	1.03E-128
REACTOME_COMMON_PATHWAY	1.58E-127	6.09E-126	1.70E-124
KEGG_OOCYTE_MEIOSIS	5.66E-126	2.10E-124	6.10E-123
REACTOME_REGULATION_OF_MITOTIC_CELL_CYCLE	1.51E-125	5.41E-124	1.62E-122
BIOCARTA_EXTRINSIC_PATHWAY	6.29E-120	2.18E-118	6.77E-117
REACTOME_DNA_REPLICATION	2.41E-119	8.11E-118	2.60E-116
REACTOME_CHYLOMICRON_MEDIATED_LIPID_TRANSPORT	1.93E-115	6.31E-114	2.08E-112
REACTOME_MITOTIC_M_M_G1_PHASES	5.39E-115	1.71E-113	5.81E-112
REACTOME_APC_CDC20_MEDIATED_DEGRADATION_OF_NEK2A	3.60E-114	1.11E-112	3.88E-111
BIOCARTA_STATHMIN_PATHWAY	5.82E-113	1.74E-111	6.27E-110
REACTOME_INHIBITION_OF_THE_PROTEOLYTIC_ACTIVITY_OF_APC_C_REQUIRED_FOR_THE_ONSET_OF_ANAPHASE_BY_MITOTIC_SPINDLE_CHECKPOINT_COMPONENTS	5.57E-108	1.62E-106	5.99E-105
REACTOME_CELL_CYCLE_MITOTIC	1.24E-106	3.51E-105	1.34E-103
REACTOME_CELL_CYCLE_CHECKPOINTS	1.06E-103	2.94E-102	1.15E-100
REACTOME_CDC6_ASSOCIATION_WITH_THE_ORC_ORIGIN_COMPLEX	3.73E-100	1.00E-98	4.02E-97
BIOCARTA_INTRINSIC_PATHWAY	2.51E-99	6.58E-98	2.70E-96
REACTOME_G1_S_TRANSITION	2.95E-99	7.57E-98	3.18E-96
REACTOME_CELL_CYCLE	7.17E-97	1.80E-95	7.72E-94
REACTOME_CHROMOSOME_MAINTENANCE	6.88E-94	1.68E-92	7.41E-91
BIOCARTA_G1_PATHWAY	1.04E-92	2.50E-91	1.12E-89
REACTOME_FACTORS_INVOLVED_IN_MEGAKARYOCYTE_DEVELOPMENT_AND_PLATELET_PRODUCTION	3.54E-92	8.28E-91	3.81E-89
KEGG_HOMOLOGOUS_RECOMBINATION	3.10E-91	7.09E-90	3.33E-88
REACTOME_MITOTIC_G1_G1_S_PHASES	2.81E-89	6.31E-88	3.03E-86
BIOCARTA_AMI_PATHWAY	3.69E-87	8.12E-86	3.98E-84
REACTOME_ASSOCIATION_OF_LICENSING_FACTORS_WITH_THE_PRE_REPLICATIVE_COMPLEX	3.08E-86	6.63E-85	3.31E-83
REACTOME_GAMMA_CARBOXYLATION_TRANSPORT_AND_AMINO_TERMINAL_CLEAVAGE_OF_PROTEINS	8.66E-84	1.83E-82	9.33E-81
BIOCARTA_MPR_PATHWAY	6.01E-81	1.24E-79	6.47E-78
REACTOME_DNA_STRAND_ELONGATION	8.53E-80	1.73E-78	9.18E-77
REACTOME_HYALURONAN_UPTAKE_AND_DEGRADATION	2.99E-79	5.96E-78	3.22E-76
REACTOME_P130CAS_LINKAGE_TO_MAPK_SIGNALING_FOR_INTEGRINS	1.15E-78	2.26E-77	1.24E-75
BIOCARTA_FIBRINOLYSIS_PATHWAY	1.92E-78	3.69E-77	2.07E-75
KEGG_P53_SIGNALING_PATHWAY	4.44E-78	8.39E-77	4.78E-75
REACTOME_APC_C_CDC20_MEDIATED_DEGRADATION_OF_MITOTIC_PROTEINS	1.61E-74	2.98E-73	1.73E-71
REACTOME_FANCONI_ANEMIA_PATHWAY	8.11E-73	1.48E-71	8.73E-70
REACTOME_LIPOPROTEIN_METABOLISM	4.89E-71	8.78E-70	5.27E-68
REACTOME_HYALURONAN_METABOLISM	7.55E-70	1.33E-68	8.13E-67
REACTOME_S_PHASE	3.12E-68	5.41E-67	3.36E-65
REACTOME_RECRUITMENT_OF_MITOTIC_CENTROSOME_PROTEINS_AND_COMPLEXES	6.40E-66	1.09E-64	6.89E-63
REACTOME_MEIOTIC_RECOMBINATION	1.12E-65	1.89E-64	1.21E-62
REACTOME_SYNTHESIS_OF_DNA	2.37E-63	3.93E-62	2.55E-60
REACTOME_APC_C_CDH1_MEDIATED_DEGRADATION_OF_CDC20_AND_OTHER_APC_C_CDH1_TARGETED_PROTEINS_IN_LATE_MITOSIS_EARLY_G1	2.32E-62	3.78E-61	2.50E-59
REACTOME_HDL_MEDIATED_LIPID_TRANSPORT	6.01E-61	9.65E-60	6.47E-58
REACTOME_FORMATION_OF_FIBRIN_CLOT_CLOTTING_CASCADE	1.09E-58	1.73E-57	1.18E-55
REACTOME_MHC_CLASS_II_ANTIGEN_PRESENTATION	1.88E-57	2.94E-56	2.03E-54
REACTOME_GRB2_SOS_PROVIDES_LINKAGE_TO_MAPK_SIGNALING_FOR_INTERGRINS_	8.44E-55	1.30E-53	9.09E-52
REACTOME_RAF_MAP_KINASE_CASCADE	8.76E-54	1.33E-52	9.43E-51
BIOCARTA_ATRBRCA_PATHWAY	1.51E-53	2.25E-52	1.62E-50
REACTOME_M_G1_TRANSITION	1.54E-52	2.27E-51	1.66E-49
BIOCARTA_AKAPCENTROSOME_PATHWAY	3.11E-52	4.53E-51	3.35E-49
KEGG_MATURITY_ONSET_DIABETES_OF_THE_YOUNG	3.50E-49	5.03E-48	3.77E-46
REACTOME_CONVERSION_FROM_APC_C_CDC20_TO_APC_C_CDH1_IN_LATE_ANAPHASE	1.11E-48	1.57E-47	1.19E-45
BIOCARTA_ATM_PATHWAY	9.23E-47	1.29E-45	9.94E-44
REACTOME_LIPID_DIGESTION_MOBILIZATION_AND_TRANSPORT	1.23E-46	1.70E-45	1.33E-43
REACTOME_SIGNALLING_TO_P38_VIA_RIT_AND_RIN	7.40E-45	1.01E-43	7.97E-42
KEGG_ONE_CARBON_POOL_BY_FOLATE	7.23E-44	9.73E-43	7.78E-41
REACTOME_HEMOSTASIS	1.02E-43	1.36E-42	1.10E-40
REACTOME_SOS_MEDIATED_SIGNALLING	6.28E-43	8.25E-42	6.77E-40
REACTOME_MEIOSIS	1.13E-42	1.47E-41	1.22E-39
REACTOME_SHC_MEDIATED_SIGNALLING	1.25E-42	1.60E-41	1.34E-39
REACTOME_AMYLOIDS	1.83E-42	2.31E-41	1.97E-39
BIOCARTA_PLATELETAPP_PATHWAY	6.29E-42	7.88E-41	6.78E-39
REACTOME_SHC_RELATED_EVENTS	3.24E-41	4.01E-40	3.49E-38
REACTOME_INTEGRIN_ALPHAIIB_BETA3_SIGNALING	4.75E-41	5.81E-40	5.11E-38
KEGG_COMPLEMENT_AND_COAGULATION_CASCADES	1.08E-40	1.30E-39	1.16E-37
REACTOME_SHC1_EVENTS_IN_EGFR_SIGNALING	2.86E-40	3.43E-39	3.08E-37
REACTOME_ORC1_REMOVAL_FROM_CHROMATIN	2.96E-40	3.51E-39	3.19E-37
REACTOME_HOMOLOGOUS_RECOMBINATION_REPAIR_OF_REPLICATION_INDEPENDENT_DOUBLE_STRAND_BREAKS	3.65E-40	4.28E-39	3.93E-37
REACTOME_RECYCLING_OF_BILE_ACIDS_AND_SALTS	5.53E-40	6.41E-39	5.96E-37
REACTOME_LOSS_OF_NLP_FROM_MITOTIC_CENTROSOMES	9.17E-40	1.05E-38	9.88E-37
REACTOME_PYRIMIDINE_METABOLISM	9.95E-40	1.13E-38	1.07E-36
REACTOME_REGULATION_OF_GENE_EXPRESSION_IN_BETA_CELLS	1.51E-36	1.70E-35	1.63E-33
REACTOME_METABOLISM_OF_NUCLEOTIDES	3.70E-36	4.11E-35	3.99E-33
REACTOME_ARMS_MEDIATED_ACTIVATION	8.24E-36	9.06E-35	8.88E-33
REACTOME_CYCLIN_E_ASSOCIATED_EVENTS_DURING_G1_S_TRANSITION_	1.52E-35	1.65E-34	1.63E-32
REACTOME_PTM_GAMMA_CARBOXYLATION_HYPUSINE_FORMATION_AND_ARYLSULFATASE_ACTIVATION	1.44E-34	1.55E-33	1.55E-31
REACTOME_PLATELET_AGGREGATION_PLUG_FORMATION	2.46E-34	2.62E-33	2.65E-31
KEGG_DRUG_METABOLISM_OTHER_ENZYMES	3.58E-33	3.78E-32	3.86E-30
REACTOME_PROLONGED_ERK_ACTIVATION_EVENTS	1.78E-32	1.87E-31	1.92E-29
REACTOME_DNA_REPAIR	6.67E-32	6.90E-31	7.18E-29
REACTOME_SHC1_EVENTS_IN_ERBB4_SIGNALING	5.21E-31	5.35E-30	5.61E-28
REACTOME_ABCA_TRANSPORTERS_IN_LIPID_HOMEOSTASIS	2.80E-30	2.84E-29	3.02E-27
REACTOME_REGULATION_OF_INSULIN_LIKE_GROWTH_FACTOR_IGF_ACTIVITY_BY_INSULIN_LIKE_GROWTH_FACTOR_BINDING_PROTEINS_IGFBPS	1.49E-29	1.50E-28	1.61E-26
REACTOME_TRANSPORT_OF_ORGANIC_ANIONS	4.77E-29	4.75E-28	5.13E-26
REACTOME_GRB2_EVENTS_IN_ERBB2_SIGNALING	1.21E-28	1.20E-27	1.30E-25
REACTOME_DOUBLE_STRAND_BREAK_REPAIR	2.36E-28	2.31E-27	2.54E-25
REACTOME_DSCAM_INTERACTIONS	7.35E-28	7.13E-27	7.91E-25
REACTOME_FRS2_MEDIATED_CASCADE	1.28E-27	1.23E-26	1.38E-24
REACTOME_ABC_FAMILY_PROTEINS_MEDIATED_TRANSPORT	6.76E-27	6.44E-26	7.28E-24
KEGG_PPAR_SIGNALING_PATHWAY	9.48E-27	8.96E-26	1.02E-23
REACTOME_INTRINSIC_PATHWAY	3.71E-26	3.47E-25	3.99E-23
REACTOME_CDT1_ASSOCIATION_WITH_THE_CDC6_ORC_ORIGIN_COMPLEX	4.09E-25	3.80E-24	4.41E-22
KEGG_NITROGEN_METABOLISM	1.23E-23	1.13E-22	1.32E-20
REACTOME_ASSEMBLY_OF_THE_PRE_REPLICATIVE_COMPLEX	1.81E-23	1.65E-22	1.95E-20
REACTOME_REGULATION_OF_BETA_CELL_DEVELOPMENT	2.59E-23	2.34E-22	2.79E-20
REACTOME_SIGNALLING_TO_RAS	6.16E-22	5.53E-21	6.64E-19
REACTOME_GASTRIN_CREB_SIGNALLING_PATHWAY_VIA_PKC_AND_MAPK	6.35E-22	5.65E-21	6.83E-19
REACTOME_SYNTHESIS_AND_INTERCONVERSION_OF_NUCLEOTIDE_DI_AND_TRIPHOSPHATES	1.16E-21	1.02E-20	1.24E-18
BIOCARTA_PPARA_PATHWAY	3.24E-21	2.83E-20	3.49E-18
KEGG_MISMATCH_REPAIR	3.87E-21	3.34E-20	4.17E-18
REACTOME_SIGNALING_BY_NODAL	3.88E-21	3.34E-20	4.18E-18
REACTOME_INTERACTION_BETWEEN_L1_AND_ANKYRINS	2.19E-20	1.87E-19	2.36E-17
BIOCARTA_NUCLEARRS_PATHWAY	2.34E-20	1.98E-19	2.52E-17
KEGG_GAP_JUNCTION	5.72E-20	4.82E-19	6.16E-17
REACTOME_RESPONSE_TO_ELEVATED_PLATELET_CYTOSOLIC_CA2_	9.07E-20	7.57E-19	9.77E-17
REACTOME_PEPTIDE_HORMONE_BIOSYNTHESIS	9.94E-20	8.23E-19	1.07E-16
REACTOME_HORMONE_LIGAND_BINDING_RECEPTORS	1.81E-19	1.49E-18	1.95E-16
REACTOME_EXTENSION_OF_TELOMERES	2.20E-19	1.79E-18	2.36E-16
KEGG_PYRIMIDINE_METABOLISM	4.30E-19	3.49E-18	4.64E-16
REACTOME_SCFSKP2_MEDIATED_DEGRADATION_OF_P27_P21	1.21E-18	9.75E-18	1.31E-15
REACTOME_GLUCURONIDATION	1.63E-18	1.30E-17	1.76E-15
KEGG_ALANINE_ASPARTATE_AND_GLUTAMATE_METABOLISM	1.69E-18	1.33E-17	1.82E-15
BIOCARTA_SKP2E2F_PATHWAY	2.09E-18	1.65E-17	2.26E-15
REACTOME_TELOMERE_MAINTENANCE	2.95E-18	2.30E-17	3.18E-15
REACTOME_PLATELET_SENSITIZATION_BY_LDL	7.67E-18	5.94E-17	8.26E-15
REACTOME_ABACAVIR_TRANSPORT_AND_METABOLISM	2.54E-17	1.96E-16	2.74E-14
REACTOME_BILE_SALT_AND_ORGANIC_ANION_SLC_TRANSPORTERS	2.01E-16	1.54E-15	2.17E-13
REACTOME_ANDROGEN_BIOSYNTHESIS	4.39E-16	3.33E-15	4.72E-13
BIOCARTA_DNAFRAGMENT_PATHWAY	6.02E-16	4.53E-15	6.48E-13
REACTOME_SIGNALLING_TO_ERKS	7.64E-16	5.71E-15	8.23E-13
REACTOME_SIGNALING_BY_SCF_KIT	1.21E-15	8.96E-15	1.30E-12
REACTOME_BILE_ACID_AND_BILE_SALT_METABOLISM	2.42E-15	1.78E-14	2.60E-12
KEGG_NICOTINATE_AND_NICOTINAMIDE_METABOLISM	2.64E-15	1.94E-14	2.85E-12
REACTOME_AMINE_DERIVED_HORMONES	5.11E-15	3.72E-14	5.50E-12
BIOCARTA_P27_PATHWAY	6.06E-15	4.38E-14	6.52E-12
REACTOME_GLYCOPROTEIN_HORMONES	7.00E-15	5.03E-14	7.54E-12
REACTOME_NCAM_SIGNALING_FOR_NEURITE_OUT_GROWTH	1.03E-14	7.35E-14	1.11E-11
REACTOME_IL_2_SIGNALING	3.91E-14	2.77E-13	4.21E-11
BIOCARTA_ACE2_PATHWAY	4.23E-14	2.98E-13	4.55E-11
REACTOME_REGULATION_OF_COMPLEMENT_CASCADE	9.15E-14	6.40E-13	9.85E-11
KEGG_ASCORBATE_AND_ALDARATE_METABOLISM	3.44E-13	2.39E-12	3.70E-10
REACTOME_COMPLEMENT_CASCADE	7.11E-13	4.91E-12	7.66E-10
REACTOME_TRANSPORT_OF_VITAMINS_NUCLEOSIDES_AND_RELATED_MOLECULES	8.26E-13	5.67E-12	8.90E-10
KEGG_DNA_REPLICATION	1.41E-12	9.63E-12	1.52E-09
KEGG_METABOLISM_OF_XENOBIOTICS_BY_CYTOCHROME_P450	1.42E-12	9.63E-12	1.53E-09
REACTOME_PURINE_METABOLISM	1.70E-12	1.14E-11	1.83E-09
REACTOME_NUCLEAR_RECEPTOR_TRANSCRIPTION_PATHWAY	2.92E-12	1.95E-11	3.14E-09
REACTOME_PEPTIDE_LIGAND_BINDING_RECEPTORS	3.62E-12	2.40E-11	3.89E-09
BIOCARTA_BCELLSURVIVAL_PATHWAY	4.97E-12	3.29E-11	5.36E-09
REACTOME_DOWNSTREAM_SIGNAL_TRANSDUCTION	1.02E-11	6.68E-11	1.10E-08
KEGG_RENIN_ANGIOTENSIN_SYSTEM	2.69E-11	1.75E-10	2.89E-08
KEGG_FOLATE_BIOSYNTHESIS	6.88E-11	4.47E-10	7.42E-08
REACTOME_METABOLISM_OF_VITAMINS_AND_COFACTORS	1.11E-10	7.14E-10	1.19E-07
KEGG_RETINOL_METABOLISM	1.17E-10	7.52E-10	1.26E-07
KEGG_PENTOSE_AND_GLUCURONATE_INTERCONVERSIONS	1.35E-10	8.63E-10	1.46E-07
REACTOME_POST_CHAPERONIN_TUBULIN_FOLDING_PATHWAY	1.96E-10	1.24E-09	2.11E-07
REACTOME_REGULATION_OF_GLUCOKINASE_BY_GLUCOKINASE_REGULATORY_PROTEIN	6.21E-10	3.91E-09	6.69E-07
REACTOME_SLC_MEDIATED_TRANSMEMBRANE_TRANSPORT	8.66E-10	5.42E-09	9.33E-07
KEGG_DRUG_METABOLISM_CYTOCHROME_P450	1.05E-09	6.51E-09	1.13E-06
REACTOME_GLYCOSAMINOGLYCAN_METABOLISM	1.07E-09	6.63E-09	1.15E-06
REACTOME_GLUCOSE_TRANSPORT	1.90E-09	1.17E-08	2.05E-06
REACTOME_TRANSPORT_OF_RIBONUCLEOPROTEINS_INTO_THE_HOST_NUCLEUS	2.02E-09	1.24E-08	2.18E-06
REACTOME_DOWNSTREAM_SIGNALING_OF_ACTIVATED_FGFR	2.59E-09	1.58E-08	2.79E-06
REACTOME_NEP_NS2_INTERACTS_WITH_THE_CELLULAR_EXPORT_MACHINERY	3.36E-09	2.03E-08	3.62E-06
REACTOME_INTEGRIN_CELL_SURFACE_INTERACTIONS	4.54E-09	2.73E-08	4.88E-06
BIOCARTA_P53_PATHWAY	7.35E-09	4.40E-08	7.92E-06
REACTOME_MAP_KINASE_ACTIVATION_IN_TLR_CASCADE	1.14E-08	6.76E-08	1.22E-05
REACTOME_PURINE_RIBONUCLEOSIDE_MONOPHOSPHATE_BIOSYNTHESIS	1.53E-08	9.05E-08	1.65E-05
REACTOME_THROMBIN_SIGNALLING_THROUGH_PROTEINASE_ACTIVATED_RECEPTORS_PARS	1.88E-08	1.10E-07	2.02E-05
REACTOME_TETRAHYDROBIOPTERIN_BH4_SYNTHESIS_RECYCLING_SALVAGE_AND_REGULATION	2.28E-08	1.34E-07	2.46E-05
KEGG_SELENOAMINO_ACID_METABOLISM	2.83E-08	1.65E-07	3.05E-05
REACTOME_TRANSPORT_OF_GLUCOSE_AND_OTHER_SUGARS_BILE_SALTS_AND_ORGANIC_ACIDS_METAL_IONS_AND_AMINE_COMPOUNDS	4.37E-08	2.53E-07	4.71E-05
REACTOME_SIGNALING_BY_PDGF	6.60E-08	3.80E-07	7.11E-05
REACTOME_SYNTHESIS_OF_GLYCOSYLPHOSPHATIDYLINOSITOL_GPI	7.16E-08	4.10E-07	7.71E-05
KEGG_GLYCINE_SERINE_AND_THREONINE_METABOLISM	8.09E-08	4.61E-07	8.72E-05
REACTOME_AMINE_COMPOUND_SLC_TRANSPORTERS	8.70E-08	4.93E-07	9.37E-05
REACTOME_PLATELET_ACTIVATION_SIGNALING_AND_AGGREGATION	1.08E-07	6.10E-07	0.000116793
BIOCARTA_SPPA_PATHWAY	1.09E-07	6.10E-07	0.000117153
REACTOME_TRANSMEMBRANE_TRANSPORT_OF_SMALL_MOLECULES	1.79E-07	1.00E-06	0.000193038
REACTOME_MITOCHONDRIAL_TRNA_AMINOACYLATION	1.90E-07	1.06E-06	0.000205054
BIOCARTA_BIOPEPTIDES_PATHWAY	2.02E-07	1.12E-06	0.000217463
REACTOME_G_ALPHA_Q_SIGNALLING_EVENTS	2.11E-07	1.16E-06	0.00022677
REACTOME_DEVELOPMENTAL_BIOLOGY	2.22E-07	1.21E-06	0.000239184
REACTOME_PPARA_ACTIVATES_GENE_EXPRESSION	2.23E-07	1.21E-06	0.000240152
KEGG_CYSTEINE_AND_METHIONINE_METABOLISM	2.42E-07	1.31E-06	0.000260424
REACTOME_TRANSPORT_OF_MATURE_MRNA_DERIVED_FROM_AN_INTRONLESS_TRANSCRIPT	3.74E-07	2.01E-06	0.000402273
REACTOME_SIGNALING_BY_FGFR	3.80E-07	2.04E-06	0.000409251
REACTOME_INTERACTIONS_OF_VPR_WITH_HOST_CELLULAR_PROTEINS	3.90E-07	2.08E-06	0.000419976
REACTOME_CLASS_A1_RHODOPSIN_LIKE_RECEPTORS	3.94E-07	2.08E-06	0.000423861
BIOCARTA_CARM_ER_PATHWAY	3.94E-07	2.08E-06	0.000424192
REACTOME_AXON_GUIDANCE	3.98E-07	2.09E-06	0.000428294
REACTOME_INSULIN_RECEPTOR_SIGNALLING_CASCADE	4.24E-07	2.22E-06	0.000456985
REACTOME_ADHERENS_JUNCTIONS_INTERACTIONS	4.29E-07	2.23E-06	0.000461511
REACTOME_FORMATION_OF_TUBULIN_FOLDING_INTERMEDIATES_BY_CCT_TRIC	5.36E-07	2.78E-06	0.000577268
REACTOME_PURINE_SALVAGE	7.44E-07	3.83E-06	0.000800786
BIOCARTA_NFAT_PATHWAY	7.64E-07	3.92E-06	0.000822684
REACTOME_METABOLISM_OF_CARBOHYDRATES	8.48E-07	4.33E-06	0.000913476
REACTOME_SULFUR_AMINO_ACID_METABOLISM	8.94E-07	4.54E-06	0.000962957
KEGG_PURINE_METABOLISM	9.36E-07	4.73E-06	0.001008242
REACTOME_SIGNALING_BY_ERBB4	1.17E-06	5.90E-06	0.001262098
REACTOME_MEIOTIC_SYNAPSIS	1.19E-06	5.94E-06	0.001276607
REACTOME_L1CAM_INTERACTIONS	1.48E-06	7.40E-06	0.001599136
KEGG_PORPHYRIN_AND_CHLOROPHYLL_METABOLISM	1.59E-06	7.88E-06	0.001709166
REACTOME_ETHANOL_OXIDATION	2.28E-06	1.12E-05	0.002451853
BIOCARTA_ARENRF2_PATHWAY	2.49E-06	1.22E-05	0.002681314
REACTOME_SIGNALING_BY_ERBB2	2.77E-06	1.35E-05	0.002978365
KEGG_ECM_RECEPTOR_INTERACTION	4.80E-06	2.34E-05	0.005166164
REACTOME_POL_SWITCHING	6.52E-06	3.16E-05	0.007022429
REACTOME_PREFOLDIN_MEDIATED_TRANSFER_OF_SUBSTRATE_TO_CCT_TRIC	7.48E-06	3.61E-05	0.008052305
BIOCARTA_PAR1_PATHWAY	8.48E-06	4.06E-05	0.009134633
KEGG_GLUTATHIONE_METABOLISM	8.49E-06	4.06E-05	0.009141964
BIOCARTA_ACH_PATHWAY	8.61E-06	4.10E-05	0.009275606
REACTOME_REPAIR_SYNTHESIS_FOR_GAP_FILLING_BY_DNA_POL_IN_TC_NER	8.81E-06	4.18E-05	0.009486328
REACTOME_ION_TRANSPORT_BY_P_TYPE_ATPASES	9.35E-06	4.40E-05	0.010070248
REACTOME_POST_TRANSLATIONAL_PROTEIN_MODIFICATION	9.36E-06	4.40E-05	0.010082154
REACTOME_RNA_POL_I_PROMOTER_OPENING	9.81E-06	4.60E-05	0.010570584
REACTOME_ION_CHANNEL_TRANSPORT	1.36E-05	6.33E-05	0.0146336
KEGG_UBIQUITIN_MEDIATED_PROTEOLYSIS	1.41E-05	6.52E-05	0.015136032
REACTOME_ADAPTIVE_IMMUNE_SYSTEM	1.56E-05	7.20E-05	0.016768798
REACTOME_SIGNALING_BY_EGFR_IN_CANCER	1.70E-05	7.80E-05	0.018257357
REACTOME_P53_INDEPENDENT_G1_S_DNA_DAMAGE_CHECKPOINT	1.71E-05	7.84E-05	0.018420042
BIOCARTA_PS1_PATHWAY	1.81E-05	8.26E-05	0.019500954
KEGG_ABC_TRANSPORTERS	2.02E-05	9.17E-05	0.021739386
REACTOME_RECYCLING_PATHWAY_OF_L1	2.50E-05	0.000113017	0.026898027
REACTOME_LAGGING_STRAND_SYNTHESIS	2.62E-05	0.000117914	0.028181388
REACTOME_SIGNALING_BY_FGFR_IN_DISEASE	2.90E-05	0.000130351	0.03128433
REACTOME_METABOLISM_OF_AMINO_ACIDS_AND_DERIVATIVES	2.93E-05	0.000130987	0.031567885
REACTOME_CELL_SURFACE_INTERACTIONS_AT_THE_VASCULAR_WALL	3.96E-05	0.000176267	0.042656586
REACTOME_CRMPS_IN_SEMA3A_SIGNALING	3.98E-05	0.000176514	0.042892874
REACTOME_PLATELET_HOMEOSTASIS	4.69E-05	0.000206969	0.050500424
REACTOME_STEROID_HORMONES	5.48E-05	0.00024101	0.05904746
KEGG_AMINOACYL_TRNA_BIOSYNTHESIS	5.71E-05	0.000249802	0.061451232
KEGG_ARGININE_AND_PROLINE_METABOLISM	6.00E-05	0.000261827	0.064671194
REACTOME_ENOS_ACTIVATION_AND_REGULATION	6.42E-05	0.000278688	0.06911463
KEGG_GLYCOSYLPHOSPHATIDYLINOSITOL_GPI_ANCHOR_BIOSYNTHESIS	8.80E-05	0.000380681	0.094789601
BIOCARTA_CASPASE_PATHWAY	0.000102969	0.000443592	0.110898106
REACTOME_NFKB_AND_MAP_KINASES_ACTIVATION_MEDIATED_BY_TLR4_SIGNALING_REPERTOIRE	0.000107602	0.000461702	0.115887308
REACTOME_TRIF_MEDIATED_TLR3_SIGNALING	0.000130136	0.000556178	0.140156772
KEGG_STEROID_HORMONE_BIOSYNTHESIS	0.000138288	0.000588681	0.148936271
KEGG_PHENYLALANINE_METABOLISM	0.000139136	0.000589959	0.149849532
REACTOME_G1_PHASE	0.000166348	0.000702576	0.1791569
REACTOME_TRAF6_MEDIATED_INDUCTION_OF_NFKB_AND_MAP_KINASES_UPON_TLR7_8_OR_9_ACTIVATION	0.000180157	0.000757925	0.194028854
REACTOME_SIGNALING_BY_INSULIN_RECEPTOR	0.000229779	0.000962927	0.247472132
REACTOME_TRNA_AMINOACYLATION	0.000239947	0.001001641	0.258423451
KEGG_BIOSYNTHESIS_OF_UNSATURATED_FATTY_ACIDS	0.000254149	0.001056829	0.273718817
REACTOME_METABOLISM_OF_NON_CODING_RNA	0.000280957	0.001163811	0.302590827
KEGG_PROXIMAL_TUBULE_BICARBONATE_RECLAMATION	0.000290118	0.001197154	0.312457231
BIOCARTA_CARDIACEGF_PATHWAY	0.000308165	0.001266772	0.33189419
REACTOME_POST_TRANSLATIONAL_MODIFICATION_SYNTHESIS_OF_GPI_ANCHORED_PROTEINS	0.000318932	0.001302523	0.343489518
REACTOME_IMMUNE_SYSTEM	0.000319281	0.001302523	0.343866088
REACTOME_METABOLISM_OF_STEROID_HORMONES_AND_VITAMINS_A_AND_D	0.000334636	0.001360009	0.360402494
REACTOME_PROCESSIVE_SYNTHESIS_ON_THE_LAGGING_STRAND	0.000336671	0.00136314	0.362595183
REACTOME_REGULATION_OF_THE_FANCONI_ANEMIA_PATHWAY	0.000339064	0.001367685	0.365171862
REACTOME_CDK_MEDIATED_PHOSPHORYLATION_AND_REMOVAL_OF_CDC6	0.000341287	0.001371515	0.367565896
REACTOME_PACKAGING_OF_TELOMERE_ENDS	0.000432303	0.001730818	0.465590136
KEGG_STARCH_AND_SUCROSE_METABOLISM	0.000471551	0.001880963	0.507860123
KEGG_NON_HOMOLOGOUS_END_JOINING	0.000496306	0.001972402	0.534521057
REACTOME_FATTY_ACID_TRIACYLGLYCEROL_AND_KETONE_BODY_METABOLISM	0.000548407	0.002171451	0.590634773
REACTOME_DIABETES_PATHWAYS	0.000567399	0.002238421	0.611088834
REACTOME_XENOBIOTICS	0.000625123	0.002457144	0.673257344
REACTOME_SYNTHESIS_SECRETION_AND_INACTIVATION_OF_GIP	0.000658697	0.002579697	0.709416726
REACTOME_INHIBITION_OF_REPLICATION_INITIATION_OF_DAMAGED_DNA_BY_RB1_E2F1	0.000878959	0.003429852	0.946639192
BIOCARTA_41BB_PATHWAY	0.960968003	0.999995596	1
BIOCARTA_ACTINY_PATHWAY	0.750444848	0.999995596	1
BIOCARTA_AGPCR_PATHWAY	0.922688372	0.999995596	1
BIOCARTA_AGR_PATHWAY	0.994248364	0.999995596	1
BIOCARTA_AHSP_PATHWAY	0.263069608	0.679438771	1
BIOCARTA_AKAP13_PATHWAY	0.920705013	0.999995596	1
BIOCARTA_AKT_PATHWAY	0.783331999	0.999995596	1
BIOCARTA_ALK_PATHWAY	0.054103537	0.170878325	1
BIOCARTA_ARAP_PATHWAY	0.910687143	0.999995596	1
BIOCARTA_ARF_PATHWAY	0.051323566	0.163240659	1
BIOCARTA_ASBCELL_PATHWAY	0.673688766	0.999995596	1
BIOCARTA_AT1R_PATHWAY	0.083478435	0.253972527	1
BIOCARTA_BAD_PATHWAY	0.818884432	0.999995596	1
BIOCARTA_BARRESTIN_PATHWAY	0.187066653	0.506208003	1
BIOCARTA_BARRESTIN_SRC_PATHWAY	0.541314458	0.999995596	1
BIOCARTA_BARR_MAPK_PATHWAY	0.350415612	0.863610102	1
BIOCARTA_BCR_PATHWAY	0.98197266	0.999995596	1
BIOCARTA_BLYMPHOCYTE_PATHWAY	0.906915335	0.999995596	1
BIOCARTA_CACAM_PATHWAY	0.924139213	0.999995596	1
BIOCARTA_CALCINEURIN_PATHWAY	0.907151865	0.999995596	1
BIOCARTA_CARM1_PATHWAY	0.937474524	0.999995596	1
BIOCARTA_CBL_PATHWAY	0.954147148	0.999995596	1
BIOCARTA_CCR3_PATHWAY	0.977185091	0.999995596	1
BIOCARTA_CCR5_PATHWAY	0.96233093	0.999995596	1
BIOCARTA_CD40_PATHWAY	0.961198765	0.999995596	1
BIOCARTA_CDC42RAC_PATHWAY	0.973022576	0.999995596	1
BIOCARTA_CDK5_PATHWAY	0.937474523	0.999995596	1
BIOCARTA_CDMAC_PATHWAY	0.969335954	0.999995596	1
BIOCARTA_CELL2CELL_PATHWAY	0.005446231	0.01988336	1
BIOCARTA_CERAMIDE_PATHWAY	0.989857161	0.999995596	1
BIOCARTA_CFTR_PATHWAY	0.332562733	0.829097368	1
BIOCARTA_CHEMICAL_PATHWAY	0.65340046	0.999995596	1
BIOCARTA_CHREBP2_PATHWAY	0.993950771	0.999995596	1
BIOCARTA_CK1_PATHWAY	0.956811907	0.999995596	1
BIOCARTA_CLASSIC_PATHWAY	0.771584766	0.999995596	1
BIOCARTA_COMP_PATHWAY	0.683668452	0.999995596	1
BIOCARTA_CREB_PATHWAY	0.845108723	0.999995596	1
BIOCARTA_CSK_PATHWAY	0.36414765	0.893364509	1
BIOCARTA_CTCF_PATHWAY	0.581548248	0.999995596	1
BIOCARTA_CTLA4_PATHWAY	0.767785853	0.999995596	1
BIOCARTA_CTL_PATHWAY	0.877647539	0.999995596	1
BIOCARTA_CXCR4_PATHWAY	0.178180587	0.485824031	1
BIOCARTA_CYTOKINE_PATHWAY	0.190365827	0.5138446	1
BIOCARTA_D4GDI_PATHWAY	0.243614378	0.633750448	1
BIOCARTA_DC_PATHWAY	0.944013329	0.999995596	1
BIOCARTA_DEATH_PATHWAY	0.955410683	0.999995596	1
BIOCARTA_DREAM_PATHWAY	0.948582155	0.999995596	1
BIOCARTA_ECM_PATHWAY	0.989685353	0.999995596	1
BIOCARTA_EDG1_PATHWAY	0.817504984	0.999995596	1
BIOCARTA_EGFR_SMRTE_PATHWAY	0.919691822	0.999995596	1
BIOCARTA_EGF_PATHWAY	0.993170969	0.999995596	1
BIOCARTA_EIF2_PATHWAY	0.950114235	0.999995596	1
BIOCARTA_EIF4_PATHWAY	0.936904897	0.999995596	1
BIOCARTA_EIF_PATHWAY	0.94211931	0.999995596	1
BIOCARTA_EPHA4_PATHWAY	0.915489613	0.999995596	1
BIOCARTA_EPONFKB_PATHWAY	0.440125849	0.999995596	1
BIOCARTA_EPO_PATHWAY	0.684167456	0.999995596	1
BIOCARTA_ERK5_PATHWAY	0.980791097	0.999995596	1
BIOCARTA_ERK_PATHWAY	0.992939749	0.999995596	1
BIOCARTA_ERYTH_PATHWAY	0.891008401	0.999995596	1
BIOCARTA_ETC_PATHWAY	0.389003972	0.943597473	1
BIOCARTA_ETS_PATHWAY	0.85116359	0.999995596	1
BIOCARTA_FAS_PATHWAY	0.023555035	0.079277415	1
BIOCARTA_FCER1_PATHWAY	0.990075682	0.999995596	1
BIOCARTA_FEEDER_PATHWAY	0.910459559	0.999995596	1
BIOCARTA_FMLP_PATHWAY	0.98706937	0.999995596	1
BIOCARTA_FREE_PATHWAY	0.00289039	0.010771452	1
BIOCARTA_GABA_PATHWAY	0.810152278	0.999995596	1
BIOCARTA_GATA3_PATHWAY	0.838744677	0.999995596	1
BIOCARTA_GCR_PATHWAY	0.97317864	0.999995596	1
BIOCARTA_GH_PATHWAY	0.024917945	0.08334356	1
BIOCARTA_GLEEVEC_PATHWAY	0.98758584	0.999995596	1
BIOCARTA_GLYCOLYSIS_PATHWAY	0.938620256	0.999995596	1
BIOCARTA_GPCR_PATHWAY	0.832752001	0.999995596	1
BIOCARTA_GRANULOCYTES_PATHWAY	0.095011293	0.28503388	1
BIOCARTA_GSK3_PATHWAY	0.992978832	0.999995596	1
BIOCARTA_HCMV_PATHWAY	0.975831472	0.999995596	1
BIOCARTA_HDAC_PATHWAY	0.97407711	0.999995596	1
BIOCARTA_HER2_PATHWAY	0.945102708	0.999995596	1
BIOCARTA_HIF_PATHWAY	0.309636334	0.775531004	1
BIOCARTA_HIVNEF_PATHWAY	0.14125428	0.403530131	1
BIOCARTA_HSP27_PATHWAY	0.58388756	0.999995596	1
BIOCARTA_IGF1MTOR_PATHWAY	0.968655629	0.999995596	1
BIOCARTA_IGF1R_PATHWAY	0.827049235	0.999995596	1
BIOCARTA_IGF1_PATHWAY	0.980346779	0.999995596	1
BIOCARTA_IL10_PATHWAY	0.972707581	0.999995596	1
BIOCARTA_IL12_PATHWAY	0.911169804	0.999995596	1
BIOCARTA_IL17_PATHWAY	0.222301352	0.588251981	1
BIOCARTA_IL1R_PATHWAY	0.994405178	0.999995596	1
BIOCARTA_IL22BP_PATHWAY	0.962993274	0.999995596	1
BIOCARTA_IL2RB_PATHWAY	0.993177148	0.999995596	1
BIOCARTA_IL2_PATHWAY	0.943833484	0.999995596	1
BIOCARTA_IL3_PATHWAY	0.961198765	0.999995596	1
BIOCARTA_IL4_PATHWAY	0.925559509	0.999995596	1
BIOCARTA_IL5_PATHWAY	0.874389503	0.999995596	1
BIOCARTA_IL6_PATHWAY	0.987303053	0.999995596	1
BIOCARTA_IL7_PATHWAY	0.900879703	0.999995596	1
BIOCARTA_INFLAM_PATHWAY	0.474591899	0.999995596	1
BIOCARTA_INSULIN_PATHWAY	0.978210838	0.999995596	1
BIOCARTA_INTEGRIN_PATHWAY	0.637764217	0.999995596	1
BIOCARTA_KERATINOCYTE_PATHWAY	0.998984471	0.999995596	1
BIOCARTA_KREB_PATHWAY	0.929644729	0.999995596	1
BIOCARTA_LAIR_PATHWAY	0.246110113	0.63870022	1
BIOCARTA_LECTIN_PATHWAY	0.304334795	0.765814425	1
BIOCARTA_LEPTIN_PATHWAY	0.913849712	0.999995596	1
BIOCARTA_LONGEVITY_PATHWAY	0.966322595	0.999995596	1
BIOCARTA_LYM_PATHWAY	0.249220721	0.645218069	1
BIOCARTA_MAL_PATHWAY	0.002344237	0.008797015	1
BIOCARTA_MAPK_PATHWAY	0.99998903	0.999995596	1
BIOCARTA_MCALPAIN_PATHWAY	0.988525577	0.999995596	1
BIOCARTA_MEF2D_PATHWAY	0.828316368	0.999995596	1
BIOCARTA_MET_PATHWAY	0.99606816	0.999995596	1
BIOCARTA_MITOCHONDRIA_PATHWAY	0.739639119	0.999995596	1
BIOCARTA_MONOCYTE_PATHWAY	0.926950032	0.999995596	1
BIOCARTA_MTA3_PATHWAY	0.707249836	0.999995596	1
BIOCARTA_MTOR_PATHWAY	0.956147654	0.999995596	1
BIOCARTA_MYOSIN_PATHWAY	0.976335311	0.999995596	1
BIOCARTA_NDKDYNAMIN_PATHWAY	0.795750965	0.999995596	1
BIOCARTA_NEUROTRANSMITTERS_PATHWAY	0.011225415	0.039151834	1
BIOCARTA_NFKB_PATHWAY	0.988717245	0.999995596	1
BIOCARTA_NGF_PATHWAY	0.967487793	0.999995596	1
BIOCARTA_NKCELLS_PATHWAY	0.270232693	0.694607662	1
BIOCARTA_NKT_PATHWAY	0.918750622	0.999995596	1
BIOCARTA_NO1_PATHWAY	0.51915751	0.999995596	1
BIOCARTA_NO2IL12_PATHWAY	0.865800388	0.999995596	1
BIOCARTA_NOS1_PATHWAY	0.973487929	0.999995596	1
BIOCARTA_NTHI_PATHWAY	0.844944697	0.999995596	1
BIOCARTA_P35ALZHEIMERS_PATHWAY	0.951304268	0.999995596	1
BIOCARTA_P38MAPK_PATHWAY	0.999103684	0.999995596	1
BIOCARTA_P53HYPOXIA_PATHWAY	0.006815589	0.024549796	1
BIOCARTA_PARKIN_PATHWAY	0.927860878	0.999995596	1
BIOCARTA_PDGF_PATHWAY	0.993819373	0.999995596	1
BIOCARTA_PGC1A_PATHWAY	0.98133185	0.999995596	1
BIOCARTA_PITX2_PATHWAY	0.681813077	0.999995596	1
BIOCARTA_PLCE_PATHWAY	0.291112985	0.735982829	1
BIOCARTA_PML_PATHWAY	0.972865557	0.999995596	1
BIOCARTA_PROTEASOME_PATHWAY	0.98226527	0.999995596	1
BIOCARTA_PTDINS_PATHWAY	0.715035103	0.999995596	1
BIOCARTA_PTEN_PATHWAY	0.042706275	0.138122097	1
BIOCARTA_PYK2_PATHWAY	0.237540138	0.619444864	1
BIOCARTA_RAB_PATHWAY	0.952176621	0.999995596	1
BIOCARTA_RAC1_PATHWAY	0.965212153	0.999995596	1
BIOCARTA_RACCYCD_PATHWAY	0.051382157	0.163240659	1
BIOCARTA_RANKL_PATHWAY	0.790013703	0.999995596	1
BIOCARTA_RARRXR_PATHWAY	0.961655928	0.999995596	1
BIOCARTA_RAS_PATHWAY	0.82926542	0.999995596	1
BIOCARTA_RELA_PATHWAY	0.971241438	0.999995596	1
BIOCARTA_RHO_PATHWAY	0.995586632	0.999995596	1
BIOCARTA_RNA_PATHWAY	0.948269651	0.999995596	1
BIOCARTA_SALMONELLA_PATHWAY	0.873821875	0.999995596	1
BIOCARTA_SARS_PATHWAY	0.935111568	0.999995596	1
BIOCARTA_SET_PATHWAY	0.855242664	0.999995596	1
BIOCARTA_SHH_PATHWAY	0.409050056	0.979209089	1
BIOCARTA_SODD_PATHWAY	0.926489785	0.999995596	1
BIOCARTA_SPRY_PATHWAY	0.969514561	0.999995596	1
BIOCARTA_STEM_PATHWAY	0.122352609	0.355185338	1
BIOCARTA_STRESS_PATHWAY	0.991611265	0.999995596	1
BIOCARTA_TALL1_PATHWAY	0.885667185	0.999995596	1
BIOCARTA_TCAPOPTOSIS_PATHWAY	0.777179481	0.999995596	1
BIOCARTA_TCRA_PATHWAY	0.59023964	0.999995596	1
BIOCARTA_TCR_PATHWAY	0.971673439	0.999995596	1
BIOCARTA_TCYTOTOXIC_PATHWAY	0.85549107	0.999995596	1
BIOCARTA_TEL_PATHWAY	0.00102751	0.003966411	1
BIOCARTA_TFF_PATHWAY	0.75345356	0.999995596	1
BIOCARTA_TGFB_PATHWAY	0.973793473	0.999995596	1
BIOCARTA_TH1TH2_PATHWAY	0.751168486	0.999995596	1
BIOCARTA_THELPER_PATHWAY	0.864929384	0.999995596	1
BIOCARTA_TID_PATHWAY	0.907342882	0.999995596	1
BIOCARTA_TNFR1_PATHWAY	0.040097335	0.131260881	1
BIOCARTA_TNFR2_PATHWAY	0.978582978	0.999995596	1
BIOCARTA_TOB1_PATHWAY	0.87455521	0.999995596	1
BIOCARTA_TOLL_PATHWAY	0.996553712	0.999995596	1
BIOCARTA_TPO_PATHWAY	0.988330558	0.999995596	1
BIOCARTA_TRKA_PATHWAY	0.935111566	0.999995596	1
BIOCARTA_UCALPAIN_PATHWAY	0.970734479	0.999995596	1
BIOCARTA_VDR_PATHWAY	0.802607776	0.999995596	1
BIOCARTA_VEGF_PATHWAY	0.672615022	0.999995596	1
BIOCARTA_VIP_PATHWAY	0.950282465	0.999995596	1
BIOCARTA_VITCB_PATHWAY	0.092709603	0.278905704	1
BIOCARTA_WNT_PATHWAY	0.968942792	0.999995596	1
KEGG_ACUTE_MYELOID_LEUKEMIA	0.9989273	0.999995596	1
KEGG_ADHERENS_JUNCTION	0.998494978	0.999995596	1
KEGG_ADIPOCYTOKINE_SIGNALING_PATHWAY	0.999186901	0.999995596	1
KEGG_ALDOSTERONE_REGULATED_SODIUM_REABSORPTION	0.00162705	0.006148535	1
KEGG_ALLOGRAFT_REJECTION	0.896728742	0.999995596	1
KEGG_ALPHA_LINOLENIC_ACID_METABOLISM	0.791386155	0.999995596	1
KEGG_ALZHEIMERS_DISEASE	0.999995596	0.999995596	1
KEGG_AMINO_SUGAR_AND_NUCLEOTIDE_SUGAR_METABOLISM	0.805745373	0.999995596	1
KEGG_AMYOTROPHIC_LATERAL_SCLEROSIS_ALS	0.567481454	0.999995596	1
KEGG_ANTIGEN_PROCESSING_AND_PRESENTATION	0.797669761	0.999995596	1
KEGG_APOPTOSIS	0.999313005	0.999995596	1
KEGG_ARACHIDONIC_ACID_METABOLISM	0.983815813	0.999995596	1
KEGG_ARRHYTHMOGENIC_RIGHT_VENTRICULAR_CARDIOMYOPATHY_ARVC	0.409140288	0.979209089	1
KEGG_ASTHMA	0.896353935	0.999995596	1
KEGG_AUTOIMMUNE_THYROID_DISEASE	0.004395692	0.016157542	1
KEGG_AXON_GUIDANCE	0.999889269	0.999995596	1
KEGG_BASAL_CELL_CARCINOMA	0.231869758	0.610271855	1
KEGG_BASAL_TRANSCRIPTION_FACTORS	0.992410969	0.999995596	1
KEGG_BASE_EXCISION_REPAIR	0.004068243	0.015005129	1
KEGG_BETA_ALANINE_METABOLISM	0.534510585	0.999995596	1
KEGG_BLADDER_CANCER	0.176195066	0.482855181	1
KEGG_BUTANOATE_METABOLISM	0.27993466	0.715861613	1
KEGG_B_CELL_RECEPTOR_SIGNALING_PATHWAY	0.999650897	0.999995596	1
KEGG_CALCIUM_SIGNALING_PATHWAY	0.756735116	0.999995596	1
KEGG_CARDIAC_MUSCLE_CONTRACTION	0.04185922	0.135790299	1
KEGG_CELL_ADHESION_MOLECULES_CAMS	0.168589453	0.470390779	1
KEGG_CHEMOKINE_SIGNALING_PATHWAY	0.633309844	0.999995596	1
KEGG_CHRONIC_MYELOID_LEUKEMIA	0.982939178	0.999995596	1
KEGG_CIRCADIAN_RHYTHM_MAMMAL	0.942977732	0.999995596	1
KEGG_CITRATE_CYCLE_TCA_CYCLE	0.848455055	0.999995596	1
KEGG_COLORECTAL_CANCER	0.011232977	0.039151834	1
KEGG_CYTOKINE_CYTOKINE_RECEPTOR_INTERACTION	0.283690486	0.720600597	1
KEGG_CYTOSOLIC_DNA_SENSING_PATHWAY	0.986882102	0.999995596	1
KEGG_DILATED_CARDIOMYOPATHY	0.844123887	0.999995596	1
KEGG_DORSO_VENTRAL_AXIS_FORMATION	0.971739152	0.999995596	1
KEGG_ENDOCYTOSIS	0.999960819	0.999995596	1
KEGG_ENDOMETRIAL_CANCER	0.981799117	0.999995596	1
KEGG_EPITHELIAL_CELL_SIGNALING_IN_HELICOBACTER_PYLORI_INFECTION	0.994187794	0.999995596	1
KEGG_ERBB_SIGNALING_PATHWAY	0.999831832	0.999995596	1
KEGG_ETHER_LIPID_METABOLISM	0.790095593	0.999995596	1
KEGG_FATTY_ACID_METABOLISM	0.552240221	0.999995596	1
KEGG_FC_EPSILON_RI_SIGNALING_PATHWAY	0.999346753	0.999995596	1
KEGG_FC_GAMMA_R_MEDIATED_PHAGOCYTOSIS	0.999912643	0.999995596	1
KEGG_FOCAL_ADHESION	0.84462347	0.999995596	1
KEGG_FRUCTOSE_AND_MANNOSE_METABOLISM	0.665073974	0.999995596	1
KEGG_GALACTOSE_METABOLISM	0.676974686	0.999995596	1
KEGG_GLIOMA	0.972572067	0.999995596	1
KEGG_GLYCEROLIPID_METABOLISM	0.993263764	0.999995596	1
KEGG_GLYCEROPHOSPHOLIPID_METABOLISM	0.901359464	0.999995596	1
KEGG_GLYCOLYSIS_GLUCONEOGENESIS	0.172775717	0.475906515	1
KEGG_GLYCOSAMINOGLYCAN_BIOSYNTHESIS_CHONDROITIN_SULFATE	0.92724026	0.999995596	1
KEGG_GLYCOSAMINOGLYCAN_BIOSYNTHESIS_HEPARAN_SULFATE	0.051970737	0.164624954	1
KEGG_GLYCOSAMINOGLYCAN_BIOSYNTHESIS_KERATAN_SULFATE	0.719464969	0.999995596	1
KEGG_GLYCOSAMINOGLYCAN_DEGRADATION	0.34036669	0.842700976	1
KEGG_GLYCOSPHINGOLIPID_BIOSYNTHESIS_GANGLIO_SERIES	0.954421425	0.999995596	1
KEGG_GLYCOSPHINGOLIPID_BIOSYNTHESIS_GLOBO_SERIES	0.937087388	0.999995596	1
KEGG_GLYCOSPHINGOLIPID_BIOSYNTHESIS_LACTO_AND_NEOLACTO_SERIES	0.970563405	0.999995596	1
KEGG_GLYOXYLATE_AND_DICARBOXYLATE_METABOLISM	0.162700504	0.457515517	1
KEGG_GNRH_SIGNALING_PATHWAY	0.716787701	0.999995596	1
KEGG_GRAFT_VERSUS_HOST_DISEASE	0.918833856	0.999995596	1
KEGG_HEDGEHOG_SIGNALING_PATHWAY	0.06820679	0.212308417	1
KEGG_HEMATOPOIETIC_CELL_LINEAGE	0.371388129	0.9069955	1
KEGG_HISTIDINE_METABOLISM	0.170557198	0.472511741	1
KEGG_HUNTINGTONS_DISEASE	0.999993474	0.999995596	1
KEGG_HYPERTROPHIC_CARDIOMYOPATHY_HCM	0.957450208	0.999995596	1
KEGG_INOSITOL_PHOSPHATE_METABOLISM	0.540685992	0.999995596	1
KEGG_INSULIN_SIGNALING_PATHWAY	0.999994655	0.999995596	1
KEGG_INTESTINAL_IMMUNE_NETWORK_FOR_IGA_PRODUCTION	0.623698077	0.999995596	1
KEGG_JAK_STAT_SIGNALING_PATHWAY	0.917478675	0.999995596	1
KEGG_LEISHMANIA_INFECTION	0.999199876	0.999995596	1
KEGG_LEUKOCYTE_TRANSENDOTHELIAL_MIGRATION	0.991406789	0.999995596	1
KEGG_LIMONENE_AND_PINENE_DEGRADATION	0.912736258	0.999995596	1
KEGG_LINOLEIC_ACID_METABOLISM	0.741674352	0.999995596	1
KEGG_LONG_TERM_DEPRESSION	0.998362027	0.999995596	1
KEGG_LONG_TERM_POTENTIATION	0.994207199	0.999995596	1
KEGG_LYSINE_DEGRADATION	0.899552799	0.999995596	1
KEGG_LYSOSOME	0.999918371	0.999995596	1
KEGG_MAPK_SIGNALING_PATHWAY	0.99997126	0.999995596	1
KEGG_MELANOGENESIS	0.988082657	0.999995596	1
KEGG_MELANOMA	0.933061167	0.999995596	1
KEGG_MTOR_SIGNALING_PATHWAY	0.944830557	0.999995596	1
KEGG_NATURAL_KILLER_CELL_MEDIATED_CYTOTOXICITY	0.970416634	0.999995596	1
KEGG_NEUROACTIVE_LIGAND_RECEPTOR_INTERACTION	0.009190539	0.03245315	1
KEGG_NEUROTROPHIN_SIGNALING_PATHWAY	0.999994712	0.999995596	1
KEGG_NOD_LIKE_RECEPTOR_SIGNALING_PATHWAY	0.984646563	0.999995596	1
KEGG_NON_SMALL_CELL_LUNG_CANCER	0.951881592	0.999995596	1
KEGG_NOTCH_SIGNALING_PATHWAY	0.574760959	0.999995596	1
KEGG_NUCLEOTIDE_EXCISION_REPAIR	0.167567262	0.468753095	1
KEGG_N_GLYCAN_BIOSYNTHESIS	0.684016354	0.999995596	1
KEGG_OLFACTORY_TRANSDUCTION	0.984787434	0.999995596	1
KEGG_OTHER_GLYCAN_DEGRADATION	0.526655075	0.999995596	1
KEGG_OXIDATIVE_PHOSPHORYLATION	0.999990955	0.999995596	1
KEGG_O_GLYCAN_BIOSYNTHESIS	0.924762107	0.999995596	1
KEGG_PANCREATIC_CANCER	0.003477235	0.012913733	1
KEGG_PANTOTHENATE_AND_COA_BIOSYNTHESIS	0.68538955	0.999995596	1
KEGG_PARKINSONS_DISEASE	0.999329562	0.999995596	1
KEGG_PATHOGENIC_ESCHERICHIA_COLI_INFECTION	0.020364709	0.068971044	1
KEGG_PATHWAYS_IN_CANCER	0.005825644	0.021125316	1
KEGG_PENTOSE_PHOSPHATE_PATHWAY	0.572916259	0.999995596	1
KEGG_PEROXISOME	0.998260012	0.999995596	1
KEGG_PHOSPHATIDYLINOSITOL_SIGNALING_SYSTEM	0.944043919	0.999995596	1
KEGG_PRIMARY_BILE_ACID_BIOSYNTHESIS	0.780780498	0.999995596	1
KEGG_PRIMARY_IMMUNODEFICIENCY	0.178033915	0.485824031	1
KEGG_PRION_DISEASES	0.625411013	0.999995596	1
KEGG_PROPANOATE_METABOLISM	0.984198167	0.999995596	1
KEGG_PROSTATE_CANCER	0.071301671	0.22066638	1
KEGG_PROTEASOME	0.99708273	0.999995596	1
KEGG_PROTEIN_EXPORT	0.988653723	0.999995596	1
KEGG_PYRUVATE_METABOLISM	0.993195273	0.999995596	1
KEGG_REGULATION_OF_ACTIN_CYTOSKELETON	0.050402003	0.161077025	1
KEGG_REGULATION_OF_AUTOPHAGY	0.981856799	0.999995596	1
KEGG_RENAL_CELL_CARCINOMA	0.947660959	0.999995596	1
KEGG_RIBOFLAVIN_METABOLISM	0.267466973	0.689143372	1
KEGG_RIBOSOME	0.958440824	0.999995596	1
KEGG_RIG_I_LIKE_RECEPTOR_SIGNALING_PATHWAY	0.980197612	0.999995596	1
KEGG_RNA_DEGRADATION	0.980746018	0.999995596	1
KEGG_RNA_POLYMERASE	0.935239512	0.999995596	1
KEGG_SMALL_CELL_LUNG_CANCER	0.005102277	0.018690995	1
KEGG_SNARE_INTERACTIONS_IN_VESICULAR_TRANSPORT	0.989123592	0.999995596	1
KEGG_SPHINGOLIPID_METABOLISM	0.913318932	0.999995596	1
KEGG_SPLICEOSOME	0.995829827	0.999995596	1
KEGG_STEROID_BIOSYNTHESIS	0.5626657	0.999995596	1
KEGG_SULFUR_METABOLISM	0.710977319	0.999995596	1
KEGG_SYSTEMIC_LUPUS_ERYTHEMATOSUS	0.02390731	0.080212377	1
KEGG_TASTE_TRANSDUCTION	0.969868492	0.999995596	1
KEGG_TAURINE_AND_HYPOTAURINE_METABOLISM	0.115051069	0.335799463	1
KEGG_TERPENOID_BACKBONE_BIOSYNTHESIS	0.887627468	0.999995596	1
KEGG_TGF_BETA_SIGNALING_PATHWAY	0.006739564	0.024357419	1
KEGG_THYROID_CANCER	0.99332081	0.999995596	1
KEGG_TIGHT_JUNCTION	0.99986107	0.999995596	1
KEGG_TOLL_LIKE_RECEPTOR_SIGNALING_PATHWAY	0.99734705	0.999995596	1
KEGG_TRYPTOPHAN_METABOLISM	0.72915354	0.999995596	1
KEGG_TYPE_II_DIABETES_MELLITUS	0.996359247	0.999995596	1
KEGG_TYPE_I_DIABETES_MELLITUS	0.644133575	0.999995596	1
KEGG_TYROSINE_METABOLISM	0.009576468	0.03370541	1
KEGG_T_CELL_RECEPTOR_SIGNALING_PATHWAY	0.999237906	0.999995596	1
KEGG_VALINE_LEUCINE_AND_ISOLEUCINE_BIOSYNTHESIS	0.936697603	0.999995596	1
KEGG_VALINE_LEUCINE_AND_ISOLEUCINE_DEGRADATION	0.994742521	0.999995596	1
KEGG_VASCULAR_SMOOTH_MUSCLE_CONTRACTION	0.999094363	0.999995596	1
KEGG_VASOPRESSIN_REGULATED_WATER_REABSORPTION	0.998703118	0.999995596	1
KEGG_VEGF_SIGNALING_PATHWAY	0.914787403	0.999995596	1
KEGG_VIBRIO_CHOLERAE_INFECTION	0.996602006	0.999995596	1
KEGG_VIRAL_MYOCARDITIS	0.761142557	0.999995596	1
KEGG_WNT_SIGNALING_PATHWAY	0.711587511	0.999995596	1
REACTOME_3_UTR_MEDIATED_TRANSLATIONAL_REGULATION	0.984062641	0.999995596	1
REACTOME_ABORTIVE_ELONGATION_OF_HIV1_TRANSCRIPT_IN_THE_ABSENCE_OF_TAT	0.989970065	0.999995596	1
REACTOME_ACETYLCHOLINE_BINDING_AND_DOWNSTREAM_EVENTS	0.107607686	0.317516379	1
REACTOME_ACETYLCHOLINE_NEUROTRANSMITTER_RELEASE_CYCLE	0.500212862	0.999995596	1
REACTOME_ACTIVATED_AMPK_STIMULATES_FATTY_ACID_OXIDATION_IN_MUSCLE	0.970218086	0.999995596	1
REACTOME_ACTIVATED_NOTCH1_TRANSMITS_SIGNAL_TO_THE_NUCLEUS	0.163791869	0.459385008	1
REACTOME_ACTIVATED_POINT_MUTANTS_OF_FGFR2	0.874389503	0.999995596	1
REACTOME_ACTIVATED_TAK1_MEDIATES_P38_MAPK_ACTIVATION	0.977704124	0.999995596	1
REACTOME_ACTIVATED_TLR4_SIGNALLING	0.006845658	0.024575914	1
REACTOME_ACTIVATION_OF_BH3_ONLY_PROTEINS	0.76924929	0.999995596	1
REACTOME_ACTIVATION_OF_CHAPERONES_BY_ATF6_ALPHA	0.930950331	0.999995596	1
REACTOME_ACTIVATION_OF_CHAPERONE_GENES_BY_ATF6_ALPHA	0.918663952	0.999995596	1
REACTOME_ACTIVATION_OF_CHAPERONE_GENES_BY_XBP1S	0.987849211	0.999995596	1
REACTOME_ACTIVATION_OF_GENES_BY_ATF4	0.041783651	0.135790299	1
REACTOME_ACTIVATION_OF_IRF3_IRF7_MEDIATED_BY_TBK1_IKK_EPSILON	0.965113009	0.999995596	1
REACTOME_ACTIVATION_OF_KAINATE_RECEPTORS_UPON_GLUTAMATE_BINDING	0.281160132	0.715861613	1
REACTOME_ACTIVATION_OF_NF_KAPPAB_IN_B_CELLS	0.999673995	0.999995596	1
REACTOME_ACTIVATION_OF_NMDA_RECEPTOR_UPON_GLUTAMATE_BINDING_AND_POSTSYNAPTIC_EVENTS	0.877439829	0.999995596	1
REACTOME_ACTIVATION_OF_RAC	0.937474522	0.999995596	1
REACTOME_ACTIVATION_OF_THE_AP1_FAMILY_OF_TRANSCRIPTION_FACTORS	0.911606309	0.999995596	1
REACTOME_ACTIVATION_OF_THE_MRNA_UPON_BINDING_OF_THE_CAP_BINDING_COMPLEX_AND_EIFS_AND_SUBSEQUENT_BINDING_TO_43S	0.910826292	0.999995596	1
REACTOME_ACYL_CHAIN_REMODELLING_OF_PC	0.891659453	0.999995596	1
REACTOME_ACYL_CHAIN_REMODELLING_OF_PE	0.86989946	0.999995596	1
REACTOME_ACYL_CHAIN_REMODELLING_OF_PG	0.777384652	0.999995596	1
REACTOME_ACYL_CHAIN_REMODELLING_OF_PI	0.707649517	0.999995596	1
REACTOME_ACYL_CHAIN_REMODELLING_OF_PS	0.673793953	0.999995596	1
REACTOME_ADENYLATE_CYCLASE_ACTIVATING_PATHWAY	0.113100605	0.331003673	1
REACTOME_ADENYLATE_CYCLASE_INHIBITORY_PATHWAY	0.30801243	0.773261974	1
REACTOME_ADP_SIGNALLING_THROUGH_P2RY1	0.197745481	0.529780804	1
REACTOME_ADP_SIGNALLING_THROUGH_P2RY12	0.086284602	0.261035158	1
REACTOME_ADVANCED_GLYCOSYLATION_ENDPRODUCT_RECEPTOR_SIGNALING	0.955500988	0.999995596	1
REACTOME_AKT_PHOSPHORYLATES_TARGETS_IN_THE_CYTOSOL	0.008899014	0.031631148	1
REACTOME_ALPHA_LINOLENIC_ACID_ALA_METABOLISM	0.934708223	0.999995596	1
REACTOME_AMINE_LIGAND_BINDING_RECEPTORS	0.934708223	0.999995596	1
REACTOME_AMINO_ACID_AND_OLIGOPEPTIDE_SLC_TRANSPORTERS	0.650168656	0.999995596	1
REACTOME_AMINO_ACID_SYNTHESIS_AND_INTERCONVERSION_TRANSAMINATION	0.785578628	0.999995596	1
REACTOME_AMINO_ACID_TRANSPORT_ACROSS_THE_PLASMA_MEMBRANE	0.859037929	0.999995596	1
REACTOME_ANTIGEN_ACTIVATES_B_CELL_RECEPTOR_LEADING_TO_GENERATION_OF_SECOND_MESSENGERS	0.993246313	0.999995596	1
REACTOME_ANTIGEN_PRESENTATION_FOLDING_ASSEMBLY_AND_PEPTIDE_LOADING_OF_CLASS_I_MHC	0.980681008	0.999995596	1
REACTOME_ANTIGEN_PROCESSING_CROSS_PRESENTATION	0.999811617	0.999995596	1
REACTOME_ANTIGEN_PROCESSING_UBIQUITINATION_PROTEASOME_DEGRADATION	0.04112449	0.134215382	1
REACTOME_ANTIVIRAL_MECHANISM_BY_IFN_STIMULATED_GENES	0.017474512	0.059557117	1
REACTOME_APOBEC3G_MEDIATED_RESISTANCE_TO_HIV1_INFECTION	0.895955847	0.999995596	1
REACTOME_APOPTOSIS	0.999795588	0.999995596	1
REACTOME_APOPTOSIS_INDUCED_DNA_FRAGMENTATION	0.798003305	0.999995596	1
REACTOME_APOPTOTIC_CLEAVAGE_OF_CELLULAR_PROTEINS	0.919128481	0.999995596	1
REACTOME_APOPTOTIC_CLEAVAGE_OF_CELL_ADHESION_PROTEINS	0.925089423	0.999995596	1
REACTOME_APOPTOTIC_EXECUTION_PHASE	0.97166037	0.999995596	1
REACTOME_AQUAPORIN_MEDIATED_TRANSPORT	0.107599742	0.317516379	1
REACTOME_ASPARAGINE_N_LINKED_GLYCOSYLATION	0.845310484	0.999995596	1
REACTOME_ASSOCIATION_OF_TRIC_CCT_WITH_TARGET_PROTEINS_DURING_BIOSYNTHESIS	0.976209498	0.999995596	1
REACTOME_AUTODEGRADATION_OF_CDH1_BY_CDH1_APC_C	0.002375085	0.00888183	1
REACTOME_AUTODEGRADATION_OF_THE_E3_UBIQUITIN_LIGASE_COP1	0.995757186	0.999995596	1
REACTOME_A_TETRASACCHARIDE_LINKER_SEQUENCE_IS_REQUIRED_FOR_GAG_SYNTHESIS	0.289277982	0.733064439	1
REACTOME_BASE_EXCISION_REPAIR	0.576780476	0.999995596	1
REACTOME_BASE_FREE_SUGAR_PHOSPHATE_REMOVAL_VIA_THE_SINGLE_NUCLEOTIDE_REPLACEMENT_PATHWAY	0.811789254	0.999995596	1
REACTOME_BASIGIN_INTERACTIONS	0.61646256	0.999995596	1
REACTOME_BETA_DEFENSINS	0.833089663	0.999995596	1
REACTOME_BINDING_AND_ENTRY_OF_HIV_VIRION	0.826753715	0.999995596	1
REACTOME_BIOLOGICAL_OXIDATIONS	0.020707782	0.069913108	1
REACTOME_BIOSYNTHESIS_OF_THE_N_GLYCAN_PRECURSOR_DOLICHOL_LIPID_LINKED_OLIGOSACCHARIDE_LLO_AND_TRANSFER_TO_A_NASCENT_PROTEIN	0.735926392	0.999995596	1
REACTOME_BMAL1_CLOCK_NPAS2_ACTIVATES_CIRCADIAN_EXPRESSION	0.879351756	0.999995596	1
REACTOME_BOTULINUM_NEUROTOXICITY	0.890995859	0.999995596	1
REACTOME_BRANCHED_CHAIN_AMINO_ACID_CATABOLISM	0.972865556	0.999995596	1
REACTOME_CALNEXIN_CALRETICULIN_CYCLE	0.727483031	0.999995596	1
REACTOME_CASPASE_MEDIATED_CLEAVAGE_OF_CYTOSKELETAL_PROTEINS	0.855450962	0.999995596	1
REACTOME_CA_DEPENDENT_EVENTS	0.825684237	0.999995596	1
REACTOME_CD28_CO_STIMULATION	0.881807655	0.999995596	1
REACTOME_CD28_DEPENDENT_PI3K_AKT_SIGNALING	0.70235871	0.999995596	1
REACTOME_CD28_DEPENDENT_VAV1_PATHWAY	0.52030739	0.999995596	1
REACTOME_CELL_CELL_COMMUNICATION	0.062975945	0.197603501	1
REACTOME_CELL_CELL_JUNCTION_ORGANIZATION	0.007023782	0.025131605	1
REACTOME_CELL_DEATH_SIGNALLING_VIA_NRAGE_NRIF_AND_NADE	0.980380667	0.999995596	1
REACTOME_CELL_EXTRACELLULAR_MATRIX_INTERACTIONS	0.948582154	0.999995596	1
REACTOME_CELL_JUNCTION_ORGANIZATION	0.169403491	0.471440723	1
REACTOME_CGMP_EFFECTS	0.92920343	0.999995596	1
REACTOME_CHEMOKINE_RECEPTORS_BIND_CHEMOKINES	0.404454303	0.972315368	1
REACTOME_CHOLESTEROL_BIOSYNTHESIS	0.982958466	0.999995596	1
REACTOME_CHONDROITIN_SULFATE_BIOSYNTHESIS	0.965723465	0.999995596	1
REACTOME_CHONDROITIN_SULFATE_DERMATAN_SULFATE_METABOLISM	0.806631298	0.999995596	1
REACTOME_CIRCADIAN_CLOCK	0.98170184	0.999995596	1
REACTOME_CIRCADIAN_REPRESSION_OF_EXPRESSION_BY_REV_ERBA	0.984958801	0.999995596	1
REACTOME_CITRIC_ACID_CYCLE_TCA_CYCLE	0.9818568	0.999995596	1
REACTOME_CLASS_B_2_SECRETIN_FAMILY_RECEPTORS	0.661201428	0.999995596	1
REACTOME_CLASS_C_3_METABOTROPIC_GLUTAMATE_PHEROMONE_RECEPTORS	0.761258744	0.999995596	1
REACTOME_CLASS_I_MHC_MEDIATED_ANTIGEN_PROCESSING_PRESENTATION	0.235748606	0.617764595	1
REACTOME_CLEAVAGE_OF_GROWING_TRANSCRIPT_IN_THE_TERMINATION_REGION_	0.998744748	0.999995596	1
REACTOME_COLLAGEN_FORMATION	0.589833431	0.999995596	1
REACTOME_COPI_MEDIATED_TRANSPORT	0.939371223	0.999995596	1
REACTOME_COSTIMULATION_BY_THE_CD28_FAMILY	0.981215455	0.999995596	1
REACTOME_CREATION_OF_C4_AND_C2_ACTIVATORS	0.55963591	0.999995596	1
REACTOME_CREB_PHOSPHORYLATION_THROUGH_THE_ACTIVATION_OF_CAMKII	0.937474523	0.999995596	1
REACTOME_CREB_PHOSPHORYLATION_THROUGH_THE_ACTIVATION_OF_RAS	0.987793669	0.999995596	1
REACTOME_CROSS_PRESENTATION_OF_SOLUBLE_EXOGENOUS_ANTIGENS_ENDOSOMES	0.99755068	0.999995596	1
REACTOME_CS_DS_DEGRADATION	0.923175428	0.999995596	1
REACTOME_CTLA4_INHIBITORY_SIGNALING	0.949361754	0.999995596	1
REACTOME_CTNNB1_PHOSPHORYLATION_CASCADE	0.968793461	0.999995596	1
REACTOME_CYTOCHROME_P450_ARRANGED_BY_SUBSTRATE_TYPE	0.120037889	0.349407585	1
REACTOME_CYTOKINE_SIGNALING_IN_IMMUNE_SYSTEM	0.170665801	0.472511741	1
REACTOME_CYTOSOLIC_SULFONATION_OF_SMALL_MOLECULES	0.195735862	0.525704546	1
REACTOME_CYTOSOLIC_TRNA_AMINOACYLATION	0.579225931	0.999995596	1
REACTOME_DAG_AND_IP3_SIGNALING	0.864951746	0.999995596	1
REACTOME_DARPP_32_EVENTS	0.986103854	0.999995596	1
REACTOME_DCC_MEDIATED_ATTRACTIVE_SIGNALING	0.938620256	0.999995596	1
REACTOME_DEADENYLATION_DEPENDENT_MRNA_DECAY	0.989286983	0.999995596	1
REACTOME_DEADENYLATION_OF_MRNA	0.982164391	0.999995596	1
REACTOME_DEFENSINS	0.661600765	0.999995596	1
REACTOME_DEGRADATION_OF_THE_EXTRACELLULAR_MATRIX	0.370577362	0.9069955	1
REACTOME_DESTABILIZATION_OF_MRNA_BY_AUF1_HNRNP_D0	0.998786142	0.999995596	1
REACTOME_DESTABILIZATION_OF_MRNA_BY_BRF1	0.935035102	0.999995596	1
REACTOME_DESTABILIZATION_OF_MRNA_BY_KSRP	0.929874854	0.999995596	1
REACTOME_DESTABILIZATION_OF_MRNA_BY_TRISTETRAPROLIN_TTP	0.936167428	0.999995596	1
REACTOME_DIGESTION_OF_DIETARY_CARBOHYDRATE	0.642433152	0.999995596	1
REACTOME_DOPAMINE_NEUROTRANSMITTER_RELEASE_CYCLE	0.602428551	0.999995596	1
REACTOME_DOWNREGULATION_OF_ERBB2_ERBB3_SIGNALING	0.936697604	0.999995596	1
REACTOME_DOWNREGULATION_OF_SMAD2_3_SMAD4_TRANSCRIPTIONAL_ACTIVITY	0.83302335	0.999995596	1
REACTOME_DOWNREGULATION_OF_TGF_BETA_RECEPTOR_SIGNALING	0.985786189	0.999995596	1
REACTOME_DOWNSTREAM_SIGNALING_EVENTS_OF_B_CELL_RECEPTOR_BCR	0.993722631	0.999995596	1
REACTOME_DOWNSTREAM_TCR_SIGNALING	0.934553702	0.999995596	1
REACTOME_EARLY_PHASE_OF_HIV_LIFE_CYCLE	0.755726212	0.999995596	1
REACTOME_EFFECTS_OF_PIP2_HYDROLYSIS	0.904711715	0.999995596	1
REACTOME_EGFR_DOWNREGULATION	0.987724793	0.999995596	1
REACTOME_EICOSANOID_LIGAND_BINDING_RECEPTORS	0.933481429	0.999995596	1
REACTOME_ELEVATION_OF_CYTOSOLIC_CA2_LEVELS	0.875247427	0.999995596	1
REACTOME_ELONGATION_ARREST_AND_RECOVERY	0.995936287	0.999995596	1
REACTOME_ENDOGENOUS_STEROLS	0.69261641	0.999995596	1
REACTOME_ENDOSOMAL_SORTING_COMPLEX_REQUIRED_FOR_TRANSPORT_ESCRT	0.992326101	0.999995596	1
REACTOME_ENDOSOMAL_VACUOLAR_PATHWAY	0.882657268	0.999995596	1
REACTOME_ENERGY_DEPENDENT_REGULATION_OF_MTOR_BY_LKB1_AMPK	0.97140836	0.999995596	1
REACTOME_ERKS_ARE_INACTIVATED	0.951887729	0.999995596	1
REACTOME_ERK_MAPK_TARGETS	0.986566679	0.999995596	1
REACTOME_ER_PHAGOSOME_PATHWAY	0.999417034	0.999995596	1
REACTOME_EXTRACELLULAR_MATRIX_ORGANIZATION	0.533818462	0.999995596	1
REACTOME_EXTRINSIC_PATHWAY_FOR_APOPTOSIS	0.96342794	0.999995596	1
REACTOME_FACILITATIVE_NA_INDEPENDENT_GLUCOSE_TRANSPORTERS	0.150242728	0.426943056	1
REACTOME_FATTY_ACYL_COA_BIOSYNTHESIS	0.963643225	0.999995596	1
REACTOME_FGFR1_LIGAND_BINDING_AND_ACTIVATION	0.425192078	0.999995596	1
REACTOME_FGFR2C_LIGAND_BINDING_AND_ACTIVATION	0.817324885	0.999995596	1
REACTOME_FGFR4_LIGAND_BINDING_AND_ACTIVATION	0.79456133	0.999995596	1
REACTOME_FGFR_LIGAND_BINDING_AND_ACTIVATION	0.729839151	0.999995596	1
REACTOME_FORMATION_OF_ATP_BY_CHEMIOSMOTIC_COUPLING	0.968610384	0.999995596	1
REACTOME_FORMATION_OF_INCISION_COMPLEX_IN_GG_NER	0.945595716	0.999995596	1
REACTOME_FORMATION_OF_RNA_POL_II_ELONGATION_COMPLEX_	0.99558359	0.999995596	1
REACTOME_FORMATION_OF_THE_HIV1_EARLY_ELONGATION_COMPLEX	0.987109519	0.999995596	1
REACTOME_FORMATION_OF_THE_TERNARY_COMPLEX_AND_SUBSEQUENTLY_THE_43S_COMPLEX	0.887566403	0.999995596	1
REACTOME_FORMATION_OF_TRANSCRIPTION_COUPLED_NER_TC_NER_REPAIR_COMPLEX	0.97248844	0.999995596	1
REACTOME_GAB1_SIGNALOSOME	0.478086478	0.999995596	1
REACTOME_GABA_A_RECEPTOR_ACTIVATION	0.193762234	0.521704814	1
REACTOME_GABA_B_RECEPTOR_ACTIVATION	0.025715166	0.085743759	1
REACTOME_GABA_RECEPTOR_ACTIVATION	0.046657871	0.149555139	1
REACTOME_GABA_SYNTHESIS_RELEASE_REUPTAKE_AND_DEGRADATION	0.001395514	0.005310843	1
REACTOME_GAP_JUNCTION_ASSEMBLY	0.000956412	0.003718612	1
REACTOME_GAP_JUNCTION_DEGRADATION	0.938620257	0.999995596	1
REACTOME_GAP_JUNCTION_TRAFFICKING	0.130364523	0.373411147	1
REACTOME_GENERATION_OF_SECOND_MESSENGER_MOLECULES	0.823417827	0.999995596	1
REACTOME_GENERIC_TRANSCRIPTION_PATHWAY	0.200813416	0.536665133	1
REACTOME_GLOBAL_GENOMIC_NER_GG_NER	0.017599008	0.059792215	1
REACTOME_GLUCAGON_SIGNALING_IN_METABOLIC_REGULATION	0.062441544	0.196636089	1
REACTOME_GLUCAGON_TYPE_LIGAND_RECEPTORS	0.155684984	0.438933842	1
REACTOME_GLUCONEOGENESIS	0.953981909	0.999995596	1
REACTOME_GLUCOSE_METABOLISM	0.971193378	0.999995596	1
REACTOME_GLUTAMATE_NEUROTRANSMITTER_RELEASE_CYCLE	0.79534169	0.999995596	1
REACTOME_GLUTATHIONE_CONJUGATION	0.340253106	0.842700976	1
REACTOME_GLYCEROPHOSPHOLIPID_BIOSYNTHESIS	0.99704423	0.999995596	1
REACTOME_GLYCOGEN_BREAKDOWN_GLYCOGENOLYSIS	0.972065917	0.999995596	1
REACTOME_GLYCOLYSIS	0.42124642	0.999995596	1
REACTOME_GLYCOSPHINGOLIPID_METABOLISM	0.83504764	0.999995596	1
REACTOME_GOLGI_ASSOCIATED_VESICLE_BIOGENESIS	0.99601087	0.999995596	1
REACTOME_GPCR_DOWNSTREAM_SIGNALING	0.112069565	0.328879895	1
REACTOME_GPCR_LIGAND_BINDING	0.000966066	0.003742637	1
REACTOME_GPVI_MEDIATED_ACTIVATION_CASCADE	0.981084943	0.999995596	1
REACTOME_GROWTH_HORMONE_RECEPTOR_SIGNALING	0.987724794	0.999995596	1
REACTOME_G_ALPHA1213_SIGNALLING_EVENTS	0.908374881	0.999995596	1
REACTOME_G_ALPHA_I_SIGNALLING_EVENTS	0.030625568	0.100867698	1
REACTOME_G_ALPHA_S_SIGNALLING_EVENTS	0.126855321	0.366281987	1
REACTOME_G_ALPHA_Z_SIGNALLING_EVENTS	0.232322619	0.610271855	1
REACTOME_G_BETA_GAMMA_SIGNALLING_THROUGH_PI3KGAMMA	0.111341792	0.327636913	1
REACTOME_G_BETA_GAMMA_SIGNALLING_THROUGH_PLC_BETA	0.071809519	0.221601294	1
REACTOME_G_PROTEIN_ACTIVATION	0.152661024	0.432036132	1
REACTOME_G_PROTEIN_BETA_GAMMA_SIGNALLING	0.185653872	0.503650429	1
REACTOME_HEPARAN_SULFATE_HEPARIN_HS_GAG_METABOLISM	0.08708677	0.262723954	1
REACTOME_HIGHLY_CALCIUM_PERMEABLE_POSTSYNAPTIC_NICOTINIC_ACETYLCHOLINE_RECEPTORS	0.066408211	0.20730911	1
REACTOME_HIV_INFECTION	0.932532634	0.999995596	1
REACTOME_HIV_LIFE_CYCLE	0.382835286	0.930730481	1
REACTOME_HORMONE_SENSITIVE_LIPASE_HSL_MEDIATED_TRIACYLGLYCEROL_HYDROLYSIS	0.944013327	0.999995596	1
REACTOME_HOST_INTERACTIONS_OF_HIV_FACTORS	0.561005284	0.999995596	1
REACTOME_HS_GAG_BIOSYNTHESIS	0.003939044	0.014578524	1
REACTOME_HS_GAG_DEGRADATION	0.221830572	0.588251981	1
REACTOME_IKK_COMPLEX_RECRUITMENT_MEDIATED_BY_RIP1	0.935910009	0.999995596	1
REACTOME_IL1_SIGNALING	0.99813214	0.999995596	1
REACTOME_IL_3_5_AND_GM_CSF_SIGNALING	0.997477894	0.999995596	1
REACTOME_IL_6_SIGNALING	0.941921131	0.999995596	1
REACTOME_IL_7_SIGNALING	0.917621139	0.999995596	1
REACTOME_IL_RECEPTOR_SHC_SIGNALING	0.98578619	0.999995596	1
REACTOME_IMMUNOREGULATORY_INTERACTIONS_BETWEEN_A_LYMPHOID_AND_A_NON_LYMPHOID_CELL	0.96431852	0.999995596	1
REACTOME_INCRETIN_SYNTHESIS_SECRETION_AND_INACTIVATION	0.012250108	0.042559247	1
REACTOME_INFLAMMASOMES	0.963211288	0.999995596	1
REACTOME_INFLUENZA_LIFE_CYCLE	0.077343528	0.236282332	1
REACTOME_INFLUENZA_VIRAL_RNA_TRANSCRIPTION_AND_REPLICATION	0.987061344	0.999995596	1
REACTOME_INHIBITION_OF_INSULIN_SECRETION_BY_ADRENALINE_NORADRENALINE	0.127565132	0.367346651	1
REACTOME_INHIBITION_OF_VOLTAGE_GATED_CA2_CHANNELS_VIA_GBETA_GAMMA_SUBUNITS	0.027119471	0.090147129	1
REACTOME_INITIAL_TRIGGERING_OF_COMPLEMENT	0.778666463	0.999995596	1
REACTOME_INNATE_IMMUNE_SYSTEM	0.046245211	0.148674902	1
REACTOME_INSULIN_RECEPTOR_RECYCLING	0.982861244	0.999995596	1
REACTOME_INSULIN_SYNTHESIS_AND_PROCESSING	0.031222968	0.102521757	1
REACTOME_INTEGRATION_OF_ENERGY_METABOLISM	0.795715784	0.999995596	1
REACTOME_INTEGRATION_OF_PROVIRUS	0.92831153	0.999995596	1
REACTOME_INTERFERON_ALPHA_BETA_SIGNALING	0.998481451	0.999995596	1
REACTOME_INTERFERON_GAMMA_SIGNALING	0.9984973	0.999995596	1
REACTOME_INTERFERON_SIGNALING	0.67519306	0.999995596	1
REACTOME_INTRINSIC_PATHWAY_FOR_APOPTOSIS	0.636530689	0.999995596	1
REACTOME_INWARDLY_RECTIFYING_K_CHANNELS	0.073741507	0.226266677	1
REACTOME_IONOTROPIC_ACTIVITY_OF_KAINATE_RECEPTORS	0.891731927	0.999995596	1
REACTOME_IRAK1_RECRUITS_IKK_COMPLEX	0.927407052	0.999995596	1
REACTOME_IRAK2_MEDIATED_ACTIVATION_OF_TAK1_COMPLEX_UPON_TLR7_8_OR_9_STIMULATION	0.914400345	0.999995596	1
REACTOME_IRON_UPTAKE_AND_TRANSPORT	0.797463587	0.999995596	1
REACTOME_JNK_C_JUN_KINASES_PHOSPHORYLATION_AND_ACTIVATION_MEDIATED_BY_ACTIVATED_HUMAN_TAK1	0.957324599	0.999995596	1
REACTOME_KERATAN_SULFATE_BIOSYNTHESIS	0.941271851	0.999995596	1
REACTOME_KERATAN_SULFATE_DEGRADATION	0.907517109	0.999995596	1
REACTOME_KERATAN_SULFATE_KERATIN_METABOLISM	0.962771264	0.999995596	1
REACTOME_LATENT_INFECTION_OF_HOMO_SAPIENS_WITH_MYCOBACTERIUM_TUBERCULOSIS	0.992781179	0.999995596	1
REACTOME_LATE_PHASE_OF_HIV_LIFE_CYCLE	0.277785936	0.712322507	1
REACTOME_LIGAND_GATED_ION_CHANNEL_TRANSPORT	0.378540983	0.922372485	1
REACTOME_LYSOSOME_VESICLE_BIOGENESIS	0.960560247	0.999995596	1
REACTOME_MAPK_TARGETS_NUCLEAR_EVENTS_MEDIATED_BY_MAP_KINASES	0.994878368	0.999995596	1
REACTOME_MEMBRANE_BINDING_AND_TARGETTING_OF_GAG_PROTEINS	0.92170378	0.999995596	1
REACTOME_MEMBRANE_TRAFFICKING	0.998853255	0.999995596	1
REACTOME_METABOLISM_OF_LIPIDS_AND_LIPOPROTEINS	0.07084851	0.219895807	1
REACTOME_METABOLISM_OF_MRNA	0.99996737	0.999995596	1
REACTOME_METABOLISM_OF_POLYAMINES	0.126387964	0.365913541	1
REACTOME_METABOLISM_OF_PORPHYRINS	0.431289166	0.999995596	1
REACTOME_METABOLISM_OF_PROTEINS	0.18085448	0.49186938	1
REACTOME_METABOLISM_OF_RNA	0.93714881	0.999995596	1
REACTOME_METAL_ION_SLC_TRANSPORTERS	0.297743486	0.750982983	1
REACTOME_MICRORNA_MIRNA_BIOGENESIS	0.987159179	0.999995596	1
REACTOME_MITOCHONDRIAL_FATTY_ACID_BETA_OXIDATION	0.960968003	0.999995596	1
REACTOME_MITOCHONDRIAL_PROTEIN_IMPORT	0.847631512	0.999995596	1
REACTOME_MRNA_3_END_PROCESSING	0.996174733	0.999995596	1
REACTOME_MRNA_CAPPING	0.976765755	0.999995596	1
REACTOME_MRNA_DECAY_BY_3_TO_5_EXORIBONUCLEASE	0.833033554	0.999995596	1
REACTOME_MRNA_DECAY_BY_5_TO_3_EXORIBONUCLEASE	0.871177836	0.999995596	1
REACTOME_MRNA_PROCESSING	0.544664452	0.999995596	1
REACTOME_MRNA_SPLICING	0.999706722	0.999995596	1
REACTOME_MRNA_SPLICING_MINOR_PATHWAY	0.989948682	0.999995596	1
REACTOME_MTORC1_MEDIATED_SIGNALLING	0.878793264	0.999995596	1
REACTOME_MUSCLE_CONTRACTION	0.318013461	0.794664727	1
REACTOME_MYD88_MAL_CASCADE_INITIATED_ON_PLASMA_MEMBRANE	0.001112628	0.004264415	1
REACTOME_MYOGENESIS	0.027567687	0.091355073	1
REACTOME_NA_CL_DEPENDENT_NEUROTRANSMITTER_TRANSPORTERS	0.865399264	0.999995596	1
REACTOME_NCAM1_INTERACTIONS	0.866571616	0.999995596	1
REACTOME_NEF_MEDIATED_DOWNREGULATION_OF_MHC_CLASS_I_COMPLEX_CELL_SURFACE_EXPRESSION	0.827816593	0.999995596	1
REACTOME_NEF_MEDIATES_DOWN_MODULATION_OF_CELL_SURFACE_RECEPTORS_BY_RECRUITING_THEM_TO_CLATHRIN_ADAPTERS	0.718360367	0.999995596	1
REACTOME_NEGATIVE_REGULATION_OF_FGFR_SIGNALING	0.965422743	0.999995596	1
REACTOME_NEGATIVE_REGULATION_OF_THE_PI3K_AKT_NETWORK	0.488272653	0.999995596	1
REACTOME_NEGATIVE_REGULATORS_OF_RIG_I_MDA5_SIGNALING	0.996257881	0.999995596	1
REACTOME_NEPHRIN_INTERACTIONS	0.972227805	0.999995596	1
REACTOME_NETRIN1_SIGNALING	0.990568417	0.999995596	1
REACTOME_NEURONAL_SYSTEM	0.513637298	0.999995596	1
REACTOME_NEUROTRANSMITTER_RECEPTOR_BINDING_AND_DOWNSTREAM_TRANSMISSION_IN_THE_POSTSYNAPTIC_CELL	0.638524882	0.999995596	1
REACTOME_NEUROTRANSMITTER_RELEASE_CYCLE	0.146106234	0.41628681	1
REACTOME_NFKB_ACTIVATION_THROUGH_FADD_RIP1_PATHWAY_MEDIATED_BY_CASPASE_8_AND10	0.948892608	0.999995596	1
REACTOME_NFKB_IS_ACTIVATED_AND_SIGNALS_SURVIVAL	0.934708222	0.999995596	1
REACTOME_NGF_SIGNALLING_VIA_TRKA_FROM_THE_PLASMA_MEMBRANE	0.001642278	0.006184382	1
REACTOME_NITRIC_OXIDE_STIMULATES_GUANYLATE_CYCLASE	0.950414667	0.999995596	1
REACTOME_NOD1_2_SIGNALING_PATHWAY	0.89375759	0.999995596	1
REACTOME_NONSENSE_MEDIATED_DECAY_ENHANCED_BY_THE_EXON_JUNCTION_COMPLEX	0.988823447	0.999995596	1
REACTOME_NOREPINEPHRINE_NEUROTRANSMITTER_RELEASE_CYCLE	0.590893154	0.999995596	1
REACTOME_NOTCH1_INTRACELLULAR_DOMAIN_REGULATES_TRANSCRIPTION	0.810997154	0.999995596	1
REACTOME_NOTCH_HLH_TRANSCRIPTION_PATHWAY	0.931805733	0.999995596	1
REACTOME_NRAGE_SIGNALS_DEATH_THROUGH_JNK	0.903266416	0.999995596	1
REACTOME_NRIF_SIGNALS_CELL_DEATH_FROM_THE_NUCLEUS	0.837283111	0.999995596	1
REACTOME_NUCLEAR_EVENTS_KINASE_AND_TRANSCRIPTION_FACTOR_ACTIVATION	0.99202135	0.999995596	1
REACTOME_NUCLEAR_SIGNALING_BY_ERBB4	0.95819624	0.999995596	1
REACTOME_NUCLEOTIDE_BINDING_DOMAIN_LEUCINE_RICH_REPEAT_CONTAINING_RECEPTOR_NLR_SIGNALING_PATHWAYS	0.971648531	0.999995596	1
REACTOME_NUCLEOTIDE_EXCISION_REPAIR	0.175081577	0.481027699	1
REACTOME_NUCLEOTIDE_LIKE_PURINERGIC_RECEPTORS	0.893868668	0.999995596	1
REACTOME_N_GLYCAN_ANTENNAE_ELONGATION	0.756822721	0.999995596	1
REACTOME_N_GLYCAN_ANTENNAE_ELONGATION_IN_THE_MEDIAL_TRANS_GOLGI	0.719370211	0.999995596	1
REACTOME_N_GLYCAN_TRIMMING_IN_THE_ER_AND_CALNEXIN_CALRETICULIN_CYCLE	0.760047405	0.999995596	1
REACTOME_OLFACTORY_SIGNALING_PATHWAY	0.888803152	0.999995596	1
REACTOME_OPIOID_SIGNALLING	0.843096668	0.999995596	1
REACTOME_OPSINS	0.782509867	0.999995596	1
REACTOME_ORGANIC_CATION_ANION_ZWITTERION_TRANSPORT	0.87609822	0.999995596	1
REACTOME_OTHER_SEMAPHORIN_INTERACTIONS	0.760631748	0.999995596	1
REACTOME_OXYGEN_DEPENDENT_PROLINE_HYDROXYLATION_OF_HYPOXIA_INDUCIBLE_FACTOR_ALPHA	0.839337665	0.999995596	1
REACTOME_O_LINKED_GLYCOSYLATION_OF_MUCINS	0.979791014	0.999995596	1
REACTOME_P2Y_RECEPTORS	0.848192101	0.999995596	1
REACTOME_P38MAPK_EVENTS	0.965113009	0.999995596	1
REACTOME_P53_DEPENDENT_G1_DNA_DAMAGE_RESPONSE	0.014381504	0.04948524	1
REACTOME_P75NTR_RECRUITS_SIGNALLING_COMPLEXES	0.944692292	0.999995596	1
REACTOME_P75NTR_SIGNALS_VIA_NFKB	0.961428069	0.999995596	1
REACTOME_P75_NTR_RECEPTOR_MEDIATED_SIGNALLING	0.994707276	0.999995596	1
REACTOME_PASSIVE_TRANSPORT_BY_AQUAPORINS	0.105465003	0.31377295	1
REACTOME_PD1_SIGNALING	0.519403708	0.999995596	1
REACTOME_PECAM1_INTERACTIONS	0.83808612	0.999995596	1
REACTOME_PEPTIDE_CHAIN_ELONGATION	0.95284978	0.999995596	1
REACTOME_PERK_REGULATED_GENE_EXPRESSION	0.08560203	0.259699679	1
REACTOME_PEROXISOMAL_LIPID_METABOLISM	0.825908202	0.999995596	1
REACTOME_PHASE1_FUNCTIONALIZATION_OF_COMPOUNDS	0.096597694	0.2889881	1
REACTOME_PHASE_II_CONJUGATION	0.005774802	0.021011694	1
REACTOME_PHOSPHOLIPASE_C_MEDIATED_CASCADE	0.884152226	0.999995596	1
REACTOME_PHOSPHOLIPID_METABOLISM	0.999967641	0.999995596	1
REACTOME_PHOSPHORYLATION_OF_CD3_AND_TCR_ZETA_CHAINS	0.5065096	0.999995596	1
REACTOME_PI3K_AKT_ACTIVATION	0.437601972	0.999995596	1
REACTOME_PI3K_CASCADE	0.989045619	0.999995596	1
REACTOME_PI3K_EVENTS_IN_ERBB2_SIGNALING	0.619643232	0.999995596	1
REACTOME_PI3K_EVENTS_IN_ERBB4_SIGNALING	0.463715502	0.999995596	1
REACTOME_PIP3_ACTIVATES_AKT_SIGNALING	0.209288553	0.557930128	1
REACTOME_PI_3K_CASCADE	0.447549417	0.999995596	1
REACTOME_PI_METABOLISM	0.986453404	0.999995596	1
REACTOME_PKA_MEDIATED_PHOSPHORYLATION_OF_CREB	0.508982545	0.999995596	1
REACTOME_PKB_MEDIATED_EVENTS	0.979341571	0.999995596	1
REACTOME_PLATELET_ADHESION_TO_EXPOSED_COLLAGEN	0.945362276	0.999995596	1
REACTOME_PLATELET_CALCIUM_HOMEOSTASIS	0.940843028	0.999995596	1
REACTOME_PLC_BETA_MEDIATED_EVENTS	0.942985826	0.999995596	1
REACTOME_POST_NMDA_RECEPTOR_ACTIVATION_EVENTS	0.871762814	0.999995596	1
REACTOME_POTASSIUM_CHANNELS	0.334399802	0.831751933	1
REACTOME_PRESYNAPTIC_NICOTINIC_ACETYLCHOLINE_RECEPTORS	0.077444441	0.236282332	1
REACTOME_PRE_NOTCH_EXPRESSION_AND_PROCESSING	0.991312582	0.999995596	1
REACTOME_PRE_NOTCH_PROCESSING_IN_GOLGI	0.960735776	0.999995596	1
REACTOME_PRE_NOTCH_TRANSCRIPTION_AND_TRANSLATION	0.963714464	0.999995596	1
REACTOME_PROCESSING_OF_CAPPED_INTRONLESS_PRE_MRNA	0.989451618	0.999995596	1
REACTOME_PROCESSING_OF_CAPPED_INTRON_CONTAINING_PRE_MRNA	0.461614949	0.999995596	1
REACTOME_PROCESSING_OF_INTRONLESS_PRE_MRNAS	0.960266876	0.999995596	1
REACTOME_PROLACTIN_RECEPTOR_SIGNALING	0.94192113	0.999995596	1
REACTOME_PROSTACYCLIN_SIGNALLING_THROUGH_PROSTACYCLIN_RECEPTOR	0.072911284	0.224358436	1
REACTOME_PROSTANOID_LIGAND_RECEPTORS	0.882657265	0.999995596	1
REACTOME_PROTEIN_FOLDING	0.017418023	0.059553052	1
REACTOME_PROTEOLYTIC_CLEAVAGE_OF_SNARE_COMPLEX_PROTEINS	0.883471458	0.999995596	1
REACTOME_PURINE_CATABOLISM	0.028740924	0.094950845	1
REACTOME_PYRIMIDINE_CATABOLISM	0.043291016	0.139594086	1
REACTOME_PYRUVATE_METABOLISM	0.943294197	0.999995596	1
REACTOME_PYRUVATE_METABOLISM_AND_CITRIC_ACID_TCA_CYCLE	0.99479452	0.999995596	1
REACTOME_RAP1_SIGNALLING	0.944353941	0.999995596	1
REACTOME_RAS_ACTIVATION_UOPN_CA2_INFUX_THROUGH_NMDA_RECEPTOR	0.942275695	0.999995596	1
REACTOME_RECEPTOR_LIGAND_BINDING_INITIATES_THE_SECOND_PROTEOLYTIC_CLEAVAGE_OF_NOTCH_RECEPTOR	0.937087387	0.999995596	1
REACTOME_REGULATED_PROTEOLYSIS_OF_P75NTR	0.734055356	0.999995596	1
REACTOME_REGULATION_OF_AMPK_ACTIVITY_VIA_LKB1	0.948892608	0.999995596	1
REACTOME_REGULATION_OF_APOPTOSIS	0.989103104	0.999995596	1
REACTOME_REGULATION_OF_HYPOXIA_INDUCIBLE_FACTOR_HIF_BY_OXYGEN	0.106242926	0.315216615	1
REACTOME_REGULATION_OF_IFNA_SIGNALING	0.948892609	0.999995596	1
REACTOME_REGULATION_OF_IFNG_SIGNALING	0.958823884	0.999995596	1
REACTOME_REGULATION_OF_INSULIN_SECRETION	0.77360419	0.999995596	1
REACTOME_REGULATION_OF_INSULIN_SECRETION_BY_ACETYLCHOLINE	0.901934545	0.999995596	1
REACTOME_REGULATION_OF_INSULIN_SECRETION_BY_GLUCAGON_LIKE_PEPTIDE1	0.492812655	0.999995596	1
REACTOME_REGULATION_OF_KIT_SIGNALING	0.762832505	0.999995596	1
REACTOME_REGULATION_OF_MRNA_STABILITY_BY_PROTEINS_THAT_BIND_AU_RICH_ELEMENTS	0.999866568	0.999995596	1
REACTOME_REGULATION_OF_ORNITHINE_DECARBOXYLASE_ODC	0.852622508	0.999995596	1
REACTOME_REGULATION_OF_PYRUVATE_DEHYDROGENASE_PDH_COMPLEX	0.86145785	0.999995596	1
REACTOME_REGULATION_OF_RHEB_GTPASE_ACTIVITY_BY_AMPK	0.92831153	0.999995596	1
REACTOME_REGULATION_OF_SIGNALING_BY_CBL	0.975409193	0.999995596	1
REACTOME_REGULATION_OF_WATER_BALANCE_BY_RENAL_AQUAPORINS	0.211647836	0.562826467	1
REACTOME_REGULATORY_RNA_PATHWAYS	0.990462412	0.999995596	1
REACTOME_REMOVAL_OF_THE_FLAP_INTERMEDIATE_FROM_THE_C_STRAND	0.35013122	0.863610102	1
REACTOME_RESOLUTION_OF_AP_SITES_VIA_THE_MULTIPLE_NUCLEOTIDE_PATCH_REPLACEMENT_PATHWAY	0.497079372	0.999995596	1
REACTOME_RESOLUTION_OF_AP_SITES_VIA_THE_SINGLE_NUCLEOTIDE_REPLACEMENT_PATHWAY	0.858821661	0.999995596	1
REACTOME_RESPIRATORY_ELECTRON_TRANSPORT	0.999325066	0.999995596	1
REACTOME_RESPIRATORY_ELECTRON_TRANSPORT_ATP_SYNTHESIS_BY_CHEMIOSMOTIC_COUPLING_AND_HEAT_PRODUCTION_BY_UNCOUPLING_PROTEINS_	0.999800145	0.999995596	1
REACTOME_RETROGRADE_NEUROTROPHIN_SIGNALLING	0.927860877	0.999995596	1
REACTOME_REVERSIBLE_HYDRATION_OF_CARBON_DIOXIDE	0.001069641	0.004114297	1
REACTOME_RIG_I_MDA5_MEDIATED_INDUCTION_OF_IFN_ALPHA_BETA_PATHWAYS	0.99981061	0.999995596	1
REACTOME_RIP_MEDIATED_NFKB_ACTIVATION_VIA_DAI	0.96897541	0.999995596	1
REACTOME_RNA_POL_III_CHAIN_ELONGATION	0.917044524	0.999995596	1
REACTOME_RNA_POL_III_TRANSCRIPTION	0.925676357	0.999995596	1
REACTOME_RNA_POL_III_TRANSCRIPTION_INITIATION_FROM_TYPE_2_PROMOTER	0.811060369	0.999995596	1
REACTOME_RNA_POL_III_TRANSCRIPTION_INITIATION_FROM_TYPE_3_PROMOTER	0.971521448	0.999995596	1
REACTOME_RNA_POL_III_TRANSCRIPTION_TERMINATION	0.933673935	0.999995596	1
REACTOME_RNA_POL_II_PRE_TRANSCRIPTION_EVENTS	0.998762043	0.999995596	1
REACTOME_RNA_POL_II_TRANSCRIPTION	0.99997122	0.999995596	1
REACTOME_RNA_POL_II_TRANSCRIPTION_PRE_INITIATION_AND_PROMOTER_OPENING	0.989958052	0.999995596	1
REACTOME_RNA_POL_I_RNA_POL_III_AND_MITOCHONDRIAL_TRANSCRIPTION	0.129113552	0.370814121	1
REACTOME_RNA_POL_I_TRANSCRIPTION	0.017292043	0.059310608	1
REACTOME_RNA_POL_I_TRANSCRIPTION_INITIATION	0.601177183	0.999995596	1
REACTOME_RNA_POL_I_TRANSCRIPTION_TERMINATION	0.501971683	0.999995596	1
REACTOME_ROLE_OF_DCC_IN_REGULATING_APOPTOSIS	0.172270877	0.475732652	1
REACTOME_ROLE_OF_SECOND_MESSENGERS_IN_NETRIN1_SIGNALING	0.805657962	0.999995596	1
REACTOME_RORA_ACTIVATES_CIRCADIAN_EXPRESSION	0.986792104	0.999995596	1
REACTOME_SCF_BETA_TRCP_MEDIATED_DEGRADATION_OF_EMI1	0.236612937	0.618524596	1
REACTOME_SEMA3A_PAK_DEPENDENT_AXON_REPULSION	0.849871778	0.999995596	1
REACTOME_SEMA3A_PLEXIN_REPULSION_SIGNALING_BY_INHIBITING_INTEGRIN_ADHESION	0.825465123	0.999995596	1
REACTOME_SEMA4D_INDUCED_CELL_MIGRATION_AND_GROWTH_CONE_COLLAPSE	0.971179929	0.999995596	1
REACTOME_SEMA4D_IN_SEMAPHORIN_SIGNALING	0.982440171	0.999995596	1
REACTOME_SEMAPHORIN_INTERACTIONS	0.531268128	0.999995596	1
REACTOME_SEROTONIN_RECEPTORS	0.750474211	0.999995596	1
REACTOME_SHC_MEDIATED_CASCADE	0.891894386	0.999995596	1
REACTOME_SIGNALING_BY_ACTIVATED_POINT_MUTANTS_OF_FGFR1	0.280633726	0.715861613	1
REACTOME_SIGNALING_BY_BMP	0.488428552	0.999995596	1
REACTOME_SIGNALING_BY_CONSTITUTIVELY_ACTIVE_EGFR	0.974688127	0.999995596	1
REACTOME_SIGNALING_BY_FGFR1_FUSION_MUTANTS	0.742003979	0.999995596	1
REACTOME_SIGNALING_BY_FGFR1_MUTANTS	0.652496185	0.999995596	1
REACTOME_SIGNALING_BY_FGFR3_MUTANTS	0.831847561	0.999995596	1
REACTOME_SIGNALING_BY_FGFR_MUTANTS	0.863527893	0.999995596	1
REACTOME_SIGNALING_BY_GPCR	0.001181034	0.004510544	1
REACTOME_SIGNALING_BY_HIPPO	0.977053369	0.999995596	1
REACTOME_SIGNALING_BY_ILS	0.013925297	0.048069054	1
REACTOME_SIGNALING_BY_NOTCH	0.802176335	0.999995596	1
REACTOME_SIGNALING_BY_NOTCH1	0.43262596	0.999995596	1
REACTOME_SIGNALING_BY_NOTCH2	0.783173435	0.999995596	1
REACTOME_SIGNALING_BY_NOTCH3	0.785926878	0.999995596	1
REACTOME_SIGNALING_BY_NOTCH4	0.773053308	0.999995596	1
REACTOME_SIGNALING_BY_RHO_GTPASES	0.429632595	0.999995596	1
REACTOME_SIGNALING_BY_ROBO_RECEPTOR	0.968571664	0.999995596	1
REACTOME_SIGNALING_BY_TGF_BETA_RECEPTOR_COMPLEX	0.987172583	0.999995596	1
REACTOME_SIGNALING_BY_THE_B_CELL_RECEPTOR_BCR	0.999457469	0.999995596	1
REACTOME_SIGNALING_BY_WNT	0.999651927	0.999995596	1
REACTOME_SIGNALLING_BY_NGF	0.226156771	0.59698736	1
REACTOME_SIGNAL_AMPLIFICATION	0.395258953	0.956313512	1
REACTOME_SIGNAL_ATTENUATION	0.926026286	0.999995596	1
REACTOME_SIGNAL_REGULATORY_PROTEIN_SIRP_FAMILY_INTERACTIONS	0.948582154	0.999995596	1
REACTOME_SIGNAL_TRANSDUCTION_BY_L1	0.986843875	0.999995596	1
REACTOME_SLBP_DEPENDENT_PROCESSING_OF_REPLICATION_DEPENDENT_HISTONE_PRE_MRNAS	0.956030419	0.999995596	1
REACTOME_SMAD2_SMAD3_SMAD4_HETEROTRIMER_REGULATES_TRANSCRIPTION	0.836614391	0.999995596	1
REACTOME_SMOOTH_MUSCLE_CONTRACTION	0.957424598	0.999995596	1
REACTOME_SPHINGOLIPID_DE_NOVO_BIOSYNTHESIS	0.988132132	0.999995596	1
REACTOME_SPHINGOLIPID_METABOLISM	0.987592832	0.999995596	1
REACTOME_SPRY_REGULATION_OF_FGF_SIGNALING	0.965113009	0.999995596	1
REACTOME_SRP_DEPENDENT_COTRANSLATIONAL_PROTEIN_TARGETING_TO_MEMBRANE	0.994557756	0.999995596	1
REACTOME_STRIATED_MUSCLE_CONTRACTION	0.008524209	0.030399247	1
REACTOME_SYNTHESIS_OF_BILE_ACIDS_AND_BILE_SALTS	0.625504501	0.999995596	1
REACTOME_SYNTHESIS_OF_BILE_ACIDS_AND_BILE_SALTS_VIA_24_HYDROXYCHOLESTEROL	0.578686519	0.999995596	1
REACTOME_SYNTHESIS_OF_BILE_ACIDS_AND_BILE_SALTS_VIA_7ALPHA_HYDROXYCHOLESTEROL	0.518624247	0.999995596	1
REACTOME_SYNTHESIS_OF_PA	0.94289267	0.999995596	1
REACTOME_SYNTHESIS_OF_PC	0.557275063	0.999995596	1
REACTOME_SYNTHESIS_OF_PE	0.396103472	0.956313512	1
REACTOME_SYNTHESIS_OF_PIPS_AT_THE_EARLY_ENDOSOME_MEMBRANE	0.818007972	0.999995596	1
REACTOME_SYNTHESIS_OF_PIPS_AT_THE_GOLGI_MEMBRANE	0.970218086	0.999995596	1
REACTOME_SYNTHESIS_OF_PIPS_AT_THE_LATE_ENDOSOME_MEMBRANE	0.761802345	0.999995596	1
REACTOME_SYNTHESIS_OF_PIPS_AT_THE_PLASMA_MEMBRANE	0.971493295	0.999995596	1
REACTOME_SYNTHESIS_OF_SUBSTRATES_IN_N_GLYCAN_BIOSYTHESIS	0.604254142	0.999995596	1
REACTOME_SYNTHESIS_OF_VERY_LONG_CHAIN_FATTY_ACYL_COAS	0.935910009	0.999995596	1
REACTOME_SYNTHESIS_SECRETION_AND_DEACYLATION_OF_GHRELIN	0.010692549	0.037510995	1
REACTOME_SYNTHESIS_SECRETION_AND_INACTIVATION_OF_GLP1	0.009000732	0.031887461	1
REACTOME_TAK1_ACTIVATES_NFKB_BY_PHOSPHORYLATION_AND_ACTIVATION_OF_IKKS_COMPLEX	0.985378539	0.999995596	1
REACTOME_TANDEM_PORE_DOMAIN_POTASSIUM_CHANNELS	0.51141046	0.999995596	1
REACTOME_TCA_CYCLE_AND_RESPIRATORY_ELECTRON_TRANSPORT	0.999978403	0.999995596	1
REACTOME_TCR_SIGNALING	0.986658687	0.999995596	1
REACTOME_TERMINATION_OF_O_GLYCAN_BIOSYNTHESIS	0.938997012	0.999995596	1
REACTOME_TGF_BETA_RECEPTOR_SIGNALING_ACTIVATES_SMADS	0.98985716	0.999995596	1
REACTOME_TGF_BETA_RECEPTOR_SIGNALING_IN_EMT_EPITHELIAL_TO_MESENCHYMAL_TRANSITION	0.95629259	0.999995596	1
REACTOME_THE_ACTIVATION_OF_ARYLSULFATASES	0.581813223	0.999995596	1
REACTOME_THE_NLRP3_INFLAMMASOME	0.941204815	0.999995596	1
REACTOME_THE_ROLE_OF_NEF_IN_HIV1_REPLICATION_AND_DISEASE_PATHOGENESIS	0.837560247	0.999995596	1
REACTOME_THROMBOXANE_SIGNALLING_THROUGH_TP_RECEPTOR	0.152837295	0.432036132	1
REACTOME_TIE2_SIGNALING	0.964699628	0.999995596	1
REACTOME_TIGHT_JUNCTION_INTERACTIONS	0.978335629	0.999995596	1
REACTOME_TOLL_RECEPTOR_CASCADES	0.063115696	0.197603501	1
REACTOME_TRAF3_DEPENDENT_IRF_ACTIVATION_PATHWAY	0.952463639	0.999995596	1
REACTOME_TRAF6_MEDIATED_INDUCTION_OF_TAK1_COMPLEX	0.960735774	0.999995596	1
REACTOME_TRAF6_MEDIATED_IRF7_ACTIVATION	0.976787537	0.999995596	1
REACTOME_TRAF6_MEDIATED_IRF7_ACTIVATION_IN_TLR7_8_OR_9_SIGNALING	0.908114397	0.999995596	1
REACTOME_TRAF6_MEDIATED_NFKB_ACTIVATION	0.9818568	0.999995596	1
REACTOME_TRAFFICKING_AND_PROCESSING_OF_ENDOSOMAL_TLR	0.938240938	0.999995596	1
REACTOME_TRAFFICKING_OF_AMPA_RECEPTORS	0.592883411	0.999995596	1
REACTOME_TRAFFICKING_OF_GLUR2_CONTAINING_AMPA_RECEPTORS	0.927407053	0.999995596	1
REACTOME_TRANSCRIPTION	0.932076498	0.999995596	1
REACTOME_TRANSCRIPTIONAL_ACTIVITY_OF_SMAD2_SMAD3_SMAD4_HETEROTRIMER	0.879917672	0.999995596	1
REACTOME_TRANSCRIPTIONAL_REGULATION_OF_WHITE_ADIPOCYTE_DIFFERENTIATION	0.997425675	0.999995596	1
REACTOME_TRANSCRIPTION_COUPLED_NER_TC_NER	0.09799127	0.292345145	1
REACTOME_TRANSFERRIN_ENDOCYTOSIS_AND_RECYCLING	0.98933272	0.999995596	1
REACTOME_TRANSLATION	0.994623765	0.999995596	1
REACTOME_TRANSLOCATION_OF_ZAP_70_TO_IMMUNOLOGICAL_SYNAPSE	0.396910065	0.956313512	1
REACTOME_TRANSMISSION_ACROSS_CHEMICAL_SYNAPSES	0.505149925	0.999995596	1
REACTOME_TRANSPORT_OF_INORGANIC_CATIONS_ANIONS_AND_AMINO_ACIDS_OLIGOPEPTIDES	0.808837736	0.999995596	1
REACTOME_TRANSPORT_OF_MATURE_TRANSCRIPT_TO_CYTOPLASM	0.001526118	0.005787428	1
REACTOME_TRANSPORT_TO_THE_GOLGI_AND_SUBSEQUENT_MODIFICATION	0.433067459	0.999995596	1
REACTOME_TRANS_GOLGI_NETWORK_VESICLE_BUDDING	0.997820645	0.999995596	1
REACTOME_TRIGLYCERIDE_BIOSYNTHESIS	0.995285023	0.999995596	1
REACTOME_TRYPTOPHAN_CATABOLISM	0.584912132	0.999995596	1
REACTOME_UNBLOCKING_OF_NMDA_RECEPTOR_GLUTAMATE_BINDING_AND_ACTIVATION	0.884231071	0.999995596	1
REACTOME_UNFOLDED_PROTEIN_RESPONSE	0.929933616	0.999995596	1
REACTOME_VEGF_LIGAND_RECEPTOR_INTERACTIONS	0.012423077	0.043021395	1
REACTOME_VIF_MEDIATED_DEGRADATION_OF_APOBEC3G	0.998935159	0.999995596	1
REACTOME_VIRAL_MESSENGER_RNA_SYNTHESIS	0.962553103	0.999995596	1
REACTOME_VITAMIN_B5_PANTOTHENATE_METABOLISM	0.935910008	0.999995596	1
REACTOME_VOLTAGE_GATED_POTASSIUM_CHANNELS	0.363003397	0.892590546	1
REACTOME_YAP1_AND_WWTR1_TAZ_STIMULATED_GENE_EXPRESSION	0.985786191	0.999995596	1
REACTOME_ZINC_TRANSPORTERS	0.44683217	0.999995596	1
