# Supplementary material for: A novel multi-network approach reveals tissue-specific cellular modulators of fibrosis in systemic sclerosis
Source: Genome Med. 2017 Mar 23;9:27. doi: 10.1186/s13073-017-0417-1 (PMC5363043; doi:10.1186/s13073-017-0417-1)
Supplement: Supplementary file 21 — Table of consensus cluster 6 full output of edge-pathway (Jaccard) similarity Mann–Whitney U tests. (TXT 57 kb) [file 13073_2017_417_MOESM21_ESM.txt]

	raw p	fdr	bonferroni adj p
REACTOME_XENOBIOTICS	5.55E-25	5.97E-22	5.97E-22
BIOCARTA_NUCLEARRS_PATHWAY	6.36E-19	3.42E-16	6.84E-16
KEGG_LINOLEIC_ACID_METABOLISM	3.94E-13	1.42E-10	4.25E-10
REACTOME_BILE_SALT_AND_ORGANIC_ANION_SLC_TRANSPORTERS	1.16E-11	3.11E-09	1.24E-08
KEGG_GLYCOSPHINGOLIPID_BIOSYNTHESIS_LACTO_AND_NEOLACTO_SERIES	1.50E-11	3.23E-09	1.61E-08
REACTOME_SIGNALING_BY_NOTCH4	9.18E-08	1.65E-05	9.88E-05
REACTOME_SIGNALING_BY_NOTCH2	1.67E-07	2.57E-05	0.000179762
REACTOME_SIGNALING_BY_NOTCH3	1.95E-07	2.63E-05	0.000210035
REACTOME_CYTOCHROME_P450_ARRANGED_BY_SUBSTRATE_TYPE	3.84E-07	4.59E-05	0.000413057
REACTOME_RECEPTOR_LIGAND_BINDING_INITIATES_THE_SECOND_PROTEOLYTIC_CLEAVAGE_OF_NOTCH_RECEPTOR	7.05E-07	7.59E-05	0.000759488
KEGG_RETINOL_METABOLISM	3.44E-06	0.000336895	0.003705845
KEGG_TRYPTOPHAN_METABOLISM	1.91E-05	0.001710412	0.020524939
BIOCARTA_DEATH_PATHWAY	0.000195847	0.016225139	0.210926812
KEGG_DRUG_METABOLISM_CYTOCHROME_P450	0.000236494	0.018193131	0.254703827
KEGG_METABOLISM_OF_XENOBIOTICS_BY_CYTOCHROME_P450	0.000306215	0.021986272	0.329794074
REACTOME_PHASE1_FUNCTIONALIZATION_OF_COMPOUNDS	0.000348216	0.023439296	0.375028743
REACTOME_N_GLYCAN_ANTENNAE_ELONGATION_IN_THE_MEDIAL_TRANS_GOLGI	0.000898453	0.056919651	0.967634075
BIOCARTA_41BB_PATHWAY	0.884114792	1	1
BIOCARTA_ACE2_PATHWAY	0.806370138	1	1
BIOCARTA_ACH_PATHWAY	0.874599292	1	1
BIOCARTA_ACTINY_PATHWAY	0.924134785	1	1
BIOCARTA_AGPCR_PATHWAY	0.832976557	1	1
BIOCARTA_AGR_PATHWAY	0.472977853	1	1
BIOCARTA_AHSP_PATHWAY	0.838029638	1	1
BIOCARTA_AKAP13_PATHWAY	0.830663961	1	1
BIOCARTA_AKAP95_PATHWAY	0.868857874	1	1
BIOCARTA_AKAPCENTROSOME_PATHWAY	0.881540524	1	1
BIOCARTA_AKT_PATHWAY	0.930509395	1	1
BIOCARTA_ALK_PATHWAY	0.954590237	1	1
BIOCARTA_AMI_PATHWAY	0.89409717	1	1
BIOCARTA_ARAP_PATHWAY	0.899479197	1	1
BIOCARTA_ARENRF2_PATHWAY	0.866299095	1	1
BIOCARTA_ARF_PATHWAY	0.886622694	1	1
BIOCARTA_ASBCELL_PATHWAY	0.802820086	1	1
BIOCARTA_AT1R_PATHWAY	0.959959587	1	1
BIOCARTA_ATM_PATHWAY	0.929283591	1	1
BIOCARTA_ATRBRCA_PATHWAY	0.928453095	1	1
BIOCARTA_BAD_PATHWAY	0.937570065	1	1
BIOCARTA_BARRESTIN_PATHWAY	0.820973389	1	1
BIOCARTA_BARRESTIN_SRC_PATHWAY	0.888721219	1	1
BIOCARTA_BARR_MAPK_PATHWAY	0.855424604	1	1
BIOCARTA_BCELLSURVIVAL_PATHWAY	0.8862684	1	1
BIOCARTA_BCR_PATHWAY	0.95572249	1	1
BIOCARTA_BIOPEPTIDES_PATHWAY	0.97322169	1	1
BIOCARTA_BLYMPHOCYTE_PATHWAY	0.81518999	1	1
BIOCARTA_CACAM_PATHWAY	0.834683661	1	1
BIOCARTA_CALCINEURIN_PATHWAY	0.897930021	1	1
BIOCARTA_CARDIACEGF_PATHWAY	0.90190154	1	1
BIOCARTA_CARM1_PATHWAY	0.851062336	1	1
BIOCARTA_CARM_ER_PATHWAY	0.857966033	1	1
BIOCARTA_CASPASE_PATHWAY	0.93499571	1	1
BIOCARTA_CBL_PATHWAY	0.873798096	1	1
BIOCARTA_CCR3_PATHWAY	0.91252886	1	1
BIOCARTA_CCR5_PATHWAY	0.886268402	1	1
BIOCARTA_CD40_PATHWAY	0.884477074	1	1
BIOCARTA_CDC42RAC_PATHWAY	0.90454647	1	1
BIOCARTA_CDK5_PATHWAY	0.851062335	1	1
BIOCARTA_CDMAC_PATHWAY	0.897930022	1	1
BIOCARTA_CELL2CELL_PATHWAY	0.067606153	1	1
BIOCARTA_CELLCYCLE_PATHWAY	0.940376435	1	1
BIOCARTA_CERAMIDE_PATHWAY	0.942390931	1	1
BIOCARTA_CFTR_PATHWAY	0.852045971	1	1
BIOCARTA_CHEMICAL_PATHWAY	0.30349267	1	1
BIOCARTA_CHREBP2_PATHWAY	0.974154535	1	1
BIOCARTA_CK1_PATHWAY	0.877743147	1	1
BIOCARTA_CLASSIC_PATHWAY	0.836367867	1	1
BIOCARTA_COMP_PATHWAY	0.872990679	1	1
BIOCARTA_CREB_PATHWAY	0.942882912	1	1
BIOCARTA_CSK_PATHWAY	0.921404725	1	1
BIOCARTA_CTCF_PATHWAY	0.925021139	1	1
BIOCARTA_CTLA4_PATHWAY	0.893442134	1	1
BIOCARTA_CTL_PATHWAY	0.881540526	1	1
BIOCARTA_CXCR4_PATHWAY	0.329509121	1	1
BIOCARTA_CYTOKINE_PATHWAY	0.821600661	1	1
BIOCARTA_D4GDI_PATHWAY	0.874997578	1	1
BIOCARTA_DC_PATHWAY	0.859627263	1	1
BIOCARTA_DNAFRAGMENT_PATHWAY	0.859167917	1	1
BIOCARTA_DREAM_PATHWAY	0.86586668	1	1
BIOCARTA_ECM_PATHWAY	0.355806188	1	1
BIOCARTA_EDG1_PATHWAY	0.937389935	1	1
BIOCARTA_EGFR_SMRTE_PATHWAY	0.829491708	1	1
BIOCARTA_EGF_PATHWAY	0.952899816	1	1
BIOCARTA_EIF2_PATHWAY	0.868011685	1	1
BIOCARTA_EIF4_PATHWAY	0.947111269	1	1
BIOCARTA_EIF_PATHWAY	0.9195236	1	1
BIOCARTA_EPHA4_PATHWAY	0.824692712	1	1
BIOCARTA_EPONFKB_PATHWAY	0.871356903	1	1
BIOCARTA_EPO_PATHWAY	0.91252886	1	1
BIOCARTA_ERK5_PATHWAY	0.919998574	1	1
BIOCARTA_ERK_PATHWAY	0.952097013	1	1
BIOCARTA_ERYTH_PATHWAY	0.798436184	1	1
BIOCARTA_ETC_PATHWAY	0.863235636	1	1
BIOCARTA_ETS_PATHWAY	0.916606254	1	1
BIOCARTA_EXTRINSIC_PATHWAY	0.854469308	1	1
BIOCARTA_FAS_PATHWAY	0.955473506	1	1
BIOCARTA_FCER1_PATHWAY	0.967198301	1	1
BIOCARTA_FEEDER_PATHWAY	0.819073472	1	1
BIOCARTA_FIBRINOLYSIS_PATHWAY	0.846531503	1	1
BIOCARTA_FMLP_PATHWAY	0.962543761	1	1
BIOCARTA_FREE_PATHWAY	0.836367867	1	1
BIOCARTA_G1_PATHWAY	0.946960848	1	1
BIOCARTA_G2_PATHWAY	0.944490183	1	1
BIOCARTA_GABA_PATHWAY	0.724474408	1	1
BIOCARTA_GATA3_PATHWAY	0.864119683	1	1
BIOCARTA_GCR_PATHWAY	0.904835248	1	1
BIOCARTA_GH_PATHWAY	0.370539444	1	1
BIOCARTA_GLEEVEC_PATHWAY	0.936112983	1	1
BIOCARTA_GLYCOLYSIS_PATHWAY	0.852534696	1	1
BIOCARTA_GPCR_PATHWAY	0.959056748	1	1
BIOCARTA_GRANULOCYTES_PATHWAY	0.839125246	1	1
BIOCARTA_GSK3_PATHWAY	0.952231822	1	1
BIOCARTA_HCMV_PATHWAY	0.909865717	1	1
BIOCARTA_HDAC_PATHWAY	0.946809968	1	1
BIOCARTA_HER2_PATHWAY	0.921867269	1	1
BIOCARTA_HIF_PATHWAY	0.644071817	1	1
BIOCARTA_HIVNEF_PATHWAY	0.990040324	1	1
BIOCARTA_HSP27_PATHWAY	0.895714258	1	1
BIOCARTA_IGF1MTOR_PATHWAY	0.940887145	1	1
BIOCARTA_IGF1R_PATHWAY	0.939165968	1	1
BIOCARTA_IGF1_PATHWAY	0.919045455	1	1
BIOCARTA_IL10_PATHWAY	0.903965891	1	1
BIOCARTA_IL12_PATHWAY	0.8994792	1	1
BIOCARTA_IL17_PATHWAY	0.870944467	1	1
BIOCARTA_IL1R_PATHWAY	0.957424339	1	1
BIOCARTA_IL22BP_PATHWAY	0.887327369	1	1
BIOCARTA_IL2RB_PATHWAY	0.972404981	1	1
BIOCARTA_IL2_PATHWAY	0.920470406	1	1
BIOCARTA_IL3_PATHWAY	0.884477074	1	1
BIOCARTA_IL4_PATHWAY	0.836367867	1	1
BIOCARTA_IL5_PATHWAY	0.781918912	1	1
BIOCARTA_IL6_PATHWAY	0.935370501	1	1
BIOCARTA_IL7_PATHWAY	0.893770244	1	1
BIOCARTA_INFLAM_PATHWAY	0.877355416	1	1
BIOCARTA_INSULIN_PATHWAY	0.191501738	1	1
BIOCARTA_INTEGRIN_PATHWAY	0.65530458	1	1
BIOCARTA_INTRINSIC_PATHWAY	0.896987191	1	1
BIOCARTA_KERATINOCYTE_PATHWAY	0.981873562	1	1
BIOCARTA_KREB_PATHWAY	0.841287661	1	1
BIOCARTA_LAIR_PATHWAY	0.875394335	1	1
BIOCARTA_LECTIN_PATHWAY	0.790024246	1	1
BIOCARTA_LEPTIN_PATHWAY	0.822846268	1	1
BIOCARTA_LONGEVITY_PATHWAY	0.892782345	1	1
BIOCARTA_LYM_PATHWAY	0.835247585	1	1
BIOCARTA_MAL_PATHWAY	0.920470402	1	1
BIOCARTA_MAPK_PATHWAY	0.998013535	1	1
BIOCARTA_MCALPAIN_PATHWAY	0.333944786	1	1
BIOCARTA_MCM_PATHWAY	0.691495916	1	1
BIOCARTA_MEF2D_PATHWAY	0.910405649	1	1
BIOCARTA_MET_PATHWAY	0.542345257	1	1
BIOCARTA_MITOCHONDRIA_PATHWAY	0.92255538	1	1
BIOCARTA_MONOCYTE_PATHWAY	0.838029639	1	1
BIOCARTA_MPR_PATHWAY	0.965907198	1	1
BIOCARTA_MTA3_PATHWAY	0.916853864	1	1
BIOCARTA_MTOR_PATHWAY	0.956216006	1	1
BIOCARTA_MYOSIN_PATHWAY	0.948590409	1	1
BIOCARTA_NDKDYNAMIN_PATHWAY	0.901302347	1	1
BIOCARTA_NEUROTRANSMITTERS_PATHWAY	0.738559172	1	1
BIOCARTA_NFAT_PATHWAY	0.979699314	1	1
BIOCARTA_NFKB_PATHWAY	0.939165967	1	1
BIOCARTA_NGF_PATHWAY	0.894747499	1	1
BIOCARTA_NKCELLS_PATHWAY	0.909048844	1	1
BIOCARTA_NKT_PATHWAY	0.903965889	1	1
BIOCARTA_NO1_PATHWAY	0.916606255	1	1
BIOCARTA_NO2IL12_PATHWAY	0.875789563	1	1
BIOCARTA_NOS1_PATHWAY	0.905409796	1	1
BIOCARTA_NTHI_PATHWAY	0.942882911	1	1
BIOCARTA_P27_PATHWAY	0.878514192	1	1
BIOCARTA_P35ALZHEIMERS_PATHWAY	0.869697427	1	1
BIOCARTA_P38MAPK_PATHWAY	0.982961173	1	1
BIOCARTA_P53HYPOXIA_PATHWAY	0.916108529	1	1
BIOCARTA_P53_PATHWAY	0.911739434	1	1
BIOCARTA_PAR1_PATHWAY	0.963466825	1	1
BIOCARTA_PARKIN_PATHWAY	0.839125245	1	1
BIOCARTA_PDGF_PATHWAY	0.955223035	1	1
BIOCARTA_PGC1A_PATHWAY	0.068580736	1	1
BIOCARTA_PITX2_PATHWAY	0.872584614	1	1
BIOCARTA_PLATELETAPP_PATHWAY	0.862344454	1	1
BIOCARTA_PLCE_PATHWAY	0.843937988	1	1
BIOCARTA_PML_PATHWAY	0.904256683	1	1
BIOCARTA_PPARA_PATHWAY	0.913690675	1	1
BIOCARTA_PROTEASOME_PATHWAY	0.955598185	1	1
BIOCARTA_PS1_PATHWAY	0.88003881	1	1
BIOCARTA_PTC1_PATHWAY	0.860994118	1	1
BIOCARTA_PTDINS_PATHWAY	0.009463171	0.413092215	1
BIOCARTA_PTEN_PATHWAY	0.90794649	1	1
BIOCARTA_PYK2_PATHWAY	0.94527538	1	1
BIOCARTA_RAB_PATHWAY	0.870944465	1	1
BIOCARTA_RAC1_PATHWAY	0.937570064	1	1
BIOCARTA_RACCYCD_PATHWAY	0.953818249	1	1
BIOCARTA_RANKL_PATHWAY	0.843412524	1	1
BIOCARTA_RANMS_PATHWAY	0.867158781	1	1
BIOCARTA_RARRXR_PATHWAY	0.8851976	1	1
BIOCARTA_RAS_PATHWAY	0.939514526	1	1
BIOCARTA_RB_PATHWAY	0.869278476	1	1
BIOCARTA_RELA_PATHWAY	0.901302348	1	1
BIOCARTA_RHO_PATHWAY	0.962230624	1	1
BIOCARTA_RNA_PATHWAY	0.865432543	1	1
BIOCARTA_SALMONELLA_PATHWAY	0.879659822	1	1
BIOCARTA_SARS_PATHWAY	0.848061095	1	1
BIOCARTA_SET_PATHWAY	0.871356905	1	1
BIOCARTA_SHH_PATHWAY	0.866729791	1	1
BIOCARTA_SKP2E2F_PATHWAY	0.844982105	1	1
BIOCARTA_SODD_PATHWAY	0.837478179	1	1
BIOCARTA_SPPA_PATHWAY	0.922326766	1	1
BIOCARTA_SPRY_PATHWAY	0.898242062	1	1
BIOCARTA_SRCRPTP_PATHWAY	0.853988675	1	1
BIOCARTA_STATHMIN_PATHWAY	0.902496531	1	1
BIOCARTA_STEM_PATHWAY	0.802820086	1	1
BIOCARTA_STRESS_PATHWAY	0.947708362	1	1
BIOCARTA_TALL1_PATHWAY	0.885912792	1	1
BIOCARTA_TCAPOPTOSIS_PATHWAY	0.838578653	1	1
BIOCARTA_TCRA_PATHWAY	0.852045968	1	1
BIOCARTA_TCR_PATHWAY	0.977254864	1	1
BIOCARTA_TCYTOTOXIC_PATHWAY	0.870944468	1	1
BIOCARTA_TEL_PATHWAY	0.912528857	1	1
BIOCARTA_TFF_PATHWAY	0.925021139	1	1
BIOCARTA_TGFB_PATHWAY	0.905980363	1	1
BIOCARTA_TH1TH2_PATHWAY	0.828901528	1	1
BIOCARTA_THELPER_PATHWAY	0.875394333	1	1
BIOCARTA_TID_PATHWAY	0.89730259	1	1
BIOCARTA_TNFR1_PATHWAY	0.960732261	1	1
BIOCARTA_TNFR2_PATHWAY	0.91535564	1	1
BIOCARTA_TOB1_PATHWAY	0.880038811	1	1
BIOCARTA_TOLL_PATHWAY	0.966651378	1	1
BIOCARTA_TPO_PATHWAY	0.93810706	1	1
BIOCARTA_TRKA_PATHWAY	0.848061092	1	1
BIOCARTA_UCALPAIN_PATHWAY	0.139994575	1	1
BIOCARTA_VDR_PATHWAY	0.84856662	1	1
BIOCARTA_VEGF_PATHWAY	0.446038742	1	1
BIOCARTA_VIP_PATHWAY	0.925895972	1	1
BIOCARTA_VITCB_PATHWAY	0.838578654	1	1
BIOCARTA_WNT_PATHWAY	0.941224973	1	1
KEGG_ABC_TRANSPORTERS	0.953818253	1	1
KEGG_ACUTE_MYELOID_LEUKEMIA	0.988922214	1	1
KEGG_ADHERENS_JUNCTION	0.994764926	1	1
KEGG_ADIPOCYTOKINE_SIGNALING_PATHWAY	0.541464036	1	1
KEGG_ALANINE_ASPARTATE_AND_GLUTAMATE_METABOLISM	0.957779877	1	1
KEGG_ALDOSTERONE_REGULATED_SODIUM_REABSORPTION	0.960513124	1	1
KEGG_ALLOGRAFT_REJECTION	0.931313556	1	1
KEGG_ALPHA_LINOLENIC_ACID_METABOLISM	0.843937986	1	1
KEGG_ALZHEIMERS_DISEASE	0.999804719	1	1
KEGG_AMINOACYL_TRNA_BIOSYNTHESIS	0.965145525	1	1
KEGG_AMINO_SUGAR_AND_NUCLEOTIDE_SUGAR_METABOLISM	0.977131128	1	1
KEGG_AMYOTROPHIC_LATERAL_SCLEROSIS_ALS	0.982637452	1	1
KEGG_ANTIGEN_PROCESSING_AND_PRESENTATION	0.990924355	1	1
KEGG_APOPTOSIS	0.996492867	1	1
KEGG_ARACHIDONIC_ACID_METABOLISM	0.921102968	1	1
KEGG_ARGININE_AND_PROLINE_METABOLISM	0.985337982	1	1
KEGG_ARRHYTHMOGENIC_RIGHT_VENTRICULAR_CARDIOMYOPATHY_ARVC	0.989635142	1	1
KEGG_ASCORBATE_AND_ALDARATE_METABOLISM	0.831246071	1	1
KEGG_ASTHMA	0.891448333	1	1
KEGG_AUTOIMMUNE_THYROID_DISEASE	0.938639018	1	1
KEGG_AXON_GUIDANCE	0.998585433	1	1
KEGG_BASAL_CELL_CARCINOMA	0.974154538	1	1
KEGG_BASAL_TRANSCRIPTION_FACTORS	0.950306813	1	1
KEGG_BASE_EXCISION_REPAIR	0.059307312	1	1
KEGG_BETA_ALANINE_METABOLISM	0.919045456	1	1
KEGG_BIOSYNTHESIS_OF_UNSATURATED_FATTY_ACIDS	0.91560745	1	1
KEGG_BLADDER_CANCER	0.981278015	1	1
KEGG_BUTANOATE_METABOLISM	0.948004175	1	1
KEGG_B_CELL_RECEPTOR_SIGNALING_PATHWAY	0.993735351	1	1
KEGG_CALCIUM_SIGNALING_PATHWAY	0.999438141	1	1
KEGG_CARDIAC_MUSCLE_CONTRACTION	0.986965559	1	1
KEGG_CELL_ADHESION_MOLECULES_CAMS	0.998394901	1	1
KEGG_CELL_CYCLE	0.997863823	1	1
KEGG_CHEMOKINE_SIGNALING_PATHWAY	0.996144866	1	1
KEGG_CHRONIC_MYELOID_LEUKEMIA	0.994553552	1	1
KEGG_CIRCADIAN_RHYTHM_MAMMAL	0.858243587	1	1
KEGG_CITRATE_CYCLE_TCA_CYCLE	0.96095011	1	1
KEGG_COLORECTAL_CANCER	0.987839355	1	1
KEGG_COMPLEMENT_AND_COAGULATION_CASCADES	0.985914977	1	1
KEGG_CYSTEINE_AND_METHIONINE_METABOLISM	0.964365913	1	1
KEGG_CYTOKINE_CYTOKINE_RECEPTOR_INTERACTION	0.735059368	1	1
KEGG_CYTOSOLIC_DNA_SENSING_PATHWAY	0.976245235	1	1
KEGG_DILATED_CARDIOMYOPATHY	0.992421213	1	1
KEGG_DNA_REPLICATION	0.972404983	1	1
KEGG_DORSO_VENTRAL_AXIS_FORMATION	0.902199557	1	1
KEGG_DRUG_METABOLISM_OTHER_ENZYMES	0.953557812	1	1
KEGG_ECM_RECEPTOR_INTERACTION	0.986516619	1	1
KEGG_ENDOCYTOSIS	0.999928149	1	1
KEGG_ENDOMETRIAL_CANCER	0.981824685	1	1
KEGG_EPITHELIAL_CELL_SIGNALING_IN_HELICOBACTER_PYLORI_INFECTION	0.993325074	1	1
KEGG_ERBB_SIGNALING_PATHWAY	0.995507419	1	1
KEGG_ETHER_LIPID_METABOLISM	0.931711759	1	1
KEGG_FATTY_ACID_METABOLISM	0.904912632	1	1
KEGG_FC_EPSILON_RI_SIGNALING_PATHWAY	0.991278434	1	1
KEGG_FC_GAMMA_R_MEDIATED_PHAGOCYTOSIS	0.997971277	1	1
KEGG_FOCAL_ADHESION	0.997232721	1	1
KEGG_FOLATE_BIOSYNTHESIS	0.83240235	1	1
KEGG_FRUCTOSE_AND_MANNOSE_METABOLISM	0.966559298	1	1
KEGG_GALACTOSE_METABOLISM	0.937389934	1	1
KEGG_GAP_JUNCTION	0.994737226	1	1
KEGG_GLIOMA	0.989744799	1	1
KEGG_GLUTATHIONE_METABOLISM	0.944820345	1	1
KEGG_GLYCEROLIPID_METABOLISM	0.972630268	1	1
KEGG_GLYCEROPHOSPHOLIPID_METABOLISM	0.989579867	1	1
KEGG_GLYCINE_SERINE_AND_THREONINE_METABOLISM	0.39790854	1	1
KEGG_GLYCOLYSIS_GLUCONEOGENESIS	0.988439938	1	1
KEGG_GLYCOSAMINOGLYCAN_BIOSYNTHESIS_CHONDROITIN_SULFATE	0.90932207	1	1
KEGG_GLYCOSAMINOGLYCAN_BIOSYNTHESIS_HEPARAN_SULFATE	0.909322069	1	1
KEGG_GLYCOSAMINOGLYCAN_BIOSYNTHESIS_KERATAN_SULFATE	0.881540527	1	1
KEGG_GLYCOSAMINOGLYCAN_DEGRADATION	0.891111777	1	1
KEGG_GLYCOSPHINGOLIPID_BIOSYNTHESIS_GANGLIO_SERIES	0.874199468	1	1
KEGG_GLYCOSPHINGOLIPID_BIOSYNTHESIS_GLOBO_SERIES	0.850567406	1	1
KEGG_GLYCOSYLPHOSPHATIDYLINOSITOL_GPI_ANCHOR_BIOSYNTHESIS	0.934995709	1	1
KEGG_GLYOXYLATE_AND_DICARBOXYLATE_METABOLISM	0.858243587	1	1
KEGG_GNRH_SIGNALING_PATHWAY	0.996224495	1	1
KEGG_GRAFT_VERSUS_HOST_DISEASE	0.939514541	1	1
KEGG_HEDGEHOG_SIGNALING_PATHWAY	0.9665593	1	1
KEGG_HEMATOPOIETIC_CELL_LINEAGE	0.993377818	1	1
KEGG_HISTIDINE_METABOLISM	0.935183406	1	1
KEGG_HOMOLOGOUS_RECOMBINATION	0.942225915	1	1
KEGG_HUNTINGTONS_DISEASE	0.941683416	1	1
KEGG_HYPERTROPHIC_CARDIOMYOPATHY_HCM	0.990876047	1	1
KEGG_INOSITOL_PHOSPHATE_METABOLISM	0.946102753	1	1
KEGG_INSULIN_SIGNALING_PATHWAY	0.973324441	1	1
KEGG_INTESTINAL_IMMUNE_NETWORK_FOR_IGA_PRODUCTION	0.962957025	1	1
KEGG_JAK_STAT_SIGNALING_PATHWAY	0.998173963	1	1
KEGG_LEISHMANIA_INFECTION	0.99050538	1	1
KEGG_LEUKOCYTE_TRANSENDOTHELIAL_MIGRATION	0.972021075	1	1
KEGG_LIMONENE_AND_PINENE_DEGRADATION	0.821600656	1	1
KEGG_LONG_TERM_DEPRESSION	0.986323296	1	1
KEGG_LONG_TERM_POTENTIATION	0.989933873	1	1
KEGG_LYSINE_DEGRADATION	0.978454746	1	1
KEGG_LYSOSOME	0.999214138	1	1
KEGG_MAPK_SIGNALING_PATHWAY	0.999980798	1	1
KEGG_MATURITY_ONSET_DIABETES_OF_THE_YOUNG	0.846531501	1	1
KEGG_MELANOGENESIS	0.996949587	1	1
KEGG_MELANOMA	0.988159315	1	1
KEGG_MISMATCH_REPAIR	0.939165966	1	1
KEGG_MTOR_SIGNALING_PATHWAY	0.984777628	1	1
KEGG_NATURAL_KILLER_CELL_MEDIATED_CYTOTOXICITY	0.998216706	1	1
KEGG_NEUROACTIVE_LIGAND_RECEPTOR_INTERACTION	0.73148796	1	1
KEGG_NEUROTROPHIN_SIGNALING_PATHWAY	0.999149394	1	1
KEGG_NICOTINATE_AND_NICOTINAMIDE_METABOLISM	0.927187	1	1
KEGG_NITROGEN_METABOLISM	0.001142534	0.064763625	1
KEGG_NOD_LIKE_RECEPTOR_SIGNALING_PATHWAY	0.988951666	1	1
KEGG_NON_HOMOLOGOUS_END_JOINING	0.888721218	1	1
KEGG_NON_SMALL_CELL_LUNG_CANCER	0.985990128	1	1
KEGG_NOTCH_SIGNALING_PATHWAY	0.072726308	1	1
KEGG_NUCLEOTIDE_EXCISION_REPAIR	0.9813284	1	1
KEGG_N_GLYCAN_BIOSYNTHESIS	0.351358891	1	1
KEGG_OLFACTORY_TRANSDUCTION	0.929076974	1	1
KEGG_ONE_CARBON_POOL_BY_FOLATE	0.181873625	1	1
KEGG_OOCYTE_MEIOSIS	0.998675555	1	1
KEGG_OTHER_GLYCAN_DEGRADATION	0.641198471	1	1
KEGG_OXIDATIVE_PHOSPHORYLATION	0.998898592	1	1
KEGG_O_GLYCAN_BIOSYNTHESIS	0.713361628	1	1
KEGG_P53_SIGNALING_PATHWAY	0.994333577	1	1
KEGG_PANCREATIC_CANCER	0.992925177	1	1
KEGG_PANTOTHENATE_AND_COA_BIOSYNTHESIS	0.873395168	1	1
KEGG_PARKINSONS_DISEASE	0.998520682	1	1
KEGG_PATHOGENIC_ESCHERICHIA_COLI_INFECTION	0.989298953	1	1
KEGG_PATHWAYS_IN_CANCER	0.999998067	1	1
KEGG_PENTOSE_AND_GLUCURONATE_INTERCONVERSIONS	0.853021382	1	1
KEGG_PENTOSE_PHOSPHATE_PATHWAY	0.944331684	1	1
KEGG_PEROXISOME	0.991278432	1	1
KEGG_PHENYLALANINE_METABOLISM	0.895393163	1	1
KEGG_PHOSPHATIDYLINOSITOL_SIGNALING_SYSTEM	0.978306513	1	1
KEGG_PORPHYRIN_AND_CHLOROPHYLL_METABOLISM	0.933665029	1	1
KEGG_PPAR_SIGNALING_PATHWAY	0.965265962	1	1
KEGG_PRIMARY_BILE_ACID_BIOSYNTHESIS	0.840211209	1	1
KEGG_PRIMARY_IMMUNODEFICIENCY	0.949883578	1	1
KEGG_PRION_DISEASES	0.950865174	1	1
KEGG_PROGESTERONE_MEDIATED_OOCYTE_MATURATION	0.994981293	1	1
KEGG_PROPANOATE_METABOLISM	0.958132258	1	1
KEGG_PROSTATE_CANCER	0.997304495	1	1
KEGG_PROTEASOME	0.981873565	1	1
KEGG_PROTEIN_EXPORT	0.132003109	1	1
KEGG_PROXIMAL_TUBULE_BICARBONATE_RECLAMATION	0.917100646	1	1
KEGG_PURINE_METABOLISM	0.926824588	1	1
KEGG_PYRIMIDINE_METABOLISM	0.997495956	1	1
KEGG_PYRUVATE_METABOLISM	0.972630259	1	1
KEGG_REGULATION_OF_ACTIN_CYTOSKELETON	0.998821411	1	1
KEGG_REGULATION_OF_AUTOPHAGY	0.922326765	1	1
KEGG_RENAL_CELL_CARCINOMA	0.978362883	1	1
KEGG_RENIN_ANGIOTENSIN_SYSTEM	0.828901527	1	1
KEGG_RIBOFLAVIN_METABOLISM	0.879659821	1	1
KEGG_RIBOSOME	0.991091364	1	1
KEGG_RIG_I_LIKE_RECEPTOR_SIGNALING_PATHWAY	0.987376541	1	1
KEGG_RNA_DEGRADATION	0.987410187	1	1
KEGG_RNA_POLYMERASE	0.946354533	1	1
KEGG_SELENOAMINO_ACID_METABOLISM	0.805451522	1	1
KEGG_SMALL_CELL_LUNG_CANCER	0.997098373	1	1
KEGG_SNARE_INTERACTIONS_IN_VESICULAR_TRANSPORT	0.893837038	1	1
KEGG_SPHINGOLIPID_METABOLISM	0.958365445	1	1
KEGG_SPLICEOSOME	0.999144893	1	1
KEGG_STARCH_AND_SUCROSE_METABOLISM	0.944172694	1	1
KEGG_STEROID_BIOSYNTHESIS	0.891783653	1	1
KEGG_STEROID_HORMONE_BIOSYNTHESIS	0.936297142	1	1
KEGG_SULFUR_METABOLISM	0.815189989	1	1
KEGG_SYSTEMIC_LUPUS_ERYTHEMATOSUS	0.995086086	1	1
KEGG_TASTE_TRANSDUCTION	0.898862828	1	1
KEGG_TAURINE_AND_HYPOTAURINE_METABOLISM	0.362791829	1	1
KEGG_TERPENOID_BACKBONE_BIOSYNTHESIS	0.886622695	1	1
KEGG_TGF_BETA_SIGNALING_PATHWAY	0.994874262	1	1
KEGG_THYROID_CANCER	0.953427003	1	1
KEGG_TIGHT_JUNCTION	0.998955144	1	1
KEGG_TOLL_LIKE_RECEPTOR_SIGNALING_PATHWAY	0.995519245	1	1
KEGG_TYPE_II_DIABETES_MELLITUS	0.543991921	1	1
KEGG_TYPE_I_DIABETES_MELLITUS	0.951553677	1	1
KEGG_TYROSINE_METABOLISM	0.964168156	1	1
KEGG_T_CELL_RECEPTOR_SIGNALING_PATHWAY	0.998477216	1	1
KEGG_UBIQUITIN_MEDIATED_PROTEOLYSIS	0.978215461	1	1
KEGG_VALINE_LEUCINE_AND_ISOLEUCINE_BIOSYNTHESIS	0.850070379	1	1
KEGG_VALINE_LEUCINE_AND_ISOLEUCINE_DEGRADATION	0.975789011	1	1
KEGG_VASCULAR_SMOOTH_MUSCLE_CONTRACTION	0.997388283	1	1
KEGG_VASOPRESSIN_REGULATED_WATER_REABSORPTION	0.979534068	1	1
KEGG_VEGF_SIGNALING_PATHWAY	0.886042273	1	1
KEGG_VIBRIO_CHOLERAE_INFECTION	0.987871746	1	1
KEGG_VIRAL_MYOCARDITIS	0.989607542	1	1
KEGG_WNT_SIGNALING_PATHWAY	0.999476869	1	1
REACTOME_3_UTR_MEDIATED_TRANSLATIONAL_REGULATION	0.996389795	1	1
REACTOME_ABACAVIR_TRANSPORT_AND_METABOLISM	0.80353745	1	1
REACTOME_ABCA_TRANSPORTERS_IN_LIPID_HOMEOSTASIS	0.876575487	1	1
REACTOME_ABC_FAMILY_PROTEINS_MEDIATED_TRANSPORT	0.933472499	1	1
REACTOME_ABORTIVE_ELONGATION_OF_HIV1_TRANSCRIPT_IN_THE_ABSENCE_OF_TAT	0.942719422	1	1
REACTOME_ACETYLCHOLINE_BINDING_AND_DOWNSTREAM_EVENTS	0.736302636	1	1
REACTOME_ACETYLCHOLINE_NEUROTRANSMITTER_RELEASE_CYCLE	0.752445806	1	1
REACTOME_ACTIVATED_AMPK_STIMULATES_FATTY_ACID_OXIDATION_IN_MUSCLE	0.68646159	1	1
REACTOME_ACTIVATED_NOTCH1_TRANSMITS_SIGNAL_TO_THE_NUCLEUS	0.005033667	0.256703741	1
REACTOME_ACTIVATED_POINT_MUTANTS_OF_FGFR2	0.781918912	1	1
REACTOME_ACTIVATED_TAK1_MEDIATES_P38_MAPK_ACTIVATION	0.91356898	1	1
REACTOME_ACTIVATED_TLR4_SIGNALLING	0.99472164	1	1
REACTOME_ACTIVATION_OF_ATR_IN_RESPONSE_TO_REPLICATION_STRESS	0.879942166	1	1
REACTOME_ACTIVATION_OF_BH3_ONLY_PROTEINS	0.893770243	1	1
REACTOME_ACTIVATION_OF_CHAPERONES_BY_ATF6_ALPHA	0.842884777	1	1
REACTOME_ACTIVATION_OF_CHAPERONE_GENES_BY_ATF6_ALPHA	0.828308616	1	1
REACTOME_ACTIVATION_OF_CHAPERONE_GENES_BY_XBP1S	0.98518007	1	1
REACTOME_ACTIVATION_OF_GENES_BY_ATF4	0.81484888	1	1
REACTOME_ACTIVATION_OF_IRF3_IRF7_MEDIATED_BY_TBK1_IKK_EPSILON	0.890774001	1	1
REACTOME_ACTIVATION_OF_KAINATE_RECEPTORS_UPON_GLUTAMATE_BINDING	0.931711756	1	1
REACTOME_ACTIVATION_OF_NF_KAPPAB_IN_B_CELLS	0.993801213	1	1
REACTOME_ACTIVATION_OF_NMDA_RECEPTOR_UPON_GLUTAMATE_BINDING_AND_POSTSYNAPTIC_EVENTS	0.950025082	1	1
REACTOME_ACTIVATION_OF_RAC	0.851062334	1	1
REACTOME_ACTIVATION_OF_THE_AP1_FAMILY_OF_TRANSCRIPTION_FACTORS	0.820343118	1	1
REACTOME_ACTIVATION_OF_THE_MRNA_UPON_BINDING_OF_THE_CAP_BINDING_COMPLEX_AND_EIFS_AND_SUBSEQUENT_BINDING_TO_43S	0.986102094	1	1
REACTOME_ACTIVATION_OF_THE_PRE_REPLICATIVE_COMPLEX	0.846574663	1	1
REACTOME_ACYL_CHAIN_REMODELLING_OF_PC	0.888721222	1	1
REACTOME_ACYL_CHAIN_REMODELLING_OF_PE	0.877743148	1	1
REACTOME_ACYL_CHAIN_REMODELLING_OF_PG	0.838578655	1	1
REACTOME_ACYL_CHAIN_REMODELLING_OF_PI	0.81386999	1	1
REACTOME_ACYL_CHAIN_REMODELLING_OF_PS	0.802820086	1	1
REACTOME_ADAPTIVE_IMMUNE_SYSTEM	0.999999113	1	1
REACTOME_ADENYLATE_CYCLASE_ACTIVATING_PATHWAY	0.799912893	1	1
REACTOME_ADENYLATE_CYCLASE_INHIBITORY_PATHWAY	0.847553406	1	1
REACTOME_ADHERENS_JUNCTIONS_INTERACTIONS	0.928453099	1	1
REACTOME_ADP_SIGNALLING_THROUGH_P2RY1	0.920705144	1	1
REACTOME_ADP_SIGNALLING_THROUGH_P2RY12	0.898552995	1	1
REACTOME_ADVANCED_GLYCOSYLATION_ENDPRODUCT_RECEPTOR_SIGNALING	0.609646366	1	1
REACTOME_AKT_PHOSPHORYLATES_TARGETS_IN_THE_CYTOSOL	0.853506038	1	1
REACTOME_ALPHA_LINOLENIC_ACID_ALA_METABOLISM	0.847553407	1	1
REACTOME_AMINE_COMPOUND_SLC_TRANSPORTERS	0.846531502	1	1
REACTOME_AMINE_DERIVED_HORMONES	0.780241422	1	1
REACTOME_AMINE_LIGAND_BINDING_RECEPTORS	0.847553407	1	1
REACTOME_AMINO_ACID_AND_OLIGOPEPTIDE_SLC_TRANSPORTERS	0.206309103	1	1
REACTOME_AMINO_ACID_SYNTHESIS_AND_INTERCONVERSION_TRANSAMINATION	0.898242063	1	1
REACTOME_AMINO_ACID_TRANSPORT_ACROSS_THE_PLASMA_MEMBRANE	0.062734879	1	1
REACTOME_AMYLOIDS	0.971948601	1	1
REACTOME_ANDROGEN_BIOSYNTHESIS	0.773329971	1	1
REACTOME_ANTIGEN_ACTIVATES_B_CELL_RECEPTOR_LEADING_TO_GENERATION_OF_SECOND_MESSENGERS	0.953164204	1	1
REACTOME_ANTIGEN_PRESENTATION_FOLDING_ASSEMBLY_AND_PEPTIDE_LOADING_OF_CLASS_I_MHC	0.919761485	1	1
REACTOME_ANTIGEN_PROCESSING_CROSS_PRESENTATION	0.995251687	1	1
REACTOME_ANTIGEN_PROCESSING_UBIQUITINATION_PROTEASOME_DEGRADATION	0.997524647	1	1
REACTOME_ANTIVIRAL_MECHANISM_BY_IFN_STIMULATED_GENES	0.994567909	1	1
REACTOME_APC_CDC20_MEDIATED_DEGRADATION_OF_NEK2A	0.933856944	1	1
REACTOME_APC_C_CDC20_MEDIATED_DEGRADATION_OF_CYCLIN_B	0.925895969	1	1
REACTOME_APC_C_CDC20_MEDIATED_DEGRADATION_OF_MITOTIC_PROTEINS	0.994887765	1	1
REACTOME_APC_C_CDH1_MEDIATED_DEGRADATION_OF_CDC20_AND_OTHER_APC_C_CDH1_TARGETED_PROTEINS_IN_LATE_MITOSIS_EARLY_G1	0.994227878	1	1
REACTOME_APOBEC3G_MEDIATED_RESISTANCE_TO_HIV1_INFECTION	0.80353745	1	1
REACTOME_APOPTOSIS	0.999838438	1	1
REACTOME_APOPTOSIS_INDUCED_DNA_FRAGMENTATION	0.846531501	1	1
REACTOME_APOPTOTIC_CLEAVAGE_OF_CELLULAR_PROTEINS	0.973148493	1	1
REACTOME_APOPTOTIC_CLEAVAGE_OF_CELL_ADHESION_PROTEINS	0.835808981	1	1
REACTOME_APOPTOTIC_EXECUTION_PHASE	0.984939931	1	1
REACTOME_AQUAPORIN_MEDIATED_TRANSPORT	0.971091323	1	1
REACTOME_ARMS_MEDIATED_ACTIVATION	0.910136145	1	1
REACTOME_ASPARAGINE_N_LINKED_GLYCOSYLATION	0.747844407	1	1
REACTOME_ASSEMBLY_OF_THE_PRE_REPLICATIVE_COMPLEX	0.981036191	1	1
REACTOME_ASSOCIATION_OF_LICENSING_FACTORS_WITH_THE_PRE_REPLICATIVE_COMPLEX	0.593767114	1	1
REACTOME_ASSOCIATION_OF_TRIC_CCT_WITH_TARGET_PROTEINS_DURING_BIOSYNTHESIS	0.01512148	0.626378244	1
REACTOME_AUTODEGRADATION_OF_CDH1_BY_CDH1_APC_C	0.992051177	1	1
REACTOME_AUTODEGRADATION_OF_THE_E3_UBIQUITIN_LIGASE_COP1	0.986396229	1	1
REACTOME_AXON_GUIDANCE	0.999976749	1	1
REACTOME_A_TETRASACCHARIDE_LINKER_SEQUENCE_IS_REQUIRED_FOR_GAG_SYNTHESIS	0.911474495	1	1
REACTOME_BASE_EXCISION_REPAIR	0.924579413	1	1
REACTOME_BASE_FREE_SUGAR_PHOSPHATE_REMOVAL_VIA_THE_SINGLE_NUCLEOTIDE_REPLACEMENT_PATHWAY	0.852534696	1	1
REACTOME_BASIGIN_INTERACTIONS	0.094726498	1	1
REACTOME_BETA_DEFENSINS	0.744054937	1	1
REACTOME_BILE_ACID_AND_BILE_SALT_METABOLISM	0.888026859	1	1
REACTOME_BINDING_AND_ENTRY_OF_HIV_VIRION	0.738559172	1	1
REACTOME_BIOLOGICAL_OXIDATIONS	0.090589778	1	1
REACTOME_BIOSYNTHESIS_OF_THE_N_GLYCAN_PRECURSOR_DOLICHOL_LIPID_LINKED_OLIGOSACCHARIDE_LLO_AND_TRANSFER_TO_A_NASCENT_PROTEIN	0.94543097	1	1
REACTOME_BMAL1_CLOCK_NPAS2_ACTIVATES_CIRCADIAN_EXPRESSION	0.894827936	1	1
REACTOME_BOTULINUM_NEUROTOXICITY	0.649622556	1	1
REACTOME_BRANCHED_CHAIN_AMINO_ACID_CATABOLISM	0.904256682	1	1
REACTOME_CALNEXIN_CALRETICULIN_CYCLE	0.88338616	1	1
REACTOME_CASPASE_MEDIATED_CLEAVAGE_OF_CYTOSKELETAL_PROTEINS	0.870944465	1	1
REACTOME_CA_DEPENDENT_EVENTS	0.938990864	1	1
REACTOME_CD28_CO_STIMULATION	0.95058684	1	1
REACTOME_CD28_DEPENDENT_PI3K_AKT_SIGNALING	0.915607448	1	1
REACTOME_CD28_DEPENDENT_VAV1_PATHWAY	0.83692426	1	1
REACTOME_CDC6_ASSOCIATION_WITH_THE_ORC_ORIGIN_COMPLEX	0.496629321	1	1
REACTOME_CDK_MEDIATED_PHOSPHORYLATION_AND_REMOVAL_OF_CDC6	0.985990131	1	1
REACTOME_CDT1_ASSOCIATION_WITH_THE_CDC6_ORC_ORIGIN_COMPLEX	0.968211486	1	1
REACTOME_CELL_CELL_COMMUNICATION	0.998226064	1	1
REACTOME_CELL_CELL_JUNCTION_ORGANIZATION	0.974711739	1	1
REACTOME_CELL_CYCLE	0.999998793	1	1
REACTOME_CELL_CYCLE_CHECKPOINTS	0.99739399	1	1
REACTOME_CELL_CYCLE_MITOTIC	0.999993127	1	1
REACTOME_CELL_DEATH_SIGNALLING_VIA_NRAGE_NRIF_AND_NADE	0.987241036	1	1
REACTOME_CELL_EXTRACELLULAR_MATRIX_INTERACTIONS	0.86586668	1	1
REACTOME_CELL_JUNCTION_ORGANIZATION	0.99097239	1	1
REACTOME_CELL_SURFACE_INTERACTIONS_AT_THE_VASCULAR_WALL	0.867960381	1	1
REACTOME_CGMP_EFFECTS	0.840750617	1	1
REACTOME_CHEMOKINE_RECEPTORS_BIND_CHEMOKINES	0.958015158	1	1
REACTOME_CHOLESTEROL_BIOSYNTHESIS	0.92480064	1	1
REACTOME_CHONDROITIN_SULFATE_BIOSYNTHESIS	0.891783648	1	1
REACTOME_CHONDROITIN_SULFATE_DERMATAN_SULFATE_METABOLISM	0.967824494	1	1
REACTOME_CHROMOSOME_MAINTENANCE	0.997013141	1	1
REACTOME_CHYLOMICRON_MEDIATED_LIPID_TRANSPORT	0.896353003	1	1
REACTOME_CIRCADIAN_CLOCK	0.962743002	1	1
REACTOME_CIRCADIAN_REPRESSION_OF_EXPRESSION_BY_REV_ERBA	0.781100142	1	1
REACTOME_CITRIC_ACID_CYCLE_TCA_CYCLE	0.922326766	1	1
REACTOME_CLASS_A1_RHODOPSIN_LIKE_RECEPTORS	0.998541865	1	1
REACTOME_CLASS_B_2_SECRETIN_FAMILY_RECEPTORS	0.985990131	1	1
REACTOME_CLASS_C_3_METABOTROPIC_GLUTAMATE_PHEROMONE_RECEPTORS	0.685136075	1	1
REACTOME_CLASS_I_MHC_MEDIATED_ANTIGEN_PROCESSING_PRESENTATION	0.999347988	1	1
REACTOME_CLEAVAGE_OF_GROWING_TRANSCRIPT_IN_THE_TERMINATION_REGION_	0.97986318	1	1
REACTOME_COLLAGEN_FORMATION	0.842201107	1	1
REACTOME_COMMON_PATHWAY	0.847553407	1	1
REACTOME_COMPLEMENT_CASCADE	0.913826816	1	1
REACTOME_CONVERSION_FROM_APC_C_CDC20_TO_APC_C_CDH1_IN_LATE_ANAPHASE	0.895714257	1	1
REACTOME_COPI_MEDIATED_TRANSPORT	0.853506037	1	1
REACTOME_COSTIMULATION_BY_THE_CD28_FAMILY	0.962572124	1	1
REACTOME_CREATION_OF_C4_AND_C2_ACTIVATORS	0.768837474	1	1
REACTOME_CREB_PHOSPHORYLATION_THROUGH_THE_ACTIVATION_OF_CAMKII	0.851062334	1	1
REACTOME_CREB_PHOSPHORYLATION_THROUGH_THE_ACTIVATION_OF_RAS	0.936663708	1	1
REACTOME_CRMPS_IN_SEMA3A_SIGNALING	0.866299093	1	1
REACTOME_CROSS_PRESENTATION_OF_SOLUBLE_EXOGENOUS_ANTIGENS_ENDOSOMES	0.983368301	1	1
REACTOME_CS_DS_DEGRADATION	0.833548165	1	1
REACTOME_CTLA4_INHIBITORY_SIGNALING	0.924579413	1	1
REACTOME_CTNNB1_PHOSPHORYLATION_CASCADE	0.89698719	1	1
REACTOME_CYCLIN_A_B1_ASSOCIATED_EVENTS_DURING_G2_M_TRANSITION	0.89539316	1	1
REACTOME_CYCLIN_E_ASSOCIATED_EVENTS_DURING_G1_S_TRANSITION_	0.994057747	1	1
REACTOME_CYTOKINE_SIGNALING_IN_IMMUNE_SYSTEM	0.999986228	1	1
REACTOME_CYTOSOLIC_SULFONATION_OF_SMALL_MOLECULES	0.763258025	1	1
REACTOME_CYTOSOLIC_TRNA_AMINOACYLATION	0.945119308	1	1
REACTOME_DAG_AND_IP3_SIGNALING	0.947261227	1	1
REACTOME_DARPP_32_EVENTS	0.004809364	0.256703741	1
REACTOME_DCC_MEDIATED_ATTRACTIVE_SIGNALING	0.852534696	1	1
REACTOME_DEADENYLATION_DEPENDENT_MRNA_DECAY	0.978396335	1	1
REACTOME_DEADENYLATION_OF_MRNA	0.923010356	1	1
REACTOME_DEFENSINS	0.799176493	1	1
REACTOME_DEGRADATION_OF_THE_EXTRACELLULAR_MATRIX	0.922326771	1	1
REACTOME_DEPOSITION_OF_NEW_CENPA_CONTAINING_NUCLEOSOMES_AT_THE_CENTROMERE	0.964464359	1	1
REACTOME_DESTABILIZATION_OF_MRNA_BY_AUF1_HNRNP_D0	0.98822227	1	1
REACTOME_DESTABILIZATION_OF_MRNA_BY_BRF1	0.914339869	1	1
REACTOME_DESTABILIZATION_OF_MRNA_BY_KSRP	0.723696484	1	1
REACTOME_DESTABILIZATION_OF_MRNA_BY_TRISTETRAPROLIN_TTP	0.91510298	1	1
REACTOME_DEVELOPMENTAL_BIOLOGY	0.999967828	1	1
REACTOME_DIABETES_PATHWAYS	0.998858206	1	1
REACTOME_DIGESTION_OF_DIETARY_CARBOHYDRATE	0.597831782	1	1
REACTOME_DNA_REPAIR	0.998169148	1	1
REACTOME_DNA_REPLICATION	0.999724537	1	1
REACTOME_DNA_STRAND_ELONGATION	0.960181983	1	1
REACTOME_DOPAMINE_NEUROTRANSMITTER_RELEASE_CYCLE	0.781082606	1	1
REACTOME_DOUBLE_STRAND_BREAK_REPAIR	0.93574292	1	1
REACTOME_DOWNREGULATION_OF_ERBB2_ERBB3_SIGNALING	0.85007038	1	1
REACTOME_DOWNREGULATION_OF_SMAD2_3_SMAD4_TRANSCRIPTIONAL_ACTIVITY	0.911208651	1	1
REACTOME_DOWNREGULATION_OF_TGF_BETA_RECEPTOR_SIGNALING	0.931512966	1	1
REACTOME_DOWNSTREAM_SIGNALING_EVENTS_OF_B_CELL_RECEPTOR_BCR	0.998473203	1	1
REACTOME_DOWNSTREAM_SIGNALING_OF_ACTIVATED_FGFR	0.996061983	1	1
REACTOME_DOWNSTREAM_SIGNAL_TRANSDUCTION	0.997489358	1	1
REACTOME_DOWNSTREAM_TCR_SIGNALING	0.96446436	1	1
REACTOME_DSCAM_INTERACTIONS	0.802098981	1	1
REACTOME_E2F_ENABLED_INHIBITION_OF_PRE_REPLICATION_COMPLEX_FORMATION	0.467356924	1	1
REACTOME_E2F_MEDIATED_REGULATION_OF_DNA_REPLICATION	0.862309724	1	1
REACTOME_EARLY_PHASE_OF_HIV_LIFE_CYCLE	0.890774002	1	1
REACTOME_EFFECTS_OF_PIP2_HYDROLYSIS	0.896034203	1	1
REACTOME_EGFR_DOWNREGULATION	0.936480712	1	1
REACTOME_EICOSANOID_LIGAND_BINDING_RECEPTORS	0.846017256	1	1
REACTOME_ELEVATION_OF_CYTOSOLIC_CA2_LEVELS	0.782750388	1	1
REACTOME_ELONGATION_ARREST_AND_RECOVERY	0.963769149	1	1
REACTOME_ENDOGENOUS_STEROLS	0.809145484	1	1
REACTOME_ENDOSOMAL_SORTING_COMPLEX_REQUIRED_FOR_TRANSPORT_ESCRT	0.95002508	1	1
REACTOME_ENDOSOMAL_VACUOLAR_PATHWAY	0.790024249	1	1
REACTOME_ENERGY_DEPENDENT_REGULATION_OF_MTOR_BY_LKB1_AMPK	0.901602469	1	1
REACTOME_ENOS_ACTIVATION_AND_REGULATION	0.905409796	1	1
REACTOME_ERKS_ARE_INACTIVATED	0.870530413	1	1
REACTOME_ERK_MAPK_TARGETS	0.933472496	1	1
REACTOME_ER_PHAGOSOME_PATHWAY	0.991772605	1	1
REACTOME_ETHANOL_OXIDATION	0.796191439	1	1
REACTOME_EXTENSION_OF_TELOMERES	0.950306814	1	1
REACTOME_EXTRACELLULAR_MATRIX_ORGANIZATION	0.939766694	1	1
REACTOME_EXTRINSIC_PATHWAY_FOR_APOPTOSIS	0.888026867	1	1
REACTOME_FACILITATIVE_NA_INDEPENDENT_GLUCOSE_TRANSPORTERS	0.005243716	0.256703741	1
REACTOME_FACTORS_INVOLVED_IN_MEGAKARYOCYTE_DEVELOPMENT_AND_PLATELET_PRODUCTION	0.995117516	1	1
REACTOME_FANCONI_ANEMIA_PATHWAY	0.911474494	1	1
REACTOME_FATTY_ACID_TRIACYLGLYCEROL_AND_KETONE_BODY_METABOLISM	0.712211154	1	1
REACTOME_FATTY_ACYL_COA_BIOSYNTHESIS	0.888374677	1	1
REACTOME_FGFR1_LIGAND_BINDING_AND_ACTIVATION	0.732852193	1	1
REACTOME_FGFR2C_LIGAND_BINDING_AND_ACTIVATION	0.730506494	1	1
REACTOME_FGFR4_LIGAND_BINDING_AND_ACTIVATION	0.71161547	1	1
REACTOME_FGFR_LIGAND_BINDING_AND_ACTIVATION	0.821600655	1	1
REACTOME_FORMATION_OF_ATP_BY_CHEMIOSMOTIC_COUPLING	0.896670664	1	1
REACTOME_FORMATION_OF_FIBRIN_CLOT_CLOTTING_CASCADE	0.93951453	1	1
REACTOME_FORMATION_OF_INCISION_COMPLEX_IN_GG_NER	0.922326766	1	1
REACTOME_FORMATION_OF_RNA_POL_II_ELONGATION_COMPLEX_	0.978042416	1	1
REACTOME_FORMATION_OF_THE_HIV1_EARLY_ELONGATION_COMPLEX	0.962543757	1	1
REACTOME_FORMATION_OF_THE_TERNARY_COMPLEX_AND_SUBSEQUENTLY_THE_43S_COMPLEX	0.977316469	1	1
REACTOME_FORMATION_OF_TRANSCRIPTION_COUPLED_NER_TC_NER_REPAIR_COMPLEX	0.945119305	1	1
REACTOME_FORMATION_OF_TUBULIN_FOLDING_INTERMEDIATES_BY_CCT_TRIC	0.938815212	1	1
REACTOME_FRS2_MEDIATED_CASCADE	0.937570062	1	1
REACTOME_G0_AND_EARLY_G1	0.913826813	1	1
REACTOME_G1_PHASE	0.973728267	1	1
REACTOME_G1_S_SPECIFIC_TRANSCRIPTION	0.882652057	1	1
REACTOME_G1_S_TRANSITION	0.996571058	1	1
REACTOME_G2_M_CHECKPOINTS	0.908977373	1	1
REACTOME_G2_M_DNA_DAMAGE_CHECKPOINT	0.831825527	1	1
REACTOME_GAB1_SIGNALOSOME	0.963466825	1	1
REACTOME_GABA_A_RECEPTOR_ACTIVATION	0.673325561	1	1
REACTOME_GABA_B_RECEPTOR_ACTIVATION	0.932500567	1	1
REACTOME_GABA_RECEPTOR_ACTIVATION	0.940717439	1	1
REACTOME_GABA_SYNTHESIS_RELEASE_REUPTAKE_AND_DEGRADATION	0.827114525	1	1
REACTOME_GAMMA_CARBOXYLATION_TRANSPORT_AND_AMINO_TERMINAL_CLEAVAGE_OF_PROTEINS	0.815189988	1	1
REACTOME_GAP_JUNCTION_ASSEMBLY	0.822846267	1	1
REACTOME_GAP_JUNCTION_DEGRADATION	0.852534696	1	1
REACTOME_GAP_JUNCTION_TRAFFICKING	0.910405649	1	1
REACTOME_GASTRIN_CREB_SIGNALLING_PATHWAY_VIA_PKC_AND_MAPK	0.999471304	1	1
REACTOME_GENERATION_OF_SECOND_MESSENGER_MOLECULES	0.938284934	1	1
REACTOME_GENERIC_TRANSCRIPTION_PATHWAY	0.796649603	1	1
REACTOME_GLOBAL_GENOMIC_NER_GG_NER	0.961808792	1	1
REACTOME_GLUCAGON_SIGNALING_IN_METABOLIC_REGULATION	0.944805716	1	1
REACTOME_GLUCAGON_TYPE_LIGAND_RECEPTORS	0.913826813	1	1
REACTOME_GLUCONEOGENESIS	0.95497105	1	1
REACTOME_GLUCOSE_METABOLISM	0.99273548	1	1
REACTOME_GLUCOSE_TRANSPORT	0.575096631	1	1
REACTOME_GLUCURONIDATION	0.759417254	1	1
REACTOME_GLUTAMATE_NEUROTRANSMITTER_RELEASE_CYCLE	0.845500794	1	1
REACTOME_GLUTATHIONE_CONJUGATION	0.920234879	1	1
REACTOME_GLYCEROPHOSPHOLIPID_BIOSYNTHESIS	0.99267758	1	1
REACTOME_GLYCOGEN_BREAKDOWN_GLYCOGENOLYSIS	0.902792463	1	1
REACTOME_GLYCOLYSIS	0.946201789	1	1
REACTOME_GLYCOPROTEIN_HORMONES	0.781082606	1	1
REACTOME_GLYCOSAMINOGLYCAN_METABOLISM	0.996283688	1	1
REACTOME_GLYCOSPHINGOLIPID_METABOLISM	0.940547205	1	1
REACTOME_GOLGI_ASSOCIATED_VESICLE_BIOGENESIS	0.986790302	1	1
REACTOME_GPCR_DOWNSTREAM_SIGNALING	0.998370323	1	1
REACTOME_GPCR_LIGAND_BINDING	0.999823892	1	1
REACTOME_GPVI_MEDIATED_ACTIVATION_CASCADE	0.954077125	1	1
REACTOME_GRB2_EVENTS_IN_ERBB2_SIGNALING	0.928661729	1	1
REACTOME_GRB2_SOS_PROVIDES_LINKAGE_TO_MAPK_SIGNALING_FOR_INTERGRINS_	0.869278475	1	1
REACTOME_GROWTH_HORMONE_RECEPTOR_SIGNALING	0.936480715	1	1
REACTOME_G_ALPHA1213_SIGNALLING_EVENTS	0.992619204	1	1
REACTOME_G_ALPHA_I_SIGNALLING_EVENTS	0.995158797	1	1
REACTOME_G_ALPHA_Q_SIGNALLING_EVENTS	0.998444808	1	1
REACTOME_G_ALPHA_S_SIGNALLING_EVENTS	0.418239335	1	1
REACTOME_G_ALPHA_Z_SIGNALLING_EVENTS	0.965623644	1	1
REACTOME_G_BETA_GAMMA_SIGNALLING_THROUGH_PI3KGAMMA	0.904835247	1	1
REACTOME_G_BETA_GAMMA_SIGNALLING_THROUGH_PLC_BETA	0.894097171	1	1
REACTOME_G_PROTEIN_ACTIVATION	0.913310272	1	1
REACTOME_G_PROTEIN_BETA_GAMMA_SIGNALLING	0.918805185	1	1
REACTOME_HDL_MEDIATED_LIPID_TRANSPORT	0.880416367	1	1
REACTOME_HEMOSTASIS	0.999990599	1	1
REACTOME_HEPARAN_SULFATE_HEPARIN_HS_GAG_METABOLISM	0.968001091	1	1
REACTOME_HIGHLY_CALCIUM_PERMEABLE_POSTSYNAPTIC_NICOTINIC_ACETYLCHOLINE_RECEPTORS	0.719464932	1	1
REACTOME_HIV_INFECTION	0.999970923	1	1
REACTOME_HIV_LIFE_CYCLE	0.99905225	1	1
REACTOME_HOMOLOGOUS_RECOMBINATION_REPAIR_OF_REPLICATION_INDEPENDENT_DOUBLE_STRAND_BREAKS	0.906828826	1	1
REACTOME_HORMONE_LIGAND_BINDING_RECEPTORS	0.754471387	1	1
REACTOME_HORMONE_SENSITIVE_LIPASE_HSL_MEDIATED_TRIACYLGLYCEROL_HYDROLYSIS	0.85962726	1	1
REACTOME_HOST_INTERACTIONS_OF_HIV_FACTORS	0.999686373	1	1
REACTOME_HS_GAG_BIOSYNTHESIS	0.90932207	1	1
REACTOME_HS_GAG_DEGRADATION	0.901302347	1	1
REACTOME_HYALURONAN_METABOLISM	0.851062336	1	1
REACTOME_HYALURONAN_UPTAKE_AND_DEGRADATION	0.829491708	1	1
REACTOME_IKK_COMPLEX_RECRUITMENT_MEDIATED_BY_RIP1	0.849070001	1	1
REACTOME_IL1_SIGNALING	0.975457578	1	1
REACTOME_IL_2_SIGNALING	0.974295023	1	1
REACTOME_IL_3_5_AND_GM_CSF_SIGNALING	0.971484336	1	1
REACTOME_IL_6_SIGNALING	0.856842804	1	1
REACTOME_IL_7_SIGNALING	0.827114526	1	1
REACTOME_IL_RECEPTOR_SHC_SIGNALING	0.931512969	1	1
REACTOME_IMMUNE_SYSTEM	1	1	1
REACTOME_IMMUNOREGULATORY_INTERACTIONS_BETWEEN_A_LYMPHOID_AND_A_NON_LYMPHOID_CELL	0.982496795	1	1
REACTOME_INCRETIN_SYNTHESIS_SECRETION_AND_INACTIVATION	0.859167919	1	1
REACTOME_INFLAMMASOMES	0.887677758	1	1
REACTOME_INFLUENZA_LIFE_CYCLE	0.999003563	1	1
REACTOME_INFLUENZA_VIRAL_RNA_TRANSCRIPTION_AND_REPLICATION	0.995363029	1	1
REACTOME_INHIBITION_OF_INSULIN_SECRETION_BY_ADRENALINE_NORADRENALINE	0.908499563	1	1
REACTOME_INHIBITION_OF_REPLICATION_INITIATION_OF_DAMAGED_DNA_BY_RB1_E2F1	0.873798096	1	1
REACTOME_INHIBITION_OF_THE_PROTEOLYTIC_ACTIVITY_OF_APC_C_REQUIRED_FOR_THE_ONSET_OF_ANAPHASE_BY_MITOTIC_SPINDLE_CHECKPOINT_COMPONENTS	0.916108528	1	1
REACTOME_INHIBITION_OF_VOLTAGE_GATED_CA2_CHANNELS_VIA_GBETA_GAMMA_SUBUNITS	0.873395168	1	1
REACTOME_INITIAL_TRIGGERING_OF_COMPLEMENT	0.839125245	1	1
REACTOME_INNATE_IMMUNE_SYSTEM	0.99994026	1	1
REACTOME_INSULIN_RECEPTOR_RECYCLING	0.924579414	1	1
REACTOME_INSULIN_RECEPTOR_SIGNALLING_CASCADE	0.994089048	1	1
REACTOME_INSULIN_SYNTHESIS_AND_PROCESSING	0.900698918	1	1
REACTOME_INTEGRATION_OF_ENERGY_METABOLISM	0.997353692	1	1
REACTOME_INTEGRATION_OF_PROVIRUS	0.839669423	1	1
REACTOME_INTEGRIN_ALPHAIIB_BETA3_SIGNALING	0.939860908	1	1
REACTOME_INTEGRIN_CELL_SURFACE_INTERACTIONS	0.996092982	1	1
REACTOME_INTERACTIONS_OF_VPR_WITH_HOST_CELLULAR_PROTEINS	0.966559298	1	1
REACTOME_INTERACTION_BETWEEN_L1_AND_ANKYRINS	0.872990679	1	1
REACTOME_INTERFERON_ALPHA_BETA_SIGNALING	0.977863239	1	1
REACTOME_INTERFERON_GAMMA_SIGNALING	0.961661634	1	1
REACTOME_INTERFERON_SIGNALING	0.999190856	1	1
REACTOME_INTRINSIC_PATHWAY	0.880792503	1	1
REACTOME_INTRINSIC_PATHWAY_FOR_APOPTOSIS	0.950726217	1	1
REACTOME_INWARDLY_RECTIFYING_K_CHANNELS	0.894747498	1	1
REACTOME_IONOTROPIC_ACTIVITY_OF_KAINATE_RECEPTORS	0.799176493	1	1
REACTOME_ION_CHANNEL_TRANSPORT	0.952097014	1	1
REACTOME_ION_TRANSPORT_BY_P_TYPE_ATPASES	0.942060392	1	1
REACTOME_IRAK1_RECRUITS_IKK_COMPLEX	0.838578653	1	1
REACTOME_IRAK2_MEDIATED_ACTIVATION_OF_TAK1_COMPLEX_UPON_TLR7_8_OR_9_STIMULATION	0.823464656	1	1
REACTOME_IRON_UPTAKE_AND_TRANSPORT	0.966926029	1	1
REACTOME_JNK_C_JUN_KINASES_PHOSPHORYLATION_AND_ACTIVATION_MEDIATED_BY_ACTIVATED_HUMAN_TAK1	0.878514191	1	1
REACTOME_KERATAN_SULFATE_BIOSYNTHESIS	0.91880519	1	1
REACTOME_KERATAN_SULFATE_DEGRADATION	0.815845144	1	1
REACTOME_KERATAN_SULFATE_KERATIN_METABOLISM	0.93555701	1	1
REACTOME_KINESINS	0.717486182	1	1
REACTOME_L1CAM_INTERACTIONS	0.995111931	1	1
REACTOME_LAGGING_STRAND_SYNTHESIS	0.926973577	1	1
REACTOME_LATENT_INFECTION_OF_HOMO_SAPIENS_WITH_MYCOBACTERIUM_TUBERCULOSIS	0.95155367	1	1
REACTOME_LATE_PHASE_OF_HIV_LIFE_CYCLE	0.998272139	1	1
REACTOME_LIGAND_GATED_ION_CHANNEL_TRANSPORT	0.720733347	1	1
REACTOME_LIPID_DIGESTION_MOBILIZATION_AND_TRANSPORT	0.973221688	1	1
REACTOME_LIPOPROTEIN_METABOLISM	0.944331685	1	1
REACTOME_LOSS_OF_NLP_FROM_MITOTIC_CENTROSOMES	0.989327384	1	1
REACTOME_LYSOSOME_VESICLE_BIOGENESIS	0.933472495	1	1
REACTOME_MAPK_TARGETS_NUCLEAR_EVENTS_MEDIATED_BY_MAP_KINASES	0.959284464	1	1
REACTOME_MAP_KINASE_ACTIVATION_IN_TLR_CASCADE	0.986468757	1	1
REACTOME_MEIOSIS	0.993735349	1	1
REACTOME_MEIOTIC_RECOMBINATION	0.97997167	1	1
REACTOME_MEIOTIC_SYNAPSIS	0.977439163	1	1
REACTOME_MEMBRANE_BINDING_AND_TARGETTING_OF_GAG_PROTEINS	0.831825527	1	1
REACTOME_MEMBRANE_TRAFFICKING	0.99945425	1	1
REACTOME_METABOLISM_OF_AMINO_ACIDS_AND_DERIVATIVES	0.999929681	1	1
REACTOME_METABOLISM_OF_CARBOHYDRATES	0.999347516	1	1
REACTOME_METABOLISM_OF_LIPIDS_AND_LIPOPROTEINS	0.998671438	1	1
REACTOME_METABOLISM_OF_MRNA	0.999650363	1	1
REACTOME_METABOLISM_OF_NON_CODING_RNA	0.983546022	1	1
REACTOME_METABOLISM_OF_NUCLEOTIDES	0.993833881	1	1
REACTOME_METABOLISM_OF_POLYAMINES	0.908499564	1	1
REACTOME_METABOLISM_OF_PORPHYRINS	0.869697429	1	1
REACTOME_METABOLISM_OF_PROTEINS	0.993865296	1	1
REACTOME_METABOLISM_OF_RNA	0.999928931	1	1
REACTOME_METABOLISM_OF_STEROID_HORMONES_AND_VITAMINS_A_AND_D	0.902199557	1	1
REACTOME_METABOLISM_OF_VITAMINS_AND_COFACTORS	0.983278696	1	1
REACTOME_METAL_ION_SLC_TRANSPORTERS	0.913050684	1	1
REACTOME_MHC_CLASS_II_ANTIGEN_PRESENTATION	0.993240322	1	1
REACTOME_MICRORNA_MIRNA_BIOGENESIS	0.798893054	1	1
REACTOME_MITOCHONDRIAL_FATTY_ACID_BETA_OXIDATION	0.884114793	1	1
REACTOME_MITOCHONDRIAL_PROTEIN_IMPORT	0.986540897	1	1
REACTOME_MITOCHONDRIAL_TRNA_AMINOACYLATION	0.901602469	1	1
REACTOME_MITOTIC_G1_G1_S_PHASES	0.998695685	1	1
REACTOME_MITOTIC_G2_G2_M_PHASES	0.99590325	1	1
REACTOME_MITOTIC_M_M_G1_PHASES	0.999455353	1	1
REACTOME_MITOTIC_PROMETAPHASE	0.994764922	1	1
REACTOME_MRNA_3_END_PROCESSING	0.964855296	1	1
REACTOME_MRNA_CAPPING	0.949599254	1	1
REACTOME_MRNA_DECAY_BY_3_TO_5_EXORIBONUCLEASE	0.860994119	1	1
REACTOME_MRNA_DECAY_BY_5_TO_3_EXORIBONUCLEASE	0.878514191	1	1
REACTOME_MRNA_PROCESSING	0.994682292	1	1
REACTOME_MRNA_SPLICING	0.971673784	1	1
REACTOME_MRNA_SPLICING_MINOR_PATHWAY	0.979199396	1	1
REACTOME_MTORC1_MEDIATED_SIGNALLING	0.882282937	1	1
REACTOME_MUSCLE_CONTRACTION	0.970932548	1	1
REACTOME_MYD88_MAL_CASCADE_INITIATED_ON_PLASMA_MEMBRANE	0.991438041	1	1
REACTOME_MYOGENESIS	0.94711127	1	1
REACTOME_M_G1_TRANSITION	0.990653871	1	1
REACTOME_NA_CL_DEPENDENT_NEUROTRANSMITTER_TRANSPORTERS	0.773329971	1	1
REACTOME_NCAM1_INTERACTIONS	0.947410727	1	1
REACTOME_NCAM_SIGNALING_FOR_NEURITE_OUT_GROWTH	0.987206928	1	1
REACTOME_NEF_MEDIATED_DOWNREGULATION_OF_MHC_CLASS_I_COMPLEX_CELL_SURFACE_EXPRESSION	0.858706698	1	1
REACTOME_NEF_MEDIATES_DOWN_MODULATION_OF_CELL_SURFACE_RECEPTORS_BY_RECRUITING_THEM_TO_CLATHRIN_ADAPTERS	0.942555433	1	1
REACTOME_NEGATIVE_REGULATION_OF_FGFR_SIGNALING	0.937928623	1	1
REACTOME_NEGATIVE_REGULATION_OF_THE_PI3K_AKT_NETWORK	0.749354566	1	1
REACTOME_NEGATIVE_REGULATORS_OF_RIG_I_MDA5_SIGNALING	0.965241705	1	1
REACTOME_NEPHRIN_INTERACTIONS	0.90308736	1	1
REACTOME_NEP_NS2_INTERACTS_WITH_THE_CELLULAR_EXPORT_MACHINERY	0.954077126	1	1
REACTOME_NETRIN1_SIGNALING	0.944490182	1	1
REACTOME_NEURONAL_SYSTEM	0.998066307	1	1
REACTOME_NEUROTRANSMITTER_RECEPTOR_BINDING_AND_DOWNSTREAM_TRANSMISSION_IN_THE_POSTSYNAPTIC_CELL	0.995338515	1	1
REACTOME_NEUROTRANSMITTER_RELEASE_CYCLE	0.912790213	1	1
REACTOME_NFKB_ACTIVATION_THROUGH_FADD_RIP1_PATHWAY_MEDIATED_BY_CASPASE_8_AND10	0.866299092	1	1
REACTOME_NFKB_AND_MAP_KINASES_ACTIVATION_MEDIATED_BY_TLR4_SIGNALING_REPERTOIRE	0.986434469	1	1
REACTOME_NFKB_IS_ACTIVATED_AND_SIGNALS_SURVIVAL	0.847553406	1	1
REACTOME_NGF_SIGNALLING_VIA_TRKA_FROM_THE_PLASMA_MEMBRANE	0.999458564	1	1
REACTOME_NITRIC_OXIDE_STIMULATES_GUANYLATE_CYCLASE	0.868435613	1	1
REACTOME_NOD1_2_SIGNALING_PATHWAY	0.953688224	1	1
REACTOME_NONSENSE_MEDIATED_DECAY_ENHANCED_BY_THE_EXON_JUNCTION_COMPLEX	0.991295165	1	1
REACTOME_NOREPINEPHRINE_NEUROTRANSMITTER_RELEASE_CYCLE	0.777688078	1	1
REACTOME_NOTCH1_INTRACELLULAR_DOMAIN_REGULATES_TRANSCRIPTION	0.977439163	1	1
REACTOME_NOTCH_HLH_TRANSCRIPTION_PATHWAY	0.843937984	1	1
REACTOME_NRAGE_SIGNALS_DEATH_THROUGH_JNK	0.96962897	1	1
REACTOME_NRIF_SIGNALS_CELL_DEATH_FROM_THE_NUCLEUS	0.862790941	1	1
REACTOME_NUCLEAR_EVENTS_KINASE_AND_TRANSCRIPTION_FACTOR_ACTIVATION	0.949025409	1	1
REACTOME_NUCLEAR_RECEPTOR_TRANSCRIPTION_PATHWAY	0.96524171	1	1
REACTOME_NUCLEAR_SIGNALING_BY_ERBB4	0.95730512	1	1
REACTOME_NUCLEOTIDE_BINDING_DOMAIN_LEUCINE_RICH_REPEAT_CONTAINING_RECEPTOR_NLR_SIGNALING_PATHWAYS	0.977131128	1	1
REACTOME_NUCLEOTIDE_EXCISION_REPAIR	0.98177567	1	1
REACTOME_NUCLEOTIDE_LIKE_PURINERGIC_RECEPTORS	0.801374104	1	1
REACTOME_N_GLYCAN_ANTENNAE_ELONGATION	0.83124607	1	1
REACTOME_N_GLYCAN_TRIMMING_IN_THE_ER_AND_CALNEXIN_CALRETICULIN_CYCLE	0.891448323	1	1
REACTOME_OLFACTORY_SIGNALING_PATHWAY	0.796191439	1	1
REACTOME_OPIOID_SIGNALLING	0.449817775	1	1
REACTOME_OPSINS	0.085421685	1	1
REACTOME_ORC1_REMOVAL_FROM_CHROMATIN	0.982074073	1	1
REACTOME_ORGANIC_CATION_ANION_ZWITTERION_TRANSPORT	0.783577084	1	1
REACTOME_OTHER_SEMAPHORIN_INTERACTIONS	0.83240235	1	1
REACTOME_OXYGEN_DEPENDENT_PROLINE_HYDROXYLATION_OF_HYPOXIA_INDUCIBLE_FACTOR_ALPHA	0.729935613	1	1
REACTOME_O_LINKED_GLYCOSYLATION_OF_MUCINS	0.85549536	1	1
REACTOME_P130CAS_LINKAGE_TO_MAPK_SIGNALING_FOR_INTEGRINS	0.881167217	1	1
REACTOME_P2Y_RECEPTORS	0.757458717	1	1
REACTOME_P38MAPK_EVENTS	0.890774001	1	1
REACTOME_P53_DEPENDENT_G1_DNA_DAMAGE_RESPONSE	0.990505379	1	1
REACTOME_P53_INDEPENDENT_G1_S_DNA_DAMAGE_CHECKPOINT	0.987708921	1	1
REACTOME_P75NTR_RECRUITS_SIGNALLING_COMPLEXES	0.860540349	1	1
REACTOME_P75NTR_SIGNALS_VIA_NFKB	0.884838007	1	1
REACTOME_P75_NTR_RECEPTOR_MEDIATED_SIGNALLING	0.995658742	1	1
REACTOME_PACKAGING_OF_TELOMERE_ENDS	0.933279349	1	1
REACTOME_PASSIVE_TRANSPORT_BY_AQUAPORINS	0.797691928	1	1
REACTOME_PD1_SIGNALING	0.884838009	1	1
REACTOME_PECAM1_INTERACTIONS	0.863235635	1	1
REACTOME_PEPTIDE_CHAIN_ELONGATION	0.990403972	1	1
REACTOME_PEPTIDE_HORMONE_BIOSYNTHESIS	0.807069275	1	1
REACTOME_PEPTIDE_LIGAND_BINDING_RECEPTORS	0.996793163	1	1
REACTOME_PERK_REGULATED_GENE_EXPRESSION	0.847470861	1	1
REACTOME_PEROXISOMAL_LIPID_METABOLISM	0.909048846	1	1
REACTOME_PHASE_II_CONJUGATION	0.001088395	0.064763625	1
REACTOME_PHOSPHOLIPASE_C_MEDIATED_CASCADE	0.966834742	1	1
REACTOME_PHOSPHOLIPID_METABOLISM	0.999596961	1	1
REACTOME_PHOSPHORYLATION_OF_CD3_AND_TCR_ZETA_CHAINS	0.88265206	1	1
REACTOME_PHOSPHORYLATION_OF_THE_APC_C	0.914083775	1	1
REACTOME_PI3K_AKT_ACTIVATION	0.960622853	1	1
REACTOME_PI3K_CASCADE	0.985952597	1	1
REACTOME_PI3K_EVENTS_IN_ERBB2_SIGNALING	0.972404982	1	1
REACTOME_PI3K_EVENTS_IN_ERBB4_SIGNALING	0.96243969	1	1
REACTOME_PIP3_ACTIVATES_AKT_SIGNALING	0.94003329	1	1
REACTOME_PI_3K_CASCADE	0.970772844	1	1
REACTOME_PI_METABOLISM	0.927868942	1	1
REACTOME_PKA_MEDIATED_PHOSPHORYLATION_OF_CREB	0.883386161	1	1
REACTOME_PKB_MEDIATED_EVENTS	0.952097008	1	1
REACTOME_PLATELET_ACTIVATION_SIGNALING_AND_AGGREGATION	0.99989303	1	1
REACTOME_PLATELET_ADHESION_TO_EXPOSED_COLLAGEN	0.861446054	1	1
REACTOME_PLATELET_AGGREGATION_PLUG_FORMATION	0.953032206	1	1
REACTOME_PLATELET_CALCIUM_HOMEOSTASIS	0.855424605	1	1
REACTOME_PLATELET_HOMEOSTASIS	0.99070493	1	1
REACTOME_PLATELET_SENSITIZATION_BY_LDL	0.91510298	1	1
REACTOME_PLC_BETA_MEDIATED_EVENTS	0.967107806	1	1
REACTOME_POL_SWITCHING	0.890774001	1	1
REACTOME_POST_CHAPERONIN_TUBULIN_FOLDING_PATHWAY	0.909865716	1	1
REACTOME_POST_NMDA_RECEPTOR_ACTIVATION_EVENTS	0.948735851	1	1
REACTOME_POST_TRANSLATIONAL_MODIFICATION_SYNTHESIS_OF_GPI_ANCHORED_PROTEINS	0.942882908	1	1
REACTOME_POST_TRANSLATIONAL_PROTEIN_MODIFICATION	0.951079037	1	1
REACTOME_POTASSIUM_CHANNELS	0.916187481	1	1
REACTOME_PPARA_ACTIVATES_GENE_EXPRESSION	0.34868661	1	1
REACTOME_PREFOLDIN_MEDIATED_TRANSFER_OF_SUBSTRATE_TO_CCT_TRIC	0.956945323	1	1
REACTOME_PRESYNAPTIC_NICOTINIC_ACETYLCHOLINE_RECEPTORS	0.724474408	1	1
REACTOME_PRE_NOTCH_EXPRESSION_AND_PROCESSING	0.968868967	1	1
REACTOME_PRE_NOTCH_PROCESSING_IN_GOLGI	0.883751159	1	1
REACTOME_PRE_NOTCH_TRANSCRIPTION_AND_TRANSLATION	0.936297139	1	1
REACTOME_PROCESSING_OF_CAPPED_INTRONLESS_PRE_MRNA	0.941224974	1	1
REACTOME_PROCESSING_OF_CAPPED_INTRON_CONTAINING_PRE_MRNA	0.990880826	1	1
REACTOME_PROCESSING_OF_INTRONLESS_PRE_MRNAS	0.883019796	1	1
REACTOME_PROCESSIVE_SYNTHESIS_ON_THE_LAGGING_STRAND	0.902792465	1	1
REACTOME_PROLACTIN_RECEPTOR_SIGNALING	0.856842803	1	1
REACTOME_PROLONGED_ERK_ACTIVATION_EVENTS	0.918564112	1	1
REACTOME_PROSTACYCLIN_SIGNALLING_THROUGH_PROSTACYCLIN_RECEPTOR	0.894422921	1	1
REACTOME_PROSTANOID_LIGAND_RECEPTORS	0.790024246	1	1
REACTOME_PROTEIN_FOLDING	0.257792222	1	1
REACTOME_PROTEOLYTIC_CLEAVAGE_OF_SNARE_COMPLEX_PROTEINS	0.636945432	1	1
REACTOME_PTM_GAMMA_CARBOXYLATION_HYPUSINE_FORMATION_AND_ARYLSULFATASE_ACTIVATION	0.905695574	1	1
REACTOME_PURINE_CATABOLISM	0.806370138	1	1
REACTOME_PURINE_METABOLISM	0.959735877	1	1
REACTOME_PURINE_RIBONUCLEOSIDE_MONOPHOSPHATE_BIOSYNTHESIS	0.856842804	1	1
REACTOME_PURINE_SALVAGE	0.877355412	1	1
REACTOME_PYRIMIDINE_CATABOLISM	0.816497101	1	1
REACTOME_PYRIMIDINE_METABOLISM	0.931711756	1	1
REACTOME_PYRUVATE_METABOLISM	0.920470402	1	1
REACTOME_PYRUVATE_METABOLISM_AND_CITRIC_ACID_TCA_CYCLE	0.662331461	1	1
REACTOME_RAF_MAP_KINASE_CASCADE	0.870944465	1	1
REACTOME_RAP1_SIGNALLING	0.860084733	1	1
REACTOME_RAS_ACTIVATION_UOPN_CA2_INFUX_THROUGH_NMDA_RECEPTOR	0.857311651	1	1
REACTOME_RECRUITMENT_OF_MITOTIC_CENTROSOME_PROTEINS_AND_COMPLEXES	0.992320206	1	1
REACTOME_RECRUITMENT_OF_NUMA_TO_MITOTIC_CENTROSOMES	0.846531501	1	1
REACTOME_RECYCLING_OF_BILE_ACIDS_AND_SALTS	0.765141489	1	1
REACTOME_RECYCLING_PATHWAY_OF_L1	0.947111268	1	1
REACTOME_REGULATED_PROTEOLYSIS_OF_P75NTR	0.822846267	1	1
REACTOME_REGULATION_OF_AMPK_ACTIVITY_VIA_LKB1	0.866299091	1	1
REACTOME_REGULATION_OF_APOPTOSIS	0.990704931	1	1
REACTOME_REGULATION_OF_BETA_CELL_DEVELOPMENT	0.860540349	1	1
REACTOME_REGULATION_OF_COMPLEMENT_CASCADE	0.843412523	1	1
REACTOME_REGULATION_OF_GENE_EXPRESSION_IN_BETA_CELLS	0.813869989	1	1
REACTOME_REGULATION_OF_GLUCOKINASE_BY_GLUCOKINASE_REGULATORY_PROTEIN	0.94974163	1	1
REACTOME_REGULATION_OF_HYPOXIA_INDUCIBLE_FACTOR_HIF_BY_OXYGEN	0.81717832	1	1
REACTOME_REGULATION_OF_IFNA_SIGNALING	0.866299093	1	1
REACTOME_REGULATION_OF_IFNG_SIGNALING	0.880792503	1	1
REACTOME_REGULATION_OF_INSULIN_LIKE_GROWTH_FACTOR_IGF_ACTIVITY_BY_INSULIN_LIKE_GROWTH_FACTOR_BINDING_PROTEINS_IGFBPS	0.888026862	1	1
REACTOME_REGULATION_OF_INSULIN_SECRETION	0.990327202	1	1
REACTOME_REGULATION_OF_INSULIN_SECRETION_BY_ACETYLCHOLINE	0.809830584	1	1
REACTOME_REGULATION_OF_INSULIN_SECRETION_BY_GLUCAGON_LIKE_PEPTIDE1	0.952366228	1	1
REACTOME_REGULATION_OF_KIT_SIGNALING	0.892117756	1	1
REACTOME_REGULATION_OF_MITOTIC_CELL_CYCLE	0.99632263	1	1
REACTOME_REGULATION_OF_MRNA_STABILITY_BY_PROTEINS_THAT_BIND_AU_RICH_ELEMENTS	0.992680594	1	1
REACTOME_REGULATION_OF_ORNITHINE_DECARBOXYLASE_ODC	0.986249969	1	1
REACTOME_REGULATION_OF_PYRUVATE_DEHYDROGENASE_PDH_COMPLEX	0.874199468	1	1
REACTOME_REGULATION_OF_RHEB_GTPASE_ACTIVITY_BY_AMPK	0.839669423	1	1
REACTOME_REGULATION_OF_SIGNALING_BY_CBL	0.909048843	1	1
REACTOME_REGULATION_OF_THE_FANCONI_ANEMIA_PATHWAY	0.810512247	1	1
REACTOME_REGULATION_OF_WATER_BALANCE_BY_RENAL_AQUAPORINS	0.964068837	1	1
REACTOME_REGULATORY_RNA_PATHWAYS	0.82798219	1	1
REACTOME_REMOVAL_OF_THE_FLAP_INTERMEDIATE_FROM_THE_C_STRAND	0.855424604	1	1
REACTOME_REPAIR_SYNTHESIS_FOR_GAP_FILLING_BY_DNA_POL_IN_TC_NER	0.892782344	1	1
REACTOME_RESOLUTION_OF_AP_SITES_VIA_THE_MULTIPLE_NUCLEOTIDE_PATCH_REPLACEMENT_PATHWAY	0.914083776	1	1
REACTOME_RESOLUTION_OF_AP_SITES_VIA_THE_SINGLE_NUCLEOTIDE_REPLACEMENT_PATHWAY	0.872990677	1	1
REACTOME_RESPIRATORY_ELECTRON_TRANSPORT	0.991138512	1	1
REACTOME_RESPIRATORY_ELECTRON_TRANSPORT_ATP_SYNTHESIS_BY_CHEMIOSMOTIC_COUPLING_AND_HEAT_PRODUCTION_BY_UNCOUPLING_PROTEINS_	0.995099024	1	1
REACTOME_RESPONSE_TO_ELEVATED_PLATELET_CYTOSOLIC_CA2_	0.99356759	1	1
REACTOME_RETROGRADE_NEUROTROPHIN_SIGNALLING	0.839125243	1	1
REACTOME_REVERSIBLE_HYDRATION_OF_CARBON_DIOXIDE	0.009588956	0.413092215	1
REACTOME_RIG_I_MDA5_MEDIATED_INDUCTION_OF_IFN_ALPHA_BETA_PATHWAYS	0.976516782	1	1
REACTOME_RIP_MEDIATED_NFKB_ACTIVATION_VIA_DAI	0.679974378	1	1
REACTOME_RNA_POL_III_CHAIN_ELONGATION	0.90308736	1	1
REACTOME_RNA_POL_III_TRANSCRIPTION	0.962439686	1	1
REACTOME_RNA_POL_III_TRANSCRIPTION_INITIATION_FROM_TYPE_2_PROMOTER	0.936480712	1	1
REACTOME_RNA_POL_III_TRANSCRIPTION_INITIATION_FROM_TYPE_3_PROMOTER	0.943692765	1	1
REACTOME_RNA_POL_III_TRANSCRIPTION_TERMINATION	0.91356898	1	1
REACTOME_RNA_POL_II_PRE_TRANSCRIPTION_EVENTS	0.98828488	1	1
REACTOME_RNA_POL_II_TRANSCRIPTION	0.998120328	1	1
REACTOME_RNA_POL_II_TRANSCRIPTION_PRE_INITIATION_AND_PROMOTER_OPENING	0.966926024	1	1
REACTOME_RNA_POL_I_PROMOTER_OPENING	0.942555435	1	1
REACTOME_RNA_POL_I_RNA_POL_III_AND_MITOCHONDRIAL_TRANSCRIPTION	0.934650069	1	1
REACTOME_RNA_POL_I_TRANSCRIPTION	0.75728089	1	1
REACTOME_RNA_POL_I_TRANSCRIPTION_INITIATION	0.26079167	1	1
REACTOME_RNA_POL_I_TRANSCRIPTION_TERMINATION	0.194833232	1	1
REACTOME_ROLE_OF_DCC_IN_REGULATING_APOPTOSIS	0.817145889	1	1
REACTOME_ROLE_OF_SECOND_MESSENGERS_IN_NETRIN1_SIGNALING	0.720733347	1	1
REACTOME_RORA_ACTIVATES_CIRCADIAN_EXPRESSION	0.795588293	1	1
REACTOME_SCFSKP2_MEDIATED_DEGRADATION_OF_P27_P21	0.990680221	1	1
REACTOME_SCF_BETA_TRCP_MEDIATED_DEGRADATION_OF_EMI1	0.987342807	1	1
REACTOME_SEMA3A_PAK_DEPENDENT_AXON_REPULSION	0.868435613	1	1
REACTOME_SEMA3A_PLEXIN_REPULSION_SIGNALING_BY_INHIBITING_INTEGRIN_ADHESION	0.857778575	1	1
REACTOME_SEMA4D_INDUCED_CELL_MIGRATION_AND_GROWTH_CONE_COLLAPSE	0.943370327	1	1
REACTOME_SEMA4D_IN_SEMAPHORIN_SIGNALING	0.955846421	1	1
REACTOME_SEMAPHORIN_INTERACTIONS	0.989440356	1	1
REACTOME_SEROTONIN_RECEPTORS	0.676804999	1	1
REACTOME_SHC1_EVENTS_IN_EGFR_SIGNALING	0.899479197	1	1
REACTOME_SHC1_EVENTS_IN_ERBB4_SIGNALING	0.922326766	1	1
REACTOME_SHC_MEDIATED_CASCADE	0.889066489	1	1
REACTOME_SHC_MEDIATED_SIGNALLING	0.89409717	1	1
REACTOME_SHC_RELATED_EVENTS	0.897302589	1	1
REACTOME_SIGNALING_BY_ACTIVATED_POINT_MUTANTS_OF_FGFR1	0.696023414	1	1
REACTOME_SIGNALING_BY_BMP	0.879659821	1	1
REACTOME_SIGNALING_BY_CONSTITUTIVELY_ACTIVE_EGFR	0.907668518	1	1
REACTOME_SIGNALING_BY_EGFR_IN_CANCER	0.99850502	1	1
REACTOME_SIGNALING_BY_ERBB2	0.998003054	1	1
REACTOME_SIGNALING_BY_ERBB4	0.996868229	1	1
REACTOME_SIGNALING_BY_FGFR	0.997763832	1	1
REACTOME_SIGNALING_BY_FGFR1_FUSION_MUTANTS	0.923236722	1	1
REACTOME_SIGNALING_BY_FGFR1_MUTANTS	0.934429044	1	1
REACTOME_SIGNALING_BY_FGFR3_MUTANTS	0.74297193	1	1
REACTOME_SIGNALING_BY_FGFR_IN_DISEASE	0.998913009	1	1
REACTOME_SIGNALING_BY_FGFR_MUTANTS	0.963567894	1	1
REACTOME_SIGNALING_BY_GPCR	0.999899702	1	1
REACTOME_SIGNALING_BY_HIPPO	0.912266613	1	1
REACTOME_SIGNALING_BY_ILS	0.998832858	1	1
REACTOME_SIGNALING_BY_INSULIN_RECEPTOR	0.997704211	1	1
REACTOME_SIGNALING_BY_NODAL	0.857311651	1	1
REACTOME_SIGNALING_BY_NOTCH	0.735430626	1	1
REACTOME_SIGNALING_BY_NOTCH1	0.417999132	1	1
REACTOME_SIGNALING_BY_PDGF	0.999199483	1	1
REACTOME_SIGNALING_BY_RHO_GTPASES	0.998044652	1	1
REACTOME_SIGNALING_BY_ROBO_RECEPTOR	0.940717439	1	1
REACTOME_SIGNALING_BY_SCF_KIT	0.995681564	1	1
REACTOME_SIGNALING_BY_TGF_BETA_RECEPTOR_COMPLEX	0.989853279	1	1
REACTOME_SIGNALING_BY_THE_B_CELL_RECEPTOR_BCR	0.999584516	1	1
REACTOME_SIGNALING_BY_WNT	0.993601501	1	1
REACTOME_SIGNALLING_BY_NGF	0.99997364	1	1
REACTOME_SIGNALLING_TO_ERKS	0.965812954	1	1
REACTOME_SIGNALLING_TO_P38_VIA_RIT_AND_RIN	0.88906649	1	1
REACTOME_SIGNALLING_TO_RAS	0.947708359	1	1
REACTOME_SIGNAL_AMPLIFICATION	0.943692764	1	1
REACTOME_SIGNAL_ATTENUATION	0.83692426	1	1
REACTOME_SIGNAL_REGULATORY_PROTEIN_SIRP_FAMILY_INTERACTIONS	0.865866679	1	1
REACTOME_SIGNAL_TRANSDUCTION_BY_L1	0.961808792	1	1
REACTOME_SLBP_DEPENDENT_PROCESSING_OF_REPLICATION_DEPENDENT_HISTONE_PRE_MRNAS	0.876575487	1	1
REACTOME_SLC_MEDIATED_TRANSMEMBRANE_TRANSPORT	0.028989932	1	1
REACTOME_SMAD2_SMAD3_SMAD4_HETEROTRIMER_REGULATES_TRANSCRIPTION	0.940887147	1	1
REACTOME_SMOOTH_MUSCLE_CONTRACTION	0.930912761	1	1
REACTOME_SOS_MEDIATED_SIGNALLING	0.893442134	1	1
REACTOME_SPHINGOLIPID_DE_NOVO_BIOSYNTHESIS	0.937570068	1	1
REACTOME_SPHINGOLIPID_METABOLISM	0.985020421	1	1
REACTOME_SPRY_REGULATION_OF_FGF_SIGNALING	0.890774001	1	1
REACTOME_SRP_DEPENDENT_COTRANSLATIONAL_PROTEIN_TARGETING_TO_MEMBRANE	0.997090727	1	1
REACTOME_STEROID_HORMONES	0.887677758	1	1
REACTOME_STRIATED_MUSCLE_CONTRACTION	0.918079557	1	1
REACTOME_SULFUR_AMINO_ACID_METABOLISM	0.940717439	1	1
REACTOME_SYNTHESIS_AND_INTERCONVERSION_OF_NUCLEOTIDE_DI_AND_TRIPHOSPHATES	0.907389589	1	1
REACTOME_SYNTHESIS_OF_BILE_ACIDS_AND_BILE_SALTS	0.860084733	1	1
REACTOME_SYNTHESIS_OF_BILE_ACIDS_AND_BILE_SALTS_VIA_24_HYDROXYCHOLESTEROL	0.774212106	1	1
REACTOME_SYNTHESIS_OF_BILE_ACIDS_AND_BILE_SALTS_VIA_7ALPHA_HYDROXYCHOLESTEROL	0.83692426	1	1
REACTOME_SYNTHESIS_OF_DNA	0.99413819	1	1
REACTOME_SYNTHESIS_OF_GLYCOSYLPHOSPHATIDYLINOSITOL_GPI	0.896987192	1	1
REACTOME_SYNTHESIS_OF_PA	0.919761486	1	1
REACTOME_SYNTHESIS_OF_PC	0.844982106	1	1
REACTOME_SYNTHESIS_OF_PE	0.810512247	1	1
REACTOME_SYNTHESIS_OF_PIPS_AT_THE_EARLY_ENDOSOME_MEMBRANE	0.855424603	1	1
REACTOME_SYNTHESIS_OF_PIPS_AT_THE_GOLGI_MEMBRANE	0.686001181	1	1
REACTOME_SYNTHESIS_OF_PIPS_AT_THE_LATE_ENDOSOME_MEMBRANE	0.833548165	1	1
REACTOME_SYNTHESIS_OF_PIPS_AT_THE_PLASMA_MEMBRANE	0.943531795	1	1
REACTOME_SYNTHESIS_OF_SUBSTRATES_IN_N_GLYCAN_BIOSYTHESIS	0.899479197	1	1
REACTOME_SYNTHESIS_OF_VERY_LONG_CHAIN_FATTY_ACYL_COAS	0.849070001	1	1
REACTOME_SYNTHESIS_SECRETION_AND_DEACYLATION_OF_GHRELIN	0.856842805	1	1
REACTOME_SYNTHESIS_SECRETION_AND_INACTIVATION_OF_GIP	0.81779153	1	1
REACTOME_SYNTHESIS_SECRETION_AND_INACTIVATION_OF_GLP1	0.853988676	1	1
REACTOME_S_PHASE	0.996957418	1	1
REACTOME_TAK1_ACTIVATES_NFKB_BY_PHOSPHORYLATION_AND_ACTIVATION_OF_IKKS_COMPLEX	0.786353868	1	1
REACTOME_TANDEM_PORE_DOMAIN_POTASSIUM_CHANNELS	0.755473881	1	1
REACTOME_TCA_CYCLE_AND_RESPIRATORY_ELECTRON_TRANSPORT	0.980725021	1	1
REACTOME_TCR_SIGNALING	0.984530808	1	1
REACTOME_TELOMERE_MAINTENANCE	0.985532948	1	1
REACTOME_TERMINATION_OF_O_GLYCAN_BIOSYNTHESIS	0.853021382	1	1
REACTOME_TETRAHYDROBIOPTERIN_BH4_SYNTHESIS_RECYCLING_SALVAGE_AND_REGULATION	0.858243587	1	1
REACTOME_TGF_BETA_RECEPTOR_SIGNALING_ACTIVATES_SMADS	0.942390929	1	1
REACTOME_TGF_BETA_RECEPTOR_SIGNALING_IN_EMT_EPITHELIAL_TO_MESENCHYMAL_TRANSITION	0.876966196	1	1
REACTOME_THE_ACTIVATION_OF_ARYLSULFATASES	0.775088928	1	1
REACTOME_THE_NLRP3_INFLAMMASOME	0.855899292	1	1
REACTOME_THE_ROLE_OF_NEF_IN_HIV1_REPLICATION_AND_DISEASE_PATHOGENESIS	0.959170774	1	1
REACTOME_THROMBIN_SIGNALLING_THROUGH_PROTEINASE_ACTIVATED_RECEPTORS_PARS	0.943531796	1	1
REACTOME_THROMBOXANE_SIGNALLING_THROUGH_TP_RECEPTOR	0.913310271	1	1
REACTOME_TIE2_SIGNALING	0.89009474	1	1
REACTOME_TIGHT_JUNCTION_INTERACTIONS	0.914849469	1	1
REACTOME_TOLL_RECEPTOR_CASCADES	0.997802933	1	1
REACTOME_TRAF3_DEPENDENT_IRF_ACTIVATION_PATHWAY	0.871356903	1	1
REACTOME_TRAF6_MEDIATED_INDUCTION_OF_NFKB_AND_MAP_KINASES_UPON_TLR7_8_OR_9_ACTIVATION	0.987557348	1	1
REACTOME_TRAF6_MEDIATED_INDUCTION_OF_TAK1_COMPLEX	0.883751156	1	1
REACTOME_TRAF6_MEDIATED_IRF7_ACTIVATION	0.911739434	1	1
REACTOME_TRAF6_MEDIATED_IRF7_ACTIVATION_IN_TLR7_8_OR_9_SIGNALING	0.816497101	1	1
REACTOME_TRAF6_MEDIATED_NFKB_ACTIVATION	0.760354961	1	1
REACTOME_TRAFFICKING_AND_PROCESSING_OF_ENDOSOMAL_TLR	0.852045969	1	1
REACTOME_TRAFFICKING_OF_AMPA_RECEPTORS	0.89730259	1	1
REACTOME_TRAFFICKING_OF_GLUR2_CONTAINING_AMPA_RECEPTORS	0.838578654	1	1
REACTOME_TRANSCRIPTION	0.997080566	1	1
REACTOME_TRANSCRIPTIONAL_ACTIVITY_OF_SMAD2_SMAD3_SMAD4_HETEROTRIMER	0.965812954	1	1
REACTOME_TRANSCRIPTIONAL_REGULATION_OF_WHITE_ADIPOCYTE_DIFFERENTIATION	0.772011502	1	1
REACTOME_TRANSCRIPTION_COUPLED_NER_TC_NER	0.976565635	1	1
REACTOME_TRANSFERRIN_ENDOCYTOSIS_AND_RECYCLING	0.940887147	1	1
REACTOME_TRANSLATION	0.999323944	1	1
REACTOME_TRANSLOCATION_OF_ZAP_70_TO_IMMUNOLOGICAL_SYNAPSE	0.863678547	1	1
REACTOME_TRANSMEMBRANE_TRANSPORT_OF_SMALL_MOLECULES	0.590108281	1	1
REACTOME_TRANSMISSION_ACROSS_CHEMICAL_SYNAPSES	0.998703169	1	1
REACTOME_TRANSPORT_OF_GLUCOSE_AND_OTHER_SUGARS_BILE_SALTS_AND_ORGANIC_ACIDS_METAL_IONS_AND_AMINE_COMPOUNDS	0.016910523	0.674541967	1
REACTOME_TRANSPORT_OF_INORGANIC_CATIONS_ANIONS_AND_AMINO_ACIDS_OLIGOPEPTIDES	0.007977855	0.373571731	1
REACTOME_TRANSPORT_OF_MATURE_MRNA_DERIVED_FROM_AN_INTRONLESS_TRANSCRIPT	0.966466947	1	1
REACTOME_TRANSPORT_OF_MATURE_TRANSCRIPT_TO_CYTOPLASM	0.987741659	1	1
REACTOME_TRANSPORT_OF_ORGANIC_ANIONS	0.811865377	1	1
REACTOME_TRANSPORT_OF_RIBONUCLEOPROTEINS_INTO_THE_HOST_NUCLEUS	0.95276702	1	1
REACTOME_TRANSPORT_OF_VITAMINS_NUCLEOSIDES_AND_RELATED_MOLECULES	0.93230431	1	1
REACTOME_TRANSPORT_TO_THE_GOLGI_AND_SUBSEQUENT_MODIFICATION	0.121607272	1	1
REACTOME_TRANS_GOLGI_NETWORK_VESICLE_BUDDING	0.990197856	1	1
REACTOME_TRIF_MEDIATED_TLR3_SIGNALING	0.98686272	1	1
REACTOME_TRIGLYCERIDE_BIOSYNTHESIS	0.960950113	1	1
REACTOME_TRNA_AMINOACYLATION	0.970612229	1	1
REACTOME_TRYPTOPHAN_CATABOLISM	0.775960492	1	1
REACTOME_UNBLOCKING_OF_NMDA_RECEPTOR_GLUTAMATE_BINDING_AND_ACTIVATION	0.791591453	1	1
REACTOME_UNFOLDED_PROTEIN_RESPONSE	0.991121072	1	1
REACTOME_UNWINDING_OF_DNA	0.850567403	1	1
REACTOME_VEGF_LIGAND_RECEPTOR_INTERACTIONS	0.788439553	1	1
REACTOME_VIF_MEDIATED_DEGRADATION_OF_APOBEC3G	0.98895167	1	1
REACTOME_VIRAL_MESSENGER_RNA_SYNTHESIS	0.886622694	1	1
REACTOME_VITAMIN_B5_PANTOTHENATE_METABOLISM	0.84907	1	1
REACTOME_VOLTAGE_GATED_POTASSIUM_CHANNELS	0.857778577	1	1
REACTOME_YAP1_AND_WWTR1_TAZ_STIMULATED_GENE_EXPRESSION	0.931512971	1	1
REACTOME_ZINC_TRANSPORTERS	0.872584612	1	1
