# Supplementary material for: A novel multi-network approach reveals tissue-specific cellular modulators of fibrosis in systemic sclerosis
Source: Genome Med. 2017 Mar 23;9:27. doi: 10.1186/s13073-017-0417-1 (PMC5363043; doi:10.1186/s13073-017-0417-1)
Supplement: Supplementary file 22 — Table of consensus cluster 7 full output of edge-pathway (Jaccard) similarity Mann–Whitney U tests. (TXT 68 kb) [file 13073_2017_417_MOESM22_ESM.txt]

	raw p	fdr	bonferroni adj p
KEGG_STEROID_BIOSYNTHESIS	2.34E-154	2.52E-151	2.52E-151
REACTOME_CHOLESTEROL_BIOSYNTHESIS	6.17E-100	3.32E-97	6.64E-97
KEGG_ALPHA_LINOLENIC_ACID_METABOLISM	2.42E-99	8.68E-97	2.60E-96
REACTOME_ALPHA_LINOLENIC_ACID_ALA_METABOLISM	2.27E-96	6.12E-94	2.45E-93
KEGG_VALINE_LEUCINE_AND_ISOLEUCINE_DEGRADATION	4.26E-65	9.17E-63	4.58E-62
KEGG_PROPANOATE_METABOLISM	6.48E-58	1.16E-55	6.97E-55
REACTOME_MITOCHONDRIAL_FATTY_ACID_BETA_OXIDATION	4.98E-53	7.66E-51	5.36E-50
REACTOME_GLUTATHIONE_CONJUGATION	3.23E-52	4.34E-50	3.47E-49
REACTOME_SULFUR_AMINO_ACID_METABOLISM	4.55E-52	5.44E-50	4.90E-49
KEGG_BUTANOATE_METABOLISM	6.86E-48	7.39E-46	7.39E-45
KEGG_BIOSYNTHESIS_OF_UNSATURATED_FATTY_ACIDS	1.22E-46	1.20E-44	1.32E-43
REACTOME_SYNTHESIS_OF_BILE_ACIDS_AND_BILE_SALTS_VIA_7ALPHA_HYDROXYCHOLESTEROL	3.38E-42	3.04E-40	3.64E-39
REACTOME_SYNTHESIS_OF_BILE_ACIDS_AND_BILE_SALTS_VIA_24_HYDROXYCHOLESTEROL	1.16E-41	9.58E-40	1.25E-38
KEGG_PRIMARY_BILE_ACID_BIOSYNTHESIS	6.95E-41	5.34E-39	7.48E-38
KEGG_TERPENOID_BACKBONE_BIOSYNTHESIS	3.09E-38	2.22E-36	3.33E-35
REACTOME_SYNTHESIS_OF_BILE_ACIDS_AND_BILE_SALTS	4.11E-34	2.77E-32	4.43E-31
REACTOME_SYNTHESIS_OF_VERY_LONG_CHAIN_FATTY_ACYL_COAS	4.79E-33	3.04E-31	5.16E-30
KEGG_PENTOSE_PHOSPHATE_PATHWAY	5.35E-33	3.20E-31	5.76E-30
KEGG_VALINE_LEUCINE_AND_ISOLEUCINE_BIOSYNTHESIS	1.02E-32	5.80E-31	1.10E-29
KEGG_FATTY_ACID_METABOLISM	1.82E-32	9.78E-31	1.96E-29
REACTOME_BRANCHED_CHAIN_AMINO_ACID_CATABOLISM	7.54E-32	3.87E-30	8.12E-29
KEGG_PPAR_SIGNALING_PATHWAY	1.27E-30	6.22E-29	1.37E-27
REACTOME_METABOLISM_OF_LIPIDS_AND_LIPOPROTEINS	1.74E-30	8.13E-29	1.87E-27
REACTOME_REGULATION_OF_PYRUVATE_DEHYDROGENASE_PDH_COMPLEX	7.80E-30	3.50E-28	8.40E-27
REACTOME_ANDROGEN_BIOSYNTHESIS	5.03E-29	2.17E-27	5.42E-26
KEGG_CITRATE_CYCLE_TCA_CYCLE	2.35E-28	9.73E-27	2.53E-25
REACTOME_BILE_ACID_AND_BILE_SALT_METABOLISM	3.89E-26	1.55E-24	4.19E-23
REACTOME_BIOLOGICAL_OXIDATIONS	1.38E-25	5.30E-24	1.48E-22
REACTOME_GLYCEROPHOSPHOLIPID_BIOSYNTHESIS	2.75E-25	1.02E-23	2.96E-22
REACTOME_SYNTHESIS_OF_PA	5.07E-24	1.82E-22	5.46E-21
REACTOME_ROLE_OF_DCC_IN_REGULATING_APOPTOSIS	1.50E-23	5.21E-22	1.61E-20
REACTOME_ETHANOL_OXIDATION	1.96E-23	6.59E-22	2.11E-20
KEGG_PYRUVATE_METABOLISM	3.43E-23	1.12E-21	3.70E-20
REACTOME_FATTY_ACYL_COA_BIOSYNTHESIS	1.00E-22	3.17E-21	1.08E-19
REACTOME_FATTY_ACID_TRIACYLGLYCEROL_AND_KETONE_BODY_METABOLISM	1.11E-21	3.42E-20	1.20E-18
REACTOME_PHASE_II_CONJUGATION	1.46E-21	4.36E-20	1.57E-18
KEGG_GLYCOLYSIS_GLUCONEOGENESIS	3.94E-21	1.15E-19	4.24E-18
REACTOME_PYRUVATE_METABOLISM	6.29E-21	1.78E-19	6.77E-18
KEGG_GLYCINE_SERINE_AND_THREONINE_METABOLISM	6.81E-21	1.88E-19	7.34E-18
REACTOME_METABOLISM_OF_AMINO_ACIDS_AND_DERIVATIVES	1.55E-20	4.16E-19	1.66E-17
REACTOME_PYRUVATE_METABOLISM_AND_CITRIC_ACID_TCA_CYCLE	4.01E-19	1.05E-17	4.32E-16
KEGG_AMYOTROPHIC_LATERAL_SCLEROSIS_ALS	1.14E-17	2.91E-16	1.22E-14
REACTOME_METABOLISM_OF_VITAMINS_AND_COFACTORS	2.88E-17	7.21E-16	3.10E-14
REACTOME_STEROID_HORMONES	6.32E-17	1.55E-15	6.81E-14
REACTOME_TRANSFERRIN_ENDOCYTOSIS_AND_RECYCLING	1.99E-16	4.77E-15	2.15E-13
REACTOME_PEROXISOMAL_LIPID_METABOLISM	4.52E-16	1.06E-14	4.86E-13
REACTOME_TRIGLYCERIDE_BIOSYNTHESIS	1.08E-15	2.46E-14	1.16E-12
KEGG_DRUG_METABOLISM_CYTOCHROME_P450	1.31E-15	2.95E-14	1.41E-12
KEGG_P53_SIGNALING_PATHWAY	1.64E-15	3.60E-14	1.76E-12
REACTOME_PHASE1_FUNCTIONALIZATION_OF_COMPOUNDS	3.22E-15	6.94E-14	3.47E-12
KEGG_METABOLISM_OF_XENOBIOTICS_BY_CYTOCHROME_P450	3.57E-15	7.53E-14	3.84E-12
BIOCARTA_CELLCYCLE_PATHWAY	1.00E-14	2.07E-13	1.08E-11
REACTOME_METABOLISM_OF_STEROID_HORMONES_AND_VITAMINS_A_AND_D	1.21E-14	2.46E-13	1.30E-11
KEGG_PEROXISOME	1.57E-14	3.14E-13	1.70E-11
KEGG_TRYPTOPHAN_METABOLISM	8.10E-14	1.59E-12	8.72E-11
REACTOME_IRON_UPTAKE_AND_TRANSPORT	8.30E-14	1.60E-12	8.94E-11
KEGG_GLUTATHIONE_METABOLISM	1.61E-13	3.04E-12	1.73E-10
REACTOME_SYNTHESIS_OF_PE	3.38E-13	6.27E-12	3.64E-10
REACTOME_PPARA_ACTIVATES_GENE_EXPRESSION	4.66E-13	8.50E-12	5.02E-10
REACTOME_TCA_CYCLE_AND_RESPIRATORY_ELECTRON_TRANSPORT	1.51E-12	2.71E-11	1.63E-09
BIOCARTA_FEEDER_PATHWAY	2.83E-12	4.99E-11	3.05E-09
BIOCARTA_NUCLEARRS_PATHWAY	1.01E-11	1.75E-10	1.09E-08
KEGG_GLYCEROPHOSPHOLIPID_METABOLISM	1.10E-11	1.88E-10	1.19E-08
KEGG_GALACTOSE_METABOLISM	1.70E-11	2.86E-10	1.83E-08
REACTOME_TRAFFICKING_AND_PROCESSING_OF_ENDOSOMAL_TLR	1.93E-11	3.20E-10	2.08E-08
REACTOME_PHOSPHOLIPID_METABOLISM	4.75E-11	7.75E-10	5.11E-08
REACTOME_REGULATION_OF_APOPTOSIS	8.97E-11	1.44E-09	9.66E-08
KEGG_GLYCEROLIPID_METABOLISM	9.80E-11	1.55E-09	1.06E-07
REACTOME_ACTIVATED_AMPK_STIMULATES_FATTY_ACID_OXIDATION_IN_MUSCLE	1.19E-10	1.86E-09	1.28E-07
REACTOME_SYNTHESIS_OF_PC	1.32E-09	2.04E-08	1.43E-06
REACTOME_G1_PHASE	1.50E-09	2.28E-08	1.62E-06
REACTOME_APOPTOSIS_INDUCED_DNA_FRAGMENTATION	1.99E-09	2.97E-08	2.14E-06
BIOCARTA_BARRESTIN_PATHWAY	3.08E-09	4.54E-08	3.32E-06
REACTOME_AKT_PHOSPHORYLATES_TARGETS_IN_THE_CYTOSOL	5.88E-09	8.56E-08	6.33E-06
REACTOME_P53_DEPENDENT_G1_DNA_DAMAGE_RESPONSE	6.81E-09	9.78E-08	7.33E-06
REACTOME_SCFSKP2_MEDIATED_DEGRADATION_OF_P27_P21	8.10E-09	1.15E-07	8.73E-06
BIOCARTA_MTA3_PATHWAY	9.95E-09	1.39E-07	1.07E-05
KEGG_ALANINE_ASPARTATE_AND_GLUTAMATE_METABOLISM	3.19E-08	4.41E-07	3.44E-05
REACTOME_MHC_CLASS_II_ANTIGEN_PRESENTATION	3.36E-08	4.58E-07	3.61E-05
KEGG_LYSINE_DEGRADATION	3.71E-08	5.00E-07	4.00E-05
BIOCARTA_AHSP_PATHWAY	6.41E-08	8.52E-07	6.90E-05
KEGG_ADIPOCYTOKINE_SIGNALING_PATHWAY	7.71E-08	1.01E-06	8.30E-05
REACTOME_ENDOGENOUS_STEROLS	9.90E-08	1.28E-06	0.000106627
REACTOME_METABOLISM_OF_PORPHYRINS	1.28E-07	1.65E-06	0.000138323
BIOCARTA_EPONFKB_PATHWAY	1.43E-07	1.81E-06	0.000154155
REACTOME_CIRCADIAN_REPRESSION_OF_EXPRESSION_BY_REV_ERBA	1.95E-07	2.44E-06	0.00020966
REACTOME_GLUCONEOGENESIS	2.49E-07	3.08E-06	0.000267904
KEGG_ETHER_LIPID_METABOLISM	2.68E-07	3.28E-06	0.000288515
REACTOME_ORC1_REMOVAL_FROM_CHROMATIN	3.21E-07	3.89E-06	0.00034604
REACTOME_CYCLIN_E_ASSOCIATED_EVENTS_DURING_G1_S_TRANSITION_	3.45E-07	4.13E-06	0.000371688
REACTOME_ACYL_CHAIN_REMODELLING_OF_PE	4.64E-07	5.46E-06	0.000499705
REACTOME_ANTIGEN_PRESENTATION_FOLDING_ASSEMBLY_AND_PEPTIDE_LOADING_OF_CLASS_I_MHC	4.66E-07	5.46E-06	0.000502152
KEGG_ARACHIDONIC_ACID_METABOLISM	5.77E-07	6.68E-06	0.000621439
REACTOME_GLUCOSE_METABOLISM	6.43E-07	7.37E-06	0.000692445
KEGG_BLADDER_CANCER	8.50E-07	9.64E-06	0.0009154
KEGG_AMINO_SUGAR_AND_NUCLEOTIDE_SUGAR_METABOLISM	1.21E-06	1.36E-05	0.001305342
REACTOME_GABA_SYNTHESIS_RELEASE_REUPTAKE_AND_DEGRADATION	1.59E-06	1.76E-05	0.001708008
REACTOME_MITOTIC_G1_G1_S_PHASES	2.21E-06	2.43E-05	0.002385127
REACTOME_CYTOCHROME_P450_ARRANGED_BY_SUBSTRATE_TYPE	2.50E-06	2.72E-05	0.002695974
REACTOME_ACYL_CHAIN_REMODELLING_OF_PC	2.53E-06	2.73E-05	0.00272601
BIOCARTA_P53_PATHWAY	2.67E-06	2.85E-05	0.00287795
KEGG_CELL_CYCLE	4.67E-06	4.94E-05	0.005034174
BIOCARTA_P53HYPOXIA_PATHWAY	5.45E-06	5.70E-05	0.005865872
REACTOME_TRANSCRIPTIONAL_REGULATION_OF_WHITE_ADIPOCYTE_DIFFERENTIATION	6.78E-06	7.02E-05	0.007296812
KEGG_PHENYLALANINE_METABOLISM	7.07E-06	7.25E-05	0.007617599
REACTOME_ACYL_CHAIN_REMODELLING_OF_PS	7.35E-06	7.47E-05	0.007914501
REACTOME_RESPIRATORY_ELECTRON_TRANSPORT	8.05E-06	8.10E-05	0.008671214
BIOCARTA_TID_PATHWAY	8.39E-06	8.37E-05	0.009038817
BIOCARTA_CALCINEURIN_PATHWAY	8.51E-06	8.40E-05	0.00915991
KEGG_PARKINSONS_DISEASE	1.02E-05	9.97E-05	0.010965923
REACTOME_AMINO_ACID_SYNTHESIS_AND_INTERCONVERSION_TRANSAMINATION	1.12E-05	0.00010803	0.012046879
KEGG_STEROID_HORMONE_BIOSYNTHESIS	1.12E-05	0.00010803	0.012099305
REACTOME_GLYCOGEN_BREAKDOWN_GLYCOGENOLYSIS	1.69E-05	0.000161319	0.018228993
KEGG_RETINOL_METABOLISM	1.79E-05	0.000169207	0.019289551
REACTOME_PIP3_ACTIVATES_AKT_SIGNALING	1.84E-05	0.00017245	0.019831697
REACTOME_METABOLISM_OF_CARBOHYDRATES	2.92E-05	0.000270935	0.031428412
REACTOME_POST_TRANSLATIONAL_PROTEIN_MODIFICATION	3.20E-05	0.000294126	0.034412796
BIOCARTA_G2_PATHWAY	3.90E-05	0.000355886	0.041994547
BIOCARTA_ATM_PATHWAY	4.07E-05	0.000368297	0.043827308
REACTOME_APOPTOSIS	4.11E-05	0.000369271	0.044312527
REACTOME_ER_PHAGOSOME_PATHWAY	5.66E-05	0.000503701	0.060947773
REACTOME_SYNTHESIS_SECRETION_AND_DEACYLATION_OF_GHRELIN	5.89E-05	0.000519915	0.0634296
KEGG_FRUCTOSE_AND_MANNOSE_METABOLISM	5.98E-05	0.000523758	0.064422232
KEGG_GLYOXYLATE_AND_DICARBOXYLATE_METABOLISM	6.85E-05	0.000594698	0.073742534
KEGG_WNT_SIGNALING_PATHWAY	7.11E-05	0.000612212	0.076526501
REACTOME_HORMONE_SENSITIVE_LIPASE_HSL_MEDIATED_TRIACYLGLYCEROL_HYDROLYSIS	7.90E-05	0.000675521	0.085115666
REACTOME_PACKAGING_OF_TELOMERE_ENDS	8.57E-05	0.00072639	0.092251514
KEGG_PORPHYRIN_AND_CHLOROPHYLL_METABOLISM	9.18E-05	0.0007726	0.098892811
REACTOME_ASPARAGINE_N_LINKED_GLYCOSYLATION	9.26E-05	0.000773343	0.099761191
REACTOME_DOWNSTREAM_SIGNALING_EVENTS_OF_B_CELL_RECEPTOR_BCR	0.000109296	0.000905475	0.117711791
KEGG_NITROGEN_METABOLISM	0.000115366	0.00094847	0.124249593
REACTOME_SYNTHESIS_OF_DNA	0.000147153	0.001200635	0.15848387
REACTOME_RESPIRATORY_ELECTRON_TRANSPORT_ATP_SYNTHESIS_BY_CHEMIOSMOTIC_COUPLING_AND_HEAT_PRODUCTION_BY_UNCOUPLING_PROTEINS_	0.000194902	0.001578267	0.209909473
REACTOME_CITRIC_ACID_CYCLE_TCA_CYCLE	0.000210646	0.00169303	0.226865966
KEGG_PANTOTHENATE_AND_COA_BIOSYNTHESIS	0.000300933	0.002400774	0.324104425
REACTOME_REGULATION_OF_ORNITHINE_DECARBOXYLASE_ODC	0.000377708	0.002991115	0.406791702
KEGG_PROTEASOME	0.00040088	0.003151445	0.431747969
REACTOME_DNA_REPLICATION	0.000493205	0.003849146	0.531182177
REACTOME_INTEGRATION_OF_ENERGY_METABOLISM	0.000518065	0.004014073	0.557956181
REACTOME_PI3K_AKT_ACTIVATION	0.000578254	0.004448429	0.622780066
REACTOME_CROSS_PRESENTATION_OF_SOLUBLE_EXOGENOUS_ANTIGENS_ENDOSOMES	0.000631209	0.004821364	0.679812315
REACTOME_ANTIGEN_PROCESSING_CROSS_PRESENTATION	0.000739331	0.005607462	0.796259658
REACTOME_PI3K_EVENTS_IN_ERBB4_SIGNALING	0.000788193	0.005936248	0.848883486
REACTOME_NEUROTRANSMITTER_RELEASE_CYCLE	0.000874456	0.006540206	0.941789618
REACTOME_GAB1_SIGNALOSOME	0.000919237	0.006803297	0.990017804
KEGG_ALZHEIMERS_DISEASE	0.000922267	0.006803297	0.99328137
BIOCARTA_41BB_PATHWAY	0.723424459	0.999992656	1
BIOCARTA_ACE2_PATHWAY	0.015544883	0.089052335	1
BIOCARTA_ACH_PATHWAY	0.694572367	0.999992656	1
BIOCARTA_ACTINY_PATHWAY	0.639338746	0.999992656	1
BIOCARTA_AGPCR_PATHWAY	0.860993706	0.999992656	1
BIOCARTA_AGR_PATHWAY	0.972940835	0.999992656	1
BIOCARTA_AKAP13_PATHWAY	0.858691861	0.999992656	1
BIOCARTA_AKAP95_PATHWAY	0.895962127	0.999992656	1
BIOCARTA_AKAPCENTROSOME_PATHWAY	0.907940542	0.999992656	1
BIOCARTA_AKT_PATHWAY	0.85430212	0.999992656	1
BIOCARTA_ALK_PATHWAY	0.607722124	0.999992656	1
BIOCARTA_AMI_PATHWAY	0.751775117	0.999992656	1
BIOCARTA_ARAP_PATHWAY	0.924475586	0.999992656	1
BIOCARTA_ARENRF2_PATHWAY	0.89351914	0.999992656	1
BIOCARTA_ARF_PATHWAY	0.912676082	0.999992656	1
BIOCARTA_ASBCELL_PATHWAY	0.830586248	0.999992656	1
BIOCARTA_AT1R_PATHWAY	0.975320075	0.999992656	1
BIOCARTA_ATRBRCA_PATHWAY	0.949959653	0.999992656	1
BIOCARTA_BAD_PATHWAY	0.870569974	0.999992656	1
BIOCARTA_BARRESTIN_SRC_PATHWAY	0.735805318	0.999992656	1
BIOCARTA_BARR_MAPK_PATHWAY	0.633504334	0.999992656	1
BIOCARTA_BCELLSURVIVAL_PATHWAY	0.727638004	0.999992656	1
BIOCARTA_BCR_PATHWAY	0.972095484	0.999992656	1
BIOCARTA_BIOPEPTIDES_PATHWAY	0.775201092	0.999992656	1
BIOCARTA_BLYMPHOCYTE_PATHWAY	0.843158076	0.999992656	1
BIOCARTA_CACAM_PATHWAY	0.86268944	0.999992656	1
BIOCARTA_CARDIACEGF_PATHWAY	0.926667988	0.999992656	1
BIOCARTA_CARM1_PATHWAY	0.87880339	0.999992656	1
BIOCARTA_CARM_ER_PATHWAY	0.970725109	0.999992656	1
BIOCARTA_CASPASE_PATHWAY	0.865967652	0.999992656	1
BIOCARTA_CBL_PATHWAY	0.900654348	0.999992656	1
BIOCARTA_CCR3_PATHWAY	0.804664535	0.999992656	1
BIOCARTA_CCR5_PATHWAY	0.91234721	0.999992656	1
BIOCARTA_CD40_PATHWAY	0.910681505	0.999992656	1
BIOCARTA_CDC42RAC_PATHWAY	0.929050036	0.999992656	1
BIOCARTA_CDK5_PATHWAY	0.077390718	0.372097335	1
BIOCARTA_CDMAC_PATHWAY	0.763199465	0.999992656	1
BIOCARTA_CELL2CELL_PATHWAY	0.901034129	0.999992656	1
BIOCARTA_CERAMIDE_PATHWAY	0.884811503	0.999992656	1
BIOCARTA_CFTR_PATHWAY	0.879761733	0.999992656	1
BIOCARTA_CHEMICAL_PATHWAY	0.861787858	0.999992656	1
BIOCARTA_CHREBP2_PATHWAY	0.957589027	0.999992656	1
BIOCARTA_CK1_PATHWAY	0.036918361	0.190244377	1
BIOCARTA_CLASSIC_PATHWAY	0.864359531	0.999992656	1
BIOCARTA_COMP_PATHWAY	0.899889705	0.999992656	1
BIOCARTA_CREB_PATHWAY	0.96194309	0.999992656	1
BIOCARTA_CSK_PATHWAY	0.943919775	0.999992656	1
BIOCARTA_CTCF_PATHWAY	0.837877409	0.999992656	1
BIOCARTA_CTLA4_PATHWAY	0.918968196	0.999992656	1
BIOCARTA_CTL_PATHWAY	0.907940544	0.999992656	1
BIOCARTA_CXCR4_PATHWAY	0.958038138	0.999992656	1
BIOCARTA_CYTOKINE_PATHWAY	0.849620625	0.999992656	1
BIOCARTA_D4GDI_PATHWAY	0.901788641	0.999992656	1
BIOCARTA_DC_PATHWAY	0.88711011	0.999992656	1
BIOCARTA_DEATH_PATHWAY	0.951096237	0.999992656	1
BIOCARTA_DNAFRAGMENT_PATHWAY	0.88666683	0.999992656	1
BIOCARTA_DREAM_PATHWAY	0.893105459	0.999992656	1
BIOCARTA_ECM_PATHWAY	0.961140098	0.999992656	1
BIOCARTA_EDG1_PATHWAY	0.870914519	0.999992656	1
BIOCARTA_EGFR_SMRTE_PATHWAY	0.550451425	0.999992656	1
BIOCARTA_EGF_PATHWAY	0.969910531	0.999992656	1
BIOCARTA_EIF2_PATHWAY	0.674407232	0.999992656	1
BIOCARTA_EIF4_PATHWAY	0.894941053	0.999992656	1
BIOCARTA_EIF_PATHWAY	0.942289122	0.999992656	1
BIOCARTA_EPHA4_PATHWAY	0.852724181	0.999992656	1
BIOCARTA_EPO_PATHWAY	0.936160887	0.999992656	1
BIOCARTA_ERK5_PATHWAY	0.942701571	0.999992656	1
BIOCARTA_ERK_PATHWAY	0.969284	0.999992656	1
BIOCARTA_ERYTH_PATHWAY	0.826100189	0.999992656	1
BIOCARTA_ETC_PATHWAY	0.108701605	0.504619088	1
BIOCARTA_ETS_PATHWAY	0.939745371	0.999992656	1
BIOCARTA_EXTRINSIC_PATHWAY	0.882117992	0.999992656	1
BIOCARTA_FAS_PATHWAY	0.971903901	0.999992656	1
BIOCARTA_FCER1_PATHWAY	0.980659168	0.999992656	1
BIOCARTA_FIBRINOLYSIS_PATHWAY	0.874374919	0.999992656	1
BIOCARTA_FMLP_PATHWAY	0.83800116	0.999992656	1
BIOCARTA_FREE_PATHWAY	0.864359531	0.999992656	1
BIOCARTA_G1_PATHWAY	0.003184384	0.020519906	1
BIOCARTA_GABA_PATHWAY	0.748411738	0.999992656	1
BIOCARTA_GATA3_PATHWAY	0.66225181	0.999992656	1
BIOCARTA_GCR_PATHWAY	0.929309352	0.999992656	1
BIOCARTA_GH_PATHWAY	0.963874557	0.999992656	1
BIOCARTA_GLEEVEC_PATHWAY	0.956389112	0.999992656	1
BIOCARTA_GLYCOLYSIS_PATHWAY	0.625569702	0.999992656	1
BIOCARTA_GPCR_PATHWAY	0.974638773	0.999992656	1
BIOCARTA_GRANULOCYTES_PATHWAY	0.8670875	0.999992656	1
BIOCARTA_GSK3_PATHWAY	0.969389363	0.999992656	1
BIOCARTA_HCMV_PATHWAY	0.79828094	0.999992656	1
BIOCARTA_HDAC_PATHWAY	0.965104351	0.999992656	1
BIOCARTA_HER2_PATHWAY	0.944319558	0.999992656	1
BIOCARTA_HIF_PATHWAY	0.91234721	0.999992656	1
BIOCARTA_HIVNEF_PATHWAY	0.987087825	0.999992656	1
BIOCARTA_HSP27_PATHWAY	0.921048096	0.999992656	1
BIOCARTA_IGF1MTOR_PATHWAY	0.879204286	0.999992656	1
BIOCARTA_IGF1R_PATHWAY	0.958909448	0.999992656	1
BIOCARTA_IGF1_PATHWAY	0.941873434	0.999992656	1
BIOCARTA_IL10_PATHWAY	0.270491755	0.999992656	1
BIOCARTA_IL12_PATHWAY	0.924475589	0.999992656	1
BIOCARTA_IL17_PATHWAY	0.897947949	0.999992656	1
BIOCARTA_IL1R_PATHWAY	0.813496006	0.999992656	1
BIOCARTA_IL22BP_PATHWAY	0.913329626	0.999992656	1
BIOCARTA_IL2RB_PATHWAY	0.95285584	0.999992656	1
BIOCARTA_IL2_PATHWAY	0.943110813	0.999992656	1
BIOCARTA_IL3_PATHWAY	0.910681505	0.999992656	1
BIOCARTA_IL4_PATHWAY	0.864359531	0.999992656	1
BIOCARTA_IL5_PATHWAY	0.391115772	0.999992656	1
BIOCARTA_IL6_PATHWAY	0.955772412	0.999992656	1
BIOCARTA_IL7_PATHWAY	0.919269069	0.999992656	1
BIOCARTA_INFLAM_PATHWAY	0.904012536	0.999992656	1
BIOCARTA_INSULIN_PATHWAY	0.937981525	0.999992656	1
BIOCARTA_INTEGRIN_PATHWAY	0.986168937	0.999992656	1
BIOCARTA_INTRINSIC_PATHWAY	0.922209609	0.999992656	1
BIOCARTA_KERATINOCYTE_PATHWAY	0.972762538	0.999992656	1
BIOCARTA_KREB_PATHWAY	0.586532654	0.999992656	1
BIOCARTA_LAIR_PATHWAY	0.9021634	0.999992656	1
BIOCARTA_LECTIN_PATHWAY	0.817449773	0.999992656	1
BIOCARTA_LEPTIN_PATHWAY	0.850871943	0.999992656	1
BIOCARTA_LONGEVITY_PATHWAY	0.748915118	0.999992656	1
BIOCARTA_LYM_PATHWAY	0.863248959	0.999992656	1
BIOCARTA_MAL_PATHWAY	0.943110809	0.999992656	1
BIOCARTA_MAPK_PATHWAY	0.998236341	0.999992656	1
BIOCARTA_MCALPAIN_PATHWAY	0.958476232	0.999992656	1
BIOCARTA_MCM_PATHWAY	0.926126625	0.999992656	1
BIOCARTA_MEF2D_PATHWAY	0.9342813	0.999992656	1
BIOCARTA_MET_PATHWAY	0.978597286	0.999992656	1
BIOCARTA_MITOCHONDRIA_PATHWAY	0.380099536	0.999992656	1
BIOCARTA_MONOCYTE_PATHWAY	0.866004522	0.999992656	1
BIOCARTA_MPR_PATHWAY	0.979723838	0.999992656	1
BIOCARTA_MTOR_PATHWAY	0.916761728	0.999992656	1
BIOCARTA_MYOSIN_PATHWAY	0.766462057	0.999992656	1
BIOCARTA_NDKDYNAMIN_PATHWAY	0.926126625	0.999992656	1
BIOCARTA_NEUROTRANSMITTERS_PATHWAY	0.7634608	0.999992656	1
BIOCARTA_NFAT_PATHWAY	0.98925897	0.999992656	1
BIOCARTA_NFKB_PATHWAY	0.958909447	0.999992656	1
BIOCARTA_NGF_PATHWAY	0.920164161	0.999992656	1
BIOCARTA_NKCELLS_PATHWAY	0.933075627	0.999992656	1
BIOCARTA_NKT_PATHWAY	0.928528232	0.999992656	1
BIOCARTA_NO1_PATHWAY	0.939745372	0.999992656	1
BIOCARTA_NO2IL12_PATHWAY	0.902536497	0.999992656	1
BIOCARTA_NOS1_PATHWAY	0.929824833	0.999992656	1
BIOCARTA_NTHI_PATHWAY	0.737938452	0.999992656	1
BIOCARTA_P27_PATHWAY	0.905102628	0.999992656	1
BIOCARTA_P35ALZHEIMERS_PATHWAY	0.127673128	0.577747726	1
BIOCARTA_P38MAPK_PATHWAY	0.991338502	0.999992656	1
BIOCARTA_PAR1_PATHWAY	0.842528702	0.999992656	1
BIOCARTA_PARKIN_PATHWAY	0.053699667	0.264084662	1
BIOCARTA_PDGF_PATHWAY	0.971710946	0.999992656	1
BIOCARTA_PGC1A_PATHWAY	0.001987239	0.01346073	1
BIOCARTA_PITX2_PATHWAY	0.899504818	0.999992656	1
BIOCARTA_PLATELETAPP_PATHWAY	0.889726981	0.999992656	1
BIOCARTA_PLCE_PATHWAY	0.871829746	0.999992656	1
BIOCARTA_PML_PATHWAY	0.928789662	0.999992656	1
BIOCARTA_PPARA_PATHWAY	0.076771893	0.370777257	1
BIOCARTA_PROTEASOME_PATHWAY	0.410837577	0.999992656	1
BIOCARTA_PS1_PATHWAY	0.906533971	0.999992656	1
BIOCARTA_PTC1_PATHWAY	0.888427637	0.999992656	1
BIOCARTA_PTDINS_PATHWAY	0.961543816	0.999992656	1
BIOCARTA_PTEN_PATHWAY	0.792838278	0.999992656	1
BIOCARTA_PYK2_PATHWAY	0.891984546	0.999992656	1
BIOCARTA_RAB_PATHWAY	0.897947948	0.999992656	1
BIOCARTA_RAC1_PATHWAY	0.264448074	0.999992656	1
BIOCARTA_RACCYCD_PATHWAY	0.006536391	0.039327893	1
BIOCARTA_RANKL_PATHWAY	0.871313184	0.999992656	1
BIOCARTA_RANMS_PATHWAY	0.894340869	0.999992656	1
BIOCARTA_RARRXR_PATHWAY	0.911352083	0.999992656	1
BIOCARTA_RAS_PATHWAY	0.875381517	0.999992656	1
BIOCARTA_RB_PATHWAY	0.896362878	0.999992656	1
BIOCARTA_RELA_PATHWAY	0.926126626	0.999992656	1
BIOCARTA_RHO_PATHWAY	0.83204419	0.999992656	1
BIOCARTA_RNA_PATHWAY	0.892689889	0.999992656	1
BIOCARTA_SALMONELLA_PATHWAY	0.710015747	0.999992656	1
BIOCARTA_SARS_PATHWAY	0.610703822	0.999992656	1
BIOCARTA_SET_PATHWAY	0.898339785	0.999992656	1
BIOCARTA_SHH_PATHWAY	0.89393094	0.999992656	1
BIOCARTA_SKP2E2F_PATHWAY	0.601427894	0.999992656	1
BIOCARTA_SODD_PATHWAY	0.865458948	0.999992656	1
BIOCARTA_SPPA_PATHWAY	0.831222941	0.999992656	1
BIOCARTA_SPRY_PATHWAY	0.92335198	0.999992656	1
BIOCARTA_SRCRPTP_PATHWAY	0.881651207	0.999992656	1
BIOCARTA_STATHMIN_PATHWAY	0.927204927	0.999992656	1
BIOCARTA_STEM_PATHWAY	0.830586248	0.999992656	1
BIOCARTA_STRESS_PATHWAY	0.897931837	0.999992656	1
BIOCARTA_TALL1_PATHWAY	0.912016924	0.999992656	1
BIOCARTA_TCAPOPTOSIS_PATHWAY	0.866547365	0.999992656	1
BIOCARTA_TCRA_PATHWAY	0.879761731	0.999992656	1
BIOCARTA_TCR_PATHWAY	0.987650477	0.999992656	1
BIOCARTA_TCYTOTOXIC_PATHWAY	0.89794795	0.999992656	1
BIOCARTA_TEL_PATHWAY	0.936160885	0.999992656	1
BIOCARTA_TFF_PATHWAY	0.947032862	0.999992656	1
BIOCARTA_TGFB_PATHWAY	0.930336146	0.999992656	1
BIOCARTA_TH1TH2_PATHWAY	0.856934075	0.999992656	1
BIOCARTA_THELPER_PATHWAY	0.902163397	0.999992656	1
BIOCARTA_TNFR1_PATHWAY	0.975900572	0.999992656	1
BIOCARTA_TNFR2_PATHWAY	0.938649511	0.999992656	1
BIOCARTA_TOB1_PATHWAY	0.906533972	0.999992656	1
BIOCARTA_TOLL_PATHWAY	0.081032774	0.387876878	1
BIOCARTA_TPO_PATHWAY	0.958038138	0.999992656	1
BIOCARTA_TRKA_PATHWAY	0.875872525	0.999992656	1
BIOCARTA_UCALPAIN_PATHWAY	0.925306204	0.999992656	1
BIOCARTA_VDR_PATHWAY	0.876366908	0.999992656	1
BIOCARTA_VEGF_PATHWAY	0.970925119	0.999992656	1
BIOCARTA_VIP_PATHWAY	0.017853452	0.100146709	1
BIOCARTA_VITCB_PATHWAY	0.580911002	0.999992656	1
BIOCARTA_WNT_PATHWAY	0.960594782	0.999992656	1
KEGG_ABC_TRANSPORTERS	0.912620348	0.999992656	1
KEGG_ACUTE_MYELOID_LEUKEMIA	0.961464843	0.999992656	1
KEGG_ADHERENS_JUNCTION	0.994130364	0.999992656	1
KEGG_ALDOSTERONE_REGULATED_SODIUM_REABSORPTION	0.975736183	0.999992656	1
KEGG_ALLOGRAFT_REJECTION	0.952377726	0.999992656	1
KEGG_AMINOACYL_TRNA_BIOSYNTHESIS	0.979168452	0.999992656	1
KEGG_ANTIGEN_PROCESSING_AND_PRESENTATION	0.006986253	0.041570135	1
KEGG_APOPTOSIS	0.15770643	0.696105839	1
KEGG_ARGININE_AND_PROLINE_METABOLISM	0.477755927	0.999992656	1
KEGG_ARRHYTHMOGENIC_RIGHT_VENTRICULAR_CARDIOMYOPATHY_ARVC	0.995302347	0.999992656	1
KEGG_ASCORBATE_AND_ALDARATE_METABOLISM	0.556713238	0.999992656	1
KEGG_ASTHMA	0.917136165	0.999992656	1
KEGG_AUTOIMMUNE_THYROID_DISEASE	0.958476237	0.999992656	1
KEGG_AXON_GUIDANCE	0.152827059	0.680143564	1
KEGG_BASAL_CELL_CARCINOMA	0.006207539	0.037771299	1
KEGG_BASAL_TRANSCRIPTION_FACTORS	0.904216434	0.999992656	1
KEGG_BASE_EXCISION_REPAIR	0.979586445	0.999992656	1
KEGG_BETA_ALANINE_METABOLISM	0.357937709	0.999992656	1
KEGG_B_CELL_RECEPTOR_SIGNALING_PATHWAY	0.212130624	0.913858729	1
KEGG_CALCIUM_SIGNALING_PATHWAY	0.617152499	0.999992656	1
KEGG_CARDIAC_MUSCLE_CONTRACTION	0.35106397	0.999992656	1
KEGG_CELL_ADHESION_MOLECULES_CAMS	0.996328849	0.999992656	1
KEGG_CHEMOKINE_SIGNALING_PATHWAY	0.999344705	0.999992656	1
KEGG_CHRONIC_MYELOID_LEUKEMIA	0.202590564	0.879798536	1
KEGG_CIRCADIAN_RHYTHM_MAMMAL	0.885774051	0.999992656	1
KEGG_COLORECTAL_CANCER	0.994280344	0.999992656	1
KEGG_COMPLEMENT_AND_COAGULATION_CASCADES	0.993146575	0.999992656	1
KEGG_CYSTEINE_AND_METHIONINE_METABOLISM	0.066890618	0.325978261	1
KEGG_CYTOKINE_CYTOKINE_RECEPTOR_INTERACTION	0.999809986	0.999992656	1
KEGG_CYTOSOLIC_DNA_SENSING_PATHWAY	0.961834476	0.999992656	1
KEGG_DILATED_CARDIOMYOPATHY	0.996807039	0.999992656	1
KEGG_DNA_REPLICATION	0.763115558	0.999992656	1
KEGG_DORSO_VENTRAL_AXIS_FORMATION	0.776519144	0.999992656	1
KEGG_DRUG_METABOLISM_OTHER_ENZYMES	0.91191908	0.999992656	1
KEGG_ECM_RECEPTOR_INTERACTION	0.998315595	0.999992656	1
KEGG_ENDOCYTOSIS	0.897064374	0.999992656	1
KEGG_ENDOMETRIAL_CANCER	0.972674992	0.999992656	1
KEGG_EPITHELIAL_CELL_SIGNALING_IN_HELICOBACTER_PYLORI_INFECTION	0.953286717	0.999992656	1
KEGG_ERBB_SIGNALING_PATHWAY	0.372795074	0.999992656	1
KEGG_FC_EPSILON_RI_SIGNALING_PATHWAY	0.761564137	0.999992656	1
KEGG_FC_GAMMA_R_MEDIATED_PHAGOCYTOSIS	0.987122487	0.999992656	1
KEGG_FOCAL_ADHESION	0.980167272	0.999992656	1
KEGG_FOLATE_BIOSYNTHESIS	0.860422665	0.999992656	1
KEGG_GAP_JUNCTION	0.922325454	0.999992656	1
KEGG_GLIOMA	0.076529516	0.370777257	1
KEGG_GLYCOSAMINOGLYCAN_BIOSYNTHESIS_CHONDROITIN_SULFATE	0.933318701	0.999992656	1
KEGG_GLYCOSAMINOGLYCAN_BIOSYNTHESIS_HEPARAN_SULFATE	0.9333187	0.999992656	1
KEGG_GLYCOSAMINOGLYCAN_BIOSYNTHESIS_KERATAN_SULFATE	0.907940545	0.999992656	1
KEGG_GLYCOSAMINOGLYCAN_DEGRADATION	0.916826289	0.999992656	1
KEGG_GLYCOSPHINGOLIPID_BIOSYNTHESIS_GANGLIO_SERIES	0.143140251	0.645029498	1
KEGG_GLYCOSPHINGOLIPID_BIOSYNTHESIS_GLOBO_SERIES	0.878320769	0.999992656	1
KEGG_GLYCOSPHINGOLIPID_BIOSYNTHESIS_LACTO_AND_NEOLACTO_SERIES	0.250172119	0.999992656	1
KEGG_GLYCOSYLPHOSPHATIDYLINOSITOL_GPI_ANCHOR_BIOSYNTHESIS	0.865942719	0.999992656	1
KEGG_GNRH_SIGNALING_PATHWAY	0.814536989	0.999992656	1
KEGG_GRAFT_VERSUS_HOST_DISEASE	0.877659385	0.999992656	1
KEGG_HEDGEHOG_SIGNALING_PATHWAY	0.980197219	0.999992656	1
KEGG_HEMATOPOIETIC_CELL_LINEAGE	0.580775228	0.999992656	1
KEGG_HISTIDINE_METABOLISM	0.006365899	0.038517265	1
KEGG_HOMOLOGOUS_RECOMBINATION	0.96140974	0.999992656	1
KEGG_HUNTINGTONS_DISEASE	0.016851881	0.095023435	1
KEGG_HYPERTROPHIC_CARDIOMYOPATHY_HCM	0.995985719	0.999992656	1
KEGG_INOSITOL_PHOSPHATE_METABOLISM	0.567164492	0.999992656	1
KEGG_INSULIN_SIGNALING_PATHWAY	0.275993066	0.999992656	1
KEGG_INTESTINAL_IMMUNE_NETWORK_FOR_IGA_PRODUCTION	0.977558326	0.999992656	1
KEGG_JAK_STAT_SIGNALING_PATHWAY	0.268575004	0.999992656	1
KEGG_LEISHMANIA_INFECTION	0.987829959	0.999992656	1
KEGG_LEUKOCYTE_TRANSENDOTHELIAL_MIGRATION	0.999556134	0.999992656	1
KEGG_LIMONENE_AND_PINENE_DEGRADATION	0.02943547	0.156167496	1
KEGG_LINOLEIC_ACID_METABOLISM	0.050826868	0.252733924	1
KEGG_LONG_TERM_DEPRESSION	0.644015913	0.999992656	1
KEGG_LONG_TERM_POTENTIATION	0.04907218	0.245817387	1
KEGG_LYSOSOME	0.272756703	0.999992656	1
KEGG_MAPK_SIGNALING_PATHWAY	0.501030266	0.999992656	1
KEGG_MATURITY_ONSET_DIABETES_OF_THE_YOUNG	0.874374917	0.999992656	1
KEGG_MELANOGENESIS	0.047733025	0.240226487	1
KEGG_MELANOMA	0.121109697	0.552691285	1
KEGG_MISMATCH_REPAIR	0.487746492	0.999992656	1
KEGG_MTOR_SIGNALING_PATHWAY	0.943964752	0.999992656	1
KEGG_NATURAL_KILLER_CELL_MEDIATED_CYTOTOXICITY	0.574055468	0.999992656	1
KEGG_NEUROACTIVE_LIGAND_RECEPTOR_INTERACTION	0.999246967	0.999992656	1
KEGG_NEUROTROPHIN_SIGNALING_PATHWAY	0.998418791	0.999992656	1
KEGG_NICOTINATE_AND_NICOTINAMIDE_METABOLISM	0.845515286	0.999992656	1
KEGG_NOD_LIKE_RECEPTOR_SIGNALING_PATHWAY	0.918281822	0.999992656	1
KEGG_NON_HOMOLOGOUS_END_JOINING	0.914620091	0.999992656	1
KEGG_NON_SMALL_CELL_LUNG_CANCER	0.980054918	0.999992656	1
KEGG_NOTCH_SIGNALING_PATHWAY	0.982279711	0.999992656	1
KEGG_NUCLEOTIDE_EXCISION_REPAIR	0.554547316	0.999992656	1
KEGG_N_GLYCAN_BIOSYNTHESIS	0.122501087	0.556682154	1
KEGG_OLFACTORY_TRANSDUCTION	0.950488729	0.999992656	1
KEGG_ONE_CARBON_POOL_BY_FOLATE	0.312815756	0.999992656	1
KEGG_OOCYTE_MEIOSIS	0.649475536	0.999992656	1
KEGG_OTHER_GLYCAN_DEGRADATION	0.912016922	0.999992656	1
KEGG_OXIDATIVE_PHOSPHORYLATION	0.001096074	0.007922627	1
KEGG_O_GLYCAN_BIOSYNTHESIS	0.790062204	0.999992656	1
KEGG_PANCREATIC_CANCER	0.977694443	0.999992656	1
KEGG_PATHOGENIC_ESCHERICHIA_COLI_INFECTION	0.915942168	0.999992656	1
KEGG_PATHWAYS_IN_CANCER	0.277911221	0.999992656	1
KEGG_PENTOSE_AND_GLUCURONATE_INTERCONVERSIONS	0.082132516	0.389677178	1
KEGG_PHOSPHATIDYLINOSITOL_SIGNALING_SYSTEM	0.891142744	0.999992656	1
KEGG_PRIMARY_IMMUNODEFICIENCY	0.967545278	0.999992656	1
KEGG_PRION_DISEASES	0.905523535	0.999992656	1
KEGG_PROGESTERONE_MEDIATED_OOCYTE_MATURATION	0.998080968	0.999992656	1
KEGG_PROSTATE_CANCER	0.389598011	0.999992656	1
KEGG_PROTEIN_EXPORT	0.958765577	0.999992656	1
KEGG_PROXIMAL_TUBULE_BICARBONATE_RECLAMATION	0.009593064	0.056150706	1
KEGG_PURINE_METABOLISM	0.995691963	0.999992656	1
KEGG_PYRIMIDINE_METABOLISM	0.993674584	0.999992656	1
KEGG_REGULATION_OF_ACTIN_CYTOSKELETON	0.999809679	0.999992656	1
KEGG_REGULATION_OF_AUTOPHAGY	0.832491689	0.999992656	1
KEGG_RENAL_CELL_CARCINOMA	0.976753472	0.999992656	1
KEGG_RENIN_ANGIOTENSIN_SYSTEM	0.037276509	0.19117524	1
KEGG_RIBOFLAVIN_METABOLISM	0.159389115	0.70066154	1
KEGG_RIBOSOME	0.996102224	0.999992656	1
KEGG_RIG_I_LIKE_RECEPTOR_SIGNALING_PATHWAY	0.994011137	0.999992656	1
KEGG_RNA_DEGRADATION	0.955349555	0.999992656	1
KEGG_RNA_POLYMERASE	0.892370094	0.999992656	1
KEGG_SELENOAMINO_ACID_METABOLISM	0.032540494	0.170956642	1
KEGG_SMALL_CELL_LUNG_CANCER	0.992327931	0.999992656	1
KEGG_SNARE_INTERACTIONS_IN_VESICULAR_TRANSPORT	0.001308265	0.00920916	1
KEGG_SPHINGOLIPID_METABOLISM	0.448813943	0.999992656	1
KEGG_SPLICEOSOME	0.999395181	0.999992656	1
KEGG_STARCH_AND_SUCROSE_METABOLISM	0.002422596	0.016006972	1
KEGG_SULFUR_METABOLISM	0.843158075	0.999992656	1
KEGG_SYSTEMIC_LUPUS_ERYTHEMATOSUS	0.504910696	0.999992656	1
KEGG_TASTE_TRANSDUCTION	0.923916107	0.999992656	1
KEGG_TAURINE_AND_HYPOTAURINE_METABOLISM	0.828362843	0.999992656	1
KEGG_TGF_BETA_SIGNALING_PATHWAY	0.998030251	0.999992656	1
KEGG_THYROID_CANCER	0.911709392	0.999992656	1
KEGG_TIGHT_JUNCTION	0.999222765	0.999992656	1
KEGG_TOLL_LIKE_RECEPTOR_SIGNALING_PATHWAY	0.987706882	0.999992656	1
KEGG_TYPE_II_DIABETES_MELLITUS	0.853053229	0.999992656	1
KEGG_TYPE_I_DIABETES_MELLITUS	0.90724899	0.999992656	1
KEGG_TYROSINE_METABOLISM	0.001275619	0.009038434	1
KEGG_T_CELL_RECEPTOR_SIGNALING_PATHWAY	0.605071399	0.999992656	1
KEGG_UBIQUITIN_MEDIATED_PROTEOLYSIS	0.978636705	0.999992656	1
KEGG_VASCULAR_SMOOTH_MUSCLE_CONTRACTION	0.869441799	0.999992656	1
KEGG_VASOPRESSIN_REGULATED_WATER_REABSORPTION	0.989151523	0.999992656	1
KEGG_VEGF_SIGNALING_PATHWAY	0.007614248	0.04505794	1
KEGG_VIBRIO_CHOLERAE_INFECTION	0.907283088	0.999992656	1
KEGG_VIRAL_MYOCARDITIS	0.995286926	0.999992656	1
REACTOME_3_UTR_MEDIATED_TRANSLATIONAL_REGULATION	0.996218814	0.999992656	1
REACTOME_ABACAVIR_TRANSPORT_AND_METABOLISM	0.464210078	0.999992656	1
REACTOME_ABCA_TRANSPORTERS_IN_LIPID_HOMEOSTASIS	0.698595951	0.999992656	1
REACTOME_ABC_FAMILY_PROTEINS_MEDIATED_TRANSPORT	0.860581624	0.999992656	1
REACTOME_ABORTIVE_ELONGATION_OF_HIV1_TRANSCRIPT_IN_THE_ABSENCE_OF_TAT	0.883105479	0.999992656	1
REACTOME_ACETYLCHOLINE_BINDING_AND_DOWNSTREAM_EVENTS	0.761056819	0.999992656	1
REACTOME_ACETYLCHOLINE_NEUROTRANSMITTER_RELEASE_CYCLE	0.778192081	0.999992656	1
REACTOME_ACTIVATED_NOTCH1_TRANSMITS_SIGNAL_TO_THE_NUCLEUS	0.954988379	0.999992656	1
REACTOME_ACTIVATED_POINT_MUTANTS_OF_FGFR2	0.809064142	0.999992656	1
REACTOME_ACTIVATED_TAK1_MEDIATES_P38_MAPK_ACTIVATION	0.808589815	0.999992656	1
REACTOME_ACTIVATED_TLR4_SIGNALLING	0.998471127	0.999992656	1
REACTOME_ACTIVATION_OF_ATR_IN_RESPONSE_TO_REPLICATION_STRESS	0.975818521	0.999992656	1
REACTOME_ACTIVATION_OF_BH3_ONLY_PROTEINS	0.919269068	0.999992656	1
REACTOME_ACTIVATION_OF_CHAPERONES_BY_ATF6_ALPHA	0.870794077	0.999992656	1
REACTOME_ACTIVATION_OF_CHAPERONE_GENES_BY_ATF6_ALPHA	0.856342044	0.999992656	1
REACTOME_ACTIVATION_OF_CHAPERONE_GENES_BY_XBP1S	0.642889238	0.999992656	1
REACTOME_ACTIVATION_OF_GENES_BY_ATF4	0.959195581	0.999992656	1
REACTOME_ACTIVATION_OF_IRF3_IRF7_MEDIATED_BY_TBK1_IKK_EPSILON	0.916515108	0.999992656	1
REACTOME_ACTIVATION_OF_KAINATE_RECEPTORS_UPON_GLUTAMATE_BINDING	0.856159111	0.999992656	1
REACTOME_ACTIVATION_OF_NF_KAPPAB_IN_B_CELLS	0.021769502	0.11901398	1
REACTOME_ACTIVATION_OF_NMDA_RECEPTOR_UPON_GLUTAMATE_BINDING_AND_POSTSYNAPTIC_EVENTS	0.967656921	0.999992656	1
REACTOME_ACTIVATION_OF_RAC	0.878803389	0.999992656	1
REACTOME_ACTIVATION_OF_THE_AP1_FAMILY_OF_TRANSCRIPTION_FACTORS	0.848355858	0.999992656	1
REACTOME_ACTIVATION_OF_THE_MRNA_UPON_BINDING_OF_THE_CAP_BINDING_COMPLEX_AND_EIFS_AND_SUBSEQUENT_BINDING_TO_43S	0.979826247	0.999992656	1
REACTOME_ACTIVATION_OF_THE_PRE_REPLICATIVE_COMPLEX	0.967545273	0.999992656	1
REACTOME_ACYL_CHAIN_REMODELLING_OF_PG	0.005470942	0.033669742	1
REACTOME_ACYL_CHAIN_REMODELLING_OF_PI	0.001173403	0.008369238	1
REACTOME_ADAPTIVE_IMMUNE_SYSTEM	0.003234324	0.020611638	1
REACTOME_ADENYLATE_CYCLASE_ACTIVATING_PATHWAY	0.827613039	0.999992656	1
REACTOME_ADENYLATE_CYCLASE_INHIBITORY_PATHWAY	0.875375742	0.999992656	1
REACTOME_ADHERENS_JUNCTIONS_INTERACTIONS	0.949959656	0.999992656	1
REACTOME_ADP_SIGNALLING_THROUGH_P2RY1	0.943314234	0.999992656	1
REACTOME_ADP_SIGNALLING_THROUGH_P2RY12	0.923634625	0.999992656	1
REACTOME_ADVANCED_GLYCOSYLATION_ENDPRODUCT_RECEPTOR_SIGNALING	0.902536497	0.999992656	1
REACTOME_AMINE_COMPOUND_SLC_TRANSPORTERS	0.606276093	0.999992656	1
REACTOME_AMINE_DERIVED_HORMONES	0.004395324	0.027205542	1
REACTOME_AMINE_LIGAND_BINDING_RECEPTORS	0.875375743	0.999992656	1
REACTOME_AMINO_ACID_AND_OLIGOPEPTIDE_SLC_TRANSPORTERS	0.376615966	0.999992656	1
REACTOME_AMINO_ACID_TRANSPORT_ACROSS_THE_PLASMA_MEMBRANE	0.154596865	0.685188576	1
REACTOME_AMYLOIDS	0.000934655	0.006847779	1
REACTOME_ANTIGEN_ACTIVATES_B_CELL_RECEPTOR_LEADING_TO_GENERATION_OF_SECOND_MESSENGERS	0.970116381	0.999992656	1
REACTOME_ANTIGEN_PROCESSING_UBIQUITINATION_PROTEASOME_DEGRADATION	0.305966951	0.999992656	1
REACTOME_ANTIVIRAL_MECHANISM_BY_IFN_STIMULATED_GENES	0.997883735	0.999992656	1
REACTOME_APC_CDC20_MEDIATED_DEGRADATION_OF_NEK2A	0.954510824	0.999992656	1
REACTOME_APC_C_CDC20_MEDIATED_DEGRADATION_OF_CYCLIN_B	0.947781514	0.999992656	1
REACTOME_APC_C_CDC20_MEDIATED_DEGRADATION_OF_MITOTIC_PROTEINS	0.034237814	0.17813587	1
REACTOME_APC_C_CDH1_MEDIATED_DEGRADATION_OF_CDC20_AND_OTHER_APC_C_CDH1_TARGETED_PROTEINS_IN_LATE_MITOSIS_EARLY_G1	0.026116258	0.141342761	1
REACTOME_APOBEC3G_MEDIATED_RESISTANCE_TO_HIV1_INFECTION	0.831318843	0.999992656	1
REACTOME_APOPTOTIC_CLEAVAGE_OF_CELLULAR_PROTEINS	0.889595725	0.999992656	1
REACTOME_APOPTOTIC_CLEAVAGE_OF_CELL_ADHESION_PROTEINS	0.86380565	0.999992656	1
REACTOME_APOPTOTIC_EXECUTION_PHASE	0.092625172	0.433727434	1
REACTOME_AQUAPORIN_MEDIATED_TRANSPORT	0.98343052	0.999992656	1
REACTOME_ARMS_MEDIATED_ACTIVATION	0.934042095	0.999992656	1
REACTOME_ASSEMBLY_OF_THE_PRE_REPLICATIVE_COMPLEX	0.020433505	0.11343755	1
REACTOME_ASSOCIATION_OF_LICENSING_FACTORS_WITH_THE_PRE_REPLICATIVE_COMPLEX	0.684608228	0.999992656	1
REACTOME_ASSOCIATION_OF_TRIC_CCT_WITH_TARGET_PROTEINS_DURING_BIOSYNTHESIS	0.966406197	0.999992656	1
REACTOME_AUTODEGRADATION_OF_CDH1_BY_CDH1_APC_C	0.011066994	0.064081465	1
REACTOME_AUTODEGRADATION_OF_THE_E3_UBIQUITIN_LIGASE_COP1	0.001624873	0.011217873	1
REACTOME_AXON_GUIDANCE	0.992694537	0.999992656	1
REACTOME_A_TETRASACCHARIDE_LINKER_SEQUENCE_IS_REQUIRED_FOR_GAG_SYNTHESIS	0.935228599	0.999992656	1
REACTOME_BASE_EXCISION_REPAIR	0.946654184	0.999992656	1
REACTOME_BASE_FREE_SUGAR_PHOSPHATE_REMOVAL_VIA_THE_SINGLE_NUCLEOTIDE_REPLACEMENT_PATHWAY	0.880237478	0.999992656	1
REACTOME_BASIGIN_INTERACTIONS	0.211844515	0.913858729	1
REACTOME_BETA_DEFENSINS	0.263672513	0.999992656	1
REACTOME_BILE_SALT_AND_ORGANIC_ANION_SLC_TRANSPORTERS	0.818260121	0.999992656	1
REACTOME_BINDING_AND_ENTRY_OF_HIV_VIRION	0.763460801	0.999992656	1
REACTOME_BIOSYNTHESIS_OF_THE_N_GLYCAN_PRECURSOR_DOLICHOL_LIPID_LINKED_OLIGOSACCHARIDE_LLO_AND_TRANSFER_TO_A_NASCENT_PROTEIN	0.748986486	0.999992656	1
REACTOME_BMAL1_CLOCK_NPAS2_ACTIVATES_CIRCADIAN_EXPRESSION	0.174086581	0.762159543	1
REACTOME_BOTULINUM_NEUROTOXICITY	0.733863764	0.999992656	1
REACTOME_CALNEXIN_CALRETICULIN_CYCLE	0.006883583	0.04118677	1
REACTOME_CASPASE_MEDIATED_CLEAVAGE_OF_CYTOSKELETAL_PROTEINS	0.897947948	0.999992656	1
REACTOME_CA_DEPENDENT_EVENTS	0.958765578	0.999992656	1
REACTOME_CD28_CO_STIMULATION	0.903326259	0.999992656	1
REACTOME_CD28_DEPENDENT_PI3K_AKT_SIGNALING	0.812309305	0.999992656	1
REACTOME_CD28_DEPENDENT_VAV1_PATHWAY	0.864910623	0.999992656	1
REACTOME_CDC6_ASSOCIATION_WITH_THE_ORC_ORIGIN_COMPLEX	0.591154737	0.999992656	1
REACTOME_CDK_MEDIATED_PHOSPHORYLATION_AND_REMOVAL_OF_CDC6	0.001425745	0.009970956	1
REACTOME_CDT1_ASSOCIATION_WITH_THE_CDC6_ORC_ORIGIN_COMPLEX	0.004339395	0.027014615	1
REACTOME_CELL_CELL_COMMUNICATION	0.999470563	0.999992656	1
REACTOME_CELL_CELL_JUNCTION_ORGANIZATION	0.985936172	0.999992656	1
REACTOME_CELL_CYCLE	0.00110553	0.007937704	1
REACTOME_CELL_CYCLE_CHECKPOINTS	0.002283502	0.015181062	1
REACTOME_CELL_CYCLE_MITOTIC	0.003705434	0.023475015	1
REACTOME_CELL_DEATH_SIGNALLING_VIA_NRAGE_NRIF_AND_NADE	0.955761252	0.999992656	1
REACTOME_CELL_EXTRACELLULAR_MATRIX_INTERACTIONS	0.893105459	0.999992656	1
REACTOME_CELL_JUNCTION_ORGANIZATION	0.996037927	0.999992656	1
REACTOME_CELL_SURFACE_INTERACTIONS_AT_THE_VASCULAR_WALL	0.90978052	0.999992656	1
REACTOME_CGMP_EFFECTS	0.587786365	0.999992656	1
REACTOME_CHEMOKINE_RECEPTORS_BIND_CHEMOKINES	0.922483963	0.999992656	1
REACTOME_CHONDROITIN_SULFATE_BIOSYNTHESIS	0.917444721	0.999992656	1
REACTOME_CHONDROITIN_SULFATE_DERMATAN_SULFATE_METABOLISM	0.981109983	0.999992656	1
REACTOME_CHROMOSOME_MAINTENANCE	0.512424659	0.999992656	1
REACTOME_CHYLOMICRON_MEDIATED_LIPID_TRANSPORT	0.759751344	0.999992656	1
REACTOME_CIRCADIAN_CLOCK	0.028512891	0.152494319	1
REACTOME_CLASS_A1_RHODOPSIN_LIKE_RECEPTORS	0.936092094	0.999992656	1
REACTOME_CLASS_B_2_SECRETIN_FAMILY_RECEPTORS	0.045186186	0.228476631	1
REACTOME_CLASS_C_3_METABOTROPIC_GLUTAMATE_PHEROMONE_RECEPTORS	0.705881339	0.999992656	1
REACTOME_CLASS_I_MHC_MEDIATED_ANTIGEN_PROCESSING_PRESENTATION	0.015775206	0.08942051	1
REACTOME_CLEAVAGE_OF_GROWING_TRANSCRIPT_IN_THE_TERMINATION_REGION_	0.989365327	0.999992656	1
REACTOME_COLLAGEN_FORMATION	0.988329292	0.999992656	1
REACTOME_COMMON_PATHWAY	0.875375743	0.999992656	1
REACTOME_COMPLEMENT_CASCADE	0.937305556	0.999992656	1
REACTOME_CONVERSION_FROM_APC_C_CDC20_TO_APC_C_CDH1_IN_LATE_ANAPHASE	0.921048095	0.999992656	1
REACTOME_COPI_MEDIATED_TRANSPORT	0.881182202	0.999992656	1
REACTOME_COSTIMULATION_BY_THE_CD28_FAMILY	0.956746694	0.999992656	1
REACTOME_CREATION_OF_C4_AND_C2_ACTIVATORS	0.79543208	0.999992656	1
REACTOME_CREB_PHOSPHORYLATION_THROUGH_THE_ACTIVATION_OF_CAMKII	0.878803389	0.999992656	1
REACTOME_CREB_PHOSPHORYLATION_THROUGH_THE_ACTIVATION_OF_RAS	0.956845602	0.999992656	1
REACTOME_CRMPS_IN_SEMA3A_SIGNALING	0.117478607	0.540702821	1
REACTOME_CS_DS_DEGRADATION	0.861561834	0.999992656	1
REACTOME_CTLA4_INHIBITORY_SIGNALING	0.946654184	0.999992656	1
REACTOME_CTNNB1_PHOSPHORYLATION_CASCADE	0.922209608	0.999992656	1
REACTOME_CYCLIN_A_B1_ASSOCIATED_EVENTS_DURING_G2_M_TRANSITION	0.920754678	0.999992656	1
REACTOME_CYTOKINE_SIGNALING_IN_IMMUNE_SYSTEM	0.999992656	0.999992656	1
REACTOME_CYTOSOLIC_SULFONATION_OF_SMALL_MOLECULES	0.328185771	0.999992656	1
REACTOME_CYTOSOLIC_TRNA_AMINOACYLATION	0.963749079	0.999992656	1
REACTOME_DAG_AND_IP3_SIGNALING	0.965464599	0.999992656	1
REACTOME_DARPP_32_EVENTS	0.444729965	0.999992656	1
REACTOME_DCC_MEDIATED_ATTRACTIVE_SIGNALING	0.880237478	0.999992656	1
REACTOME_DEADENYLATION_DEPENDENT_MRNA_DECAY	0.9884066	0.999992656	1
REACTOME_DEADENYLATION_OF_MRNA	0.945305527	0.999992656	1
REACTOME_DEFENSINS	0.448104181	0.999992656	1
REACTOME_DEGRADATION_OF_THE_EXTRACELLULAR_MATRIX	0.372632984	0.999992656	1
REACTOME_DEPOSITION_OF_NEW_CENPA_CONTAINING_NUCLEOSOMES_AT_THE_CENTROMERE	0.021371518	0.117434313	1
REACTOME_DESTABILIZATION_OF_MRNA_BY_AUF1_HNRNP_D0	0.002939313	0.019185697	1
REACTOME_DESTABILIZATION_OF_MRNA_BY_BRF1	0.937757093	0.999992656	1
REACTOME_DESTABILIZATION_OF_MRNA_BY_KSRP	0.934756844	0.999992656	1
REACTOME_DESTABILIZATION_OF_MRNA_BY_TRISTETRAPROLIN_TTP	0.938427728	0.999992656	1
REACTOME_DEVELOPMENTAL_BIOLOGY	0.672673793	0.999992656	1
REACTOME_DIABETES_PATHWAYS	0.938064156	0.999992656	1
REACTOME_DIGESTION_OF_DIETARY_CARBOHYDRATE	0.609564916	0.999992656	1
REACTOME_DNA_REPAIR	0.995646588	0.999992656	1
REACTOME_DNA_STRAND_ELONGATION	0.975487403	0.999992656	1
REACTOME_DOPAMINE_NEUROTRANSMITTER_RELEASE_CYCLE	0.808196197	0.999992656	1
REACTOME_DOUBLE_STRAND_BREAK_REPAIR	0.956081921	0.999992656	1
REACTOME_DOWNREGULATION_OF_ERBB2_ERBB3_SIGNALING	0.877835823	0.999992656	1
REACTOME_DOWNREGULATION_OF_SMAD2_3_SMAD4_TRANSCRIPTIONAL_ACTIVITY	0.311904474	0.999992656	1
REACTOME_DOWNREGULATION_OF_TGF_BETA_RECEPTOR_SIGNALING	0.952545552	0.999992656	1
REACTOME_DOWNSTREAM_SIGNALING_OF_ACTIVATED_FGFR	0.286929032	0.999992656	1
REACTOME_DOWNSTREAM_SIGNAL_TRANSDUCTION	0.411442302	0.999992656	1
REACTOME_DOWNSTREAM_TCR_SIGNALING	0.978669559	0.999992656	1
REACTOME_DSCAM_INTERACTIONS	0.829849408	0.999992656	1
REACTOME_E2F_ENABLED_INHIBITION_OF_PRE_REPLICATION_COMPLEX_FORMATION	0.860993704	0.999992656	1
REACTOME_E2F_MEDIATED_REGULATION_OF_DNA_REPLICATION	0.971516595	0.999992656	1
REACTOME_EARLY_PHASE_OF_HIV_LIFE_CYCLE	0.916515109	0.999992656	1
REACTOME_EFFECTS_OF_PIP2_HYDROLYSIS	0.756517103	0.999992656	1
REACTOME_EGFR_DOWNREGULATION	0.869767185	0.999992656	1
REACTOME_EICOSANOID_LIGAND_BINDING_RECEPTORS	0.873870844	0.999992656	1
REACTOME_ELEVATION_OF_CYTOSOLIC_CA2_LEVELS	0.80992658	0.999992656	1
REACTOME_ELONGATION_ARREST_AND_RECOVERY	0.933681624	0.999992656	1
REACTOME_ENDOSOMAL_SORTING_COMPLEX_REQUIRED_FOR_TRANSPORT_ESCRT	0.90215205	0.999992656	1
REACTOME_ENDOSOMAL_VACUOLAR_PATHWAY	0.817449776	0.999992656	1
REACTOME_ENERGY_DEPENDENT_REGULATION_OF_MTOR_BY_LKB1_AMPK	0.258212986	0.999992656	1
REACTOME_ENOS_ACTIVATION_AND_REGULATION	0.929824834	0.999992656	1
REACTOME_ERKS_ARE_INACTIVATED	0.89755435	0.999992656	1
REACTOME_ERK_MAPK_TARGETS	0.95418944	0.999992656	1
REACTOME_EXTENSION_OF_TELOMERES	0.967879004	0.999992656	1
REACTOME_EXTRACELLULAR_MATRIX_ORGANIZATION	0.939252416	0.999992656	1
REACTOME_EXTRINSIC_PATHWAY_FOR_APOPTOSIS	0.913977616	0.999992656	1
REACTOME_FACILITATIVE_NA_INDEPENDENT_GLUCOSE_TRANSPORTERS	0.149045259	0.666065328	1
REACTOME_FACTORS_INVOLVED_IN_MEGAKARYOCYTE_DEVELOPMENT_AND_PLATELET_PRODUCTION	0.440726357	0.999992656	1
REACTOME_FANCONI_ANEMIA_PATHWAY	0.935228599	0.999992656	1
REACTOME_FGFR1_LIGAND_BINDING_AND_ACTIVATION	0.757375628	0.999992656	1
REACTOME_FGFR2C_LIGAND_BINDING_AND_ACTIVATION	0.754869471	0.999992656	1
REACTOME_FGFR4_LIGAND_BINDING_AND_ACTIVATION	0.734585569	0.999992656	1
REACTOME_FGFR_LIGAND_BINDING_AND_ACTIVATION	0.84962062	0.999992656	1
REACTOME_FORMATION_OF_ATP_BY_CHEMIOSMOTIC_COUPLING	0.759717793	0.999992656	1
REACTOME_FORMATION_OF_FIBRIN_CLOT_CLOTTING_CASCADE	0.959195584	0.999992656	1
REACTOME_FORMATION_OF_INCISION_COMPLEX_IN_GG_NER	0.831381388	0.999992656	1
REACTOME_FORMATION_OF_RNA_POL_II_ELONGATION_COMPLEX_	0.964241572	0.999992656	1
REACTOME_FORMATION_OF_THE_HIV1_EARLY_ELONGATION_COMPLEX	0.930834118	0.999992656	1
REACTOME_FORMATION_OF_THE_TERNARY_COMPLEX_AND_SUBSEQUENTLY_THE_43S_COMPLEX	0.963091623	0.999992656	1
REACTOME_FORMATION_OF_TRANSCRIPTION_COUPLED_NER_TC_NER_REPAIR_COMPLEX	0.743872528	0.999992656	1
REACTOME_FORMATION_OF_TUBULIN_FOLDING_INTERMEDIATES_BY_CCT_TRIC	0.487442057	0.999992656	1
REACTOME_FRS2_MEDIATED_CASCADE	0.957595111	0.999992656	1
REACTOME_G0_AND_EARLY_G1	0.937305553	0.999992656	1
REACTOME_G1_S_SPECIFIC_TRANSCRIPTION	0.908979538	0.999992656	1
REACTOME_G1_S_TRANSITION	0.001041273	0.007577371	1
REACTOME_G2_M_CHECKPOINTS	0.982633359	0.999992656	1
REACTOME_G2_M_DNA_DAMAGE_CHECKPOINT	0.859848691	0.999992656	1
REACTOME_GABA_A_RECEPTOR_ACTIVATION	0.692988092	0.999992656	1
REACTOME_GABA_B_RECEPTOR_ACTIVATION	0.953375274	0.999992656	1
REACTOME_GABA_RECEPTOR_ACTIVATION	0.960180461	0.999992656	1
REACTOME_GAMMA_CARBOXYLATION_TRANSPORT_AND_AMINO_TERMINAL_CLEAVAGE_OF_PROTEINS	0.843158075	0.999992656	1
REACTOME_GAP_JUNCTION_ASSEMBLY	0.850871942	0.999992656	1
REACTOME_GAP_JUNCTION_DEGRADATION	0.880237478	0.999992656	1
REACTOME_GAP_JUNCTION_TRAFFICKING	0.9342813	0.999992656	1
REACTOME_GASTRIN_CREB_SIGNALLING_PATHWAY_VIA_PKC_AND_MAPK	0.999055077	0.999992656	1
REACTOME_GENERATION_OF_SECOND_MESSENGER_MOLECULES	0.958184714	0.999992656	1
REACTOME_GENERIC_TRANSCRIPTION_PATHWAY	0.555823021	0.999992656	1
REACTOME_GLOBAL_GENOMIC_NER_GG_NER	0.930319834	0.999992656	1
REACTOME_GLUCAGON_SIGNALING_IN_METABOLIC_REGULATION	0.963496739	0.999992656	1
REACTOME_GLUCAGON_TYPE_LIGAND_RECEPTORS	0.937305553	0.999992656	1
REACTOME_GLUCOSE_TRANSPORT	0.946076538	0.999992656	1
REACTOME_GLUCURONIDATION	0.785544862	0.999992656	1
REACTOME_GLUTAMATE_NEUROTRANSMITTER_RELEASE_CYCLE	0.873364304	0.999992656	1
REACTOME_GLYCOLYSIS	0.894208356	0.999992656	1
REACTOME_GLYCOPROTEIN_HORMONES	0.808196197	0.999992656	1
REACTOME_GLYCOSAMINOGLYCAN_METABOLISM	0.975749701	0.999992656	1
REACTOME_GLYCOSPHINGOLIPID_METABOLISM	0.278099517	0.999992656	1
REACTOME_GOLGI_ASSOCIATED_VESICLE_BIOGENESIS	0.020624174	0.113908898	1
REACTOME_GPCR_DOWNSTREAM_SIGNALING	0.999516934	0.999992656	1
REACTOME_GPCR_LIGAND_BINDING	0.597974325	0.999992656	1
REACTOME_GPVI_MEDIATED_ACTIVATION_CASCADE	0.970825293	0.999992656	1
REACTOME_GRB2_EVENTS_IN_ERBB2_SIGNALING	0.950136687	0.999992656	1
REACTOME_GRB2_SOS_PROVIDES_LINKAGE_TO_MAPK_SIGNALING_FOR_INTERGRINS_	0.896362877	0.999992656	1
REACTOME_GROWTH_HORMONE_RECEPTOR_SIGNALING	0.479443977	0.999992656	1
REACTOME_G_ALPHA1213_SIGNALLING_EVENTS	0.991109727	0.999992656	1
REACTOME_G_ALPHA_I_SIGNALLING_EVENTS	0.878885309	0.999992656	1
REACTOME_G_ALPHA_Q_SIGNALLING_EVENTS	0.996446963	0.999992656	1
REACTOME_G_ALPHA_S_SIGNALLING_EVENTS	0.996276725	0.999992656	1
REACTOME_G_ALPHA_Z_SIGNALLING_EVENTS	0.979517388	0.999992656	1
REACTOME_G_BETA_GAMMA_SIGNALLING_THROUGH_PI3KGAMMA	0.929309352	0.999992656	1
REACTOME_G_BETA_GAMMA_SIGNALLING_THROUGH_PLC_BETA	0.751460644	0.999992656	1
REACTOME_G_PROTEIN_ACTIVATION	0.936850415	0.999992656	1
REACTOME_G_PROTEIN_BETA_GAMMA_SIGNALLING	0.821662754	0.999992656	1
REACTOME_HDL_MEDIATED_LIPID_TRANSPORT	0.906887915	0.999992656	1
REACTOME_HEMOSTASIS	0.998345339	0.999992656	1
REACTOME_HEPARAN_SULFATE_HEPARIN_HS_GAG_METABOLISM	0.981236781	0.999992656	1
REACTOME_HIGHLY_CALCIUM_PERMEABLE_POSTSYNAPTIC_NICOTINIC_ACETYLCHOLINE_RECEPTORS	0.743034919	0.999992656	1
REACTOME_HIV_INFECTION	0.746069914	0.999992656	1
REACTOME_HIV_LIFE_CYCLE	0.998027892	0.999992656	1
REACTOME_HOMOLOGOUS_RECOMBINATION_REPAIR_OF_REPLICATION_INDEPENDENT_DOUBLE_STRAND_BREAKS	0.93109539	0.999992656	1
REACTOME_HORMONE_LIGAND_BINDING_RECEPTORS	0.780331498	0.999992656	1
REACTOME_HOST_INTERACTIONS_OF_HIV_FACTORS	0.47699039	0.999992656	1
REACTOME_HS_GAG_BIOSYNTHESIS	0.933318701	0.999992656	1
REACTOME_HS_GAG_DEGRADATION	0.926126625	0.999992656	1
REACTOME_HYALURONAN_METABOLISM	0.87880339	0.999992656	1
REACTOME_HYALURONAN_UPTAKE_AND_DEGRADATION	0.857523038	0.999992656	1
REACTOME_IKK_COMPLEX_RECRUITMENT_MEDIATED_BY_RIP1	0.876858908	0.999992656	1
REACTOME_IL1_SIGNALING	0.960237416	0.999992656	1
REACTOME_IL_2_SIGNALING	0.98565154	0.999992656	1
REACTOME_IL_3_5_AND_GM_CSF_SIGNALING	0.983706001	0.999992656	1
REACTOME_IL_6_SIGNALING	0.884419123	0.999992656	1
REACTOME_IL_7_SIGNALING	0.855148695	0.999992656	1
REACTOME_IL_RECEPTOR_SHC_SIGNALING	0.952545554	0.999992656	1
REACTOME_IMMUNE_SYSTEM	0.470563395	0.999992656	1
REACTOME_IMMUNOREGULATORY_INTERACTIONS_BETWEEN_A_LYMPHOID_AND_A_NON_LYMPHOID_CELL	0.99104747	0.999992656	1
REACTOME_INCRETIN_SYNTHESIS_SECRETION_AND_INACTIVATION	0.886666831	0.999992656	1
REACTOME_INFLAMMASOMES	0.731368206	0.999992656	1
REACTOME_INFLUENZA_LIFE_CYCLE	0.999226345	0.999992656	1
REACTOME_INFLUENZA_VIRAL_RNA_TRANSCRIPTION_AND_REPLICATION	0.994823897	0.999992656	1
REACTOME_INHIBITION_OF_INSULIN_SECRETION_BY_ADRENALINE_NORADRENALINE	0.932586535	0.999992656	1
REACTOME_INHIBITION_OF_REPLICATION_INITIATION_OF_DAMAGED_DNA_BY_RB1_E2F1	0.900654348	0.999992656	1
REACTOME_INHIBITION_OF_THE_PROTEOLYTIC_ACTIVITY_OF_APC_C_REQUIRED_FOR_THE_ONSET_OF_ANAPHASE_BY_MITOTIC_SPINDLE_CHECKPOINT_COMPONENTS	0.939309618	0.999992656	1
REACTOME_INHIBITION_OF_VOLTAGE_GATED_CA2_CHANNELS_VIA_GBETA_GAMMA_SUBUNITS	0.900272877	0.999992656	1
REACTOME_INITIAL_TRIGGERING_OF_COMPLEMENT	0.867087499	0.999992656	1
REACTOME_INNATE_IMMUNE_SYSTEM	0.956550297	0.999992656	1
REACTOME_INSULIN_RECEPTOR_RECYCLING	0.39461622	0.999992656	1
REACTOME_INSULIN_RECEPTOR_SIGNALLING_CASCADE	0.913847351	0.999992656	1
REACTOME_INSULIN_SYNTHESIS_AND_PROCESSING	0.925580801	0.999992656	1
REACTOME_INTEGRATION_OF_PROVIRUS	0.867624937	0.999992656	1
REACTOME_INTEGRIN_ALPHAIIB_BETA3_SIGNALING	0.959479594	0.999992656	1
REACTOME_INTEGRIN_CELL_SURFACE_INTERACTIONS	0.99597475	0.999992656	1
REACTOME_INTERACTIONS_OF_VPR_WITH_HOST_CELLULAR_PROTEINS	0.940092238	0.999992656	1
REACTOME_INTERACTION_BETWEEN_L1_AND_ANKYRINS	0.38331616	0.999992656	1
REACTOME_INTERFERON_ALPHA_BETA_SIGNALING	0.988054539	0.999992656	1
REACTOME_INTERFERON_GAMMA_SIGNALING	0.993811033	0.999992656	1
REACTOME_INTERFERON_SIGNALING	0.99994719	0.999992656	1
REACTOME_INTRINSIC_PATHWAY	0.907240321	0.999992656	1
REACTOME_INTRINSIC_PATHWAY_FOR_APOPTOSIS	0.903251872	0.999992656	1
REACTOME_INWARDLY_RECTIFYING_K_CHANNELS	0.92016416	0.999992656	1
REACTOME_IONOTROPIC_ACTIVITY_OF_KAINATE_RECEPTORS	0.826858834	0.999992656	1
REACTOME_ION_CHANNEL_TRANSPORT	0.908488326	0.999992656	1
REACTOME_ION_TRANSPORT_BY_P_TYPE_ATPASES	0.883938227	0.999992656	1
REACTOME_IRAK1_RECRUITS_IKK_COMPLEX	0.866547364	0.999992656	1
REACTOME_IRAK2_MEDIATED_ACTIVATION_OF_TAK1_COMPLEX_UPON_TLR7_8_OR_9_STIMULATION	0.851492629	0.999992656	1
REACTOME_JNK_C_JUN_KINASES_PHOSPHORYLATION_AND_ACTIVATION_MEDIATED_BY_ACTIVATED_HUMAN_TAK1	0.905102627	0.999992656	1
REACTOME_KERATAN_SULFATE_BIOSYNTHESIS	0.355167494	0.999992656	1
REACTOME_KERATAN_SULFATE_DEGRADATION	0.843820234	0.999992656	1
REACTOME_KERATAN_SULFATE_KERATIN_METABOLISM	0.467444418	0.999992656	1
REACTOME_KINESINS	0.933075626	0.999992656	1
REACTOME_L1CAM_INTERACTIONS	0.985073736	0.999992656	1
REACTOME_LAGGING_STRAND_SYNTHESIS	0.948701274	0.999992656	1
REACTOME_LATENT_INFECTION_OF_HOMO_SAPIENS_WITH_MYCOBACTERIUM_TUBERCULOSIS	0.592843757	0.999992656	1
REACTOME_LATE_PHASE_OF_HIV_LIFE_CYCLE	0.995883093	0.999992656	1
REACTOME_LIGAND_GATED_ION_CHANNEL_TRANSPORT	0.744397511	0.999992656	1
REACTOME_LIPID_DIGESTION_MOBILIZATION_AND_TRANSPORT	0.2649751	0.999992656	1
REACTOME_LIPOPROTEIN_METABOLISM	0.889694823	0.999992656	1
REACTOME_LOSS_OF_NLP_FROM_MITOTIC_CENTROSOMES	0.995129865	0.999992656	1
REACTOME_LYSOSOME_VESICLE_BIOGENESIS	0.685913266	0.999992656	1
REACTOME_MAPK_TARGETS_NUCLEAR_EVENTS_MEDIATED_BY_MAP_KINASES	0.974810915	0.999992656	1
REACTOME_MAP_KINASE_ACTIVATION_IN_TLR_CASCADE	0.981072348	0.999992656	1
REACTOME_MEIOSIS	0.29499392	0.999992656	1
REACTOME_MEIOTIC_RECOMBINATION	0.100998691	0.470890001	1
REACTOME_MEIOTIC_SYNAPSIS	0.030315887	0.160050053	1
REACTOME_MEMBRANE_BINDING_AND_TARGETTING_OF_GAG_PROTEINS	0.556846768	0.999992656	1
REACTOME_MEMBRANE_TRAFFICKING	0.033255296	0.173863853	1
REACTOME_METABOLISM_OF_MRNA	0.891644996	0.999992656	1
REACTOME_METABOLISM_OF_NON_CODING_RNA	0.991702519	0.999992656	1
REACTOME_METABOLISM_OF_NUCLEOTIDES	0.956838028	0.999992656	1
REACTOME_METABOLISM_OF_POLYAMINES	0.794366663	0.999992656	1
REACTOME_METABOLISM_OF_PROTEINS	0.015692882	0.08942051	1
REACTOME_METABOLISM_OF_RNA	0.971042415	0.999992656	1
REACTOME_METAL_ION_SLC_TRANSPORTERS	0.036226856	0.187578479	1
REACTOME_MICRORNA_MIRNA_BIOGENESIS	0.863528073	0.999992656	1
REACTOME_MITOCHONDRIAL_PROTEIN_IMPORT	0.007708598	0.045366992	1
REACTOME_MITOCHONDRIAL_TRNA_AMINOACYLATION	0.92639786	0.999992656	1
REACTOME_MITOTIC_G2_G2_M_PHASES	0.998506962	0.999992656	1
REACTOME_MITOTIC_M_M_G1_PHASES	0.050922248	0.252733924	1
REACTOME_MITOTIC_PROMETAPHASE	0.479380769	0.999992656	1
REACTOME_MRNA_3_END_PROCESSING	0.978956138	0.999992656	1
REACTOME_MRNA_CAPPING	0.900273697	0.999992656	1
REACTOME_MRNA_DECAY_BY_3_TO_5_EXORIBONUCLEASE	0.888427637	0.999992656	1
REACTOME_MRNA_DECAY_BY_5_TO_3_EXORIBONUCLEASE	0.905102627	0.999992656	1
REACTOME_MRNA_PROCESSING	0.999855542	0.999992656	1
REACTOME_MRNA_SPLICING	0.998726214	0.999992656	1
REACTOME_MRNA_SPLICING_MINOR_PATHWAY	0.966533885	0.999992656	1
REACTOME_MTORC1_MEDIATED_SIGNALLING	0.715516593	0.999992656	1
REACTOME_MUSCLE_CONTRACTION	0.755139006	0.999992656	1
REACTOME_MYD88_MAL_CASCADE_INITIATED_ON_PLASMA_MEMBRANE	0.997211972	0.999992656	1
REACTOME_MYOGENESIS	0.896458519	0.999992656	1
REACTOME_M_G1_TRANSITION	0.085662334	0.404641813	1
REACTOME_NA_CL_DEPENDENT_NEUROTRANSMITTER_TRANSPORTERS	0.80012688	0.999992656	1
REACTOME_NCAM1_INTERACTIONS	0.965583807	0.999992656	1
REACTOME_NCAM_SIGNALING_FOR_NEURITE_OUT_GROWTH	0.954734311	0.999992656	1
REACTOME_NEF_MEDIATED_DOWNREGULATION_OF_MHC_CLASS_I_COMPLEX_CELL_SURFACE_EXPRESSION	0.886221483	0.999992656	1
REACTOME_NEF_MEDIATES_DOWN_MODULATION_OF_CELL_SURFACE_RECEPTORS_BY_RECRUITING_THEM_TO_CLATHRIN_ADAPTERS	0.885246867	0.999992656	1
REACTOME_NEGATIVE_REGULATION_OF_FGFR_SIGNALING	0.957891013	0.999992656	1
REACTOME_NEGATIVE_REGULATION_OF_THE_PI3K_AKT_NETWORK	0.774922412	0.999992656	1
REACTOME_NEGATIVE_REGULATORS_OF_RIG_I_MDA5_SIGNALING	0.979238728	0.999992656	1
REACTOME_NEPHRIN_INTERACTIONS	0.927737491	0.999992656	1
REACTOME_NEP_NS2_INTERACTS_WITH_THE_CELLULAR_EXPORT_MACHINERY	0.970825293	0.999992656	1
REACTOME_NETRIN1_SIGNALING	0.053351287	0.263574934	1
REACTOME_NEURONAL_SYSTEM	0.933254346	0.999992656	1
REACTOME_NEUROTRANSMITTER_RECEPTOR_BINDING_AND_DOWNSTREAM_TRANSMISSION_IN_THE_POSTSYNAPTIC_CELL	0.986870839	0.999992656	1
REACTOME_NFKB_ACTIVATION_THROUGH_FADD_RIP1_PATHWAY_MEDIATED_BY_CASPASE_8_AND10	0.893519137	0.999992656	1
REACTOME_NFKB_AND_MAP_KINASES_ACTIVATION_MEDIATED_BY_TLR4_SIGNALING_REPERTOIRE	0.995081519	0.999992656	1
REACTOME_NFKB_IS_ACTIVATED_AND_SIGNALS_SURVIVAL	0.875375742	0.999992656	1
REACTOME_NGF_SIGNALLING_VIA_TRKA_FROM_THE_PLASMA_MEMBRANE	0.7627018	0.999992656	1
REACTOME_NITRIC_OXIDE_STIMULATES_GUANYLATE_CYCLASE	0.675631139	0.999992656	1
REACTOME_NOD1_2_SIGNALING_PATHWAY	0.912256945	0.999992656	1
REACTOME_NONSENSE_MEDIATED_DECAY_ENHANCED_BY_THE_EXON_JUNCTION_COMPLEX	0.999000043	0.999992656	1
REACTOME_NOREPINEPHRINE_NEUROTRANSMITTER_RELEASE_CYCLE	0.375187824	0.999992656	1
REACTOME_NOTCH1_INTRACELLULAR_DOMAIN_REGULATES_TRANSCRIPTION	0.987773137	0.999992656	1
REACTOME_NOTCH_HLH_TRANSCRIPTION_PATHWAY	0.871829742	0.999992656	1
REACTOME_NRAGE_SIGNALS_DEATH_THROUGH_JNK	0.948194742	0.999992656	1
REACTOME_NRIF_SIGNALS_CELL_DEATH_FROM_THE_NUCLEUS	0.89015611	0.999992656	1
REACTOME_NUCLEAR_EVENTS_KINASE_AND_TRANSCRIPTION_FACTOR_ACTIVATION	0.966866803	0.999992656	1
REACTOME_NUCLEAR_RECEPTOR_TRANSCRIPTION_PATHWAY	0.001645408	0.011287293	1
REACTOME_NUCLEAR_SIGNALING_BY_ERBB4	0.973307911	0.999992656	1
REACTOME_NUCLEOTIDE_BINDING_DOMAIN_LEUCINE_RICH_REPEAT_CONTAINING_RECEPTOR_NLR_SIGNALING_PATHWAYS	0.908476502	0.999992656	1
REACTOME_NUCLEOTIDE_EXCISION_REPAIR	0.929145198	0.999992656	1
REACTOME_NUCLEOTIDE_LIKE_PURINERGIC_RECEPTORS	0.829108287	0.999992656	1
REACTOME_N_GLYCAN_ANTENNAE_ELONGATION	0.859271764	0.999992656	1
REACTOME_N_GLYCAN_ANTENNAE_ELONGATION_IN_THE_MEDIAL_TRANS_GOLGI	0.907940542	0.999992656	1
REACTOME_N_GLYCAN_TRIMMING_IN_THE_ER_AND_CALNEXIN_CALRETICULIN_CYCLE	0.011022761	0.064081465	1
REACTOME_OLFACTORY_SIGNALING_PATHWAY	0.823797189	0.999992656	1
REACTOME_OPIOID_SIGNALLING	0.887787816	0.999992656	1
REACTOME_OPSINS	0.724077542	0.999992656	1
REACTOME_ORGANIC_CATION_ANION_ZWITTERION_TRANSPORT	0.810783565	0.999992656	1
REACTOME_OTHER_SEMAPHORIN_INTERACTIONS	0.860422665	0.999992656	1
REACTOME_OXYGEN_DEPENDENT_PROLINE_HYDROXYLATION_OF_HYPOXIA_INDUCIBLE_FACTOR_ALPHA	0.936391645	0.999992656	1
REACTOME_O_LINKED_GLYCOSYLATION_OF_MUCINS	0.026887826	0.144790944	1
REACTOME_P130CAS_LINKAGE_TO_MAPK_SIGNALING_FOR_INTEGRINS	0.907591191	0.999992656	1
REACTOME_P2Y_RECEPTORS	0.783482192	0.999992656	1
REACTOME_P38MAPK_EVENTS	0.916515109	0.999992656	1
REACTOME_P53_INDEPENDENT_G1_S_DNA_DAMAGE_CHECKPOINT	0.002486444	0.01632866	1
REACTOME_P75NTR_RECRUITS_SIGNALLING_COMPLEXES	0.887990498	0.999992656	1
REACTOME_P75NTR_SIGNALS_VIA_NFKB	0.911017514	0.999992656	1
REACTOME_P75_NTR_RECEPTOR_MEDIATED_SIGNALLING	0.988152464	0.999992656	1
REACTOME_PASSIVE_TRANSPORT_BY_AQUAPORINS	0.82533706	0.999992656	1
REACTOME_PD1_SIGNALING	0.725423578	0.999992656	1
REACTOME_PECAM1_INTERACTIONS	0.890583268	0.999992656	1
REACTOME_PEPTIDE_CHAIN_ELONGATION	0.995728096	0.999992656	1
REACTOME_PEPTIDE_HORMONE_BIOSYNTHESIS	0.834919444	0.999992656	1
REACTOME_PEPTIDE_LIGAND_BINDING_RECEPTORS	0.665454169	0.999992656	1
REACTOME_PERK_REGULATED_GENE_EXPRESSION	0.967545273	0.999992656	1
REACTOME_PHOSPHOLIPASE_C_MEDIATED_CASCADE	0.980396577	0.999992656	1
REACTOME_PHOSPHORYLATION_OF_CD3_AND_TCR_ZETA_CHAINS	0.90897954	0.999992656	1
REACTOME_PHOSPHORYLATION_OF_THE_APC_C	0.937531771	0.999992656	1
REACTOME_PI3K_CASCADE	0.787508448	0.999992656	1
REACTOME_PI3K_EVENTS_IN_ERBB2_SIGNALING	0.003997447	0.025030525	1
REACTOME_PI_3K_CASCADE	0.003034368	0.019686831	1
REACTOME_PI_METABOLISM	0.797772973	0.999992656	1
REACTOME_PKA_MEDIATED_PHOSPHORYLATION_OF_CREB	0.909664739	0.999992656	1
REACTOME_PKB_MEDIATED_EVENTS	0.377519216	0.999992656	1
REACTOME_PLATELET_ACTIVATION_SIGNALING_AND_AGGREGATION	0.999246859	0.999992656	1
REACTOME_PLATELET_ADHESION_TO_EXPOSED_COLLAGEN	0.888862757	0.999992656	1
REACTOME_PLATELET_AGGREGATION_PLUG_FORMATION	0.970013639	0.999992656	1
REACTOME_PLATELET_CALCIUM_HOMEOSTASIS	0.883044964	0.999992656	1
REACTOME_PLATELET_HOMEOSTASIS	0.98811648	0.999992656	1
REACTOME_PLATELET_SENSITIZATION_BY_LDL	0.938427728	0.999992656	1
REACTOME_PLC_BETA_MEDIATED_EVENTS	0.941986694	0.999992656	1
REACTOME_POL_SWITCHING	0.916515108	0.999992656	1
REACTOME_POST_CHAPERONIN_TUBULIN_FOLDING_PATHWAY	0.300178878	0.999992656	1
REACTOME_POST_NMDA_RECEPTOR_ACTIVATION_EVENTS	0.966637339	0.999992656	1
REACTOME_POST_TRANSLATIONAL_MODIFICATION_SYNTHESIS_OF_GPI_ANCHORED_PROTEINS	0.88600293	0.999992656	1
REACTOME_POTASSIUM_CHANNELS	0.984137	0.999992656	1
REACTOME_PREFOLDIN_MEDIATED_TRANSFER_OF_SUBSTRATE_TO_CCT_TRIC	0.630051747	0.999992656	1
REACTOME_PRESYNAPTIC_NICOTINIC_ACETYLCHOLINE_RECEPTORS	0.748411738	0.999992656	1
REACTOME_PRE_NOTCH_EXPRESSION_AND_PROCESSING	0.981857716	0.999992656	1
REACTOME_PRE_NOTCH_PROCESSING_IN_GOLGI	0.910005126	0.999992656	1
REACTOME_PRE_NOTCH_TRANSCRIPTION_AND_TRANSLATION	0.956541846	0.999992656	1
REACTOME_PROCESSING_OF_CAPPED_INTRONLESS_PRE_MRNA	0.960594783	0.999992656	1
REACTOME_PROCESSING_OF_CAPPED_INTRON_CONTAINING_PRE_MRNA	0.999709678	0.999992656	1
REACTOME_PROCESSING_OF_INTRONLESS_PRE_MRNAS	0.909322879	0.999992656	1
REACTOME_PROCESSIVE_SYNTHESIS_ON_THE_LAGGING_STRAND	0.927471754	0.999992656	1
REACTOME_PROLACTIN_RECEPTOR_SIGNALING	0.884419121	0.999992656	1
REACTOME_PROLONGED_ERK_ACTIVATION_EVENTS	0.941454476	0.999992656	1
REACTOME_PROSTACYCLIN_SIGNALLING_THROUGH_PROSTACYCLIN_RECEPTOR	0.919867045	0.999992656	1
REACTOME_PROSTANOID_LIGAND_RECEPTORS	0.817449773	0.999992656	1
REACTOME_PROTEIN_FOLDING	0.889608148	0.999992656	1
REACTOME_PROTEOLYTIC_CLEAVAGE_OF_SNARE_COMPLEX_PROTEINS	0.722251628	0.999992656	1
REACTOME_PTM_GAMMA_CARBOXYLATION_HYPUSINE_FORMATION_AND_ARYLSULFATASE_ACTIVATION	0.27297289	0.999992656	1
REACTOME_PURINE_CATABOLISM	0.47409606	0.999992656	1
REACTOME_PURINE_METABOLISM	0.822392866	0.999992656	1
REACTOME_PURINE_RIBONUCLEOSIDE_MONOPHOSPHATE_BIOSYNTHESIS	0.884419122	0.999992656	1
REACTOME_PURINE_SALVAGE	0.700174774	0.999992656	1
REACTOME_PYRIMIDINE_CATABOLISM	0.844478778	0.999992656	1
REACTOME_PYRIMIDINE_METABOLISM	0.857547444	0.999992656	1
REACTOME_RAF_MAP_KINASE_CASCADE	0.897947948	0.999992656	1
REACTOME_RAP1_SIGNALLING	0.887551325	0.999992656	1
REACTOME_RAS_ACTIVATION_UOPN_CA2_INFUX_THROUGH_NMDA_RECEPTOR	0.884872883	0.999992656	1
REACTOME_RECEPTOR_LIGAND_BINDING_INITIATES_THE_SECOND_PROTEOLYTIC_CLEAVAGE_OF_NOTCH_RECEPTOR	0.878320767	0.999992656	1
REACTOME_RECRUITMENT_OF_MITOTIC_CENTROSOME_PROTEINS_AND_COMPLEXES	0.996754438	0.999992656	1
REACTOME_RECRUITMENT_OF_NUMA_TO_MITOTIC_CENTROSOMES	0.874374917	0.999992656	1
REACTOME_RECYCLING_OF_BILE_ACIDS_AND_SALTS	0.001823352	0.0124288	1
REACTOME_RECYCLING_PATHWAY_OF_L1	0.896475558	0.999992656	1
REACTOME_REGULATED_PROTEOLYSIS_OF_P75NTR	0.850871942	0.999992656	1
REACTOME_REGULATION_OF_AMPK_ACTIVITY_VIA_LKB1	0.116678038	0.53932295	1
REACTOME_REGULATION_OF_BETA_CELL_DEVELOPMENT	0.887990497	0.999992656	1
REACTOME_REGULATION_OF_COMPLEMENT_CASCADE	0.871313183	0.999992656	1
REACTOME_REGULATION_OF_GENE_EXPRESSION_IN_BETA_CELLS	0.841822812	0.999992656	1
REACTOME_REGULATION_OF_GLUCOKINASE_BY_GLUCOKINASE_REGULATORY_PROTEIN	0.967433219	0.999992656	1
REACTOME_REGULATION_OF_HYPOXIA_INDUCIBLE_FACTOR_HIF_BY_OXYGEN	0.959761506	0.999992656	1
REACTOME_REGULATION_OF_IFNA_SIGNALING	0.893519139	0.999992656	1
REACTOME_REGULATION_OF_IFNG_SIGNALING	0.907240321	0.999992656	1
REACTOME_REGULATION_OF_INSULIN_LIKE_GROWTH_FACTOR_IGF_ACTIVITY_BY_INSULIN_LIKE_GROWTH_FACTOR_BINDING_PROTEINS_IGFBPS	0.913977611	0.999992656	1
REACTOME_REGULATION_OF_INSULIN_SECRETION	0.926815581	0.999992656	1
REACTOME_REGULATION_OF_INSULIN_SECRETION_BY_ACETYLCHOLINE	0.484716654	0.999992656	1
REACTOME_REGULATION_OF_INSULIN_SECRETION_BY_GLUCAGON_LIKE_PEPTIDE1	0.96949435	0.999992656	1
REACTOME_REGULATION_OF_KIT_SIGNALING	0.917751986	0.999992656	1
REACTOME_REGULATION_OF_MITOTIC_CELL_CYCLE	0.066105322	0.3236156	1
REACTOME_REGULATION_OF_MRNA_STABILITY_BY_PROTEINS_THAT_BIND_AU_RICH_ELEMENTS	0.118491432	0.543043712	1
REACTOME_REGULATION_OF_RHEB_GTPASE_ACTIVITY_BY_AMPK	0.867624937	0.999992656	1
REACTOME_REGULATION_OF_SIGNALING_BY_CBL	0.933075626	0.999992656	1
REACTOME_REGULATION_OF_THE_FANCONI_ANEMIA_PATHWAY	0.838419361	0.999992656	1
REACTOME_REGULATION_OF_WATER_BALANCE_BY_RENAL_AQUAPORINS	0.978378931	0.999992656	1
REACTOME_REGULATORY_RNA_PATHWAYS	0.886985763	0.999992656	1
REACTOME_REMOVAL_OF_THE_FLAP_INTERMEDIATE_FROM_THE_C_STRAND	0.883044962	0.999992656	1
REACTOME_REPAIR_SYNTHESIS_FOR_GAP_FILLING_BY_DNA_POL_IN_TC_NER	0.918362647	0.999992656	1
REACTOME_RESOLUTION_OF_AP_SITES_VIA_THE_MULTIPLE_NUCLEOTIDE_PATCH_REPLACEMENT_PATHWAY	0.937531771	0.999992656	1
REACTOME_RESOLUTION_OF_AP_SITES_VIA_THE_SINGLE_NUCLEOTIDE_REPLACEMENT_PATHWAY	0.899889703	0.999992656	1
REACTOME_RESPONSE_TO_ELEVATED_PLATELET_CYTOSOLIC_CA2_	0.95639439	0.999992656	1
REACTOME_RETROGRADE_NEUROTROPHIN_SIGNALLING	0.582638842	0.999992656	1
REACTOME_REVERSIBLE_HYDRATION_OF_CARBON_DIOXIDE	0.529206206	0.999992656	1
REACTOME_RIG_I_MDA5_MEDIATED_INDUCTION_OF_IFN_ALPHA_BETA_PATHWAYS	0.996624618	0.999992656	1
REACTOME_RIP_MEDIATED_NFKB_ACTIVATION_VIA_DAI	0.922496982	0.999992656	1
REACTOME_RNA_POL_III_CHAIN_ELONGATION	0.776103689	0.999992656	1
REACTOME_RNA_POL_III_TRANSCRIPTION	0.930645383	0.999992656	1
REACTOME_RNA_POL_III_TRANSCRIPTION_INITIATION_FROM_TYPE_2_PROMOTER	0.867362738	0.999992656	1
REACTOME_RNA_POL_III_TRANSCRIPTION_INITIATION_FROM_TYPE_3_PROMOTER	0.885738807	0.999992656	1
REACTOME_RNA_POL_III_TRANSCRIPTION_TERMINATION	0.805705104	0.999992656	1
REACTOME_RNA_POL_II_PRE_TRANSCRIPTION_EVENTS	0.983524416	0.999992656	1
REACTOME_RNA_POL_II_TRANSCRIPTION	0.99828784	0.999992656	1
REACTOME_RNA_POL_II_TRANSCRIPTION_PRE_INITIATION_AND_PROMOTER_OPENING	0.940738194	0.999992656	1
REACTOME_RNA_POL_I_PROMOTER_OPENING	0.002281573	0.015181062	1
REACTOME_RNA_POL_I_RNA_POL_III_AND_MITOCHONDRIAL_TRANSCRIPTION	0.443898306	0.999992656	1
REACTOME_RNA_POL_I_TRANSCRIPTION	0.148191575	0.665009693	1
REACTOME_RNA_POL_I_TRANSCRIPTION_INITIATION	0.949244712	0.999992656	1
REACTOME_RNA_POL_I_TRANSCRIPTION_TERMINATION	0.937981524	0.999992656	1
REACTOME_ROLE_OF_SECOND_MESSENGERS_IN_NETRIN1_SIGNALING	0.744397511	0.999992656	1
REACTOME_RORA_ACTIVATES_CIRCADIAN_EXPRESSION	0.028601534	0.152494319	1
REACTOME_SCF_BETA_TRCP_MEDIATED_DEGRADATION_OF_EMI1	0.002211191	0.01488408	1
REACTOME_SEMA3A_PAK_DEPENDENT_AXON_REPULSION	0.895559561	0.999992656	1
REACTOME_SEMA3A_PLEXIN_REPULSION_SIGNALING_BY_INHIBITING_INTEGRIN_ADHESION	0.885324522	0.999992656	1
REACTOME_SEMA4D_INDUCED_CELL_MIGRATION_AND_GROWTH_CONE_COLLAPSE	0.887228626	0.999992656	1
REACTOME_SEMA4D_IN_SEMAPHORIN_SIGNALING	0.917360774	0.999992656	1
REACTOME_SEMAPHORIN_INTERACTIONS	0.844313061	0.999992656	1
REACTOME_SEROTONIN_RECEPTORS	0.696791856	0.999992656	1
REACTOME_SHC1_EVENTS_IN_EGFR_SIGNALING	0.924475586	0.999992656	1
REACTOME_SHC1_EVENTS_IN_ERBB4_SIGNALING	0.944716243	0.999992656	1
REACTOME_SHC_MEDIATED_CASCADE	0.914939287	0.999992656	1
REACTOME_SHC_MEDIATED_SIGNALLING	0.919568683	0.999992656	1
REACTOME_SHC_RELATED_EVENTS	0.922496981	0.999992656	1
REACTOME_SIGNALING_BY_ACTIVATED_POINT_MUTANTS_OF_FGFR1	0.717719122	0.999992656	1
REACTOME_SIGNALING_BY_BMP	0.906178478	0.999992656	1
REACTOME_SIGNALING_BY_CONSTITUTIVELY_ACTIVE_EGFR	0.931845473	0.999992656	1
REACTOME_SIGNALING_BY_EGFR_IN_CANCER	0.547999691	0.999992656	1
REACTOME_SIGNALING_BY_ERBB2	0.475188627	0.999992656	1
REACTOME_SIGNALING_BY_ERBB4	0.348743461	0.999992656	1
REACTOME_SIGNALING_BY_FGFR	0.442965803	0.999992656	1
REACTOME_SIGNALING_BY_FGFR1_FUSION_MUTANTS	0.834939748	0.999992656	1
REACTOME_SIGNALING_BY_FGFR1_MUTANTS	0.864472199	0.999992656	1
REACTOME_SIGNALING_BY_FGFR3_MUTANTS	0.768153823	0.999992656	1
REACTOME_SIGNALING_BY_FGFR_IN_DISEASE	0.623991467	0.999992656	1
REACTOME_SIGNALING_BY_FGFR_MUTANTS	0.934962702	0.999992656	1
REACTOME_SIGNALING_BY_GPCR	0.970450725	0.999992656	1
REACTOME_SIGNALING_BY_HIPPO	0.802677493	0.999992656	1
REACTOME_SIGNALING_BY_ILS	0.999106862	0.999992656	1
REACTOME_SIGNALING_BY_INSULIN_RECEPTOR	0.88817733	0.999992656	1
REACTOME_SIGNALING_BY_NODAL	0.640931363	0.999992656	1
REACTOME_SIGNALING_BY_NOTCH	0.999386827	0.999992656	1
REACTOME_SIGNALING_BY_NOTCH1	0.996733156	0.999992656	1
REACTOME_SIGNALING_BY_NOTCH2	0.868691816	0.999992656	1
REACTOME_SIGNALING_BY_NOTCH3	0.869748147	0.999992656	1
REACTOME_SIGNALING_BY_NOTCH4	0.864910623	0.999992656	1
REACTOME_SIGNALING_BY_PDGF	0.69641011	0.999992656	1
REACTOME_SIGNALING_BY_RHO_GTPASES	0.998300509	0.999992656	1
REACTOME_SIGNALING_BY_ROBO_RECEPTOR	0.960180462	0.999992656	1
REACTOME_SIGNALING_BY_SCF_KIT	0.042857935	0.218758273	1
REACTOME_SIGNALING_BY_TGF_BETA_RECEPTOR_COMPLEX	0.924050539	0.999992656	1
REACTOME_SIGNALING_BY_THE_B_CELL_RECEPTOR_BCR	0.00550671	0.033697313	1
REACTOME_SIGNALING_BY_WNT	0.020127809	0.11231943	1
REACTOME_SIGNALLING_BY_NGF	0.967446504	0.999992656	1
REACTOME_SIGNALLING_TO_ERKS	0.979655261	0.999992656	1
REACTOME_SIGNALLING_TO_P38_VIA_RIT_AND_RIN	0.914939288	0.999992656	1
REACTOME_SIGNALLING_TO_RAS	0.965820922	0.999992656	1
REACTOME_SIGNAL_AMPLIFICATION	0.962598795	0.999992656	1
REACTOME_SIGNAL_ATTENUATION	0.864910623	0.999992656	1
REACTOME_SIGNAL_REGULATORY_PROTEIN_SIRP_FAMILY_INTERACTIONS	0.893105458	0.999992656	1
REACTOME_SIGNAL_TRANSDUCTION_BY_L1	0.931017793	0.999992656	1
REACTOME_SLBP_DEPENDENT_PROCESSING_OF_REPLICATION_DEPENDENT_HISTONE_PRE_MRNAS	0.90327777	0.999992656	1
REACTOME_SLC_MEDIATED_TRANSMEMBRANE_TRANSPORT	0.74649055	0.999992656	1
REACTOME_SMAD2_SMAD3_SMAD4_HETEROTRIMER_REGULATES_TRANSCRIPTION	0.960319082	0.999992656	1
REACTOME_SMOOTH_MUSCLE_CONTRACTION	0.952040116	0.999992656	1
REACTOME_SOS_MEDIATED_SIGNALLING	0.918968195	0.999992656	1
REACTOME_SPHINGOLIPID_DE_NOVO_BIOSYNTHESIS	0.487003059	0.999992656	1
REACTOME_SPHINGOLIPID_METABOLISM	0.302557983	0.999992656	1
REACTOME_SPRY_REGULATION_OF_FGF_SIGNALING	0.916515109	0.999992656	1
REACTOME_SRP_DEPENDENT_COTRANSLATIONAL_PROTEIN_TARGETING_TO_MEMBRANE	0.999022599	0.999992656	1
REACTOME_STRIATED_MUSCLE_CONTRACTION	0.351744179	0.999992656	1
REACTOME_SYNTHESIS_AND_INTERCONVERSION_OF_NUCLEOTIDE_DI_AND_TRIPHOSPHATES	0.791381992	0.999992656	1
REACTOME_SYNTHESIS_OF_GLYCOSYLPHOSPHATIDYLINOSITOL_GPI	0.76139425	0.999992656	1
REACTOME_SYNTHESIS_OF_PIPS_AT_THE_EARLY_ENDOSOME_MEMBRANE	0.883044962	0.999992656	1
REACTOME_SYNTHESIS_OF_PIPS_AT_THE_GOLGI_MEMBRANE	0.924475586	0.999992656	1
REACTOME_SYNTHESIS_OF_PIPS_AT_THE_LATE_ENDOSOME_MEMBRANE	0.861561833	0.999992656	1
REACTOME_SYNTHESIS_OF_PIPS_AT_THE_PLASMA_MEMBRANE	0.523055493	0.999992656	1
REACTOME_SYNTHESIS_OF_SUBSTRATES_IN_N_GLYCAN_BIOSYTHESIS	0.510374037	0.999992656	1
REACTOME_SYNTHESIS_SECRETION_AND_INACTIVATION_OF_GIP	0.845785158	0.999992656	1
REACTOME_SYNTHESIS_SECRETION_AND_INACTIVATION_OF_GLP1	0.881651208	0.999992656	1
REACTOME_S_PHASE	0.001440741	0.010010823	1
REACTOME_TAK1_ACTIVATES_NFKB_BY_PHOSPHORYLATION_AND_ACTIVATION_OF_IKKS_COMPLEX	0.951699941	0.999992656	1
REACTOME_TANDEM_PORE_DOMAIN_POTASSIUM_CHANNELS	0.781389419	0.999992656	1
REACTOME_TCR_SIGNALING	0.992308906	0.999992656	1
REACTOME_TELOMERE_MAINTENANCE	0.089314033	0.420048968	1
REACTOME_TERMINATION_OF_O_GLYCAN_BIOSYNTHESIS	0.082051025	0.389677178	1
REACTOME_TETRAHYDROBIOPTERIN_BH4_SYNTHESIS_RECYCLING_SALVAGE_AND_REGULATION	0.885774051	0.999992656	1
REACTOME_TGF_BETA_RECEPTOR_SIGNALING_ACTIVATES_SMADS	0.961543816	0.999992656	1
REACTOME_TGF_BETA_RECEPTOR_SIGNALING_IN_EMT_EPITHELIAL_TO_MESENCHYMAL_TRANSITION	0.90364596	0.999992656	1
REACTOME_THE_ACTIVATION_OF_ARYLSULFATASES	0.003200877	0.020519906	1
REACTOME_THE_NLRP3_INFLAMMASOME	0.883505175	0.999992656	1
REACTOME_THE_ROLE_OF_NEF_IN_HIV1_REPLICATION_AND_DISEASE_PATHOGENESIS	0.925097386	0.999992656	1
REACTOME_THROMBIN_SIGNALLING_THROUGH_PROTEINASE_ACTIVATED_RECEPTORS_PARS	0.962468619	0.999992656	1
REACTOME_THROMBOXANE_SIGNALLING_THROUGH_TP_RECEPTOR	0.936850415	0.999992656	1
REACTOME_TIE2_SIGNALING	0.915888784	0.999992656	1
REACTOME_TIGHT_JUNCTION_INTERACTIONS	0.938205069	0.999992656	1
REACTOME_TOLL_RECEPTOR_CASCADES	0.70966595	0.999992656	1
REACTOME_TRAF3_DEPENDENT_IRF_ACTIVATION_PATHWAY	0.898339784	0.999992656	1
REACTOME_TRAF6_MEDIATED_INDUCTION_OF_NFKB_AND_MAP_KINASES_UPON_TLR7_8_OR_9_ACTIVATION	0.995571712	0.999992656	1
REACTOME_TRAF6_MEDIATED_INDUCTION_OF_TAK1_COMPLEX	0.910005123	0.999992656	1
REACTOME_TRAF6_MEDIATED_IRF7_ACTIVATION	0.935463068	0.999992656	1
REACTOME_TRAF6_MEDIATED_IRF7_ACTIVATION_IN_TLR7_8_OR_9_SIGNALING	0.844478779	0.999992656	1
REACTOME_TRAF6_MEDIATED_NFKB_ACTIVATION	0.944716243	0.999992656	1
REACTOME_TRAFFICKING_OF_AMPA_RECEPTORS	0.762391326	0.999992656	1
REACTOME_TRAFFICKING_OF_GLUR2_CONTAINING_AMPA_RECEPTORS	0.580825303	0.999992656	1
REACTOME_TRANSCRIPTION	0.954689528	0.999992656	1
REACTOME_TRANSCRIPTIONAL_ACTIVITY_OF_SMAD2_SMAD3_SMAD4_HETEROTRIMER	0.712057601	0.999992656	1
REACTOME_TRANSCRIPTION_COUPLED_NER_TC_NER	0.904514318	0.999992656	1
REACTOME_TRANSLATION	0.999525875	0.999992656	1
REACTOME_TRANSLOCATION_OF_ZAP_70_TO_IMMUNOLOGICAL_SYNAPSE	0.891008467	0.999992656	1
REACTOME_TRANSMEMBRANE_TRANSPORT_OF_SMALL_MOLECULES	0.300447965	0.999992656	1
REACTOME_TRANSMISSION_ACROSS_CHEMICAL_SYNAPSES	0.820632317	0.999992656	1
REACTOME_TRANSPORT_OF_GLUCOSE_AND_OTHER_SUGARS_BILE_SALTS_AND_ORGANIC_ACIDS_METAL_IONS_AND_AMINE_COMPOUNDS	0.194155135	0.846579272	1
REACTOME_TRANSPORT_OF_INORGANIC_CATIONS_ANIONS_AND_AMINO_ACIDS_OLIGOPEPTIDES	0.692040264	0.999992656	1
REACTOME_TRANSPORT_OF_MATURE_MRNA_DERIVED_FROM_AN_INTRONLESS_TRANSCRIPT	0.980130297	0.999992656	1
REACTOME_TRANSPORT_OF_MATURE_TRANSCRIPT_TO_CYTOPLASM	0.994223706	0.999992656	1
REACTOME_TRANSPORT_OF_ORGANIC_ANIONS	0.492108841	0.999992656	1
REACTOME_TRANSPORT_OF_RIBONUCLEOPROTEINS_INTO_THE_HOST_NUCLEUS	0.969807046	0.999992656	1
REACTOME_TRANSPORT_OF_VITAMINS_NUCLEOSIDES_AND_RELATED_MOLECULES	0.68051713	0.999992656	1
REACTOME_TRANSPORT_TO_THE_GOLGI_AND_SUBSEQUENT_MODIFICATION	0.014297806	0.082346189	1
REACTOME_TRANS_GOLGI_NETWORK_VESICLE_BUDDING	0.044618889	0.226672377	1
REACTOME_TRIF_MEDIATED_TLR3_SIGNALING	0.995272303	0.999992656	1
REACTOME_TRNA_AMINOACYLATION	0.983093601	0.999992656	1
REACTOME_TRYPTOPHAN_CATABOLISM	0.802869525	0.999992656	1
REACTOME_UNBLOCKING_OF_NMDA_RECEPTOR_GLUTAMATE_BINDING_AND_ACTIVATION	0.819065541	0.999992656	1
REACTOME_UNFOLDED_PROTEIN_RESPONSE	0.924051716	0.999992656	1
REACTOME_UNWINDING_OF_DNA	0.878320766	0.999992656	1
REACTOME_VEGF_LIGAND_RECEPTOR_INTERACTIONS	0.815814094	0.999992656	1
REACTOME_VIF_MEDIATED_DEGRADATION_OF_APOBEC3G	0.003788522	0.023861043	1
REACTOME_VIRAL_MESSENGER_RNA_SYNTHESIS	0.727682798	0.999992656	1
REACTOME_VITAMIN_B5_PANTOTHENATE_METABOLISM	0.614276194	0.999992656	1
REACTOME_VOLTAGE_GATED_POTASSIUM_CHANNELS	0.885324524	0.999992656	1
REACTOME_XENOBIOTICS	0.845133746	0.999992656	1
REACTOME_YAP1_AND_WWTR1_TAZ_STIMULATED_GENE_EXPRESSION	0.024280732	0.132072469	1
REACTOME_ZINC_TRANSPORTERS	0.899504816	0.999992656	1
