# Supplementary material for: A novel multi-network approach reveals tissue-specific cellular modulators of fibrosis in systemic sclerosis
Source: Genome Med. 2017 Mar 23;9:27. doi: 10.1186/s13073-017-0417-1 (PMC5363043; doi:10.1186/s13073-017-0417-1)
Supplement: Supplementary file 23 — Table of consensus cluster 8 full output of edge-pathway (Jaccard) similarity Mann–Whitney U tests. (TXT 66 kb) [file 13073_2017_417_MOESM23_ESM.txt]

	raw p	fdr	bonferroni adj p
REACTOME_OPSINS	2.86E-49	3.08E-46	3.08E-46
REACTOME_FGFR4_LIGAND_BINDING_AND_ACTIVATION	2.90E-44	1.56E-41	3.13E-41
REACTOME_FGFR2C_LIGAND_BINDING_AND_ACTIVATION	1.80E-36	6.48E-34	1.94E-33
REACTOME_SIGNALING_BY_FGFR3_MUTANTS	2.73E-32	7.34E-30	2.94E-29
KEGG_GLYCOSAMINOGLYCAN_BIOSYNTHESIS_KERATAN_SULFATE	8.04E-26	1.73E-23	8.66E-23
REACTOME_ACTIVATED_POINT_MUTANTS_OF_FGFR2	1.51E-22	2.72E-20	1.63E-19
REACTOME_ACYL_CHAIN_REMODELLING_OF_PS	7.46E-19	1.15E-16	8.03E-16
REACTOME_KERATAN_SULFATE_BIOSYNTHESIS	5.54E-18	7.46E-16	5.97E-15
REACTOME_ACYL_CHAIN_REMODELLING_OF_PI	3.77E-17	4.51E-15	4.06E-14
REACTOME_FGFR_LIGAND_BINDING_AND_ACTIVATION	5.64E-16	6.08E-14	6.08E-13
REACTOME_KERATAN_SULFATE_KERATIN_METABOLISM	6.27E-15	6.14E-13	6.75E-12
REACTOME_ACYL_CHAIN_REMODELLING_OF_PG	6.98E-14	6.26E-12	7.51E-11
REACTOME_ACYL_CHAIN_REMODELLING_OF_PE	6.69E-10	5.54E-08	7.20E-07
REACTOME_ACYL_CHAIN_REMODELLING_OF_PC	5.70E-09	4.38E-07	6.14E-06
REACTOME_SHC_MEDIATED_CASCADE	7.08E-09	5.08E-07	7.62E-06
REACTOME_FRS2_MEDIATED_CASCADE	1.96E-05	0.001316028	0.02105644
REACTOME_NEGATIVE_REGULATION_OF_FGFR_SIGNALING	2.10E-05	0.001331151	0.022629573
REACTOME_NUCLEAR_SIGNALING_BY_ERBB4	0.000295949	0.017707633	0.31873739
REACTOME_SIGNALING_BY_FGFR_MUTANTS	0.0007476	0.042377118	0.805165249
BIOCARTA_SARS_PATHWAY	0.000875825	0.047163164	0.94326327
BIOCARTA_41BB_PATHWAY	0.816268277	0.99999998	1
BIOCARTA_ACE2_PATHWAY	0.742676929	0.99999998	1
BIOCARTA_ACH_PATHWAY	0.806619981	0.99999998	1
BIOCARTA_ACTINY_PATHWAY	0.860001672	0.99999998	1
BIOCARTA_AGPCR_PATHWAY	0.766704401	0.99999998	1
BIOCARTA_AGR_PATHWAY	0.901907339	0.99999998	1
BIOCARTA_AHSP_PATHWAY	0.771382919	0.99999998	1
BIOCARTA_AKAP13_PATHWAY	0.764576444	0.99999998	1
BIOCARTA_AKAP95_PATHWAY	0.800905742	0.99999998	1
BIOCARTA_AKAPCENTROSOME_PATHWAY	0.813635024	0.99999998	1
BIOCARTA_AKT_PATHWAY	0.867597762	0.99999998	1
BIOCARTA_ALK_PATHWAY	0.898756738	0.99999998	1
BIOCARTA_AMI_PATHWAY	0.826655483	0.99999998	1
BIOCARTA_ARAP_PATHWAY	0.83238188	0.99999998	1
BIOCARTA_ARENRF2_PATHWAY	0.798383275	0.99999998	1
BIOCARTA_ARF_PATHWAY	0.818850956	0.99999998	1
BIOCARTA_ASBCELL_PATHWAY	0.73954021	0.99999998	1
BIOCARTA_AT1R_PATHWAY	0.906425468	0.99999998	1
BIOCARTA_ATM_PATHWAY	0.866119721	0.99999998	1
BIOCARTA_ATRBRCA_PATHWAY	0.865123164	0.99999998	1
BIOCARTA_BAD_PATHWAY	0.876288059	0.99999998	1
BIOCARTA_BARRESTIN_PATHWAY	0.755745063	0.99999998	1
BIOCARTA_BARRESTIN_SRC_PATHWAY	0.821025602	0.99999998	1
BIOCARTA_BARR_MAPK_PATHWAY	0.787817759	0.99999998	1
BIOCARTA_BCELLSURVIVAL_PATHWAY	0.81848504	0.99999998	1
BIOCARTA_BCR_PATHWAY	0.900346317	0.99999998	1
BIOCARTA_BIOPEPTIDES_PATHWAY	0.927145729	0.99999998	1
BIOCARTA_BLYMPHOCYTE_PATHWAY	0.750536673	0.99999998	1
BIOCARTA_CACAM_PATHWAY	0.768280475	0.99999998	1
BIOCARTA_CALCINEURIN_PATHWAY	0.830723923	0.99999998	1
BIOCARTA_CARDIACEGF_PATHWAY	0.834990568	0.99999998	1
BIOCARTA_CARM1_PATHWAY	0.783645307	0.99999998	1
BIOCARTA_CARM_ER_PATHWAY	0.897861056	0.99999998	1
BIOCARTA_CASPASE_PATHWAY	0.873083185	0.99999998	1
BIOCARTA_CBL_PATHWAY	0.805817932	0.99999998	1
BIOCARTA_CCR3_PATHWAY	0.846688094	0.99999998	1
BIOCARTA_CCR5_PATHWAY	0.818485042	0.99999998	1
BIOCARTA_CD40_PATHWAY	0.816640292	0.99999998	1
BIOCARTA_CDC42RAC_PATHWAY	0.837862373	0.99999998	1
BIOCARTA_CDK5_PATHWAY	0.783645306	0.99999998	1
BIOCARTA_CDMAC_PATHWAY	0.830723925	0.99999998	1
BIOCARTA_CELL2CELL_PATHWAY	0.806219542	0.99999998	1
BIOCARTA_CELLCYCLE_PATHWAY	0.879832958	0.99999998	1
BIOCARTA_CERAMIDE_PATHWAY	0.882412487	0.99999998	1
BIOCARTA_CFTR_PATHWAY	0.784583015	0.99999998	1
BIOCARTA_CHEMICAL_PATHWAY	0.87214923	0.99999998	1
BIOCARTA_CHREBP2_PATHWAY	0.928728138	0.99999998	1
BIOCARTA_CK1_PATHWAY	0.80978227	0.99999998	1
BIOCARTA_CLASSIC_PATHWAY	0.769839873	0.99999998	1
BIOCARTA_COMP_PATHWAY	0.805011206	0.99999998	1
BIOCARTA_CREB_PATHWAY	0.883047084	0.99999998	1
BIOCARTA_CSK_PATHWAY	0.856813387	0.99999998	1
BIOCARTA_CTCF_PATHWAY	0.861044867	0.99999998	1
BIOCARTA_CTLA4_PATHWAY	0.825964828	0.99999998	1
BIOCARTA_CTL_PATHWAY	0.813635026	0.99999998	1
BIOCARTA_CXCR4_PATHWAY	0.876962139	0.99999998	1
BIOCARTA_CYTOKINE_PATHWAY	0.756312688	0.99999998	1
BIOCARTA_D4GDI_PATHWAY	0.807019266	0.99999998	1
BIOCARTA_DC_PATHWAY	0.791872343	0.99999998	1
BIOCARTA_DEATH_PATHWAY	0.92347463	0.99999998	1
BIOCARTA_DNAFRAGMENT_PATHWAY	0.79142747	0.99999998	1
BIOCARTA_DREAM_PATHWAY	0.797958421	0.99999998	1
BIOCARTA_ECM_PATHWAY	0.881773813	0.99999998	1
BIOCARTA_EDG1_PATHWAY	0.876062382	0.99999998	1
BIOCARTA_EGFR_SMRTE_PATHWAY	0.763500868	0.99999998	1
BIOCARTA_EGF_PATHWAY	0.896408913	0.99999998	1
BIOCARTA_EIF2_PATHWAY	0.800069953	0.99999998	1
BIOCARTA_EIF4_PATHWAY	0.888580461	0.99999998	1
BIOCARTA_EIF_PATHWAY	0.854637623	0.99999998	1
BIOCARTA_EPHA4_PATHWAY	0.759118721	0.99999998	1
BIOCARTA_EPONFKB_PATHWAY	0.803383524	0.99999998	1
BIOCARTA_EPO_PATHWAY	0.846688093	0.99999998	1
BIOCARTA_ERK5_PATHWAY	0.855185408	0.99999998	1
BIOCARTA_ERK_PATHWAY	0.895304153	0.99999998	1
BIOCARTA_ERYTH_PATHWAY	0.735687004	0.99999998	1
BIOCARTA_ETC_PATHWAY	0.795382063	0.99999998	1
BIOCARTA_ETS_PATHWAY	0.851295844	0.99999998	1
BIOCARTA_EXTRINSIC_PATHWAY	0.786900943	0.99999998	1
BIOCARTA_FAS_PATHWAY	0.899995566	0.99999998	1
BIOCARTA_FCER1_PATHWAY	0.917366206	0.99999998	1
BIOCARTA_FEEDER_PATHWAY	0.217791166	0.99999998	1
BIOCARTA_FIBRINOLYSIS_PATHWAY	0.779348802	0.99999998	1
BIOCARTA_FMLP_PATHWAY	0.910244003	0.99999998	1
BIOCARTA_FREE_PATHWAY	0.769839874	0.99999998	1
BIOCARTA_G1_PATHWAY	0.88838108	0.99999998	1
BIOCARTA_G2_PATHWAY	0.885133378	0.99999998	1
BIOCARTA_GABA_PATHWAY	0.673406359	0.99999998	1
BIOCARTA_GATA3_PATHWAY	0.796246085	0.99999998	1
BIOCARTA_GCR_PATHWAY	0.838177442	0.99999998	1
BIOCARTA_GH_PATHWAY	0.886160069	0.99999998	1
BIOCARTA_GLEEVEC_PATHWAY	0.874468765	0.99999998	1
BIOCARTA_GLYCOLYSIS_PATHWAY	0.78504959	0.99999998	1
BIOCARTA_GPCR_PATHWAY	0.905111958	0.99999998	1
BIOCARTA_GRANULOCYTES_PATHWAY	0.772402687	0.99999998	1
BIOCARTA_GSK3_PATHWAY	0.895489218	0.99999998	1
BIOCARTA_HCMV_PATHWAY	0.843715965	0.99999998	1
BIOCARTA_HDAC_PATHWAY	0.888181284	0.99999998	1
BIOCARTA_HER2_PATHWAY	0.857350979	0.99999998	1
BIOCARTA_HIF_PATHWAY	0.818485041	0.99999998	1
BIOCARTA_HIVNEF_PATHWAY	0.96031912	0.99999998	1
BIOCARTA_HSP27_PATHWAY	0.828366245	0.99999998	1
BIOCARTA_IGF1MTOR_PATHWAY	0.88048408	0.99999998	1
BIOCARTA_IGF1R_PATHWAY	0.87829718	0.99999998	1
BIOCARTA_IGF1_PATHWAY	0.854087245	0.99999998	1
BIOCARTA_IL10_PATHWAY	0.837229852	0.99999998	1
BIOCARTA_IL12_PATHWAY	0.832381883	0.99999998	1
BIOCARTA_IL17_PATHWAY	0.802973608	0.99999998	1
BIOCARTA_IL1R_PATHWAY	0.902762476	0.99999998	1
BIOCARTA_IL22BP_PATHWAY	0.819579796	0.99999998	1
BIOCARTA_IL2RB_PATHWAY	0.925776587	0.99999998	1
BIOCARTA_IL2_PATHWAY	0.855730624	0.99999998	1
BIOCARTA_IL3_PATHWAY	0.816640292	0.99999998	1
BIOCARTA_IL4_PATHWAY	0.769839873	0.99999998	1
BIOCARTA_IL5_PATHWAY	0.721357189	0.99999998	1
BIOCARTA_IL6_PATHWAY	0.873547083	0.99999998	1
BIOCARTA_IL7_PATHWAY	0.826310614	0.99999998	1
BIOCARTA_INFLAM_PATHWAY	0.809390947	0.99999998	1
BIOCARTA_INSULIN_PATHWAY	0.849014199	0.99999998	1
BIOCARTA_INTEGRIN_PATHWAY	0.930272966	0.99999998	1
BIOCARTA_INTRINSIC_PATHWAY	0.829718764	0.99999998	1
BIOCARTA_KERATINOCYTE_PATHWAY	0.942741403	0.99999998	1
BIOCARTA_KREB_PATHWAY	0.77442119	0.99999998	1
BIOCARTA_LAIR_PATHWAY	0.8074174	0.99999998	1
BIOCARTA_LECTIN_PATHWAY	0.728353294	0.99999998	1
BIOCARTA_LEPTIN_PATHWAY	0.757441465	0.99999998	1
BIOCARTA_LONGEVITY_PATHWAY	0.8252705	0.99999998	1
BIOCARTA_LYM_PATHWAY	0.768802112	0.99999998	1
BIOCARTA_MAL_PATHWAY	0.855730618	0.99999998	1
BIOCARTA_MAPK_PATHWAY	0.985024834	0.99999998	1
BIOCARTA_MCALPAIN_PATHWAY	0.877631837	0.99999998	1
BIOCARTA_MCM_PATHWAY	0.834343403	0.99999998	1
BIOCARTA_MEF2D_PATHWAY	0.844316235	0.99999998	1
BIOCARTA_MET_PATHWAY	0.912992584	0.99999998	1
BIOCARTA_MITOCHONDRIA_PATHWAY	0.858152669	0.99999998	1
BIOCARTA_MONOCYTE_PATHWAY	0.771382919	0.99999998	1
BIOCARTA_MPR_PATHWAY	0.915356575	0.99999998	1
BIOCARTA_MTA3_PATHWAY	0.851577985	0.99999998	1
BIOCARTA_MTOR_PATHWAY	0.901043589	0.99999998	1
BIOCARTA_MYOSIN_PATHWAY	0.890551531	0.99999998	1
BIOCARTA_NDKDYNAMIN_PATHWAY	0.834343403	0.99999998	1
BIOCARTA_NEUROTRANSMITTERS_PATHWAY	0.684932282	0.99999998	1
BIOCARTA_NFAT_PATHWAY	0.938604605	0.99999998	1
BIOCARTA_NFKB_PATHWAY	0.878297179	0.99999998	1
BIOCARTA_NGF_PATHWAY	0.827342496	0.99999998	1
BIOCARTA_NKCELLS_PATHWAY	0.842809997	0.99999998	1
BIOCARTA_NKT_PATHWAY	0.837229851	0.99999998	1
BIOCARTA_NO1_PATHWAY	0.851295845	0.99999998	1
BIOCARTA_NO2IL12_PATHWAY	0.80781438	0.99999998	1
BIOCARTA_NOS1_PATHWAY	0.838805205	0.99999998	1
BIOCARTA_NTHI_PATHWAY	0.883047083	0.99999998	1
BIOCARTA_NUCLEARRS_PATHWAY	0.780795159	0.99999998	1
BIOCARTA_P27_PATHWAY	0.81056158	0.99999998	1
BIOCARTA_P35ALZHEIMERS_PATHWAY	0.801736569	0.99999998	1
BIOCARTA_P38MAPK_PATHWAY	0.944878976	0.99999998	1
BIOCARTA_P53HYPOXIA_PATHWAY	0.850729532	0.99999998	1
BIOCARTA_P53_PATHWAY	0.845804077	0.99999998	1
BIOCARTA_PAR1_PATHWAY	0.91163032	0.99999998	1
BIOCARTA_PARKIN_PATHWAY	0.772402686	0.99999998	1
BIOCARTA_PDGF_PATHWAY	0.899643407	0.99999998	1
BIOCARTA_PGC1A_PATHWAY	0.856543648	0.99999998	1
BIOCARTA_PITX2_PATHWAY	0.804606071	0.99999998	1
BIOCARTA_PLATELETAPP_PATHWAY	0.794512735	0.99999998	1
BIOCARTA_PLCE_PATHWAY	0.776905798	0.99999998	1
BIOCARTA_PML_PATHWAY	0.837546508	0.99999998	1
BIOCARTA_PPARA_PATHWAY	0.956822731	0.99999998	1
BIOCARTA_PROTEASOME_PATHWAY	0.900171119	0.99999998	1
BIOCARTA_PS1_PATHWAY	0.812106981	0.99999998	1
BIOCARTA_PTC1_PATHWAY	0.793198668	0.99999998	1
BIOCARTA_PTDINS_PATHWAY	0.882412483	0.99999998	1
BIOCARTA_PTEN_PATHWAY	0.84159153	0.99999998	1
BIOCARTA_PYK2_PATHWAY	0.886160067	0.99999998	1
BIOCARTA_RAB_PATHWAY	0.802973607	0.99999998	1
BIOCARTA_RAC1_PATHWAY	0.876288057	0.99999998	1
BIOCARTA_RACCYCD_PATHWAY	0.897680828	0.99999998	1
BIOCARTA_RANKL_PATHWAY	0.776412243	0.99999998	1
BIOCARTA_RANMS_PATHWAY	0.799229145	0.99999998	1
BIOCARTA_RARRXR_PATHWAY	0.817381241	0.99999998	1
BIOCARTA_RAS_PATHWAY	0.878738344	0.99999998	1
BIOCARTA_RB_PATHWAY	0.801321773	0.99999998	1
BIOCARTA_RELA_PATHWAY	0.834343404	0.99999998	1
BIOCARTA_RHO_PATHWAY	0.90977646	0.99999998	1
BIOCARTA_RNA_PATHWAY	0.797532283	0.99999998	1
BIOCARTA_SALMONELLA_PATHWAY	0.811722271	0.99999998	1
BIOCARTA_SET_PATHWAY	0.803383525	0.99999998	1
BIOCARTA_SHH_PATHWAY	0.798806847	0.99999998	1
BIOCARTA_SKP2E2F_PATHWAY	0.777887917	0.99999998	1
BIOCARTA_SODD_PATHWAY	0.770870368	0.99999998	1
BIOCARTA_SPPA_PATHWAY	0.857886062	0.99999998	1
BIOCARTA_SPRY_PATHWAY	0.831057235	0.99999998	1
BIOCARTA_SRCRPTP_PATHWAY	0.786440332	0.99999998	1
BIOCARTA_STATHMIN_PATHWAY	0.835634433	0.99999998	1
BIOCARTA_STEM_PATHWAY	0.73954021	0.99999998	1
BIOCARTA_STRESS_PATHWAY	0.889373829	0.99999998	1
BIOCARTA_TALL1_PATHWAY	0.81811812	0.99999998	1
BIOCARTA_TCAPOPTOSIS_PATHWAY	0.771893687	0.99999998	1
BIOCARTA_TCRA_PATHWAY	0.784583013	0.99999998	1
BIOCARTA_TCR_PATHWAY	0.934143049	0.99999998	1
BIOCARTA_TCYTOTOXIC_PATHWAY	0.802973609	0.99999998	1
BIOCARTA_TEL_PATHWAY	0.84668809	0.99999998	1
BIOCARTA_TFF_PATHWAY	0.861044867	0.99999998	1
BIOCARTA_TGFB_PATHWAY	0.839429821	0.99999998	1
BIOCARTA_TH1TH2_PATHWAY	0.762960136	0.99999998	1
BIOCARTA_THELPER_PATHWAY	0.807417397	0.99999998	1
BIOCARTA_TID_PATHWAY	0.830054691	0.99999998	1
BIOCARTA_TNFR1_PATHWAY	0.907557883	0.99999998	1
BIOCARTA_TNFR2_PATHWAY	0.849874959	0.99999998	1
BIOCARTA_TOB1_PATHWAY	0.812106982	0.99999998	1
BIOCARTA_TOLL_PATHWAY	0.916511534	0.99999998	1
BIOCARTA_TPO_PATHWAY	0.876962139	0.99999998	1
BIOCARTA_TRKA_PATHWAY	0.780795157	0.99999998	1
BIOCARTA_UCALPAIN_PATHWAY	0.833366426	0.99999998	1
BIOCARTA_VDR_PATHWAY	0.781274092	0.99999998	1
BIOCARTA_VEGF_PATHWAY	0.898220422	0.99999998	1
BIOCARTA_VIP_PATHWAY	0.862078494	0.99999998	1
BIOCARTA_VITCB_PATHWAY	0.771893687	0.99999998	1
BIOCARTA_WNT_PATHWAY	0.880915836	0.99999998	1
KEGG_ABC_TRANSPORTERS	0.897680834	0.99999998	1
KEGG_ACUTE_MYELOID_LEUKEMIA	0.957657341	0.99999998	1
KEGG_ADHERENS_JUNCTION	0.973151774	0.99999998	1
KEGG_ADIPOCYTOKINE_SIGNALING_PATHWAY	0.879048522	0.99999998	1
KEGG_ALANINE_ASPARTATE_AND_GLUTAMATE_METABOLISM	0.145038041	0.99999998	1
KEGG_ALDOSTERONE_REGULATED_SODIUM_REABSORPTION	0.907235932	0.99999998	1
KEGG_ALLOGRAFT_REJECTION	0.868572109	0.99999998	1
KEGG_ALPHA_LINOLENIC_ACID_METABOLISM	0.776905795	0.99999998	1
KEGG_ALZHEIMERS_DISEASE	0.996238224	0.99999998	1
KEGG_AMINOACYL_TRNA_BIOSYNTHESIS	0.914183701	0.99999998	1
KEGG_AMINO_SUGAR_AND_NUCLEOTIDE_SUGAR_METABOLISM	0.794701507	0.99999998	1
KEGG_AMYOTROPHIC_LATERAL_SCLEROSIS_ALS	0.944237611	0.99999998	1
KEGG_ANTIGEN_PROCESSING_AND_PRESENTATION	0.9625044	0.99999998	1
KEGG_APOPTOSIS	0.978921755	0.99999998	1
KEGG_ARACHIDONIC_ACID_METABOLISM	0.928002551	0.99999998	1
KEGG_ARGININE_AND_PROLINE_METABOLISM	0.949734849	0.99999998	1
KEGG_ARRHYTHMOGENIC_RIGHT_VENTRICULAR_CARDIOMYOPATHY_ARVC	0.959342144	0.99999998	1
KEGG_ASCORBATE_AND_ALDARATE_METABOLISM	0.765111314	0.99999998	1
KEGG_ASTHMA	0.823870702	0.99999998	1
KEGG_AUTOIMMUNE_THYROID_DISEASE	0.877631846	0.99999998	1
KEGG_AXON_GUIDANCE	0.98778163	0.99999998	1
KEGG_BASAL_CELL_CARCINOMA	0.928728142	0.99999998	1
KEGG_BASAL_TRANSCRIPTION_FACTORS	0.892863379	0.99999998	1
KEGG_BASE_EXCISION_REPAIR	0.915065048	0.99999998	1
KEGG_BETA_ALANINE_METABOLISM	0.854087245	0.99999998	1
KEGG_BIOSYNTHESIS_OF_UNSATURATED_FATTY_ACIDS	0.850160503	0.99999998	1
KEGG_BLADDER_CANCER	0.94159098	0.99999998	1
KEGG_BUTANOATE_METABOLISM	0.88976803	0.99999998	1
KEGG_B_CELL_RECEPTOR_SIGNALING_PATHWAY	0.970066839	0.99999998	1
KEGG_CALCIUM_SIGNALING_PATHWAY	0.992957159	0.99999998	1
KEGG_CARDIAC_MUSCLE_CONTRACTION	0.953230445	0.99999998	1
KEGG_CELL_ADHESION_MOLECULES_CAMS	0.798176796	0.99999998	1
KEGG_CELL_CYCLE	0.991860091	0.99999998	1
KEGG_CHEMOKINE_SIGNALING_PATHWAY	0.996220368	0.99999998	1
KEGG_CHRONIC_MYELOID_LEUKEMIA	0.972500683	0.99999998	1
KEGG_CIRCADIAN_RHYTHM_MAMMAL	0.79053355	0.99999998	1
KEGG_CITRATE_CYCLE_TCA_CYCLE	0.907878569	0.99999998	1
KEGG_COLORECTAL_CANCER	0.955174229	0.99999998	1
KEGG_COMPLEMENT_AND_COAGULATION_CASCADES	0.950956693	0.99999998	1
KEGG_CYSTEINE_AND_METHIONINE_METABOLISM	0.912992582	0.99999998	1
KEGG_CYTOKINE_CYTOKINE_RECEPTOR_INTERACTION	0.989518321	0.99999998	1
KEGG_CYTOSOLIC_DNA_SENSING_PATHWAY	0.93235183	0.99999998	1
KEGG_DILATED_CARDIOMYOPATHY	0.966398596	0.99999998	1
KEGG_DNA_REPLICATION	0.92577659	0.99999998	1
KEGG_DORSO_VENTRAL_AXIS_FORMATION	0.83531291	0.99999998	1
KEGG_DRUG_METABOLISM_CYTOCHROME_P450	0.924121872	0.99999998	1
KEGG_DRUG_METABOLISM_OTHER_ENZYMES	0.897319271	0.99999998	1
KEGG_ECM_RECEPTOR_INTERACTION	0.975445716	0.99999998	1
KEGG_ENDOCYTOSIS	0.997916025	0.99999998	1
KEGG_ENDOMETRIAL_CANCER	0.942646469	0.99999998	1
KEGG_EPITHELIAL_CELL_SIGNALING_IN_HELICOBACTER_PYLORI_INFECTION	0.968892541	0.99999998	1
KEGG_ERBB_SIGNALING_PATHWAY	0.975523811	0.99999998	1
KEGG_ETHER_LIPID_METABOLISM	0.86905599	0.99999998	1
KEGG_FATTY_ACID_METABOLISM	0.919322762	0.99999998	1
KEGG_FC_EPSILON_RI_SIGNALING_PATHWAY	0.963402071	0.99999998	1
KEGG_FC_GAMMA_R_MEDIATED_PHAGOCYTOSIS	0.212183766	0.99999998	1
KEGG_FOCAL_ADHESION	0.998196789	0.99999998	1
KEGG_FOLATE_BIOSYNTHESIS	0.766175278	0.99999998	1
KEGG_FRUCTOSE_AND_MANNOSE_METABOLISM	0.916368133	0.99999998	1
KEGG_GALACTOSE_METABOLISM	0.608025186	0.99999998	1
KEGG_GAP_JUNCTION	0.973065882	0.99999998	1
KEGG_GLIOMA	0.959605107	0.99999998	1
KEGG_GLUTATHIONE_METABOLISM	0.942169262	0.99999998	1
KEGG_GLYCEROLIPID_METABOLISM	0.926152785	0.99999998	1
KEGG_GLYCEROPHOSPHOLIPID_METABOLISM	0.95920999	0.99999998	1
KEGG_GLYCINE_SERINE_AND_THREONINE_METABOLISM	0.889768035	0.99999998	1
KEGG_GLYCOLYSIS_GLUCONEOGENESIS	0.866704655	0.99999998	1
KEGG_GLYCOSAMINOGLYCAN_BIOSYNTHESIS_CHONDROITIN_SULFATE	0.843112732	0.99999998	1
KEGG_GLYCOSAMINOGLYCAN_BIOSYNTHESIS_HEPARAN_SULFATE	0.843112731	0.99999998	1
KEGG_GLYCOSAMINOGLYCAN_DEGRADATION	0.823518395	0.99999998	1
KEGG_GLYCOSPHINGOLIPID_BIOSYNTHESIS_GANGLIO_SERIES	0.806219539	0.99999998	1
KEGG_GLYCOSPHINGOLIPID_BIOSYNTHESIS_GLOBO_SERIES	0.783174163	0.99999998	1
KEGG_GLYCOSPHINGOLIPID_BIOSYNTHESIS_LACTO_AND_NEOLACTO_SERIES	0.833039088	0.99999998	1
KEGG_GLYCOSYLPHOSPHATIDYLINOSITOL_GPI_ANCHOR_BIOSYNTHESIS	0.873083184	0.99999998	1
KEGG_GLYOXYLATE_AND_DICARBOXYLATE_METABOLISM	0.790533549	0.99999998	1
KEGG_GNRH_SIGNALING_PATHWAY	0.977963314	0.99999998	1
KEGG_GRAFT_VERSUS_HOST_DISEASE	0.878738363	0.99999998	1
KEGG_HEDGEHOG_SIGNALING_PATHWAY	0.916368136	0.99999998	1
KEGG_HEMATOPOIETIC_CELL_LINEAGE	0.969041929	0.99999998	1
KEGG_HISTIDINE_METABOLISM	0.873315394	0.99999998	1
KEGG_HOMOLOGOUS_RECOMBINATION	0.882200047	0.99999998	1
KEGG_HUNTINGTONS_DISEASE	0.996736793	0.99999998	1
KEGG_HYPERTROPHIC_CARDIOMYOPATHY_HCM	0.962382966	0.99999998	1
KEGG_INOSITOL_PHOSPHATE_METABOLISM	0.041978412	0.99999998	1
KEGG_INSULIN_SIGNALING_PATHWAY	0.993186091	0.99999998	1
KEGG_INTESTINAL_IMMUNE_NETWORK_FOR_IGA_PRODUCTION	0.91086316	0.99999998	1
KEGG_JAK_STAT_SIGNALING_PATHWAY	0.955110549	0.99999998	1
KEGG_LEISHMANIA_INFECTION	0.961459143	0.99999998	1
KEGG_LEUKOCYTE_TRANSENDOTHELIAL_MIGRATION	0.800775027	0.99999998	1
KEGG_LIMONENE_AND_PINENE_DEGRADATION	0.756312684	0.99999998	1
KEGG_LINOLEIC_ACID_METABOLISM	0.81921588	0.99999998	1
KEGG_LONG_TERM_DEPRESSION	0.951832634	0.99999998	1
KEGG_LONG_TERM_POTENTIATION	0.960061018	0.99999998	1
KEGG_LYSINE_DEGRADATION	0.936309925	0.99999998	1
KEGG_LYSOSOME	0.99139924	0.99999998	1
KEGG_MAPK_SIGNALING_PATHWAY	0.135908741	0.99999998	1
KEGG_MATURITY_ONSET_DIABETES_OF_THE_YOUNG	0.7793488	0.99999998	1
KEGG_MELANOGENESIS	0.980621149	0.99999998	1
KEGG_MELANOMA	0.028483476	0.99999998	1
KEGG_METABOLISM_OF_XENOBIOTICS_BY_CYTOCHROME_P450	0.926152781	0.99999998	1
KEGG_MISMATCH_REPAIR	0.878297178	0.99999998	1
KEGG_MTOR_SIGNALING_PATHWAY	0.948565238	0.99999998	1
KEGG_NATURAL_KILLER_CELL_MEDIATED_CYTOTOXICITY	0.985963153	0.99999998	1
KEGG_NEUROACTIVE_LIGAND_RECEPTOR_INTERACTION	0.983405412	0.99999998	1
KEGG_NEUROTROPHIN_SIGNALING_PATHWAY	0.990983462	0.99999998	1
KEGG_NICOTINATE_AND_NICOTINAMIDE_METABOLISM	0.863611252	0.99999998	1
KEGG_NITROGEN_METABOLISM	0.851013027	0.99999998	1
KEGG_NOD_LIKE_RECEPTOR_SIGNALING_PATHWAY	0.95772612	0.99999998	1
KEGG_NON_HOMOLOGOUS_END_JOINING	0.821025601	0.99999998	1
KEGG_NON_SMALL_CELL_LUNG_CANCER	0.951117192	0.99999998	1
KEGG_NOTCH_SIGNALING_PATHWAY	0.920958848	0.99999998	1
KEGG_NUCLEOTIDE_EXCISION_REPAIR	0.941687783	0.99999998	1
KEGG_N_GLYCAN_BIOSYNTHESIS	0.943681501	0.99999998	1
KEGG_OLFACTORY_TRANSDUCTION	0.865871429	0.99999998	1
KEGG_ONE_CARBON_POOL_BY_FOLATE	0.845507967	0.99999998	1
KEGG_OOCYTE_MEIOSIS	0.98825354	0.99999998	1
KEGG_OTHER_GLYCAN_DEGRADATION	0.818118118	0.99999998	1
KEGG_OXIDATIVE_PHOSPHORYLATION	0.989479657	0.99999998	1
KEGG_O_GLYCAN_BIOSYNTHESIS	0.84128502	0.99999998	1
KEGG_P53_SIGNALING_PATHWAY	0.971833319	0.99999998	1
KEGG_PANCREATIC_CANCER	0.967774208	0.99999998	1
KEGG_PANTOTHENATE_AND_COA_BIOSYNTHESIS	0.805415156	0.99999998	1
KEGG_PARKINSONS_DISEASE	0.987449873	0.99999998	1
KEGG_PATHOGENIC_ESCHERICHIA_COLI_INFECTION	0.958542401	0.99999998	1
KEGG_PATHWAYS_IN_CANCER	0.972706233	0.99999998	1
KEGG_PENTOSE_AND_GLUCURONATE_INTERCONVERSIONS	0.785514665	0.99999998	1
KEGG_PENTOSE_PHOSPHATE_PATHWAY	0.637363776	0.99999998	1
KEGG_PEROXISOME	0.963402066	0.99999998	1
KEGG_PHENYLALANINE_METABOLISM	0.828025894	0.99999998	1
KEGG_PHOSPHATIDYLINOSITOL_SIGNALING_SYSTEM	0.149626641	0.99999998	1
KEGG_PORPHYRIN_AND_CHLOROPHYLL_METABOLISM	0.871443322	0.99999998	1
KEGG_PPAR_SIGNALING_PATHWAY	0.956185402	0.99999998	1
KEGG_PRIMARY_BILE_ACID_BIOSYNTHESIS	0.773415413	0.99999998	1
KEGG_PRIMARY_IMMUNODEFICIENCY	0.892290798	0.99999998	1
KEGG_PRION_DISEASES	0.893621346	0.99999998	1
KEGG_PROGESTERONE_MEDIATED_OOCYTE_MATURATION	0.973828799	0.99999998	1
KEGG_PROPANOATE_METABOLISM	0.903777422	0.99999998	1
KEGG_PROSTATE_CANCER	0.982011241	0.99999998	1
KEGG_PROTEASOME	0.942741408	0.99999998	1
KEGG_PROTEIN_EXPORT	0.878075875	0.99999998	1
KEGG_PROXIMAL_TUBULE_BICARBONATE_RECLAMATION	0.851859452	0.99999998	1
KEGG_PURINE_METABOLISM	0.994001729	0.99999998	1
KEGG_PYRIMIDINE_METABOLISM	0.982790773	0.99999998	1
KEGG_PYRUVATE_METABOLISM	0.92615277	0.99999998	1
KEGG_REGULATION_OF_ACTIN_CYTOSKELETON	0.775638729	0.99999998	1
KEGG_REGULATION_OF_AUTOPHAGY	0.85788606	0.99999998	1
KEGG_RENAL_CELL_CARCINOMA	0.967093858	0.99999998	1
KEGG_RENIN_ANGIOTENSIN_SYSTEM	0.762960135	0.99999998	1
KEGG_RETINOL_METABOLISM	0.894560081	0.99999998	1
KEGG_RIBOFLAVIN_METABOLISM	0.81172227	0.99999998	1
KEGG_RIBOSOME	0.044398672	0.99999998	1
KEGG_RIG_I_LIKE_RECEPTOR_SIGNALING_PATHWAY	0.216426664	0.99999998	1
KEGG_RNA_DEGRADATION	0.85919908	0.99999998	1
KEGG_RNA_POLYMERASE	0.88757937	0.99999998	1
KEGG_SELENOAMINO_ACID_METABOLISM	0.875154736	0.99999998	1
KEGG_SMALL_CELL_LUNG_CANCER	0.981195799	0.99999998	1
KEGG_SNARE_INTERACTIONS_IN_VESICULAR_TRANSPORT	0.914183704	0.99999998	1
KEGG_SPHINGOLIPID_METABOLISM	0.904113055	0.99999998	1
KEGG_SPLICEOSOME	0.990955034	0.99999998	1
KEGG_STARCH_AND_SUCROSE_METABOLISM	0.636359084	0.99999998	1
KEGG_STEROID_BIOSYNTHESIS	0.824222052	0.99999998	1
KEGG_STEROID_HORMONE_BIOSYNTHESIS	0.874697928	0.99999998	1
KEGG_SULFUR_METABOLISM	0.750536672	0.99999998	1
KEGG_SYSTEMIC_LUPUS_ERYTHEMATOSUS	0.974160732	0.99999998	1
KEGG_TASTE_TRANSDUCTION	0.831721274	0.99999998	1
KEGG_TAURINE_AND_HYPOTAURINE_METABOLISM	0.737626043	0.99999998	1
KEGG_TERPENOID_BACKBONE_BIOSYNTHESIS	0.818850957	0.99999998	1
KEGG_TGF_BETA_SIGNALING_PATHWAY	0.973492518	0.99999998	1
KEGG_THYROID_CANCER	0.897137939	0.99999998	1
KEGG_TIGHT_JUNCTION	0.837075899	0.99999998	1
KEGG_TOLL_LIKE_RECEPTOR_SIGNALING_PATHWAY	0.975562765	0.99999998	1
KEGG_TRYPTOPHAN_METABOLISM	0.906099045	0.99999998	1
KEGG_TYPE_II_DIABETES_MELLITUS	0.915065045	0.99999998	1
KEGG_TYPE_I_DIABETES_MELLITUS	0.894560085	0.99999998	1
KEGG_TYROSINE_METABOLISM	0.912691915	0.99999998	1
KEGG_T_CELL_RECEPTOR_SIGNALING_PATHWAY	0.987230374	0.99999998	1
KEGG_UBIQUITIN_MEDIATED_PROTEOLYSIS	0.99370175	0.99999998	1
KEGG_VALINE_LEUCINE_AND_ISOLEUCINE_BIOSYNTHESIS	0.782701475	0.99999998	1
KEGG_VALINE_LEUCINE_AND_ISOLEUCINE_DEGRADATION	0.93155153	0.99999998	1
KEGG_VASCULAR_SMOOTH_MUSCLE_CONTRACTION	0.982349629	0.99999998	1
KEGG_VASOPRESSIN_REGULATED_WATER_REABSORPTION	0.938297026	0.99999998	1
KEGG_VEGF_SIGNALING_PATHWAY	0.968236662	0.99999998	1
KEGG_VIBRIO_CHOLERAE_INFECTION	0.955247271	0.99999998	1
KEGG_VIRAL_MYOCARDITIS	0.959276125	0.99999998	1
KEGG_WNT_SIGNALING_PATHWAY	0.993250126	0.99999998	1
REACTOME_3_UTR_MEDIATED_TRANSLATIONAL_REGULATION	0.13958635	0.99999998	1
REACTOME_ABACAVIR_TRANSPORT_AND_METABOLISM	0.740172849	0.99999998	1
REACTOME_ABCA_TRANSPORTERS_IN_LIPID_HOMEOSTASIS	0.808604925	0.99999998	1
REACTOME_ABC_FAMILY_PROTEINS_MEDIATED_TRANSPORT	0.871206974	0.99999998	1
REACTOME_ABORTIVE_ELONGATION_OF_HIV1_TRANSCRIPT_IN_THE_ABSENCE_OF_TAT	0.882835996	0.99999998	1
REACTOME_ACETYLCHOLINE_BINDING_AND_DOWNSTREAM_EVENTS	0.683076752	0.99999998	1
REACTOME_ACETYLCHOLINE_NEUROTRANSMITTER_RELEASE_CYCLE	0.696431852	0.99999998	1
REACTOME_ACTIVATED_AMPK_STIMULATES_FATTY_ACID_OXIDATION_IN_MUSCLE	0.83238188	0.99999998	1
REACTOME_ACTIVATED_NOTCH1_TRANSMITS_SIGNAL_TO_THE_NUCLEUS	0.872383493	0.99999998	1
REACTOME_ACTIVATED_TAK1_MEDIATES_P38_MAPK_ACTIVATION	0.847856781	0.99999998	1
REACTOME_ACTIVATED_TLR4_SIGNALLING	0.985896537	0.99999998	1
REACTOME_ACTIVATION_OF_ATR_IN_RESPONSE_TO_REPLICATION_STRESS	0.907397061	0.99999998	1
REACTOME_ACTIVATION_OF_BH3_ONLY_PROTEINS	0.826310613	0.99999998	1
REACTOME_ACTIVATION_OF_CHAPERONES_BY_ATF6_ALPHA	0.775917017	0.99999998	1
REACTOME_ACTIVATION_OF_CHAPERONE_GENES_BY_ATF6_ALPHA	0.762417419	0.99999998	1
REACTOME_ACTIVATION_OF_CHAPERONE_GENES_BY_XBP1S	0.949403589	0.99999998	1
REACTOME_ACTIVATION_OF_GENES_BY_ATF4	0.616861068	0.99999998	1
REACTOME_ACTIVATION_OF_IRF3_IRF7_MEDIATED_BY_TBK1_IKK_EPSILON	0.823165152	0.99999998	1
REACTOME_ACTIVATION_OF_KAINATE_RECEPTORS_UPON_GLUTAMATE_BINDING	0.869055987	0.99999998	1
REACTOME_ACTIVATION_OF_NF_KAPPAB_IN_B_CELLS	0.970258053	0.99999998	1
REACTOME_ACTIVATION_OF_NMDA_RECEPTOR_UPON_GLUTAMATE_BINDING_AND_POSTSYNAPTIC_EVENTS	0.892482048	0.99999998	1
REACTOME_ACTIVATION_OF_RAC	0.783645305	0.99999998	1
REACTOME_ACTIVATION_OF_THE_AP1_FAMILY_OF_TRANSCRIPTION_FACTORS	0.755175269	0.99999998	1
REACTOME_ACTIVATION_OF_THE_MRNA_UPON_BINDING_OF_THE_CAP_BINDING_COMPLEX_AND_EIFS_AND_SUBSEQUENT_BINDING_TO_43S	0.017424554	0.721778624	1
REACTOME_ACTIVATION_OF_THE_PRE_REPLICATIVE_COMPLEX	0.892290789	0.99999998	1
REACTOME_ADAPTIVE_IMMUNE_SYSTEM	0.999996033	0.99999998	1
REACTOME_ADENYLATE_CYCLASE_ACTIVATING_PATHWAY	0.736982492	0.99999998	1
REACTOME_ADENYLATE_CYCLASE_INHIBITORY_PATHWAY	0.780314636	0.99999998	1
REACTOME_ADHERENS_JUNCTIONS_INTERACTIONS	0.865123168	0.99999998	1
REACTOME_ADP_SIGNALLING_THROUGH_P2RY1	0.856002263	0.99999998	1
REACTOME_ADP_SIGNALLING_THROUGH_P2RY12	0.831389683	0.99999998	1
REACTOME_ADVANCED_GLYCOSYLATION_ENDPRODUCT_RECEPTOR_SIGNALING	0.807814379	0.99999998	1
REACTOME_AKT_PHOSPHORYLATES_TARGETS_IN_THE_CYTOSOL	0.785978243	0.99999998	1
REACTOME_ALPHA_LINOLENIC_ACID_ALA_METABOLISM	0.780314637	0.99999998	1
REACTOME_AMINE_COMPOUND_SLC_TRANSPORTERS	0.29487263	0.99999998	1
REACTOME_AMINE_DERIVED_HORMONES	0.719917461	0.99999998	1
REACTOME_AMINE_LIGAND_BINDING_RECEPTORS	0.780314637	0.99999998	1
REACTOME_AMINO_ACID_AND_OLIGOPEPTIDE_SLC_TRANSPORTERS	0.895118702	0.99999998	1
REACTOME_AMINO_ACID_SYNTHESIS_AND_INTERCONVERSION_TRANSAMINATION	0.013329695	0.574243261	1
REACTOME_AMINO_ACID_TRANSPORT_ACROSS_THE_PLASMA_MEMBRANE	0.854087243	0.99999998	1
REACTOME_AMYLOIDS	0.925017866	0.99999998	1
REACTOME_ANDROGEN_BIOSYNTHESIS	0.714013947	0.99999998	1
REACTOME_ANTIGEN_ACTIVATES_B_CELL_RECEPTOR_LEADING_TO_GENERATION_OF_SECOND_MESSENGERS	0.89677417	0.99999998	1
REACTOME_ANTIGEN_PRESENTATION_FOLDING_ASSEMBLY_AND_PEPTIDE_LOADING_OF_CLASS_I_MHC	0.854911841	0.99999998	1
REACTOME_ANTIGEN_PROCESSING_CROSS_PRESENTATION	0.974690889	0.99999998	1
REACTOME_ANTIGEN_PROCESSING_UBIQUITINATION_PROTEASOME_DEGRADATION	0.998427668	0.99999998	1
REACTOME_ANTIVIRAL_MECHANISM_BY_IFN_STIMULATED_GENES	0.972544594	0.99999998	1
REACTOME_APC_CDC20_MEDIATED_DEGRADATION_OF_NEK2A	0.871679144	0.99999998	1
REACTOME_APC_C_CDC20_MEDIATED_DEGRADATION_OF_CYCLIN_B	0.862078491	0.99999998	1
REACTOME_APC_C_CDC20_MEDIATED_DEGRADATION_OF_MITOTIC_PROTEINS	0.973534794	0.99999998	1
REACTOME_APC_C_CDH1_MEDIATED_DEGRADATION_OF_CDC20_AND_OTHER_APC_C_CDH1_TARGETED_PROTEINS_IN_LATE_MITOSIS_EARLY_G1	0.971516189	0.99999998	1
REACTOME_APOBEC3G_MEDIATED_RESISTANCE_TO_HIV1_INFECTION	0.740172849	0.99999998	1
REACTOME_APOPTOSIS	0.996637314	0.99999998	1
REACTOME_APOPTOSIS_INDUCED_DNA_FRAGMENTATION	0.779348801	0.99999998	1
REACTOME_APOPTOTIC_CLEAVAGE_OF_CELLULAR_PROTEINS	0.927022412	0.99999998	1
REACTOME_APOPTOTIC_CLEAVAGE_OF_CELL_ADHESION_PROTEINS	0.769321907	0.99999998	1
REACTOME_APOPTOTIC_EXECUTION_PHASE	0.94890234	0.99999998	1
REACTOME_AQUAPORIN_MEDIATED_TRANSPORT	0.923604555	0.99999998	1
REACTOME_ARMS_MEDIATED_ACTIVATION	0.844016469	0.99999998	1
REACTOME_ASPARAGINE_N_LINKED_GLYCOSYLATION	0.977787532	0.99999998	1
REACTOME_ASSEMBLY_OF_THE_PRE_REPLICATIVE_COMPLEX	0.969826034	0.99999998	1
REACTOME_ASSOCIATION_OF_LICENSING_FACTORS_WITH_THE_PRE_REPLICATIVE_COMPLEX	0.803383524	0.99999998	1
REACTOME_ASSOCIATION_OF_TRIC_CCT_WITH_TARGET_PROTEINS_DURING_BIOSYNTHESIS	0.890356264	0.99999998	1
REACTOME_AUTODEGRADATION_OF_CDH1_BY_CDH1_APC_C	0.965410627	0.99999998	1
REACTOME_AUTODEGRADATION_OF_THE_E3_UBIQUITIN_LIGASE_COP1	0.951990113	0.99999998	1
REACTOME_AXON_GUIDANCE	0.998927109	0.99999998	1
REACTOME_A_TETRASACCHARIDE_LINKER_SEQUENCE_IS_REQUIRED_FOR_GAG_SYNTHESIS	0.845507964	0.99999998	1
REACTOME_BASE_EXCISION_REPAIR	0.860524473	0.99999998	1
REACTOME_BASE_FREE_SUGAR_PHOSPHATE_REMOVAL_VIA_THE_SINGLE_NUCLEOTIDE_REPLACEMENT_PATHWAY	0.785049591	0.99999998	1
REACTOME_BASIGIN_INTERACTIONS	0.866614631	0.99999998	1
REACTOME_BETA_DEFENSINS	0.689466414	0.99999998	1
REACTOME_BILE_ACID_AND_BILE_SALT_METABOLISM	0.820304664	0.99999998	1
REACTOME_BILE_SALT_AND_ORGANIC_ANION_SLC_TRANSPORTERS	0.729035119	0.99999998	1
REACTOME_BINDING_AND_ENTRY_OF_HIV_VIRION	0.684932282	0.99999998	1
REACTOME_BIOLOGICAL_OXIDATIONS	0.982460984	0.99999998	1
REACTOME_BIOSYNTHESIS_OF_THE_N_GLYCAN_PRECURSOR_DOLICHOL_LIPID_LINKED_OLIGOSACCHARIDE_LLO_AND_TRANSFER_TO_A_NASCENT_PROTEIN	0.886364105	0.99999998	1
REACTOME_BMAL1_CLOCK_NPAS2_ACTIVATES_CIRCADIAN_EXPRESSION	0.915065058	0.99999998	1
REACTOME_BOTULINUM_NEUROTOXICITY	0.820665623	0.99999998	1
REACTOME_BRANCHED_CHAIN_AMINO_ACID_CATABOLISM	0.837546507	0.99999998	1
REACTOME_CALNEXIN_CALRETICULIN_CYCLE	0.815521149	0.99999998	1
REACTOME_CASPASE_MEDIATED_CLEAVAGE_OF_CYTOSKELETAL_PROTEINS	0.802973607	0.99999998	1
REACTOME_CA_DEPENDENT_EVENTS	0.878075877	0.99999998	1
REACTOME_CD28_CO_STIMULATION	0.893243142	0.99999998	1
REACTOME_CD28_DEPENDENT_PI3K_AKT_SIGNALING	0.850160501	0.99999998	1
REACTOME_CD28_DEPENDENT_VAV1_PATHWAY	0.770356023	0.99999998	1
REACTOME_CDC6_ASSOCIATION_WITH_THE_ORC_ORIGIN_COMPLEX	0.774921501	0.99999998	1
REACTOME_CDK_MEDIATED_PHOSPHORYLATION_AND_REMOVAL_OF_CDC6	0.951117199	0.99999998	1
REACTOME_CDT1_ASSOCIATION_WITH_THE_CDC6_ORC_ORIGIN_COMPLEX	0.958743872	0.99999998	1
REACTOME_CELL_CELL_COMMUNICATION	0.785275124	0.99999998	1
REACTOME_CELL_CELL_JUNCTION_ORGANIZATION	0.274674171	0.99999998	1
REACTOME_CELL_CYCLE	0.999899667	0.99999998	1
REACTOME_CELL_CYCLE_CHECKPOINTS	0.990811579	0.99999998	1
REACTOME_CELL_CYCLE_MITOTIC	0.999723265	0.99999998	1
REACTOME_CELL_DEATH_SIGNALLING_VIA_NRAGE_NRIF_AND_NADE	0.953837841	0.99999998	1
REACTOME_CELL_EXTRACELLULAR_MATRIX_INTERACTIONS	0.797958421	0.99999998	1
REACTOME_CELL_JUNCTION_ORGANIZATION	0.524222994	0.99999998	1
REACTOME_CELL_SURFACE_INTERACTIONS_AT_THE_VASCULAR_WALL	0.979154638	0.99999998	1
REACTOME_CGMP_EFFECTS	0.773919165	0.99999998	1
REACTOME_CHEMOKINE_RECEPTORS_BIND_CHEMOKINES	0.903609124	0.99999998	1
REACTOME_CHOLESTEROL_BIOSYNTHESIS	0.860784973	0.99999998	1
REACTOME_CHONDROITIN_SULFATE_BIOSYNTHESIS	0.824222047	0.99999998	1
REACTOME_CHONDROITIN_SULFATE_DERMATAN_SULFATE_METABOLISM	0.91835101	0.99999998	1
REACTOME_CHROMOSOME_MAINTENANCE	0.980865245	0.99999998	1
REACTOME_CHYLOMICRON_MEDIATED_LIPID_TRANSPORT	0.829044274	0.99999998	1
REACTOME_CIRCADIAN_CLOCK	0.955101078	0.99999998	1
REACTOME_CIRCADIAN_REPRESSION_OF_EXPRESSION_BY_REV_ERBA	0.86636746	0.99999998	1
REACTOME_CITRIC_ACID_CYCLE_TCA_CYCLE	0.857886062	0.99999998	1
REACTOME_CLASS_A1_RHODOPSIN_LIKE_RECEPTORS	0.164741779	0.99999998	1
REACTOME_CLASS_B_2_SECRETIN_FAMILY_RECEPTORS	0.951117199	0.99999998	1
REACTOME_CLASS_C_3_METABOTROPIC_GLUTAMATE_PHEROMONE_RECEPTORS	0.641836128	0.99999998	1
REACTOME_CLASS_I_MHC_MEDIATED_ANTIGEN_PROCESSING_PRESENTATION	0.999315298	0.99999998	1
REACTOME_CLEAVAGE_OF_GROWING_TRANSCRIPT_IN_THE_TERMINATION_REGION_	0.93891052	0.99999998	1
REACTOME_COLLAGEN_FORMATION	0.935989893	0.99999998	1
REACTOME_COMMON_PATHWAY	0.780314637	0.99999998	1
REACTOME_COMPLEMENT_CASCADE	0.848147189	0.99999998	1
REACTOME_CONVERSION_FROM_APC_C_CDC20_TO_APC_C_CDH1_IN_LATE_ANAPHASE	0.828366244	0.99999998	1
REACTOME_COPI_MEDIATED_TRANSPORT	0.785978242	0.99999998	1
REACTOME_COSTIMULATION_BY_THE_CD28_FAMILY	0.954880826	0.99999998	1
REACTOME_CREATION_OF_C4_AND_C2_ACTIVATORS	0.710200227	0.99999998	1
REACTOME_CREB_PHOSPHORYLATION_THROUGH_THE_ACTIVATION_OF_CAMKII	0.783645306	0.99999998	1
REACTOME_CREB_PHOSPHORYLATION_THROUGH_THE_ACTIVATION_OF_RAS	0.875154736	0.99999998	1
REACTOME_CRMPS_IN_SEMA3A_SIGNALING	0.798383274	0.99999998	1
REACTOME_CROSS_PRESENTATION_OF_SOLUBLE_EXOGENOUS_ANTIGENS_ENDOSOMES	0.945692012	0.99999998	1
REACTOME_CS_DS_DEGRADATION	0.767231632	0.99999998	1
REACTOME_CTLA4_INHIBITORY_SIGNALING	0.860524473	0.99999998	1
REACTOME_CTNNB1_PHOSPHORYLATION_CASCADE	0.829718763	0.99999998	1
REACTOME_CYCLIN_A_B1_ASSOCIATED_EVENTS_DURING_G2_M_TRANSITION	0.82802589	0.99999998	1
REACTOME_CYCLIN_E_ASSOCIATED_EVENTS_DURING_G1_S_TRANSITION_	0.971010379	0.99999998	1
REACTOME_CYTOCHROME_P450_ARRANGED_BY_SUBSTRATE_TYPE	0.899289826	0.99999998	1
REACTOME_CYTOKINE_SIGNALING_IN_IMMUNE_SYSTEM	0.99957717	0.99999998	1
REACTOME_CYTOSOLIC_SULFONATION_OF_SMALL_MOLECULES	0.705488538	0.99999998	1
REACTOME_CYTOSOLIC_TRNA_AMINOACYLATION	0.885955595	0.99999998	1
REACTOME_DAG_AND_IP3_SIGNALING	0.888779424	0.99999998	1
REACTOME_DARPP_32_EVENTS	0.869777785	0.99999998	1
REACTOME_DCC_MEDIATED_ATTRACTIVE_SIGNALING	0.78504959	0.99999998	1
REACTOME_DEADENYLATION_DEPENDENT_MRNA_DECAY	0.80209072	0.99999998	1
REACTOME_DEADENYLATION_OF_MRNA	0.858684027	0.99999998	1
REACTOME_DEFENSINS	0.736336154	0.99999998	1
REACTOME_DEGRADATION_OF_THE_EXTRACELLULAR_MATRIX	0.857886067	0.99999998	1
REACTOME_DEPOSITION_OF_NEW_CENPA_CONTAINING_NUCLEOSOMES_AT_THE_CENTROMERE	0.913142478	0.99999998	1
REACTOME_DESTABILIZATION_OF_MRNA_BY_AUF1_HNRNP_D0	0.956042434	0.99999998	1
REACTOME_DESTABILIZATION_OF_MRNA_BY_BRF1	0.518165824	0.99999998	1
REACTOME_DESTABILIZATION_OF_MRNA_BY_KSRP	0.505867057	0.99999998	1
REACTOME_DESTABILIZATION_OF_MRNA_BY_TRISTETRAPROLIN_TTP	0.521174832	0.99999998	1
REACTOME_DEVELOPMENTAL_BIOLOGY	0.999904276	0.99999998	1
REACTOME_DIABETES_PATHWAYS	0.982796009	0.99999998	1
REACTOME_DIGESTION_OF_DIETARY_CARBOHYDRATE	0.574077277	0.99999998	1
REACTOME_DNA_REPAIR	0.9857399	0.99999998	1
REACTOME_DNA_REPLICATION	0.997580699	0.99999998	1
REACTOME_DNA_STRAND_ELONGATION	0.906750614	0.99999998	1
REACTOME_DOPAMINE_NEUROTRANSMITTER_RELEASE_CYCLE	0.720639076	0.99999998	1
REACTOME_DOUBLE_STRAND_BREAK_REPAIR	0.874008939	0.99999998	1
REACTOME_DOWNREGULATION_OF_ERBB2_ERBB3_SIGNALING	0.782701476	0.99999998	1
REACTOME_DOWNREGULATION_OF_SMAD2_3_SMAD4_TRANSCRIPTIONAL_ACTIVITY	0.845211126	0.99999998	1
REACTOME_DOWNREGULATION_OF_TGF_BETA_RECEPTOR_SIGNALING	0.868814308	0.99999998	1
REACTOME_DOWNSTREAM_SIGNALING_EVENTS_OF_B_CELL_RECEPTOR_BCR	0.987210231	0.99999998	1
REACTOME_DOWNSTREAM_SIGNALING_OF_ACTIVATED_FGFR	0.139379629	0.99999998	1
REACTOME_DOWNSTREAM_SIGNAL_TRANSDUCTION	0.982763528	0.99999998	1
REACTOME_DOWNSTREAM_TCR_SIGNALING	0.91314248	0.99999998	1
REACTOME_DSCAM_INTERACTIONS	0.738904878	0.99999998	1
REACTOME_E2F_ENABLED_INHIBITION_OF_PRE_REPLICATION_COMPLEX_FORMATION	0.7667044	0.99999998	1
REACTOME_E2F_MEDIATED_REGULATION_OF_DNA_REPLICATION	0.899289809	0.99999998	1
REACTOME_EARLY_PHASE_OF_HIV_LIFE_CYCLE	0.823165153	0.99999998	1
REACTOME_EFFECTS_OF_PIP2_HYDROLYSIS	0.828705704	0.99999998	1
REACTOME_EGFR_DOWNREGULATION	0.874926579	0.99999998	1
REACTOME_EICOSANOID_LIGAND_BINDING_RECEPTORS	0.778863468	0.99999998	1
REACTOME_ELEVATION_OF_CYTOSOLIC_CA2_LEVELS	0.722071835	0.99999998	1
REACTOME_ELONGATION_ARREST_AND_RECOVERY	0.912087052	0.99999998	1
REACTOME_ENDOGENOUS_STEROLS	0.745139698	0.99999998	1
REACTOME_ENDOSOMAL_SORTING_COMPLEX_REQUIRED_FOR_TRANSPORT_ESCRT	0.892482045	0.99999998	1
REACTOME_ENDOSOMAL_VACUOLAR_PATHWAY	0.728353296	0.99999998	1
REACTOME_ENERGY_DEPENDENT_REGULATION_OF_MTOR_BY_LKB1_AMPK	0.834667397	0.99999998	1
REACTOME_ENOS_ACTIVATION_AND_REGULATION	0.838805205	0.99999998	1
REACTOME_ERKS_ARE_INACTIVATED	0.80256248	0.99999998	1
REACTOME_ERK_MAPK_TARGETS	0.87120697	0.99999998	1
REACTOME_ER_PHAGOSOME_PATHWAY	0.964678351	0.99999998	1
REACTOME_ETHANOL_OXIDATION	0.733722425	0.99999998	1
REACTOME_EXTENSION_OF_TELOMERES	0.89286338	0.99999998	1
REACTOME_EXTRACELLULAR_MATRIX_ORGANIZATION	0.965354871	0.99999998	1
REACTOME_EXTRINSIC_PATHWAY_FOR_APOPTOSIS	0.820304673	0.99999998	1
REACTOME_FACILITATIVE_NA_INDEPENDENT_GLUCOSE_TRANSPORTERS	0.746960467	0.99999998	1
REACTOME_FACTORS_INVOLVED_IN_MEGAKARYOCYTE_DEVELOPMENT_AND_PLATELET_PRODUCTION	0.986569577	0.99999998	1
REACTOME_FANCONI_ANEMIA_PATHWAY	0.845507963	0.99999998	1
REACTOME_FATTY_ACID_TRIACYLGLYCEROL_AND_KETONE_BODY_METABOLISM	0.996762496	0.99999998	1
REACTOME_FATTY_ACYL_COA_BIOSYNTHESIS	0.820665623	0.99999998	1
REACTOME_FGFR1_LIGAND_BINDING_AND_ACTIVATION	0.680246223	0.99999998	1
REACTOME_FORMATION_OF_ATP_BY_CHEMIOSMOTIC_COUPLING	0.82938196	0.99999998	1
REACTOME_FORMATION_OF_FIBRIN_CLOT_CLOTTING_CASCADE	0.87873835	0.99999998	1
REACTOME_FORMATION_OF_INCISION_COMPLEX_IN_GG_NER	0.857886061	0.99999998	1
REACTOME_FORMATION_OF_RNA_POL_II_ELONGATION_COMPLEX_	0.935560447	0.99999998	1
REACTOME_FORMATION_OF_THE_HIV1_EARLY_ELONGATION_COMPLEX	0.910243997	0.99999998	1
REACTOME_FORMATION_OF_THE_TERNARY_COMPLEX_AND_SUBSEQUENTLY_THE_43S_COMPLEX	0.004580095	0.205531771	1
REACTOME_FORMATION_OF_TRANSCRIPTION_COUPLED_NER_TC_NER_REPAIR_COMPLEX	0.885955593	0.99999998	1
REACTOME_FORMATION_OF_TUBULIN_FOLDING_INTERMEDIATES_BY_CCT_TRIC	0.877854094	0.99999998	1
REACTOME_G0_AND_EARLY_G1	0.848147186	0.99999998	1
REACTOME_G1_PHASE	0.928002532	0.99999998	1
REACTOME_G1_S_SPECIFIC_TRANSCRIPTION	0.814769856	0.99999998	1
REACTOME_G1_S_TRANSITION	0.989177226	0.99999998	1
REACTOME_G2_M_CHECKPOINTS	0.921763062	0.99999998	1
REACTOME_G2_M_DNA_DAMAGE_CHECKPOINT	0.765644253	0.99999998	1
REACTOME_GAB1_SIGNALOSOME	0.91163032	0.99999998	1
REACTOME_GABA_A_RECEPTOR_ACTIVATION	0.632509157	0.99999998	1
REACTOME_GABA_B_RECEPTOR_ACTIVATION	0.870017309	0.99999998	1
REACTOME_GABA_RECEPTOR_ACTIVATION	0.880267505	0.99999998	1
REACTOME_GABA_SYNTHESIS_RELEASE_REUPTAKE_AND_DEGRADATION	0.761325985	0.99999998	1
REACTOME_GAMMA_CARBOXYLATION_TRANSPORT_AND_AMINO_TERMINAL_CLEAVAGE_OF_PROTEINS	0.750536671	0.99999998	1
REACTOME_GAP_JUNCTION_ASSEMBLY	0.228047029	0.99999998	1
REACTOME_GAP_JUNCTION_DEGRADATION	0.785049591	0.99999998	1
REACTOME_GAP_JUNCTION_TRAFFICKING	0.504411027	0.99999998	1
REACTOME_GASTRIN_CREB_SIGNALLING_PATHWAY_VIA_PKC_AND_MAPK	0.949223232	0.99999998	1
REACTOME_GENERATION_OF_SECOND_MESSENGER_MOLECULES	0.877185857	0.99999998	1
REACTOME_GENERIC_TRANSCRIPTION_PATHWAY	0.998877851	0.99999998	1
REACTOME_GLOBAL_GENOMIC_NER_GG_NER	0.909148782	0.99999998	1
REACTOME_GLUCAGON_SIGNALING_IN_METABOLIC_REGULATION	0.885545356	0.99999998	1
REACTOME_GLUCAGON_TYPE_LIGAND_RECEPTORS	0.848147186	0.99999998	1
REACTOME_GLUCONEOGENESIS	0.89928981	0.99999998	1
REACTOME_GLUCOSE_METABOLISM	0.899594914	0.99999998	1
REACTOME_GLUCOSE_TRANSPORT	0.919872266	0.99999998	1
REACTOME_GLUCURONIDATION	0.70226048	0.99999998	1
REACTOME_GLUTAMATE_NEUROTRANSMITTER_RELEASE_CYCLE	0.778376509	0.99999998	1
REACTOME_GLUTATHIONE_CONJUGATION	0.855458333	0.99999998	1
REACTOME_GLYCEROPHOSPHOLIPID_BIOSYNTHESIS	0.055809268	0.99999998	1
REACTOME_GLYCOGEN_BREAKDOWN_GLYCOGENOLYSIS	0.476670139	0.99999998	1
REACTOME_GLYCOLYSIS	0.887377892	0.99999998	1
REACTOME_GLYCOPROTEIN_HORMONES	0.720639076	0.99999998	1
REACTOME_GLYCOSAMINOGLYCAN_METABOLISM	0.000935453	0.047975374	1
REACTOME_GLYCOSPHINGOLIPID_METABOLISM	0.880050468	0.99999998	1
REACTOME_GOLGI_ASSOCIATED_VESICLE_BIOGENESIS	0.952846518	0.99999998	1
REACTOME_GPCR_DOWNSTREAM_SIGNALING	0.790735295	0.99999998	1
REACTOME_GPCR_LIGAND_BINDING	0.452963821	0.99999998	1
REACTOME_GPVI_MEDIATED_ACTIVATION_CASCADE	0.89804092	0.99999998	1
REACTOME_GRB2_EVENTS_IN_ERBB2_SIGNALING	0.865373152	0.99999998	1
REACTOME_GRB2_SOS_PROVIDES_LINKAGE_TO_MAPK_SIGNALING_FOR_INTERGRINS_	0.801321772	0.99999998	1
REACTOME_GROWTH_HORMONE_RECEPTOR_SIGNALING	0.874926582	0.99999998	1
REACTOME_G_ALPHA1213_SIGNALLING_EVENTS	0.966934744	0.99999998	1
REACTOME_G_ALPHA_I_SIGNALLING_EVENTS	0.240899517	0.99999998	1
REACTOME_G_ALPHA_Q_SIGNALLING_EVENTS	0.904847157	0.99999998	1
REACTOME_G_ALPHA_S_SIGNALLING_EVENTS	0.963754842	0.99999998	1
REACTOME_G_ALPHA_Z_SIGNALLING_EVENTS	0.914918864	0.99999998	1
REACTOME_G_BETA_GAMMA_SIGNALLING_THROUGH_PI3KGAMMA	0.838177442	0.99999998	1
REACTOME_G_BETA_GAMMA_SIGNALLING_THROUGH_PLC_BETA	0.826655484	0.99999998	1
REACTOME_G_PROTEIN_ACTIVATION	0.847565672	0.99999998	1
REACTOME_G_PROTEIN_BETA_GAMMA_SIGNALLING	0.853811077	0.99999998	1
REACTOME_HDL_MEDIATED_LIPID_TRANSPORT	0.812490606	0.99999998	1
REACTOME_HEMOSTASIS	0.999924512	0.99999998	1
REACTOME_HEPARAN_SULFATE_HEPARIN_HS_GAG_METABOLISM	0.918629973	0.99999998	1
REACTOME_HIGHLY_CALCIUM_PERMEABLE_POSTSYNAPTIC_NICOTINIC_ACETYLCHOLINE_RECEPTORS	0.66933772	0.99999998	1
REACTOME_HIV_INFECTION	0.998776475	0.99999998	1
REACTOME_HIV_LIFE_CYCLE	0.990382492	0.99999998	1
REACTOME_HOMOLOGOUS_RECOMBINATION_REPAIR_OF_REPLICATION_INDEPENDENT_DOUBLE_STRAND_BREAKS	0.840360897	0.99999998	1
REACTOME_HORMONE_LIGAND_BINDING_RECEPTORS	0.698121397	0.99999998	1
REACTOME_HORMONE_SENSITIVE_LIPASE_HSL_MEDIATED_TRIACYLGLYCEROL_HYDROLYSIS	0.79187234	0.99999998	1
REACTOME_HOST_INTERACTIONS_OF_HIV_FACTORS	0.99501903	0.99999998	1
REACTOME_HS_GAG_BIOSYNTHESIS	0.843112732	0.99999998	1
REACTOME_HS_GAG_DEGRADATION	0.834343404	0.99999998	1
REACTOME_HYALURONAN_METABOLISM	0.783645307	0.99999998	1
REACTOME_HYALURONAN_UPTAKE_AND_DEGRADATION	0.763500868	0.99999998	1
REACTOME_IKK_COMPLEX_RECRUITMENT_MEDIATED_BY_RIP1	0.78175145	0.99999998	1
REACTOME_IL1_SIGNALING	0.930973564	0.99999998	1
REACTOME_IL_2_SIGNALING	0.928968226	0.99999998	1
REACTOME_IL_3_5_AND_GM_CSF_SIGNALING	0.92425058	0.99999998	1
REACTOME_IL_6_SIGNALING	0.789182093	0.99999998	1
REACTOME_IL_7_SIGNALING	0.761325987	0.99999998	1
REACTOME_IL_RECEPTOR_SHC_SIGNALING	0.868814311	0.99999998	1
REACTOME_IMMUNE_SYSTEM	0.99999998	0.99999998	1
REACTOME_IMMUNOREGULATORY_INTERACTIONS_BETWEEN_A_LYMPHOID_AND_A_NON_LYMPHOID_CELL	0.943960317	0.99999998	1
REACTOME_INCRETIN_SYNTHESIS_SECRETION_AND_INACTIVATION	0.333593212	0.99999998	1
REACTOME_INFLAMMASOMES	0.819942724	0.99999998	1
REACTOME_INFLUENZA_LIFE_CYCLE	0.342937707	0.99999998	1
REACTOME_INFLUENZA_VIRAL_RNA_TRANSCRIPTION_AND_REPLICATION	0.108098809	0.99999998	1
REACTOME_INHIBITION_OF_INSULIN_SECRETION_BY_ADRENALINE_NORADRENALINE	0.842202272	0.99999998	1
REACTOME_INHIBITION_OF_REPLICATION_INITIATION_OF_DAMAGED_DNA_BY_RB1_E2F1	0.805817932	0.99999998	1
REACTOME_INHIBITION_OF_THE_PROTEOLYTIC_ACTIVITY_OF_APC_C_REQUIRED_FOR_THE_ONSET_OF_ANAPHASE_BY_MITOTIC_SPINDLE_CHECKPOINT_COMPONENTS	0.850729531	0.99999998	1
REACTOME_INHIBITION_OF_VOLTAGE_GATED_CA2_CHANNELS_VIA_GBETA_GAMMA_SUBUNITS	0.805415156	0.99999998	1
REACTOME_INITIAL_TRIGGERING_OF_COMPLEMENT	0.772402686	0.99999998	1
REACTOME_INNATE_IMMUNE_SYSTEM	0.998998647	0.99999998	1
REACTOME_INSULIN_RECEPTOR_RECYCLING	0.860524475	0.99999998	1
REACTOME_INSULIN_RECEPTOR_SIGNALLING_CASCADE	0.085556209	0.99999998	1
REACTOME_INSULIN_SYNTHESIS_AND_PROCESSING	0.833692918	0.99999998	1
REACTOME_INTEGRATION_OF_ENERGY_METABOLISM	0.946831892	0.99999998	1
REACTOME_INTEGRATION_OF_PROVIRUS	0.772909922	0.99999998	1
REACTOME_INTEGRIN_ALPHAIIB_BETA3_SIGNALING	0.879177607	0.99999998	1
REACTOME_INTEGRIN_CELL_SURFACE_INTERACTIONS	0.97750331	0.99999998	1
REACTOME_INTERACTIONS_OF_VPR_WITH_HOST_CELLULAR_PROTEINS	0.916368134	0.99999998	1
REACTOME_INTERACTION_BETWEEN_L1_AND_ANKYRINS	0.805011206	0.99999998	1
REACTOME_INTERFERON_ALPHA_BETA_SIGNALING	0.935236366	0.99999998	1
REACTOME_INTERFERON_GAMMA_SIGNALING	0.953383105	0.99999998	1
REACTOME_INTERFERON_SIGNALING	0.99536737	0.99999998	1
REACTOME_INTRINSIC_PATHWAY	0.812873154	0.99999998	1
REACTOME_INTRINSIC_PATHWAY_FOR_APOPTOSIS	0.893432438	0.99999998	1
REACTOME_INWARDLY_RECTIFYING_K_CHANNELS	0.827342494	0.99999998	1
REACTOME_IONOTROPIC_ACTIVITY_OF_KAINATE_RECEPTORS	0.736336154	0.99999998	1
REACTOME_ION_CHANNEL_TRANSPORT	0.895304154	0.99999998	1
REACTOME_ION_TRANSPORT_BY_P_TYPE_ATPASES	0.881987162	0.99999998	1
REACTOME_IRAK1_RECRUITS_IKK_COMPLEX	0.771893686	0.99999998	1
REACTOME_IRAK2_MEDIATED_ACTIVATION_OF_TAK1_COMPLEX_UPON_TLR7_8_OR_9_STIMULATION	0.758002656	0.99999998	1
REACTOME_IRON_UPTAKE_AND_TRANSPORT	0.916940099	0.99999998	1
REACTOME_JNK_C_JUN_KINASES_PHOSPHORYLATION_AND_ACTIVATION_MEDIATED_BY_ACTIVATED_HUMAN_TAK1	0.810561579	0.99999998	1
REACTOME_KERATAN_SULFATE_DEGRADATION	0.751124457	0.99999998	1
REACTOME_KINESINS	0.842809995	0.99999998	1
REACTOME_L1CAM_INTERACTIONS	0.974243015	0.99999998	1
REACTOME_LAGGING_STRAND_SYNTHESIS	0.863357253	0.99999998	1
REACTOME_LATENT_INFECTION_OF_HOMO_SAPIENS_WITH_MYCOBACTERIUM_TUBERCULOSIS	0.894560075	0.99999998	1
REACTOME_LATE_PHASE_OF_HIV_LIFE_CYCLE	0.986226349	0.99999998	1
REACTOME_LIGAND_GATED_ION_CHANNEL_TRANSPORT	0.670366455	0.99999998	1
REACTOME_LIPID_DIGESTION_MOBILIZATION_AND_TRANSPORT	0.927145726	0.99999998	1
REACTOME_LIPOPROTEIN_METABOLISM	0.884926736	0.99999998	1
REACTOME_LOSS_OF_NLP_FROM_MITOTIC_CENTROSOMES	0.958609663	0.99999998	1
REACTOME_LYSOSOME_VESICLE_BIOGENESIS	0.871206969	0.99999998	1
REACTOME_MAPK_TARGETS_NUCLEAR_EVENTS_MEDIATED_BY_MAP_KINASES	0.905442288	0.99999998	1
REACTOME_MAP_KINASE_ACTIVATION_IN_TLR_CASCADE	0.952147031	0.99999998	1
REACTOME_MEIOSIS	0.970066833	0.99999998	1
REACTOME_MEIOTIC_RECOMBINATION	0.939113559	0.99999998	1
REACTOME_MEIOTIC_SYNAPSIS	0.934473118	0.99999998	1
REACTOME_MEMBRANE_BINDING_AND_TARGETTING_OF_GAG_PROTEINS	0.765644253	0.99999998	1
REACTOME_MEMBRANE_TRAFFICKING	0.979078708	0.99999998	1
REACTOME_METABOLISM_OF_AMINO_ACIDS_AND_DERIVATIVES	0.960639252	0.99999998	1
REACTOME_METABOLISM_OF_CARBOHYDRATES	0.232929082	0.99999998	1
REACTOME_METABOLISM_OF_LIPIDS_AND_LIPOPROTEINS	0.990449961	0.99999998	1
REACTOME_METABOLISM_OF_MRNA	0.647157928	0.99999998	1
REACTOME_METABOLISM_OF_NON_CODING_RNA	0.946049225	0.99999998	1
REACTOME_METABOLISM_OF_NUCLEOTIDES	0.970353187	0.99999998	1
REACTOME_METABOLISM_OF_POLYAMINES	0.842202273	0.99999998	1
REACTOME_METABOLISM_OF_PORPHYRINS	0.801736571	0.99999998	1
REACTOME_METABOLISM_OF_PROTEINS	0.984047914	0.99999998	1
REACTOME_METABOLISM_OF_RNA	0.801951913	0.99999998	1
REACTOME_METABOLISM_OF_STEROID_HORMONES_AND_VITAMINS_A_AND_D	0.83531291	0.99999998	1
REACTOME_METABOLISM_OF_VITAMINS_AND_COFACTORS	0.945512445	0.99999998	1
REACTOME_METAL_ION_SLC_TRANSPORTERS	0.514923873	0.99999998	1
REACTOME_MHC_CLASS_II_ANTIGEN_PRESENTATION	0.983665643	0.99999998	1
REACTOME_MICRORNA_MIRNA_BIOGENESIS	0.598408486	0.99999998	1
REACTOME_MITOCHONDRIAL_FATTY_ACID_BETA_OXIDATION	0.816268278	0.99999998	1
REACTOME_MITOCHONDRIAL_PROTEIN_IMPORT	0.952303418	0.99999998	1
REACTOME_MITOCHONDRIAL_TRNA_AMINOACYLATION	0.834667397	0.99999998	1
REACTOME_MITOTIC_G1_G1_S_PHASES	0.993916141	0.99999998	1
REACTOME_MITOTIC_G2_G2_M_PHASES	0.976850093	0.99999998	1
REACTOME_MITOTIC_M_M_G1_PHASES	0.996378115	0.99999998	1
REACTOME_MITOTIC_PROMETAPHASE	0.973151762	0.99999998	1
REACTOME_MRNA_3_END_PROCESSING	0.913739187	0.99999998	1
REACTOME_MRNA_CAPPING	0.89190708	0.99999998	1
REACTOME_MRNA_DECAY_BY_3_TO_5_EXORIBONUCLEASE	0.337669079	0.99999998	1
REACTOME_MRNA_DECAY_BY_5_TO_3_EXORIBONUCLEASE	0.810561579	0.99999998	1
REACTOME_MRNA_PROCESSING	0.99558833	0.99999998	1
REACTOME_MRNA_SPLICING	0.987449856	0.99999998	1
REACTOME_MRNA_SPLICING_MINOR_PATHWAY	0.937676862	0.99999998	1
REACTOME_MTORC1_MEDIATED_SIGNALLING	0.814392635	0.99999998	1
REACTOME_MUSCLE_CONTRACTION	0.923344459	0.99999998	1
REACTOME_MYD88_MAL_CASCADE_INITIATED_ON_PLASMA_MEMBRANE	0.98116599	0.99999998	1
REACTOME_MYOGENESIS	0.888580463	0.99999998	1
REACTOME_M_G1_TRANSITION	0.980280317	0.99999998	1
REACTOME_NA_CL_DEPENDENT_NEUROTRANSMITTER_TRANSPORTERS	0.714013947	0.99999998	1
REACTOME_NCAM1_INTERACTIONS	0.88897797	0.99999998	1
REACTOME_NCAM_SIGNALING_FOR_NEURITE_OUT_GROWTH	0.953762372	0.99999998	1
REACTOME_NEF_MEDIATED_DOWNREGULATION_OF_MHC_CLASS_I_COMPLEX_CELL_SURFACE_EXPRESSION	0.79098121	0.99999998	1
REACTOME_NEF_MEDIATES_DOWN_MODULATION_OF_CELL_SURFACE_RECEPTORS_BY_RECRUITING_THEM_TO_CLATHRIN_ADAPTERS	0.882624469	0.99999998	1
REACTOME_NEGATIVE_REGULATION_OF_THE_PI3K_AKT_NETWORK	0.693859566	0.99999998	1
REACTOME_NEGATIVE_REGULATORS_OF_RIG_I_MDA5_SIGNALING	0.9143313	0.99999998	1
REACTOME_NEPHRIN_INTERACTIONS	0.836275027	0.99999998	1
REACTOME_NEP_NS2_INTERACTS_WITH_THE_CELLULAR_EXPORT_MACHINERY	0.898040921	0.99999998	1
REACTOME_NETRIN1_SIGNALING	0.885133377	0.99999998	1
REACTOME_NEURONAL_SYSTEM	0.995725316	0.99999998	1
REACTOME_NEUROTRANSMITTER_RECEPTOR_BINDING_AND_DOWNSTREAM_TRANSMISSION_IN_THE_POSTSYNAPTIC_CELL	0.974971704	0.99999998	1
REACTOME_NEUROTRANSMITTER_RELEASE_CYCLE	0.846981329	0.99999998	1
REACTOME_NFKB_ACTIVATION_THROUGH_FADD_RIP1_PATHWAY_MEDIATED_BY_CASPASE_8_AND10	0.798383272	0.99999998	1
REACTOME_NFKB_AND_MAP_KINASES_ACTIVATION_MEDIATED_BY_TLR4_SIGNALING_REPERTOIRE	0.975209862	0.99999998	1
REACTOME_NFKB_IS_ACTIVATED_AND_SIGNALS_SURVIVAL	0.780314636	0.99999998	1
REACTOME_NGF_SIGNALLING_VIA_TRKA_FROM_THE_PLASMA_MEMBRANE	0.993110612	0.99999998	1
REACTOME_NITRIC_OXIDE_STIMULATES_GUANYLATE_CYCLASE	0.800488471	0.99999998	1
REACTOME_NOD1_2_SIGNALING_PATHWAY	0.89750023	0.99999998	1
REACTOME_NONSENSE_MEDIATED_DECAY_ENHANCED_BY_THE_EXON_JUNCTION_COMPLEX	0.166228181	0.99999998	1
REACTOME_NOREPINEPHRINE_NEUROTRANSMITTER_RELEASE_CYCLE	0.717731236	0.99999998	1
REACTOME_NOTCH1_INTRACELLULAR_DOMAIN_REGULATES_TRANSCRIPTION	0.934473118	0.99999998	1
REACTOME_NOTCH_HLH_TRANSCRIPTION_PATHWAY	0.776905794	0.99999998	1
REACTOME_NRAGE_SIGNALS_DEATH_THROUGH_JNK	0.921227935	0.99999998	1
REACTOME_NRIF_SIGNALS_CELL_DEATH_FROM_THE_NUCLEUS	0.794948065	0.99999998	1
REACTOME_NUCLEAR_EVENTS_KINASE_AND_TRANSCRIPTION_FACTOR_ACTIVATION	0.891134892	0.99999998	1
REACTOME_NUCLEAR_RECEPTOR_TRANSCRIPTION_PATHWAY	0.914331309	0.99999998	1
REACTOME_NUCLEOTIDE_BINDING_DOMAIN_LEUCINE_RICH_REPEAT_CONTAINING_RECEPTOR_NLR_SIGNALING_PATHWAYS	0.933921993	0.99999998	1
REACTOME_NUCLEOTIDE_EXCISION_REPAIR	0.94255136	0.99999998	1
REACTOME_NUCLEOTIDE_LIKE_PURINERGIC_RECEPTORS	0.73826683	0.99999998	1
REACTOME_N_GLYCAN_ANTENNAE_ELONGATION	0.765111313	0.99999998	1
REACTOME_N_GLYCAN_ANTENNAE_ELONGATION_IN_THE_MEDIAL_TRANS_GOLGI	0.813635024	0.99999998	1
REACTOME_N_GLYCAN_TRIMMING_IN_THE_ER_AND_CALNEXIN_CALRETICULIN_CYCLE	0.823870692	0.99999998	1
REACTOME_OLFACTORY_SIGNALING_PATHWAY	0.733722425	0.99999998	1
REACTOME_OPIOID_SIGNALLING	0.966235992	0.99999998	1
REACTOME_ORC1_REMOVAL_FROM_CHROMATIN	0.970824163	0.99999998	1
REACTOME_ORGANIC_CATION_ANION_ZWITTERION_TRANSPORT	0.722783051	0.99999998	1
REACTOME_OTHER_SEMAPHORIN_INTERACTIONS	0.766175278	0.99999998	1
REACTOME_OXYGEN_DEPENDENT_PROLINE_HYDROXYLATION_OF_HYPOXIA_INDUCIBLE_FACTOR_ALPHA	0.846981331	0.99999998	1
REACTOME_O_LINKED_GLYCOSYLATION_OF_MUCINS	0.89585822	0.99999998	1
REACTOME_P130CAS_LINKAGE_TO_MAPK_SIGNALING_FOR_INTEGRINS	0.813254623	0.99999998	1
REACTOME_P2Y_RECEPTORS	0.700619068	0.99999998	1
REACTOME_P38MAPK_EVENTS	0.823165153	0.99999998	1
REACTOME_P53_DEPENDENT_G1_DNA_DAMAGE_RESPONSE	0.96145914	0.99999998	1
REACTOME_P53_INDEPENDENT_G1_S_DNA_DAMAGE_CHECKPOINT	0.954880835	0.99999998	1
REACTOME_P75NTR_RECRUITS_SIGNALLING_COMPLEXES	0.792757931	0.99999998	1
REACTOME_P75NTR_SIGNALS_VIA_NFKB	0.817011277	0.99999998	1
REACTOME_P75_NTR_RECEPTOR_MEDIATED_SIGNALLING	0.976025288	0.99999998	1
REACTOME_PACKAGING_OF_TELOMERE_ENDS	0.870970094	0.99999998	1
REACTOME_PASSIVE_TRANSPORT_BY_AQUAPORINS	0.735035015	0.99999998	1
REACTOME_PD1_SIGNALING	0.817011279	0.99999998	1
REACTOME_PECAM1_INTERACTIONS	0.795382062	0.99999998	1
REACTOME_PEPTIDE_CHAIN_ELONGATION	0.039582923	0.99999998	1
REACTOME_PEPTIDE_HORMONE_BIOSYNTHESIS	0.743296441	0.99999998	1
REACTOME_PEPTIDE_LIGAND_BINDING_RECEPTORS	0.856538461	0.99999998	1
REACTOME_PERK_REGULATED_GENE_EXPRESSION	0.661222793	0.99999998	1
REACTOME_PEROXISOMAL_LIPID_METABOLISM	0.842809998	0.99999998	1
REACTOME_PHASE1_FUNCTIONALIZATION_OF_COMPOUNDS	0.941299513	0.99999998	1
REACTOME_PHASE_II_CONJUGATION	0.936839479	0.99999998	1
REACTOME_PHOSPHOLIPASE_C_MEDIATED_CASCADE	0.001194636	0.058482843	1
REACTOME_PHOSPHOLIPID_METABOLISM	0.63383821	0.99999998	1
REACTOME_PHOSPHORYLATION_OF_CD3_AND_TCR_ZETA_CHAINS	0.814769858	0.99999998	1
REACTOME_PHOSPHORYLATION_OF_THE_APC_C	0.848436888	0.99999998	1
REACTOME_PI3K_AKT_ACTIVATION	0.907397064	0.99999998	1
REACTOME_PI3K_CASCADE	0.019152737	0.763981411	1
REACTOME_PI3K_EVENTS_IN_ERBB2_SIGNALING	0.925776587	0.99999998	1
REACTOME_PI3K_EVENTS_IN_ERBB4_SIGNALING	0.910088462	0.99999998	1
REACTOME_PIP3_ACTIVATES_AKT_SIGNALING	0.879396531	0.99999998	1
REACTOME_PI_3K_CASCADE	0.00209815	0.098248135	1
REACTOME_PI_METABOLISM	0.932124211	0.99999998	1
REACTOME_PKA_MEDIATED_PHOSPHORYLATION_OF_CREB	0.81552115	0.99999998	1
REACTOME_PKB_MEDIATED_EVENTS	0.895304145	0.99999998	1
REACTOME_PLATELET_ACTIVATION_SIGNALING_AND_AGGREGATION	0.997364504	0.99999998	1
REACTOME_PLATELET_ADHESION_TO_EXPOSED_COLLAGEN	0.793638045	0.99999998	1
REACTOME_PLATELET_AGGREGATION_PLUG_FORMATION	0.896591723	0.99999998	1
REACTOME_PLATELET_CALCIUM_HOMEOSTASIS	0.78781776	0.99999998	1
REACTOME_PLATELET_HOMEOSTASIS	0.883790302	0.99999998	1
REACTOME_PLATELET_SENSITIZATION_BY_LDL	0.521738441	0.99999998	1
REACTOME_PLC_BETA_MEDIATED_EVENTS	0.917224441	0.99999998	1
REACTOME_POL_SWITCHING	0.823165152	0.99999998	1
REACTOME_POST_CHAPERONIN_TUBULIN_FOLDING_PATHWAY	0.843715965	0.99999998	1
REACTOME_POST_NMDA_RECEPTOR_ACTIVATION_EVENTS	0.890746388	0.99999998	1
REACTOME_POST_TRANSLATIONAL_MODIFICATION_SYNTHESIS_OF_GPI_ANCHORED_PROTEINS	0.883047079	0.99999998	1
REACTOME_POST_TRANSLATIONAL_PROTEIN_MODIFICATION	0.99594215	0.99999998	1
REACTOME_POTASSIUM_CHANNELS	0.925271714	0.99999998	1
REACTOME_PPARA_ACTIVATES_GENE_EXPRESSION	0.986420505	0.99999998	1
REACTOME_PREFOLDIN_MEDIATED_TRANSFER_OF_SUBSTRATE_TO_CCT_TRIC	0.902079051	0.99999998	1
REACTOME_PRESYNAPTIC_NICOTINIC_ACETYLCHOLINE_RECEPTORS	0.673406359	0.99999998	1
REACTOME_PRE_NOTCH_EXPRESSION_AND_PROCESSING	0.920008995	0.99999998	1
REACTOME_PRE_NOTCH_PROCESSING_IN_GOLGI	0.815895234	0.99999998	1
REACTOME_PRE_NOTCH_TRANSCRIPTION_AND_TRANSLATION	0.874697924	0.99999998	1
REACTOME_PROCESSING_OF_CAPPED_INTRONLESS_PRE_MRNA	0.880915837	0.99999998	1
REACTOME_PROCESSING_OF_CAPPED_INTRON_CONTAINING_PRE_MRNA	0.993839028	0.99999998	1
REACTOME_PROCESSING_OF_INTRONLESS_PRE_MRNAS	0.815146025	0.99999998	1
REACTOME_PROCESSIVE_SYNTHESIS_ON_THE_LAGGING_STRAND	0.835955138	0.99999998	1
REACTOME_PROLACTIN_RECEPTOR_SIGNALING	0.789182092	0.99999998	1
REACTOME_PROLONGED_ERK_ACTIVATION_EVENTS	0.853534255	0.99999998	1
REACTOME_PROSTACYCLIN_SIGNALLING_THROUGH_PROSTACYCLIN_RECEPTOR	0.826999443	0.99999998	1
REACTOME_PROSTANOID_LIGAND_RECEPTORS	0.728353294	0.99999998	1
REACTOME_PROTEIN_FOLDING	0.951911438	0.99999998	1
REACTOME_PROTEOLYTIC_CLEAVAGE_OF_SNARE_COMPLEX_PROTEINS	0.816640292	0.99999998	1
REACTOME_PTM_GAMMA_CARBOXYLATION_HYPUSINE_FORMATION_AND_ARYLSULFATASE_ACTIVATION	0.839117904	0.99999998	1
REACTOME_PURINE_CATABOLISM	0.742676929	0.99999998	1
REACTOME_PURINE_METABOLISM	0.906099039	0.99999998	1
REACTOME_PURINE_RIBONUCLEOSIDE_MONOPHOSPHATE_BIOSYNTHESIS	0.789182093	0.99999998	1
REACTOME_PURINE_SALVAGE	0.809390943	0.99999998	1
REACTOME_PYRIMIDINE_CATABOLISM	0.751709931	0.99999998	1
REACTOME_PYRIMIDINE_METABOLISM	0.869055988	0.99999998	1
REACTOME_PYRUVATE_METABOLISM	0.855730619	0.99999998	1
REACTOME_PYRUVATE_METABOLISM_AND_CITRIC_ACID_TCA_CYCLE	0.9320101	0.99999998	1
REACTOME_RAF_MAP_KINASE_CASCADE	0.802973607	0.99999998	1
REACTOME_RAP1_SIGNALLING	0.792315824	0.99999998	1
REACTOME_RAS_ACTIVATION_UOPN_CA2_INFUX_THROUGH_NMDA_RECEPTOR	0.789633998	0.99999998	1
REACTOME_RECEPTOR_LIGAND_BINDING_INITIATES_THE_SECOND_PROTEOLYTIC_CLEAVAGE_OF_NOTCH_RECEPTOR	0.783174161	0.99999998	1
REACTOME_RECRUITMENT_OF_MITOTIC_CENTROSOME_PROTEINS_AND_COMPLEXES	0.966127128	0.99999998	1
REACTOME_RECRUITMENT_OF_NUMA_TO_MITOTIC_CENTROSOMES	0.7793488	0.99999998	1
REACTOME_RECYCLING_OF_BILE_ACIDS_AND_SALTS	0.70707607	0.99999998	1
REACTOME_RECYCLING_PATHWAY_OF_L1	0.888580461	0.99999998	1
REACTOME_REGULATED_PROTEOLYSIS_OF_P75NTR	0.757441464	0.99999998	1
REACTOME_REGULATION_OF_AMPK_ACTIVITY_VIA_LKB1	0.798383272	0.99999998	1
REACTOME_REGULATION_OF_APOPTOSIS	0.96195476	0.99999998	1
REACTOME_REGULATION_OF_BETA_CELL_DEVELOPMENT	0.792757931	0.99999998	1
REACTOME_REGULATION_OF_COMPLEMENT_CASCADE	0.776412242	0.99999998	1
REACTOME_REGULATION_OF_GENE_EXPRESSION_IN_BETA_CELLS	0.749354105	0.99999998	1
REACTOME_REGULATION_OF_GLUCOKINASE_BY_GLUCOKINASE_REGULATORY_PROTEIN	0.892099135	0.99999998	1
REACTOME_REGULATION_OF_HYPOXIA_INDUCIBLE_FACTOR_HIF_BY_OXYGEN	0.879614979	0.99999998	1
REACTOME_REGULATION_OF_IFNA_SIGNALING	0.798383273	0.99999998	1
REACTOME_REGULATION_OF_IFNG_SIGNALING	0.812873154	0.99999998	1
REACTOME_REGULATION_OF_INSULIN_LIKE_GROWTH_FACTOR_IGF_ACTIVITY_BY_INSULIN_LIKE_GROWTH_FACTOR_BINDING_PROTEINS_IGFBPS	0.820304668	0.99999998	1
REACTOME_REGULATION_OF_INSULIN_SECRETION	0.881806439	0.99999998	1
REACTOME_REGULATION_OF_INSULIN_SECRETION_BY_ACETYLCHOLINE	0.745749092	0.99999998	1
REACTOME_REGULATION_OF_INSULIN_SECRETION_BY_GLUCAGON_LIKE_PEPTIDE1	0.895673908	0.99999998	1
REACTOME_REGULATION_OF_KIT_SIGNALING	0.824572464	0.99999998	1
REACTOME_REGULATION_OF_MITOTIC_CELL_CYCLE	0.978310624	0.99999998	1
REACTOME_REGULATION_OF_MRNA_STABILITY_BY_PROTEINS_THAT_BIND_AU_RICH_ELEMENTS	0.947896408	0.99999998	1
REACTOME_REGULATION_OF_ORNITHINE_DECARBOXYLASE_ODC	0.95167462	0.99999998	1
REACTOME_REGULATION_OF_PYRUVATE_DEHYDROGENASE_PDH_COMPLEX	0.806219539	0.99999998	1
REACTOME_REGULATION_OF_RHEB_GTPASE_ACTIVITY_BY_AMPK	0.772909922	0.99999998	1
REACTOME_REGULATION_OF_SIGNALING_BY_CBL	0.842809995	0.99999998	1
REACTOME_REGULATION_OF_THE_FANCONI_ANEMIA_PATHWAY	0.746356008	0.99999998	1
REACTOME_REGULATION_OF_WATER_BALANCE_BY_RENAL_AQUAPORINS	0.912541134	0.99999998	1
REACTOME_REGULATORY_RNA_PATHWAYS	0.636627362	0.99999998	1
REACTOME_REMOVAL_OF_THE_FLAP_INTERMEDIATE_FROM_THE_C_STRAND	0.787817759	0.99999998	1
REACTOME_REPAIR_SYNTHESIS_FOR_GAP_FILLING_BY_DNA_POL_IN_TC_NER	0.825270498	0.99999998	1
REACTOME_RESOLUTION_OF_AP_SITES_VIA_THE_MULTIPLE_NUCLEOTIDE_PATCH_REPLACEMENT_PATHWAY	0.848436889	0.99999998	1
REACTOME_RESOLUTION_OF_AP_SITES_VIA_THE_SINGLE_NUCLEOTIDE_REPLACEMENT_PATHWAY	0.805011203	0.99999998	1
REACTOME_RESPIRATORY_ELECTRON_TRANSPORT	0.963045718	0.99999998	1
REACTOME_RESPIRATORY_ELECTRON_TRANSPORT_ATP_SYNTHESIS_BY_CHEMIOSMOTIC_COUPLING_AND_HEAT_PRODUCTION_BY_UNCOUPLING_PROTEINS_	0.974201902	0.99999998	1
REACTOME_RESPONSE_TO_ELEVATED_PLATELET_CYTOSOLIC_CA2_	0.969583223	0.99999998	1
REACTOME_RETROGRADE_NEUROTROPHIN_SIGNALLING	0.772402684	0.99999998	1
REACTOME_REVERSIBLE_HYDRATION_OF_CARBON_DIOXIDE	0.758002656	0.99999998	1
REACTOME_RIG_I_MDA5_MEDIATED_INDUCTION_OF_IFN_ALPHA_BETA_PATHWAYS	0.965466294	0.99999998	1
REACTOME_RIP_MEDIATED_NFKB_ACTIVATION_VIA_DAI	0.830054691	0.99999998	1
REACTOME_RNA_POL_III_CHAIN_ELONGATION	0.836275027	0.99999998	1
REACTOME_RNA_POL_III_TRANSCRIPTION	0.910088455	0.99999998	1
REACTOME_RNA_POL_III_TRANSCRIPTION_INITIATION_FROM_TYPE_2_PROMOTER	0.874926579	0.99999998	1
REACTOME_RNA_POL_III_TRANSCRIPTION_INITIATION_FROM_TYPE_3_PROMOTER	0.884095767	0.99999998	1
REACTOME_RNA_POL_III_TRANSCRIPTION_TERMINATION	0.847856782	0.99999998	1
REACTOME_RNA_POL_II_PRE_TRANSCRIPTION_EVENTS	0.956185391	0.99999998	1
REACTOME_RNA_POL_II_TRANSCRIPTION	0.985513085	0.99999998	1
REACTOME_RNA_POL_II_TRANSCRIPTION_PRE_INITIATION_AND_PROMOTER_OPENING	0.916940092	0.99999998	1
REACTOME_RNA_POL_I_PROMOTER_OPENING	0.882624472	0.99999998	1
REACTOME_RNA_POL_I_RNA_POL_III_AND_MITOCHONDRIAL_TRANSCRIPTION	0.978172372	0.99999998	1
REACTOME_RNA_POL_I_TRANSCRIPTION	0.946580358	0.99999998	1
REACTOME_RNA_POL_I_TRANSCRIPTION_INITIATION	0.864117518	0.99999998	1
REACTOME_RNA_POL_I_TRANSCRIPTION_TERMINATION	0.849014198	0.99999998	1
REACTOME_ROLE_OF_DCC_IN_REGULATING_APOPTOSIS	0.752293115	0.99999998	1
REACTOME_ROLE_OF_SECOND_MESSENGERS_IN_NETRIN1_SIGNALING	0.670366455	0.99999998	1
REACTOME_RORA_ACTIVATES_CIRCADIAN_EXPRESSION	0.871914456	0.99999998	1
REACTOME_SCFSKP2_MEDIATED_DEGRADATION_OF_P27_P21	0.961893173	0.99999998	1
REACTOME_SCF_BETA_TRCP_MEDIATED_DEGRADATION_OF_EMI1	0.954063471	0.99999998	1
REACTOME_SEMA3A_PAK_DEPENDENT_AXON_REPULSION	0.80048847	0.99999998	1
REACTOME_SEMA3A_PLEXIN_REPULSION_SIGNALING_BY_INHIBITING_INTEGRIN_ADHESION	0.790084481	0.99999998	1
REACTOME_SEMA4D_INDUCED_CELL_MIGRATION_AND_GROWTH_CONE_COLLAPSE	0.88367763	0.99999998	1
REACTOME_SEMA4D_IN_SEMAPHORIN_SIGNALING	0.90052116	0.99999998	1
REACTOME_SEMAPHORIN_INTERACTIONS	0.958877609	0.99999998	1
REACTOME_SEROTONIN_RECEPTORS	0.635250528	0.99999998	1
REACTOME_SHC1_EVENTS_IN_EGFR_SIGNALING	0.83238188	0.99999998	1
REACTOME_SHC1_EVENTS_IN_ERBB4_SIGNALING	0.857886062	0.99999998	1
REACTOME_SHC_MEDIATED_SIGNALLING	0.826655483	0.99999998	1
REACTOME_SHC_RELATED_EVENTS	0.83005469	0.99999998	1
REACTOME_SIGNALING_BY_ACTIVATED_POINT_MUTANTS_OF_FGFR1	0.650491448	0.99999998	1
REACTOME_SIGNALING_BY_BMP	0.81172227	0.99999998	1
REACTOME_SIGNALING_BY_CONSTITUTIVELY_ACTIVE_EGFR	0.841285019	0.99999998	1
REACTOME_SIGNALING_BY_EGFR_IN_CANCER	0.987370491	0.99999998	1
REACTOME_SIGNALING_BY_ERBB2	0.984977475	0.99999998	1
REACTOME_SIGNALING_BY_ERBB4	0.160193178	0.99999998	1
REACTOME_SIGNALING_BY_FGFR	0.227448633	0.99999998	1
REACTOME_SIGNALING_BY_FGFR1_FUSION_MUTANTS	0.85894878	0.99999998	1
REACTOME_SIGNALING_BY_FGFR1_MUTANTS	0.872383493	0.99999998	1
REACTOME_SIGNALING_BY_FGFR_IN_DISEASE	0.353767627	0.99999998	1
REACTOME_SIGNALING_BY_GPCR	0.93400604	0.99999998	1
REACTOME_SIGNALING_BY_HIPPO	0.846394139	0.99999998	1
REACTOME_SIGNALING_BY_ILS	0.989108842	0.99999998	1
REACTOME_SIGNALING_BY_INSULIN_RECEPTOR	0.220255335	0.99999998	1
REACTOME_SIGNALING_BY_NODAL	0.789633998	0.99999998	1
REACTOME_SIGNALING_BY_NOTCH	0.984977472	0.99999998	1
REACTOME_SIGNALING_BY_NOTCH1	0.966017907	0.99999998	1
REACTOME_SIGNALING_BY_NOTCH2	0.773919165	0.99999998	1
REACTOME_SIGNALING_BY_NOTCH3	0.774921501	0.99999998	1
REACTOME_SIGNALING_BY_NOTCH4	0.770356023	0.99999998	1
REACTOME_SIGNALING_BY_PDGF	0.991303968	0.99999998	1
REACTOME_SIGNALING_BY_RHO_GTPASES	0.985166013	0.99999998	1
REACTOME_SIGNALING_BY_ROBO_RECEPTOR	0.880267506	0.99999998	1
REACTOME_SIGNALING_BY_SCF_KIT	0.976101502	0.99999998	1
REACTOME_SIGNALING_BY_TGF_BETA_RECEPTOR_COMPLEX	0.959866291	0.99999998	1
REACTOME_SIGNALING_BY_THE_B_CELL_RECEPTOR_BCR	0.994113995	0.99999998	1
REACTOME_SIGNALING_BY_WNT	0.969680588	0.99999998	1
REACTOME_SIGNALLING_BY_NGF	0.998845011	0.99999998	1
REACTOME_SIGNALLING_TO_ERKS	0.91521095	0.99999998	1
REACTOME_SIGNALLING_TO_P38_VIA_RIT_AND_RIN	0.821384606	0.99999998	1
REACTOME_SIGNALLING_TO_RAS	0.889373824	0.99999998	1
REACTOME_SIGNAL_AMPLIFICATION	0.884095766	0.99999998	1
REACTOME_SIGNAL_ATTENUATION	0.770356023	0.99999998	1
REACTOME_SIGNAL_REGULATORY_PROTEIN_SIRP_FAMILY_INTERACTIONS	0.79795842	0.99999998	1
REACTOME_SIGNAL_TRANSDUCTION_BY_L1	0.909148782	0.99999998	1
REACTOME_SLBP_DEPENDENT_PROCESSING_OF_REPLICATION_DEPENDENT_HISTONE_PRE_MRNAS	0.808604924	0.99999998	1
REACTOME_SLC_MEDIATED_TRANSMEMBRANE_TRANSPORT	0.936356678	0.99999998	1
REACTOME_SMAD2_SMAD3_SMAD4_HETEROTRIMER_REGULATES_TRANSCRIPTION	0.880484083	0.99999998	1
REACTOME_SMOOTH_MUSCLE_CONTRACTION	0.868086022	0.99999998	1
REACTOME_SOS_MEDIATED_SIGNALLING	0.825964828	0.99999998	1
REACTOME_SPHINGOLIPID_DE_NOVO_BIOSYNTHESIS	0.876288063	0.99999998	1
REACTOME_SPHINGOLIPID_METABOLISM	0.949070016	0.99999998	1
REACTOME_SPRY_REGULATION_OF_FGF_SIGNALING	0.823165153	0.99999998	1
REACTOME_SRP_DEPENDENT_COTRANSLATIONAL_PROTEIN_TARGETING_TO_MEMBRANE	0.169857634	0.99999998	1
REACTOME_STEROID_HORMONES	0.819942723	0.99999998	1
REACTOME_STRIATED_MUSCLE_CONTRACTION	0.852978649	0.99999998	1
REACTOME_SULFUR_AMINO_ACID_METABOLISM	0.880267505	0.99999998	1
REACTOME_SYNTHESIS_AND_INTERCONVERSION_OF_NUCLEOTIDE_DI_AND_TRIPHOSPHATES	0.840977747	0.99999998	1
REACTOME_SYNTHESIS_OF_BILE_ACIDS_AND_BILE_SALTS	0.792315824	0.99999998	1
REACTOME_SYNTHESIS_OF_BILE_ACIDS_AND_BILE_SALTS_VIA_24_HYDROXYCHOLESTEROL	0.71476495	0.99999998	1
REACTOME_SYNTHESIS_OF_BILE_ACIDS_AND_BILE_SALTS_VIA_7ALPHA_HYDROXYCHOLESTEROL	0.770356022	0.99999998	1
REACTOME_SYNTHESIS_OF_DNA	0.985095598	0.99999998	1
REACTOME_SYNTHESIS_OF_GLYCOSYLPHOSPHATIDYLINOSITOL_GPI	0.829718765	0.99999998	1
REACTOME_SYNTHESIS_OF_PA	0.854911843	0.99999998	1
REACTOME_SYNTHESIS_OF_PC	0.777887918	0.99999998	1
REACTOME_SYNTHESIS_OF_PE	0.746356008	0.99999998	1
REACTOME_SYNTHESIS_OF_PIPS_AT_THE_EARLY_ENDOSOME_MEMBRANE	0.787817758	0.99999998	1
REACTOME_SYNTHESIS_OF_PIPS_AT_THE_GOLGI_MEMBRANE	0.832381879	0.99999998	1
REACTOME_SYNTHESIS_OF_PIPS_AT_THE_LATE_ENDOSOME_MEMBRANE	0.767231631	0.99999998	1
REACTOME_SYNTHESIS_OF_PIPS_AT_THE_PLASMA_MEMBRANE	0.883886919	0.99999998	1
REACTOME_SYNTHESIS_OF_SUBSTRATES_IN_N_GLYCAN_BIOSYTHESIS	0.832381879	0.99999998	1
REACTOME_SYNTHESIS_OF_VERY_LONG_CHAIN_FATTY_ACYL_COAS	0.78175145	0.99999998	1
REACTOME_SYNTHESIS_SECRETION_AND_DEACYLATION_OF_GHRELIN	0.789182094	0.99999998	1
REACTOME_SYNTHESIS_SECRETION_AND_INACTIVATION_OF_GIP	0.752874026	0.99999998	1
REACTOME_SYNTHESIS_SECRETION_AND_INACTIVATION_OF_GLP1	0.317773841	0.99999998	1
REACTOME_S_PHASE	0.989933317	0.99999998	1
REACTOME_TAK1_ACTIVATES_NFKB_BY_PHOSPHORYLATION_AND_ACTIVATION_OF_IKKS_COMPLEX	0.867597762	0.99999998	1
REACTOME_TANDEM_PORE_DOMAIN_POTASSIUM_CHANNELS	0.698958776	0.99999998	1
REACTOME_TCA_CYCLE_AND_RESPIRATORY_ELECTRON_TRANSPORT	0.989885667	0.99999998	1
REACTOME_TCR_SIGNALING	0.948055143	0.99999998	1
REACTOME_TELOMERE_MAINTENANCE	0.950145674	0.99999998	1
REACTOME_TERMINATION_OF_O_GLYCAN_BIOSYNTHESIS	0.785514665	0.99999998	1
REACTOME_TETRAHYDROBIOPTERIN_BH4_SYNTHESIS_RECYCLING_SALVAGE_AND_REGULATION	0.790533549	0.99999998	1
REACTOME_TGF_BETA_RECEPTOR_SIGNALING_ACTIVATES_SMADS	0.882412483	0.99999998	1
REACTOME_TGF_BETA_RECEPTOR_SIGNALING_IN_EMT_EPITHELIAL_TO_MESENCHYMAL_TRANSITION	0.808998497	0.99999998	1
REACTOME_THE_ACTIVATION_OF_ARYLSULFATASES	0.715512139	0.99999998	1
REACTOME_THE_NLRP3_INFLAMMASOME	0.788273981	0.99999998	1
REACTOME_THE_ROLE_OF_NEF_IN_HIV1_REPLICATION_AND_DISEASE_PATHOGENESIS	0.905277285	0.99999998	1
REACTOME_THROMBIN_SIGNALLING_THROUGH_PROTEINASE_ACTIVATED_RECEPTORS_PARS	0.883886921	0.99999998	1
REACTOME_THROMBOXANE_SIGNALLING_THROUGH_TP_RECEPTOR	0.847565672	0.99999998	1
REACTOME_TIE2_SIGNALING	0.822455812	0.99999998	1
REACTOME_TIGHT_JUNCTION_INTERACTIONS	0.028550858	0.99999998	1
REACTOME_TOLL_RECEPTOR_CASCADES	0.99162625	0.99999998	1
REACTOME_TRAF3_DEPENDENT_IRF_ACTIVATION_PATHWAY	0.803383524	0.99999998	1
REACTOME_TRAF6_MEDIATED_INDUCTION_OF_NFKB_AND_MAP_KINASES_UPON_TLR7_8_OR_9_ACTIVATION	0.976441389	0.99999998	1
REACTOME_TRAF6_MEDIATED_INDUCTION_OF_TAK1_COMPLEX	0.815895231	0.99999998	1
REACTOME_TRAF6_MEDIATED_IRF7_ACTIVATION	0.845804077	0.99999998	1
REACTOME_TRAF6_MEDIATED_IRF7_ACTIVATION_IN_TLR7_8_OR_9_SIGNALING	0.751709931	0.99999998	1
REACTOME_TRAF6_MEDIATED_NFKB_ACTIVATION	0.857886062	0.99999998	1
REACTOME_TRAFFICKING_AND_PROCESSING_OF_ENDOSOMAL_TLR	0.784583013	0.99999998	1
REACTOME_TRAFFICKING_OF_AMPA_RECEPTORS	0.830054691	0.99999998	1
REACTOME_TRAFFICKING_OF_GLUR2_CONTAINING_AMPA_RECEPTORS	0.771893687	0.99999998	1
REACTOME_TRANSCRIPTION	0.996873168	0.99999998	1
REACTOME_TRANSCRIPTIONAL_ACTIVITY_OF_SMAD2_SMAD3_SMAD4_HETEROTRIMER	0.915210951	0.99999998	1
REACTOME_TRANSCRIPTIONAL_REGULATION_OF_WHITE_ADIPOCYTE_DIFFERENTIATION	0.968439992	0.99999998	1
REACTOME_TRANSCRIPTION_COUPLED_NER_TC_NER	0.932917211	0.99999998	1
REACTOME_TRANSFERRIN_ENDOCYTOSIS_AND_RECYCLING	0.880484083	0.99999998	1
REACTOME_TRANSLATION	0.408988128	0.99999998	1
REACTOME_TRANSLOCATION_OF_ZAP_70_TO_IMMUNOLOGICAL_SYNAPSE	0.795814734	0.99999998	1
REACTOME_TRANSMEMBRANE_TRANSPORT_OF_SMALL_MOLECULES	0.994972533	0.99999998	1
REACTOME_TRANSMISSION_ACROSS_CHEMICAL_SYNAPSES	0.98840065	0.99999998	1
REACTOME_TRANSPORT_OF_GLUCOSE_AND_OTHER_SUGARS_BILE_SALTS_AND_ORGANIC_ACIDS_METAL_IONS_AND_AMINE_COMPOUNDS	0.66145281	0.99999998	1
REACTOME_TRANSPORT_OF_INORGANIC_CATIONS_ANIONS_AND_AMINO_ACIDS_OLIGOPEPTIDES	0.460670873	0.99999998	1
REACTOME_TRANSPORT_OF_MATURE_MRNA_DERIVED_FROM_AN_INTRONLESS_TRANSCRIPT	0.916224452	0.99999998	1
REACTOME_TRANSPORT_OF_MATURE_TRANSCRIPT_TO_CYTOPLASM	0.954954364	0.99999998	1
REACTOME_TRANSPORT_OF_ORGANIC_ANIONS	0.747562486	0.99999998	1
REACTOME_TRANSPORT_OF_RIBONUCLEOPROTEINS_INTO_THE_HOST_NUCLEUS	0.896225722	0.99999998	1
REACTOME_TRANSPORT_OF_VITAMINS_NUCLEOSIDES_AND_RELATED_MOLECULES	0.869777783	0.99999998	1
REACTOME_TRANSPORT_TO_THE_GOLGI_AND_SUBSEQUENT_MODIFICATION	0.908197993	0.99999998	1
REACTOME_TRANS_GOLGI_NETWORK_VESICLE_BUDDING	0.960702993	0.99999998	1
REACTOME_TRIF_MEDIATED_TLR3_SIGNALING	0.975679241	0.99999998	1
REACTOME_TRIGLYCERIDE_BIOSYNTHESIS	0.907878574	0.99999998	1
REACTOME_TRNA_AMINOACYLATION	0.92282128	0.99999998	1
REACTOME_TRYPTOPHAN_CATABOLISM	0.716255555	0.99999998	1
REACTOME_UNBLOCKING_OF_NMDA_RECEPTOR_GLUTAMATE_BINDING_AND_ACTIVATION	0.729713834	0.99999998	1
REACTOME_UNFOLDED_PROTEIN_RESPONSE	0.941277181	0.99999998	1
REACTOME_UNWINDING_OF_DNA	0.783174161	0.99999998	1
REACTOME_VEGF_LIGAND_RECEPTOR_INTERACTIONS	0.726980192	0.99999998	1
REACTOME_VIF_MEDIATED_DEGRADATION_OF_APOBEC3G	0.95772613	0.99999998	1
REACTOME_VIRAL_MESSENGER_RNA_SYNTHESIS	0.818850956	0.99999998	1
REACTOME_VITAMIN_B5_PANTOTHENATE_METABOLISM	0.78175145	0.99999998	1
REACTOME_VOLTAGE_GATED_POTASSIUM_CHANNELS	0.790084483	0.99999998	1
REACTOME_XENOBIOTICS	0.752293117	0.99999998	1
REACTOME_YAP1_AND_WWTR1_TAZ_STIMULATED_GENE_EXPRESSION	0.868814315	0.99999998	1
REACTOME_ZINC_TRANSPORTERS	0.374794262	0.99999998	1
