# Supplementary material for: A novel multi-network approach reveals tissue-specific cellular modulators of fibrosis in systemic sclerosis
Source: Genome Med. 2017 Mar 23;9:27. doi: 10.1186/s13073-017-0417-1 (PMC5363043; doi:10.1186/s13073-017-0417-1)
Supplement: Supplementary file 25 — Node attribute file for lung network (Fig. 3). (TXT 17 kb) [file 13073_2017_417_MOESM25_ESM.txt]

Id	community	degree	bridgeness	DE_condition
DTX3L	2	2	2	NA
PARP9	2	1	1	NA
HSPA6	2	1	1	NA
TNFRSF1B	2	3	3	NA
ARHGDIB	5	2	2	NA
RAC2	5	8	3.7467482	Early SScPF
NCF1	5	1	1	NA
NCF2	5	4	1	NA
CTSC	5	3	1.8898816	NA
STAU1	5	1	1	NA
RAC1	5	4	2	NA
NCF4	5	1	1	NA
CPVL	5	1	1	NA
LMO2	6	3	1.8898816	Early SScPF
DAZAP2	6	5	2.5864093	NA
MAPRE2	6	1	1	NA
TXNIP	6	2	2	NA
BATF2	6	1	1	NA
COL4A5	9	2	2	Late SScPF
COL4A6	9	1	1	Late SScPF
DUT	cell cycle	10	1	NA
SYNCRIP	cell cycle	16	1	NA
BUB3	cell cycle	19	1.2289892	Early SScPF
ITGB3BP	cell cycle	5	1	NA
HPRT1	cell cycle	8	1	NA
MCM3	cell cycle	16	1	Early SScPF
LSM5	cell cycle	10	1	Early SScPF
ORC6	cell cycle	2	1	NA
SRSF10	cell cycle	6	1	Early SScPF
DNAJC9	cell cycle	15	1	Early SScPF
MSH6	cell cycle	11	1	Early SScPF
TFRC	cell cycle	1	1	NA
UBR7	cell cycle	6	1	Early SScPF
EIF4A3	cell cycle	6	1	NA
WDR43	cell cycle	1	1	NA
NAA15	cell cycle	1	1	NA
SLC25A32	cell cycle	1	1	NA
PTDSS1	cell cycle	3	1	NA
MTHFD2	cell cycle	4	1.7547654	NA
SPDL1	cell cycle	4	1	Early SScPF
UQCRFS1	cell cycle	2	1	NA
ATP5C1	cell cycle	6	1	Early SScPF
MPC2	cell cycle	3	1	Early SScPF
HNRNPF	cell cycle	2	1	Early SScPF
KIAA1377	cell cycle	3	1.8898816	NA
PSMB4	cell cycle	4	1	Early SScPF
LSM7	cell cycle	2	1	NA
MRPL9	cell cycle	2	1	Early SScPF
PSMA4	cell cycle	9	1.4174112	NA
CLPX	cell cycle	1	1	NA
DLD	cell cycle	3	1	Early SScPF
RAD51C	cell cycle	6	1	Early SScPF
NCAPG2	cell cycle	3	1	NA
CDC7	cell cycle	6	1	NA
YME1L1	cell cycle	1	1	NA
MLH1	cell cycle	3	1	Early SScPF
MGST3	cell cycle	1	1	NA
CKLF	cell cycle	2	2	NA
SF3A3	cell cycle	3	1	NA
PDCD5	cell cycle	1	1	NA
DCTPP1	cell cycle	2	1	Early SScPF
WDYHV1	cell cycle	2	1	NA
CDC25B	cell cycle	1	1	NA
TMA16	cell cycle	1	1	NA
BLOC1S6	cell cycle	1	1	NA
CCNH	cell cycle	1	1	NA
CCDC85B	cell cycle	1	1	NA
CD44	ECM disassembly/wound healing	25	3.7588942	NA
CTSL	ECM disassembly/wound healing	15	2.5284774	NA
PEA15	ECM disassembly/wound healing	11	2.7045178	NA
TPP1	ECM disassembly/wound healing	26	2.203987	NA
TSPO	ECM disassembly/wound healing	8	1.4575692	NA
GRN	ECM disassembly/wound healing	22	2.5167809	NA
NPC2	ECM disassembly/wound healing	35	2.163013	Early SScPF
LGALS1	ECM disassembly/wound healing	9	1.4174112	Early SScPF
S100A4	ECM disassembly/wound healing	4	1	NA
PLP2	ECM disassembly/wound healing	2	1	Early SScPF
EMP3	ECM disassembly/wound healing	28	3.1242871	NA
FTL	ECM disassembly/wound healing	10	1.8420228	NA
ANXA2	ECM disassembly/wound healing	11	1.3561314	NA
TIMP1	ECM disassembly/wound healing	22	2.1721435	Early SScPF
CD63	ECM disassembly/wound healing	10	1.3841455	NA
CTSH	ECM disassembly/wound healing	8	2.6493511	NA
KYNU	ECM disassembly/wound healing	1	1	NA
ANXA4	ECM disassembly/wound healing	21	2.3306444	Early SScPF
FCGRT	ECM disassembly/wound healing	2	1	NA
FTH1	ECM disassembly/wound healing	9	2.6246903	NA
LITAF	ECM disassembly/wound healing	13	3.5461297	NA
CTSB	ECM disassembly/wound healing	23	2.472843	NA
VIM	ECM disassembly/wound healing	13	3.25	Early SScPF
TPM4	ECM disassembly/wound healing	6	2.3811016	NA
ITGB5	ECM disassembly/wound healing	1	1	NA
ANXA5	ECM disassembly/wound healing	16	1.8256279	NA
NEU1	ECM disassembly/wound healing	3	1	Early SScPF
GLB1	ECM disassembly/wound healing	5	1	Early SScPF
HEXB	ECM disassembly/wound healing	2	1	NA
ARF4	ECM disassembly/wound healing	9	1.9812717	Early SScPF
MYOF	ECM disassembly/wound healing	5	2.5864093	Early SScPF
TGFBI	ECM disassembly/wound healing	22	2.5004354	Late SScPF
MSN	ECM disassembly/wound healing	5	1.9601316	NA
SCARB2	ECM disassembly/wound healing	5	1.6493849	NA
CPQ	ECM disassembly/wound healing	3	1.8898816	Early SScPF
RAB32	ECM disassembly/wound healing	1	1	NA
S100A6	ECM disassembly/wound healing	1	1	NA
ITM2B	ECM disassembly/wound healing	5	2.5864093	NA
IGFBP7	ECM disassembly/wound healing	5	1.6493849	SScPF
RPS27L	ECM disassembly/wound healing	1	1	Early SScPF
QSOX1	ECM disassembly/wound healing	1	1	NA
GPX1	ECM disassembly/wound healing	5	1.6493849	NA
CAPG	ECM disassembly/wound healing	2	1	NA
TIMP2	ECM disassembly/wound healing	6	1.5691925	NA
MVP	ECM disassembly/wound healing	3	1	NA
RRAS	ECM disassembly/wound healing	8	2.460233	NA
SHC1	ECM disassembly/wound healing	1	1	NA
PON2	ECM disassembly/wound healing	1	1	Early SScPF
CD46	ECM disassembly/wound healing	1	1	NA
KDELR3	ECM disassembly/wound healing	1	1	Early SScPF
TUBB6	ECM disassembly/wound healing	1	1	NA
PLAT	ECM disassembly/wound healing	1	1	NA
GPNMB	ECM disassembly/wound healing	5	1	NA
CMTM6	ECM disassembly/wound healing	1	1	NA
RAB7L1	ECM disassembly/wound healing	1	1	Early SScPF
PRCP	ECM disassembly/wound healing	2	1	SScPF
BASP1	ECM disassembly/wound healing	1	1	NA
MMP2	ECM disassembly/wound healing	1	1	NA
TRIOBP	ECM disassembly/wound healing	1	1	NA
SCPEP1	ECM disassembly/wound healing	1	1	Early SScPF
PTP4A1	ECM disassembly/wound healing	1	1	NA
IFNGR1	innate immune response/NF-kappaB signaling/apoptotic process	10	2.2295918	NA
PLSCR1	innate immune response/NF-kappaB signaling/apoptotic process	19	2.3146756	NA
FAS	innate immune response/NF-kappaB signaling/apoptotic process	6	2.7494593	Early SScPF
PLAU	innate immune response/NF-kappaB signaling/apoptotic process	7	1.506993	NA
PLAUR	innate immune response/NF-kappaB signaling/apoptotic process	28	2.4719224	Late SScPF
DUSP1	innate immune response/NF-kappaB signaling/apoptotic process	19	1.8833263	NA
GABARAPL1	innate immune response/NF-kappaB signaling/apoptotic process	2	2	NA
SAT1	innate immune response/NF-kappaB signaling/apoptotic process	30	2.6520455	NA
CASP4	innate immune response/NF-kappaB signaling/apoptotic process	2	1	NA
CASP1	innate immune response/NF-kappaB signaling/apoptotic process	7	2.60049	NA
BIRC3	innate immune response/NF-kappaB signaling/apoptotic process	7	1.8189685	Late SScPF
SRGN	innate immune response/NF-kappaB signaling/apoptotic process	7	3.5859888	NA
HOMER3	innate immune response/NF-kappaB signaling/apoptotic process	3	1.8898816	NA
SLC16A3	innate immune response/NF-kappaB signaling/apoptotic process	2	1	NA
TNFAIP8	innate immune response/NF-kappaB signaling/apoptotic process	5	1.6493849	NA
SOD2	innate immune response/NF-kappaB signaling/apoptotic process	6	2.3811016	NA
GCH1	innate immune response/NF-kappaB signaling/apoptotic process	4	1	NA
CYLD	innate immune response/NF-kappaB signaling/apoptotic process	5	2.8717458	NA
KLF9	innate immune response/NF-kappaB signaling/apoptotic process	2	1	NA
ACKR3	innate immune response/NF-kappaB signaling/apoptotic process	1	1	NA
CYR61	innate immune response/NF-kappaB signaling/apoptotic process	11	2.5004354	Late SScPF
TNFAIP3	innate immune response/NF-kappaB signaling/apoptotic process	19	1.4000329	Late SScPF
TRIB1	innate immune response/NF-kappaB signaling/apoptotic process	3	1	Late SScPF
CXCL2	innate immune response/NF-kappaB signaling/apoptotic process	3	1	NA
BTG1	innate immune response/NF-kappaB signaling/apoptotic process	8	1.9378192	NA
BCL6	innate immune response/NF-kappaB signaling/apoptotic process	4	1.7547654	NA
ETS2	innate immune response/NF-kappaB signaling/apoptotic process	4	1	NA
NFKBIE	innate immune response/NF-kappaB signaling/apoptotic process	4	1	NA
SGK1	innate immune response/NF-kappaB signaling/apoptotic process	6	2.3811016	NA
DUSP6	innate immune response/NF-kappaB signaling/apoptotic process	8	1.4575692	Late SScPF
ICAM1	innate immune response/NF-kappaB signaling/apoptotic process	3	1	NA
LAPTM5	innate immune response/NF-kappaB signaling/apoptotic process	3	3	NA
RELB	innate immune response/NF-kappaB signaling/apoptotic process	4	1	NA
TNFAIP2	innate immune response/NF-kappaB signaling/apoptotic process	4	1.7547654	NA
CEBPD	innate immune response/NF-kappaB signaling/apoptotic process	7	1.8189685	NA
C10ORF10	innate immune response/NF-kappaB signaling/apoptotic process	1	1	NA
BCL3	innate immune response/NF-kappaB signaling/apoptotic process	2	1	NA
IER2	innate immune response/NF-kappaB signaling/apoptotic process	4	1	NA
EGR1	innate immune response/NF-kappaB signaling/apoptotic process	5	1	Late SScPF
FOS	innate immune response/NF-kappaB signaling/apoptotic process	2	1	NA
STK10	innate immune response/NF-kappaB signaling/apoptotic process	2	2	NA
NT5E	innate immune response/NF-kappaB signaling/apoptotic process	1	1	Early SScPF
TM4SF1	innate immune response/NF-kappaB signaling/apoptotic process	12	2.828427	Late SScPF
CFLAR	innate immune response/NF-kappaB signaling/apoptotic process	6	1.8898816	NA
LYN	innate immune response/NF-kappaB signaling/apoptotic process	12	2.0574424	NA
RAB27A	innate immune response/NF-kappaB signaling/apoptotic process	5	2.5864093	NA
TNFRSF10A	innate immune response/NF-kappaB signaling/apoptotic process	2	2	NA
GADD45B	innate immune response/NF-kappaB signaling/apoptotic process	10	2.4545555	NA
SDCBP	innate immune response/NF-kappaB signaling/apoptotic process	12	3.7010086	NA
DNAJB9	innate immune response/NF-kappaB signaling/apoptotic process	4	1.7547654	Early SScPF
RNF19B	innate immune response/NF-kappaB signaling/apoptotic process	2	2	NA
TNFRSF10B	innate immune response/NF-kappaB signaling/apoptotic process	5	2.5864093	Late SScPF
FNDC3B	innate immune response/NF-kappaB signaling/apoptotic process	5	1	Early SScPF
ADM	innate immune response/NF-kappaB signaling/apoptotic process	6	2.3811016	NA
SAT2	innate immune response/NF-kappaB signaling/apoptotic process	1	1	NA
HOXB6	innate immune response/NF-kappaB signaling/apoptotic process	1	1	NA
STOM	innate immune response/NF-kappaB signaling/apoptotic process	1	1	NA
GEM	innate immune response/NF-kappaB signaling/apoptotic process	2	1	Late SScPF
RAB31	innate immune response/NF-kappaB signaling/apoptotic process	10	2.4545555	NA
MICAL2	innate immune response/NF-kappaB signaling/apoptotic process	2	1	NA
ACSL1	innate immune response/NF-kappaB signaling/apoptotic process	3	1.8898816	NA
REL	innate immune response/NF-kappaB signaling/apoptotic process	1	1	NA
CCPG1	innate immune response/NF-kappaB signaling/apoptotic process	1	1	Early SScPF
LCP2	innate immune response/NF-kappaB signaling/apoptotic process	1	1	NA
PAG1	innate immune response/NF-kappaB signaling/apoptotic process	1	1	NA
SPRY2	innate immune response/NF-kappaB signaling/apoptotic process	2	1	NA
ID2	innate immune response/NF-kappaB signaling/apoptotic process	1	1	NA
CXCL1	innate immune response/NF-kappaB signaling/apoptotic process	2	1	NA
NOTCH2	innate immune response/NF-kappaB signaling/apoptotic process	1	1	NA
NR4A2	innate immune response/NF-kappaB signaling/apoptotic process	1	1	Late SScPF
HLA-C	interferon/antigen presentation	15	1.6243278	NA
STAT1	interferon/antigen presentation	42	1.7996814	NA
STAT2	interferon/antigen presentation	2	1	SScPF
GBP2	interferon/antigen presentation	7	1.506993	NA
HLA-G	interferon/antigen presentation	17	1.4365014	NA
HLA-F	interferon/antigen presentation	37	1.8353761	NA
HLA-J	interferon/antigen presentation	11	1	NA
HLA-E	interferon/antigen presentation	38	1.877668	NA
IFI44	interferon/antigen presentation	17	1.2507184	NA
PARP12	interferon/antigen presentation	12	1	NA
LAP3	interferon/antigen presentation	4	1.7547654	NA
HLA-A	interferon/antigen presentation	20	1.3841455	NA
HLA-B	interferon/antigen presentation	30	2.2704623	NA
PSMB9	interferon/antigen presentation	35	1.6067413	NA
OAS1	interferon/antigen presentation	17	1	Early SScPF
OAS2	interferon/antigen presentation	16	1	NA
EIF2AK2	interferon/antigen presentation	1	1	Early SScPF
IFI35	interferon/antigen presentation	31	1.3283483	NA
SP110	interferon/antigen presentation	27	1.5212858	NA
IFIT1	interferon/antigen presentation	13	1.3115234	Early SScPF
IFIT3	interferon/antigen presentation	28	1.2934572	NA
ISG15	interferon/antigen presentation	27	1	NA
TRIM22	interferon/antigen presentation	11	1.6066308	NA
SP100	interferon/antigen presentation	12	1.7547654	NA
OAS3	interferon/antigen presentation	3	1	Early SScPF
TNFSF10	interferon/antigen presentation	20	1.5260903	NA
ADAR	interferon/antigen presentation	8	1	NA
UBE2L6	interferon/antigen presentation	38	1.2289892	NA
IRF1	interferon/antigen presentation	16	1.6202453	Late SScPF
DDX60	interferon/antigen presentation	9	1	NA
IRF9	interferon/antigen presentation	33	1.1454458	NA
PSME1	interferon/antigen presentation	26	1.4299324	Early SScPF
PSME2	interferon/antigen presentation	13	1.70909	NA
BTN3A3	interferon/antigen presentation	9	1.4174112	NA
IFITM1	interferon/antigen presentation	37	1.7135887	SScPF
B2M	interferon/antigen presentation	15	2.5941813	NA
DDX58	interferon/antigen presentation	9	1.4174112	NA
TAP1	interferon/antigen presentation	26	1.538905	NA
LGALS3BP	interferon/antigen presentation	14	1.506993	Early SScPF
IFITM3	interferon/antigen presentation	22	2.2088878	Early SScPF
HLA-DMA	interferon/antigen presentation	2	1	NA
LY6E	interferon/antigen presentation	5	1	NA
RARRES3	interferon/antigen presentation	13	1	NA
IFI6	interferon/antigen presentation	3	1	NA
TAPBP	interferon/antigen presentation	13	1.9879262	NA
GBP1	interferon/antigen presentation	13	1.7163572	NA
IFITM2	interferon/antigen presentation	30	2.4042034	Early SScPF
WARS	interferon/antigen presentation	18	2.6475878	NA
IFI30	interferon/antigen presentation	5	1.6493849	NA
PSMB8	interferon/antigen presentation	16	1	Early SScPF
ISG20	interferon/antigen presentation	5	1.6493849	NA
BST2	interferon/antigen presentation	16	1.2633812	Late SScPF
CTSS	interferon/antigen presentation	1	1	NA
IFI16	interferon/antigen presentation	12	2.4295213	NA
IFI44L	interferon/antigen presentation	3	1	SScPF
MX2	interferon/antigen presentation	5	1	Late SScPF
TRIM14	interferon/antigen presentation	5	1	NA
RTP4	interferon/antigen presentation	2	1	Early SScPF
IFIT5	interferon/antigen presentation	3	1	NA
USP18	interferon/antigen presentation	1	1	Early SScPF
OASL	interferon/antigen presentation	1	1	NA
IFIH1	interferon/antigen presentation	3	1	NA
PSMB10	interferon/antigen presentation	3	1	NA
BTN3A2	interferon/antigen presentation	5	1	NA
MX1	interferon/antigen presentation	11	1	NA
IFIT2	interferon/antigen presentation	2	1	NA
TRIM21	interferon/antigen presentation	2	1	NA
PLXND1	interferon/antigen presentation	1	1	NA
BTN3A1	interferon/antigen presentation	3	1	NA
IFI27	interferon/antigen presentation	1	1	NA
IL6ST	response to TGF-beta	6	3.4641016	NA
SERPINE1	response to TGF-beta	10	2.8000941	Late SScPF
CALD1	response to TGF-beta	13	1	NA
FN1	response to TGF-beta	14	1.681321	NA
EMP1	response to TGF-beta	10	2.2295918	Late SScPF
TIMP3	response to TGF-beta	11	1.7967018	NA
NNMT	response to TGF-beta	2	1	NA
SEMA3C	response to TGF-beta	1	1	NA
VCAN	response to TGF-beta	8	1.7547654	Early SScPF
FBLN5	response to TGF-beta	1	1	NA
LTBP2	response to TGF-beta	6	1	NA
IL1R1	response to TGF-beta	5	1.9601316	NA
FOXF2	response to TGF-beta	1	1	NA
FYN	response to TGF-beta	19	1.7102928	NA
GLS	response to TGF-beta	2	1	NA
FNBP1	response to TGF-beta	1	1	NA
GRK5	response to TGF-beta	1	1	NA
TFPI	response to TGF-beta	7	1.506993	NA
PTRF	response to TGF-beta	3	1	NA
EHD2	response to TGF-beta	2	1	NA
CAV1	response to TGF-beta	9	1	NA
WWTR1	response to TGF-beta	12	1.3322057	NA
AKAP12	response to TGF-beta	3	1	NA
FERMT2	response to TGF-beta	15	1.2775319	NA
KCTD12	response to TGF-beta	8	2.460233	Early SScPF
DNAJB6	response to TGF-beta	1	1	Early SScPF
PPP1R12A	response to TGF-beta	3	1.8898816	NA
FLNA	response to TGF-beta	11	1.6066308	NA
PDLIM7	response to TGF-beta	2	1	NA
TAGLN	response to TGF-beta	4	1.7547654	NA
TPM1	response to TGF-beta	12	1	Early SScPF
PALLD	response to TGF-beta	13	1	NA
SMTN	response to TGF-beta	1	1	NA
CAMKK2	response to TGF-beta	1	1	NA
COL4A2	response to TGF-beta	13	1.3115234	NA
ARHGAP29	response to TGF-beta	3	1	NA
SRPX	response to TGF-beta	5	1.6493849	Early SScPF
LHFP	response to TGF-beta	2	1	NA
CDH11	response to TGF-beta	5	1.6493849	Early SScPF
SPARC	response to TGF-beta	14	1.6638552	NA
HEG1	response to TGF-beta	9	1.9812717	NA
SERPINE2	response to TGF-beta	1	1	Early SScPF
PXDN	response to TGF-beta	8	1.4575692	NA
AXL	response to TGF-beta	4	2.828427	NA
CTGF	response to TGF-beta	11	1.9260702	NA
THBS1	response to TGF-beta	16	2.0867794	NA
PRKCQ	response to TGF-beta	1	1	NA
PTPRM	response to TGF-beta	2	1	NA
LAMC1	response to TGF-beta	20	1.2195907	Early SScPF
COL18A1	response to TGF-beta	2	1	Late SScPF
COL5A1	response to TGF-beta	4	1	Early SScPF
LAMB1	response to TGF-beta	4	1.7547654	NA
SDC2	response to TGF-beta	4	2.828427	Early SScPF
TNC	response to TGF-beta	1	1	NA
RBPMS	response to TGF-beta	9	1.4174112	NA
MACF1	response to TGF-beta	4	1	NA
PMP22	response to TGF-beta	4	1	NA
ARHGAP9	response to TGF-beta	1	1	NA
C1R	response to TGF-beta	2	1	Early SScPF
DAB2	response to TGF-beta	13	1.946978	SScPF
C1S	response to TGF-beta	6	2.7494593	Early SScPF
FBN1	response to TGF-beta	8	1	Early SScPF
FAM107A	response to TGF-beta	1	1	NA
EFEMP2	response to TGF-beta	10	2.2295918	NA
COL6A2	response to TGF-beta	3	1	NA
COL6A1	response to TGF-beta	2	1	Late SScPF
COL6A3	response to TGF-beta	1	1	SScPF
COL5A2	response to TGF-beta	2	1	SScPF
LHFPL2	response to TGF-beta	1	1	NA
RHOQ	response to TGF-beta	3	3	Late SScPF
ID1	response to TGF-beta	1	1	NA
SFRP1	response to TGF-beta	1	1	Early SScPF
PDGFRB	response to TGF-beta	1	1	Late SScPF
CYP1B1	response to TGF-beta	3	1.8898816	NA
HTRA1	response to TGF-beta	3	1.8898816	SScPF
SH2D1A	response to TGF-beta	2	1	NA
SLAMF1	response to TGF-beta	1	1	NA
PDGFC	response to TGF-beta	2	1	Early SScPF
CDKN1C	response to TGF-beta	1	1	NA
CDC42EP3	response to TGF-beta	3	1	Early SScPF
GPC4	response to TGF-beta	1	1	Early SScPF
TPM2	response to TGF-beta	1	1	NA
HCK	response to TGF-beta	1	1	NA
5175	response to TGF-beta	2	1	NA
PPAP2A	response to TGF-beta	1	1	SScPF
PRSS23	response to TGF-beta	7	2.60049	Early SScPF
NID1	response to TGF-beta	4	1.7547654	NA
COL3A1	response to TGF-beta	1	1	SScPF
LAMA4	response to TGF-beta	1	1	NA
FILIP1L	response to TGF-beta	1	1	Late SScPF
AQP1	response to TGF-beta	1	1	Early SScPF
TRIB2	response to TGF-beta	1	1	NA
TACC1	response to TGF-beta	4	1.7547654	NA
SASH1	response to TGF-beta	3	1	NA
FBLN1	response to TGF-beta	1	1	Early SScPF
SGCE	response to TGF-beta	1	1	Early SScPF
NID2	response to TGF-beta	1	1	Early SScPF
ZCCHC24	response to TGF-beta	3	1	NA
WIPF1	response to TGF-beta	1	1	NA
FYB	response to TGF-beta	1	1	NA
NEDD9	response to TGF-beta	1	1	NA
SH2B3	response to TGF-beta	1	1	NA
DBN1	response to TGF-beta	1	1	Late SScPF
