# Supplementary material for: A novel multi-network approach reveals tissue-specific cellular modulators of fibrosis in systemic sclerosis
Source: Genome Med. 2017 Mar 23;9:27. doi: 10.1186/s13073-017-0417-1 (PMC5363043; doi:10.1186/s13073-017-0417-1)
Supplement: Supplementary file 26 — Edge list for lung network (Fig. 3). (TXT 27 kb) [file 13073_2017_417_MOESM26_ESM.txt]

Source	Target	Weight
ARHGDIB	HLA-C	0.50496083
ARHGDIB	RAC2	0.8186744
HLA-C	ISG15	0.50651634
HLA-C	PSME1	0.52483773
HLA-C	IFITM1	0.61663425
HLA-C	B2M	0.798159
HLA-C	TAP1	0.53651196
HLA-C	EMP3	0.57190263
HLA-C	IFITM2	0.53244185
HLA-C	PSMB8	0.5295238
RAC2	PLAUR	0.53201693
RAC2	GRN	0.5017866
RAC2	TAPBP	0.58213663
RAC2	EMP3	0.6657517
RAC2	NCF2	0.5257204
RAC2	CTSC	0.6050864
STAT1	STAT2	0.93243074
STAT1	IFNGR1	0.6177887
STAT1	GBP2	0.54136455
STAT1	HLA-G	0.5192945
STAT1	HLA-F	0.5439397
STAT1	HLA-J	0.50082546
STAT1	HLA-E	0.6187965
STAT1	IFI44	0.59879804
STAT1	PARP12	0.5721422
STAT1	LAP3	0.5646858
STAT1	HLA-A	0.63399315
STAT1	HLA-B	0.5303746
STAT1	PSMB9	0.59718424
STAT1	OAS1	0.50139
STAT1	OAS2	0.6463641
STAT1	IL6ST	0.56351507
STAT1	EIF2AK2	0.700499
STAT1	IFI35	0.7550408
STAT1	SP110	0.618048
STAT1	IFIT1	0.6718351
STAT1	IFIT3	0.55213404
STAT1	ISG15	0.6388509
STAT1	PLSCR1	0.6363409
STAT1	FAS	0.51261806
STAT1	TRIM22	0.50749314
STAT1	SP100	0.5636949
STAT1	LMO2	0.6777023
STAT1	OAS3	0.506578
STAT1	TNFSF10	0.6866738
STAT1	ADAR	0.5674135
STAT1	UBE2L6	0.65714103
STAT1	IRF1	0.7433203
STAT1	DDX60	0.6109342
STAT1	IRF9	0.9429
STAT1	PSME1	0.62682575
STAT1	PSME2	0.60619366
STAT1	BTN3A3	0.52888495
STAT1	IFITM1	0.6569207
STAT1	CD44	0.50169533
STAT1	B2M	0.5097513
STAT1	DDX58	0.5839471
STAT1	TAP1	0.70323247
STAT2	IRF9	0.86345714
IFNGR1	IL6ST	0.59882736
IFNGR1	SAT1	0.68877053
IFNGR1	BIRC3	0.5251724
IFNGR1	TNFAIP8	0.55548173
IFNGR1	SOD2	0.5875459
IFNGR1	GCH1	0.510696
IFNGR1	CYLD	0.53320223
IFNGR1	KLF9	0.5714248
IFNGR1	IL1R1	0.5441216
GBP2	TNFSF10	0.50648654
GBP2	IRF1	0.5465431
GBP2	IFITM1	0.5552107
GBP2	SAT1	0.7643987
GBP2	GBP1	0.6208966
GBP2	WARS	0.5546984
HLA-G	HLA-C	0.7572914
HLA-G	HLA-F	0.8743395
HLA-G	HLA-J	0.8289654
HLA-G	HLA-E	0.85946625
HLA-G	HLA-A	0.9621897
HLA-G	HLA-B	0.836714
HLA-G	PSMB9	0.60137606
HLA-G	UBE2L6	0.5693907
HLA-G	IRF9	0.61116624
HLA-G	PSME1	0.6044442
HLA-G	IFITM1	0.5423654
HLA-G	CD44	0.5851171
HLA-G	B2M	0.54291064
HLA-G	TAP1	0.69630843
HLA-G	TAPBP	0.608087
HLA-G	FTH1	0.51984257
HLA-F	HLA-C	0.8130451
HLA-F	HLA-J	0.8845456
HLA-F	HLA-E	0.8152423
HLA-F	PARP12	0.59879804
HLA-F	HLA-A	0.87137264
HLA-F	HLA-B	0.8157935
HLA-F	PSMB9	0.6906783
HLA-F	OAS1	0.5014822
HLA-F	OAS2	0.5650755
HLA-F	IFI35	0.6764215
HLA-F	SP110	0.50300777
HLA-F	ISG15	0.6028675
HLA-F	TNFSF10	0.56183285
HLA-F	UBE2L6	0.65092665
HLA-F	IRF1	0.5310745
HLA-F	IRF9	0.58310086
HLA-F	PSME1	0.61383116
HLA-F	IFITM1	0.6499556
HLA-F	B2M	0.6100918
HLA-F	TAP1	0.74726033
HLA-F	SAT1	0.52626854
HLA-F	RARRES3	0.62046516
HLA-F	TAPBP	0.6030723
HLA-F	IFITM2	0.55665743
HLA-F	IFI30	0.51014787
HLA-F	CTSH	0.5370585
HLA-F	FTH1	0.556507
HLA-F	LITAF	0.6829856
HLA-F	PSMB8	0.6654534
HLA-F	ISG20	0.68131775
HLA-F	KCTD12	0.51460016
HLA-F	BST2	0.61764365
HLA-F	CTSS	0.60491085
HLA-J	HLA-C	0.74561983
HLA-J	HLA-E	0.8588007
HLA-J	HLA-A	0.86027455
HLA-J	HLA-B	0.89699286
HLA-J	PSMB9	0.56120163
HLA-J	B2M	0.5164595
HLA-J	RARRES3	0.51911116
HLA-J	IFITM2	0.5159415
HLA-E	HLA-C	0.77828246
HLA-E	HLA-A	0.84377474
HLA-E	HLA-B	0.8115749
HLA-E	PSMB9	0.55731976
HLA-E	OAS2	0.5308617
HLA-E	IFI35	0.6560676
HLA-E	SP110	0.52234083
HLA-E	IFIT3	0.6160864
HLA-E	ISG15	0.5005663
HLA-E	SP100	0.6071848
HLA-E	TNFSF10	0.52097046
HLA-E	UBE2L6	0.5350241
HLA-E	IRF1	0.6127025
HLA-E	IRF9	0.6223315
HLA-E	PSME1	0.68046844
HLA-E	IFITM1	0.8349557
HLA-E	B2M	0.8161972
HLA-E	TAP1	0.7420376
HLA-E	TPP1	0.54072845
HLA-E	GRN	0.765145
HLA-E	NPC2	0.67406493
HLA-E	TAPBP	0.6569072
HLA-E	EMP3	0.5964789
HLA-E	IFITM2	0.527912
HLA-E	FTH1	0.5335658
HLA-E	LITAF	0.6663496
HLA-E	PSMB8	0.5866579
HLA-E	ISG20	0.5099954
HLA-E	BST2	0.68139756
HLA-E	CTSB	0.68163586
HLA-E	STK10	0.5426679
HLA-E	IFI16	0.56321406
HLA-E	VIM	0.5495673
IFI44	PSMB9	0.56138223
IFI44	OAS1	0.55490905
IFI44	SP110	0.5009023
IFI44	IFIT1	0.5476018
IFI44	IFIT3	0.5779291
IFI44	TRIM22	0.54663366
IFI44	SP100	0.5043807
IFI44	UBE2L6	0.50096273
IFI44	DDX60	0.53466016
IFI44	BST2	0.5459682
IFI44	IFI44L	0.51145875
IFI44	MX2	0.6388787
IFI44	TRIM14	0.5227374
IFI44	RTP4	0.5059223
PARP12	IFI35	0.56020963
PARP12	SP110	0.67406493
PARP12	IFIT3	0.54693705
PARP12	ISG15	0.52151805
PARP12	UBE2L6	0.5896442
PARP12	DDX60	0.59341973
PARP12	IRF9	0.65909183
PARP12	PSME1	0.53878814
PARP12	TAP1	0.51441735
PARP12	PSMB8	0.5609913
LAP3	SOD2	0.54027414
LAP3	WARS	0.5432133
LAP3	IFIH1	0.50166464
HLA-A	HLA-C	0.9426757
HLA-A	HLA-B	0.9460293
HLA-A	PSMB9	0.55801207
HLA-A	UBE2L6	0.54599875
HLA-A	PSME1	0.65305877
HLA-A	IFITM1	0.61562437
HLA-A	B2M	0.9209808
HLA-A	TAP1	0.6910429
HLA-A	RARRES3	0.66705394
HLA-A	TAPBP	0.60383165
HLA-A	FTL	0.5175271
HLA-A	WARS	0.50087154
HLA-A	FTH1	0.5066387
HLA-B	HLA-C	0.8973416
HLA-B	PSMB9	0.7517065
HLA-B	IFI35	0.574322
HLA-B	ISG15	0.5285505
HLA-B	UBE2L6	0.6447157
HLA-B	IRF1	0.6060485
HLA-B	IRF9	0.7184107
HLA-B	PSME1	0.5168567
HLA-B	IFITM1	0.764706
HLA-B	CD44	0.5281245
HLA-B	B2M	0.87878996
HLA-B	TAP1	0.6277384
HLA-B	TPP1	0.5803088
HLA-B	RARRES3	0.6386818
HLA-B	NPC2	0.50139
HLA-B	TAPBP	0.65722424
HLA-B	EMP3	0.5518023
HLA-B	IFITM2	0.6116588
HLA-B	KCTD12	0.6701916
HLA-B	BST2	0.5566871
HLA-B	MSN	0.7118962
HLA-B	C1S	0.53368807
PSMB9	RAC2	0.50651634
PSMB9	OAS1	0.57789904
PSMB9	OAS2	0.66253865
PSMB9	IFI35	0.8001379
PSMB9	IFIT3	0.59689015
PSMB9	ISG15	0.55367327
PSMB9	TRIM22	0.55457777
PSMB9	TNFSF10	0.5187766
PSMB9	UBE2L6	0.7735275
PSMB9	IRF1	0.62109697
PSMB9	IRF9	0.5407589
PSMB9	PSME1	0.56582534
PSMB9	PSME2	0.54106224
PSMB9	BTN3A3	0.57929784
PSMB9	IFITM1	0.7812796
PSMB9	CD44	0.50813407
PSMB9	TAP1	0.8201011
PSMB9	RARRES3	0.5213967
PSMB9	EMP3	0.5419715
PSMB9	LAPTM5	0.5320472
PSMB9	IFITM2	0.506944
PSMB9	IFI30	0.5920643
PSMB9	PSMB10	0.6073595
PSMB9	BTN3A2	0.54094046
PSMB9	MX1	0.54015243
OAS1	OAS2	0.5249593
OAS1	IFI35	0.6210683
OAS1	SP110	0.51136804
OAS1	IFIT3	0.53459954
OAS1	OAS3	0.5583737
OAS1	TNFSF10	0.52611667
OAS1	UBE2L6	0.6523119
OAS1	DDX60	0.65873504
OAS1	IRF9	0.6563429
OAS1	IFITM1	0.53277606
OAS1	BST2	0.59247667
OAS1	MX2	0.6645283
OAS2	IFI35	0.5703476
OAS2	IFIT1	0.6089295
OAS2	OAS3	0.5257048
OAS2	TNFSF10	0.52474624
OAS2	ADAR	0.5876344
OAS2	UBE2L6	0.5761712
OAS2	IRF9	0.68725157
OAS2	BST2	0.5988567
OAS2	MX2	0.58333874
OAS2	TRIM14	0.5278048
OAS2	IFIT2	0.6048825
IL6ST	IL1R1	0.5548794
IL6ST	THBS1	0.54536295
IFI35	SP110	0.67347455
IFI35	IFIT1	0.6874083
IFI35	IFIT3	0.6507877
IFI35	ISG15	0.7621271
IFI35	TRIM22	0.52301145
IFI35	UBE2L6	0.82740283
IFI35	IRF1	0.53948534
IFI35	IRF9	0.5997946
IFI35	PSME1	0.66778576
IFI35	IFITM1	0.6508157
IFI35	TAP1	0.6071848
IFI35	LY6E	0.5657657
IFI35	IFI6	0.5202997
IFI35	EMP3	0.59471446
IFI35	IFITM2	0.53863615
IFI35	BST2	0.6171537
IFI35	TRIM14	0.51138246
IFI35	MX1	0.5014822
SP110	IFIT1	0.6557923
SP110	IFIT3	0.71821266
SP110	ISG15	0.6653709
SP110	PLSCR1	0.56759375
SP110	SP100	0.69574034
SP110	TNFSF10	0.56348425
SP110	ADAR	0.56702435
SP110	UBE2L6	0.5528887
SP110	DDX60	0.5137771
SP110	IRF9	0.7251998
SP110	BTN3A3	0.5075847
SP110	IFITM1	0.51545364
SP110	DDX58	0.7373602
SP110	TAP1	0.5349634
SP110	IFITM2	0.5803389
SP110	ANXA4	0.5599081
SP110	TRIM14	0.5442889
SP110	MX1	0.6100054
IFIT1	IFIT3	0.9781938
IFIT1	PLSCR1	0.68046844
IFIT1	TRIM22	0.5953031
IFIT1	DDX60	0.70741886
IFIT1	IRF9	0.6208966
IFIT1	MX1	0.61617315
IFIT3	ISG15	0.6804422
IFIT3	PLSCR1	0.58579946
IFIT3	TRIM22	0.5603901
IFIT3	SP100	0.5400307
IFIT3	TNFSF10	0.5406372
IFIT3	UBE2L6	0.5873678
IFIT3	IRF1	0.56519586
IFIT3	DDX60	0.60052645
IFIT3	IRF9	0.5592161
IFIT3	IFITM1	0.6108182
IFIT3	IFI16	0.5969194
IFIT3	RTP4	0.50456345
IFIT3	IFIH1	0.5214579
IFIT3	MX1	0.5826563
IFIT3	TRIM21	0.5267857
ISG15	ADAR	0.63585997
ISG15	UBE2L6	0.60032195
ISG15	IRF9	0.74035126
ISG15	PSME1	0.592152
ISG15	PSME2	0.7192251
ISG15	IFITM1	0.6455542
ISG15	DDX58	0.6087262
ISG15	TAP1	0.56684417
ISG15	IFI6	0.54339516
ISG15	IFITM2	0.65714103
ISG15	WARS	0.6060191
ISG15	BST2	0.5024888
PLSCR1	TRIM22	0.66079015
PLSCR1	SP100	0.6089885
PLSCR1	TNFSF10	0.53466016
PLSCR1	UBE2L6	0.50828636
PLSCR1	IFITM1	0.56252384
PLSCR1	PLAUR	0.5912086
PLSCR1	GCH1	0.5329891
PLSCR1	ETS2	0.5412134
PLSCR1	IFI16	0.5317121
PLSCR1	DAZAP2	0.812152
PLSCR1	SPRY2	0.7150894
FAS	FYN	0.69826716
FAS	IFI16	0.567534
FAS	TNFRSF10B	0.6643646
TRIM22	UBE2L6	0.63893545
TRIM22	IRF9	0.6535569
TRIM22	MX1	0.5305571
SP100	IRF9	0.5762902
SP100	DDX58	0.5428497
SP100	CYLD	0.57372457
SP100	WARS	0.5625536
SP100	MX1	0.5805764
LMO2	DAZAP2	0.59315443
TNFSF10	UBE2L6	0.5871315
TNFSF10	IRF9	0.5122828
TNFSF10	IFITM1	0.5061813
TNFSF10	DDX58	0.5577714
TNFSF10	RARRES3	0.5910615
ADAR	IRF9	0.68414676
ADAR	IFITM1	0.5214268
ADAR	TAP1	0.52760696
ADAR	WARS	0.5507145
UBE2L6	IRF1	0.53997093
UBE2L6	IRF9	0.7232013
UBE2L6	PSME1	0.627282
UBE2L6	PSME2	0.5242599
UBE2L6	BTN3A3	0.54312295
UBE2L6	IFITM1	0.5729787
UBE2L6	TAP1	0.6191132
UBE2L6	RARRES3	0.6438207
UBE2L6	WARS	0.5037095
UBE2L6	IFI30	0.5325327
UBE2L6	BST2	0.59200484
UBE2L6	IFI16	0.56621534
UBE2L6	IFI27	0.51740503
IRF1	IRF9	0.7852374
IRF1	PSME2	0.51270986
IRF1	TAP1	0.5944208
IRF1	SGK1	0.55942726
IRF9	PSME1	0.51542366
IRF9	IFITM1	0.7207758
IRF9	DDX58	0.51615554
IRF9	TAP1	0.65587544
IRF9	TAPBP	0.68689686
IRF9	BST2	0.5751274
PSME1	PSME2	0.98744607
PSME1	IFITM1	0.5622835
PSME1	B2M	0.5252338
PSME1	TAP1	0.5344469
PSME1	TPP1	0.5068217
PSME1	TAPBP	0.5021536
PSME1	VIM	0.6862004
PSME2	IFITM1	0.52486783
PSME2	TAP1	0.5898506
PSME2	PSMA4	0.72420144
BTN3A3	IFI16	0.63189465
IFITM1	TAP1	0.6803886
IFITM1	BST2	0.56630486
IFITM1	C1S	0.69736576
CD44	IFI16	0.5335658
CD44	VIM	0.6728039
CD44	TM4SF1	0.54678535
TAP1	TAPBP	0.87337756
SERPINE1	CD44	0.50828636
SERPINE1	CALD1	0.51639855
SERPINE1	FN1	0.5257204
SERPINE1	PLAU	0.6145833
SERPINE1	PLAUR	0.64048254
SERPINE1	EMP1	0.7028757
SERPINE1	TIMP3	0.51197743
SERPINE1	NNMT	0.58250785
SERPINE1	DUSP1	0.5437284
SERPINE1	CTSL	0.5235286
CALD1	TIMP3	0.5917105
CALD1	FERMT2	0.5766483
CALD1	TAGLN	0.5213355
CALD1	TPM1	0.7608403
CALD1	PALLD	0.5197825
CALD1	SRPX	0.5307094
CALD1	LHFP	0.5340831
CALD1	CDH11	0.5312258
CALD1	SPARC	0.5877822
CALD1	HEG1	0.51153505
FN1	CD44	0.61160076
FN1	TIMP3	0.5097204
FN1	PALLD	0.5020008
FN1	SPARC	0.6146996
FN1	HEG1	0.5169022
FN1	PXDN	0.600732
FN1	CTGF	0.7112197
FN1	THBS1	0.79584754
FN1	LAMC1	0.5741132
FN1	SDC2	0.60596126
FN1	TGFBI	0.7468909
FN1	TNC	0.5010846
PLAU	PLAUR	0.91335386
PLAU	ICAM1	0.5086527
PLAUR	CD44	0.6372442
PLAUR	PEA15	0.5027329
PLAUR	TIMP1	0.5226149
PLAUR	NFKBIE	0.5197825
PLAUR	DUSP6	0.59288913
PLAUR	WARS	0.60052645
PLAUR	TM4SF1	0.544576
PLAUR	ADM	0.5126789
PLAUR	GEM	0.53459954
PLAUR	MICAL2	0.53997093
PLAUR	TGFBI	0.552858
EMP1	CD44	0.5795062
EMP1	DUSP1	0.6600511
EMP1	KCTD12	0.54168373
EMP1	TM4SF1	0.60840714
EMP1	CTGF	0.57533634
EMP1	THBS1	0.5990914
TIMP3	IL1R1	0.5026724
TIMP3	NPC2	0.53936374
TIMP3	HEG1	0.51798356
TIMP3	MYOF	0.57247055
DUSP1	TM4SF1	0.57833046
DUSP1	CTGF	0.55945694
DUSP1	ADM	0.57638025
DUSP1	NR4A2	0.6276246
CTSL	CD63	0.5110629
CTSL	C1S	0.5264205
SEMA3C	VCAN	0.5419106
VCAN	CD44	0.57366467
VCAN	CDH11	0.59853405
VCAN	SPARC	0.5739044
VCAN	TGFBI	0.50047517
VCAN	FBN1	0.5067302
VCAN	CYP1B1	0.57482964
VCAN	HTRA1	0.5109712
FBLN5	LTBP2	0.51835
LTBP2	FYN	0.5259638
LTBP2	COL4A2	0.5479043
LTBP2	FBN1	0.53736216
GABARAPL1	SAT1	0.53022337
GABARAPL1	PEA15	0.5601491
SAT1	PLAUR	0.52060443
SAT1	TPP1	0.76547396
SAT1	TNFAIP8	0.5220057
SAT1	SOD2	0.61252826
SAT1	GCH1	0.51874554
SAT1	IL1R1	0.6663767
SAT1	CXCL2	0.58360577
SAT1	SGK1	0.57046723
SAT1	FTH1	0.5228889
SAT1	ISG20	0.52766836
SAT1	CTSB	0.50514364
SAT1	SDCBP	0.566485
SAT1	DNAJB9	0.5250508
SAT1	RNF19B	0.5153017
SAT1	TNFRSF10B	0.54391026
SAT1	FNDC3B	0.5575763
SAT1	KIAA1377	0.52155644
SAT1	ADM	0.603714
SAT1	SAT2	0.61574733
SAT1	HOXB6	0.6282944
SAT1	STOM	0.5098419
SAT1	GEM	0.52848905
PEA15	VIM	0.60090715
CASP4	CASP1	0.67117524
CASP4	BIRC3	0.56250894
CASP1	IFI44	0.5125871
CASP1	HLA-B	0.5109104
CASP1	IFIT3	0.5182278
CASP1	TRIM22	0.55237496
CASP1	SRGN	0.5421227
CASP1	TPP1	0.51431096
BIRC3	IRF1	0.5224322
BIRC3	TAP1	0.55246586
BIRC3	PLAUR	0.5073101
BIRC3	BTG1	0.5094454
SRGN	PLAUR	0.54054695
SRGN	CTSL	0.52191436
SRGN	WARS	0.52502066
SRGN	CYP1B1	0.5228588
SRGN	IGFBP7	0.54732996
TPP1	BTN3A3	0.5066695
TPP1	CTSL	0.6997301
TPP1	TAPBP	0.57388943
TPP1	CD63	0.53766483
TPP1	CTSH	0.5649552
HOMER3	PLAU	0.57363576
HOMER3	SLC16A3	0.5038921
HOMER3	TSPO	0.50703555
SLC16A3	PLAUR	0.56002915
TSPO	CD44	0.53696734
TSPO	PEA15	0.544394
TSPO	RRAS	0.59341973
TNFAIP8	IFI16	0.54466647
CYLD	CD44	0.54499996
CYLD	DDX58	0.5155146
FOXF2	FYN	0.50493
FYN	PEA15	0.55665743
FYN	FERMT2	0.5867172
FYN	HEG1	0.50801164
FYN	NEDD9	0.5766483
FYN	SH2B3	0.5376041
ACKR3	CYR61	0.50578463
CYR61	DUSP1	0.7165049
CYR61	FERMT2	0.61278903
CYR61	VIM	0.5170698
CYR61	TM4SF1	0.5734709
CYR61	CTGF	0.67919356
CYR61	ADM	0.5335052
GLS	CALD1	0.5171919
GLS	FNBP1	0.5074479
LGALS3BP	HLA-A	0.57983387
LGALS3BP	IFI35	0.58861035
LGALS3BP	ISG15	0.5016349
LGALS3BP	IRF9	0.5638151
LGALS3BP	PSME1	0.53605664
LGALS3BP	IFITM1	0.514783
LGALS3BP	IFITM3	0.5565674
LGALS3BP	HLA-DMA	0.5495968
LGALS3BP	LY6E	0.65488255
LGALS3BP	GRN	0.5615618
LGALS3BP	RARRES3	0.56102103
LGALS3BP	NPC2	0.56354487
LGALS3BP	IFI6	0.59147465
LGALS3BP	TAPBP	0.5806957
IFITM3	HLA-E	0.6341906
IFITM3	HLA-A	0.5042894
IFITM3	HLA-B	0.5809333
IFITM3	PSMB9	0.510696
IFITM3	IFI35	0.6526169
IFITM3	ISG15	0.5241685
IFITM3	UBE2L6	0.6048236
IFITM3	PSME1	0.51926446
IFITM3	IFITM1	0.5761712
IFITM3	B2M	0.5083779
IFITM3	TPP1	0.5127708
IFITM3	GRN	0.5646858
IFITM3	NPC2	0.5114289
IFITM3	EMP3	0.61307937
IFITM3	FTL	0.55325025
IFITM3	TIMP1	0.5643558
IFITM3	CEBPD	0.5197825
IFITM3	IFITM2	0.85393614
IFITM3	WARS	0.61718225
IFITM3	IFI30	0.5116722
IFITM3	CTSH	0.50297695
HLA-DMA	RARRES3	0.50819474
LY6E	ISG15	0.6399481
LY6E	UBE2L6	0.5259638
LY6E	IFITM1	0.6497608
GRN	IRF9	0.5324116
GRN	DUSP1	0.50071895
GRN	TPP1	0.74739885
GRN	NPC2	0.8171478
GRN	TAPBP	0.67969817
GRN	TIMP1	0.6804422
GRN	IFITM2	0.5186544
GRN	ANXA4	0.68884957
GRN	CTSB	0.7275296
GRN	TGFBI	0.56318426
GRN	TIMP2	0.5739333
GRN	MVP	0.5440312
GRN	RRAS	0.5134106
RARRES3	PSME1	0.53362745
RARRES3	BTN3A3	0.5239856
RARRES3	IFITM1	0.58081394
NPC2	PSME1	0.5259638
NPC2	IFITM1	0.63004655
NPC2	B2M	0.66122735
NPC2	CTSL	0.6427288
NPC2	PEA15	0.53110474
NPC2	TPP1	0.71643037
NPC2	CD63	0.65928316
NPC2	CTSH	0.51886773
NPC2	MVP	0.6194299
NPC2	RRAS	0.6057856
NPC2	SCPEP1	0.5229959
LGALS1	FN1	0.5445455
LGALS1	NPC2	0.68306434
LGALS1	S100A4	0.5281245
LGALS1	PLP2	0.51246536
LGALS1	EMP3	0.6241944
LGALS1	FTL	0.6897385
LGALS1	ANXA2	0.58931893
LGALS1	TIMP1	0.67698216
LGALS1	CD63	0.5769754
S100A4	EMP3	0.50831723
S100A4	TIMP1	0.5647454
S100A4	TGFBI	0.57241064
PLP2	TSPO	0.62553936
EMP3	IFITM1	0.54920435
EMP3	CD44	0.5543662
EMP3	TPP1	0.52304155
EMP3	TSPO	0.59456813
EMP3	NPC2	0.56621534
EMP3	ANXA2	0.58197314
EMP3	TIMP1	0.74859536
EMP3	CD63	0.50493
EMP3	IFITM2	0.67406493
EMP3	ANXA4	0.5312258
EMP3	BST2	0.5024888
EMP3	VIM	0.5839611
EMP3	ANXA5	0.6779424
EMP3	AXL	0.5096287
EMP3	DAB2	0.50312984
EMP3	CTSC	0.5638449
FTL	B2M	0.81295174
FTL	NPC2	0.60035133
FTL	ANXA2	0.52520365
FTL	CD63	0.55171144
FTL	VIM	0.6712433
FTL	ANXA5	0.5576516
ANXA2	TIMP1	0.65028816
ANXA2	VIM	0.6935388
ANXA2	ARF4	0.5112155
TIMP1	CD44	0.57154447
TIMP1	PEA15	0.506059
TIMP1	TPP1	0.50819474
TIMP1	NPC2	0.69548166
TIMP1	CD63	0.9032682
TIMP1	DUSP6	0.51164234
TIMP1	THBS1	0.54998934
TIMP1	BASP1	0.5574099
TNFAIP3	IRF1	0.78698283
TNFAIP3	PLAU	0.53793824
TNFAIP3	PLAUR	0.7217325
TNFAIP3	DUSP1	0.55813295
TNFAIP3	SAT1	0.5764092
TNFAIP3	BIRC3	0.7258805
TNFAIP3	CYLD	0.52646625
TNFAIP3	GBP1	0.5348118
TNFAIP3	TRIB1	0.5020613
TNFAIP3	CXCL2	0.5329285
TNFAIP3	BTG1	0.6446041
TNFAIP3	BCL6	0.544576
TNFAIP3	ETS2	0.5232243
TNFAIP3	NFKBIE	0.55635655
TNFAIP3	SGK1	0.6044442
TNFAIP3	DUSP6	0.5776308
TNFAIP3	ICAM1	0.5697196
TNFAIP3	LAPTM5	0.54742056
TNFAIP3	RELB	0.591002
GBP1	HLA-F	0.5318948
GBP1	IFI44	0.51542366
GBP1	IFIT3	0.619056
GBP1	ISG15	0.6365097
GBP1	PLSCR1	0.59456813
GBP1	FAS	0.5305571
GBP1	TNFSF10	0.60671866
GBP1	UBE2L6	0.61796117
GBP1	DDX60	0.5168867
GBP1	IFITM1	0.5291892
GBP1	DDX58	0.5276382
TRIB1	DUSP1	0.630331
TRIB1	EGR1	0.61261594
CXCL2	DUSP1	0.5460587
BTG1	DUSP1	0.6890328
BTG1	CTSL	0.5001393
BTG1	BCL6	0.5153627
BCL6	TXNIP	0.55376315
ETS2	DUSP1	0.53991014
NFKBIE	RELB	0.8948424
SGK1	DUSP1	0.54941535
DUSP6	DUSP1	0.5878999
DUSP6	TM4SF1	0.56546533
DUSP6	SPRY2	0.55406463
TNFAIP2	HLA-F	0.59283066
TNFAIP2	PLAU	0.52859634
TNFAIP2	ICAM1	0.5436832
TNFAIP2	RELB	0.5260855
CEBPD	PLAUR	0.63078594
CEBPD	DUSP1	0.5102849
CEBPD	SAT1	0.63126874
CEBPD	SOD2	0.5721721
CEBPD	KLF9	0.5069286
CEBPD	IFITM2	0.52803284
IFITM2	UBE2L6	0.6378645
IFITM2	PSME1	0.66651237
IFITM2	PSME2	0.62342143
IFITM2	IFITM1	0.7716403
IFITM2	TAP1	0.54527247
IFITM2	NPC2	0.59997076
IFITM2	TAPBP	0.5270292
IFITM2	TIMP1	0.68543786
IFITM2	CTSH	0.6658602
IFITM2	BST2	0.6403701
IFITM2	CTSB	0.6113107
IFITM2	IFI16	0.5011461
IFITM2	EFEMP2	0.5728289
IFITM2	TIMP2	0.5611411
IFITM2	RRAS	0.6247393
IFITM2	PLXND1	0.5249905
WARS	PSME2	0.5739633
WARS	IFITM1	0.55412495
WARS	TAP1	0.5042586
WARS	NPC2	0.53162134
WARS	BST2	0.5419106
KYNU	ANXA4	0.53796864
ANXA4	TPP1	0.6675154
ANXA4	NPC2	0.7293408
ANXA4	TM4SF1	0.509293
ANXA4	MYOF	0.6831967
ANXA4	CPQ	0.5012988
GRK5	TFPI	0.52658796
TFPI	PXDN	0.5121456
TFPI	LAMC1	0.63741314
TFPI	SDCBP	0.5266036
TFPI	DAB2	0.5133497
DTX3L	IFI35	0.55579835
DTX3L	PARP9	0.70490533
FCGRT	GRN	0.564145
FCGRT	NPC2	0.5127398
C10ORF10	PLSCR1	0.5916802
DUT	SYNCRIP	0.70890695
DUT	BUB3	0.693254
DUT	ITGB3BP	0.63921696
DUT	HPRT1	0.62241745
DUT	MCM3	0.5963617
DUT	LSM5	0.70900774
DUT	ORC6	0.54578716
DUT	SRSF10	0.56738365
DUT	DNAJC9	0.6871726
DUT	MSH6	0.5613217
SYNCRIP	BUB3	0.74425155
SYNCRIP	HPRT1	0.6122972
SYNCRIP	MCM3	0.6174129
SYNCRIP	SRSF10	0.68877053
SYNCRIP	DNAJC9	0.6062526
SYNCRIP	MSH6	0.5679532
SYNCRIP	TFRC	0.5779291
SYNCRIP	UBR7	0.56289923
SYNCRIP	EIF4A3	0.51597255
SYNCRIP	WDR43	0.59020513
SYNCRIP	NAA15	0.7833692
SYNCRIP	SLC25A32	0.55673265
SYNCRIP	PTDSS1	0.50245804
SYNCRIP	MTHFD2	0.6640383
SYNCRIP	SPDL1	0.51705426
BUB3	HPRT1	0.6059318
BUB3	MCM3	0.64087677
BUB3	LSM5	0.5810526
BUB3	SRSF10	0.6473398
BUB3	DNAJC9	0.70188075
BUB3	MSH6	0.6553924
BUB3	PTDSS1	0.5603296
BUB3	SPDL1	0.6225188
BUB3	PPP1R12A	0.5150113
BUB3	PSMA4	0.6458614
BUB3	NCAPG2	0.51580507
BUB3	MLH1	0.6360865
BUB3	SF3A3	0.5699588
ITGB3BP	HPRT1	0.5525261
ITGB3BP	MCM3	0.6508157
ITGB3BP	LSM5	0.5518921
ITGB3BP	DNAJC9	0.5113371
HPRT1	LSM5	0.545303
HPRT1	DNAJC9	0.5858587
HPRT1	WDYHV1	0.94127405
MCM3	SRSF10	0.6777023
MCM3	DNAJC9	0.6799374
MCM3	MSH6	0.6400895
MCM3	PTDSS1	0.55424553
MCM3	NCAPG2	0.6664581
MCM3	SF3A3	0.6283088
MCM3	CDC25B	0.5565367
LSM5	MSH6	0.54022795
LSM5	MRPL9	0.5202851
LSM5	CKLF	0.54740477
SRSF10	DNAJC9	0.57229084
SRSF10	MSH6	0.62350744
DNAJC9	MSH6	0.58955556
DNAJC9	SPDL1	0.5355105
BCL3	PLAUR	0.5514241
BCL3	RELB	0.6838304
UBR7	BUB3	0.5137926
UBR7	MCM3	0.64633614
UBR7	MSH6	0.5360713
UBR7	RAD51C	0.51626205
UBR7	NCAPG2	0.64124095
EIF4A3	MCM3	0.5711255
EIF4A3	DNAJC9	0.5213967
EIF4A3	MSH6	0.51956904
EIF4A3	PSMA4	0.6135999
MTHFD2	WARS	0.6254831
MTHFD2	DNAJC9	0.6150747
MTHFD2	PSMA4	0.64831495
PTRF	EHD2	0.50535727
PTRF	CAV1	0.5064557
PTRF	WWTR1	0.52127534
CAV1	EMP1	0.5181057
CAV1	TIMP3	0.51899
CAV1	WWTR1	0.5638747
CAV1	CTGF	0.5910907
CAV1	ID1	0.65865284
CAV1	SFRP1	0.6008201
CAV1	PDGFRB	0.5190511
WWTR1	NNMT	0.5514695
WWTR1	IL1R1	0.5200105
WWTR1	FERMT2	0.5032211
WWTR1	TM4SF1	0.6568667
WWTR1	C1S	0.5221582
WWTR1	SGCE	0.5522545
AKAP12	CALD1	0.5809924
AKAP12	FYN	0.5046559
AKAP12	FERMT2	0.53818136
FERMT2	THBS1	0.6067481
FERMT2	ZCCHC24	0.6077669
IER2	DUSP1	0.6402576
IER2	CYR61	0.537271
IER2	EGR1	0.7489853
IER2	FOS	0.52474624
EGR1	DUSP1	0.60353965
EGR1	DUSP6	0.5040759
EGR1	FOS	0.84222424
FTH1	FTL	0.98047674
FTH1	ANXA2	0.5367548
FTH1	CTSH	0.5493552
LITAF	IL6ST	0.5325943
LITAF	CD44	0.70356387
LITAF	TAP1	0.51807564
LITAF	CTSL	0.60567
LITAF	SAT1	0.5849393
LITAF	TPP1	0.5595472
LITAF	NPC2	0.54633147
LITAF	BTG1	0.52148795
LITAF	SGK1	0.531135
LITAF	ANXA4	0.5297667
LITAF	GADD45B	0.6364531
PSMB8	PSMB9	0.84542537
PSMB8	IFI35	0.70052546
PSMB8	SP110	0.55641586
PSMB8	TNFSF10	0.55460745
PSMB8	UBE2L6	0.6675154
PSMB8	PSME1	0.6236507
PSMB8	PSME2	0.53687626
PSMB8	IFITM1	0.6283375
PSMB8	TAP1	0.7631652
PSMB8	RARRES3	0.5185933
PSMB8	PSMB10	0.5993838
PSMB8	BTN3A2	0.5118558
ISG20	IRF1	0.5835465
ISG20	IRF9	0.6406239
KCTD12	THBS1	0.54351604
CTSB	CD44	0.5562051
CTSB	TPP1	0.5703177
CTSB	SOD2	0.50166464
CTSB	NPC2	0.64664346
CTSB	ANXA2	0.7006016
CTSB	TIMP1	0.5678337
CTSB	CD63	0.5875459
CTSB	LAPTM5	0.50169533
CTSB	CTSH	0.5603296
CTSB	ANXA4	0.53809017
CTSB	ANXA5	0.5227976
CTSB	TGFBI	0.65028816
CTSB	SCARB2	0.6162884
CTSB	RHOQ	0.58259714
CTSB	TIMP2	0.5243503
IFI16	DDX58	0.56630486
NT5E	TM4SF1	0.509049
DNAJB6	PPP1R12A	0.5883145
PPP1R12A	FYN	0.736509
FLNA	FYN	0.68195295
FLNA	EHD2	0.5041672
FLNA	VIM	0.5611411
FLNA	TPM4	0.6461686
FLNA	PDLIM7	0.618048
FLNA	TAGLN	0.50889665
FLNA	TPM1	0.55512077
FLNA	PALLD	0.5014822
FLNA	SMTN	0.5203608
FLNA	CAMKK2	0.5861844
FLNA	COL4A2	0.6154214
TPM4	CD44	0.54980886
TPM4	PLAUR	0.5372103
TPM4	PEA15	0.59341973
TPM4	ANXA2	0.5068217
TPM4	ARF4	0.5762902
PDLIM7	TPM2	0.5224021
TAGLN	TPM1	0.6424478
TAGLN	TGFBI	0.5923879
TPM1	FERMT2	0.5525864
TPM1	PALLD	0.6374698
TPM1	COL4A2	0.5602999
TPM1	THBS1	0.62585396
TPM1	EFEMP2	0.6329441
TPM1	FILIP1L	0.53966784
PALLD	TIMP3	0.5485695
PALLD	FERMT2	0.6525059
PALLD	HEG1	0.5827597
PALLD	CTGF	0.56063014
PALLD	THBS1	0.5080425
COL4A2	PXDN	0.61559474
IFI44L	IFIT1	0.5213967
IFI44L	BST2	0.5203307
MX2	IRF9	0.59029377
MX2	IFITM1	0.5556332
CFLAR	SP110	0.50132954
CFLAR	FAS	0.51642954
CFLAR	TAP1	0.5004137
CFLAR	LYN	0.5425471
CFLAR	RAB27A	0.53499377
CFLAR	TNFRSF10A	0.59456056
LYN	PLSCR1	0.65162027
LYN	IFITM1	0.5347512
LYN	PLAUR	0.58683586
LYN	TNFAIP8	0.5311653
LYN	GCH1	0.5262384
LYN	SGK1	0.531135
LYN	IFI30	0.5239856
LYN	CTSH	0.50142074
LYN	LCP2	0.5417594
LYN	PAG1	0.55175686
RAB27A	TNFAIP8	0.52587223
RAB27A	ANXA4	0.5240157
RAB27A	CKLF	0.55831325
TNFRSF10A	TNFSF10	0.6825291
ITGB5	ANXA5	0.5728289
ANXA5	CTSL	0.5258119
ANXA5	NPC2	0.5764092
ANXA5	ANXA2	0.59383136
ANXA5	TIMP1	0.7370764
ANXA5	CD63	0.652146
ANXA5	WARS	0.57205236
ANXA5	ANXA4	0.6940579
ANXA5	VIM	0.55536103
ANXA5	PXDN	0.50764537
ANXA5	ARF4	0.8300877
NEU1	TPP1	0.56621534
NEU1	GRN	0.51139796
NEU1	GLB1	0.8816349
GLB1	TPP1	0.73570186
GLB1	GRN	0.73272455
GLB1	NPC2	0.62753946
GLB1	CTSB	0.51902
ARHGAP29	EMP1	0.579402
ARHGAP29	TFPI	0.50169533
ARHGAP29	WWTR1	0.6118909
SRPX	EMP3	0.52462465
SRPX	WWTR1	0.5052351
SRPX	COL4A2	0.5663645
SRPX	LAMB1	0.6329153
LHFP	KCTD12	0.5569732
CDH11	LTBP2	0.5558736
CDH11	COL4A2	0.50875974
CDH11	ANXA5	0.50856113
SPARC	PEA15	0.5293414
SPARC	TPM1	0.5352061
SPARC	COL4A2	0.5758432
SPARC	PXDN	0.55924684
SPARC	LAMC1	0.5293716
SPARC	EFEMP2	0.52148795
SPARC	PRSS23	0.54409117
SPARC	NID1	0.5426984
SPARC	COL3A1	0.5099336
HEG1	CD44	0.52663374
HEG1	TM4SF1	0.5107877
HEG1	ZCCHC24	0.51042193
SERPINE2	PXDN	0.505083
GADD45B	PLAUR	0.6191132
GADD45B	DUSP1	0.5479644
GADD45B	SAT1	0.5941846
GADD45B	CYR61	0.6560676
GADD45B	BCL6	0.5178769
GADD45B	ETS2	0.6087557
GADD45B	AXL	0.52658796
GADD45B	CTGF	0.5501107
GADD45B	THBS1	0.61278903
AXL	FBN1	0.56026906
AXL	EFEMP2	0.5105899
CTGF	FERMT2	0.6666209
CTGF	THBS1	0.56654465
CTGF	ADM	0.5307699
IFIT5	IFIT1	0.6350118
IFIT5	IFIT3	0.744274
IFIT5	DDX60	0.50319034
HEXB	CTSL	0.6200624
HEXB	CTSB	0.64850956
ARF4	CTSL	0.5189288
ARF4	PTP4A1	0.5709459
PRKCQ	FYN	0.75690913
USP18	ISG15	0.78167564
PTPRM	TFPI	0.5217017
PTPRM	LAMC1	0.64110065
LAMC1	EMP1	0.5559795
LAMC1	TIMP3	0.6568386
LAMC1	CYR61	0.51319796
LAMC1	WWTR1	0.5385303
LAMC1	FERMT2	0.59542024
LAMC1	TPM1	0.5054795
LAMC1	PALLD	0.5222194
LAMC1	COL4A2	0.5118857
LAMC1	PXDN	0.52369577
LAMC1	LAMB1	0.5085004
LAMC1	MACF1	0.5917981
LAMC1	FBN1	0.53563184
LAMC1	NID1	0.6605569
LAMC1	LAMA4	0.5225692
COL18A1	COL5A1	0.52400017
COL18A1	LAMB1	0.5054795
COL5A1	SPARC	0.51234365
COL5A1	THBS1	0.5561002
LAMB1	COL4A5	0.51286155
UQCRFS1	ATP5C1	0.80192727
UQCRFS1	MPC2	0.5596682
ATP5C1	MPC2	0.62822366
ATP5C1	PSMA4	0.5334446
ATP5C1	DLD	0.73238987
ATP5C1	YME1L1	0.53362745
HNRNPF	BUB3	0.50374025
HNRNPF	EIF4A3	0.5234985
SDCBP	PLSCR1	0.5286724
SDCBP	SP100	0.52109176
SDCBP	B2M	0.51716083
SDCBP	SRGN	0.5115196
SDCBP	ANXA4	0.5120084
SDCBP	IFI16	0.60061455
SDCBP	TM4SF1	0.5303746
SDCBP	SDC2	0.5864799
SDCBP	ACSL1	0.5291277
SDCBP	SCARB2	0.5116722
DNAJB9	ARF4	0.5600886
DNAJB9	FNDC3B	0.53590494
RNF19B	UBE2L6	0.5493552
TNFRSF10B	TNFSF10	0.96843183
TNFRSF10B	PLAUR	0.5764092
TNFRSF10B	THBS1	0.5310745
FNDC3B	DUSP6	0.5008101
FNDC3B	NOTCH2	0.5624483
KIAA1377	SPDL1	0.5147985
ADM	CD44	0.51578957
OASL	OAS1	0.52524835
RAB31	PLAUR	0.7397876
RAB31	ANXA4	0.5008101
RAB31	CTSB	0.5507451
RAB31	STK10	0.59073704
RAB31	LYN	0.5282161
RAB31	RAB27A	0.51831895
RAB31	SPARC	0.52876306
RAB31	FNDC3B	0.5280943
RAB31	MICAL2	0.5219455
RAB31	MYOF	0.53159106
IFIH1	TNFSF10	0.5348568
SDC2	FBN1	0.5382725
SDC2	CPQ	0.53321683
TGFBI	CD44	0.72124124
TGFBI	TIMP3	0.63104177
TGFBI	CTSL	0.56912065
TGFBI	NPC2	0.6326892
TGFBI	TIMP1	0.67898065
TGFBI	ANXA4	0.564475
TGFBI	VIM	0.5152407
TGFBI	TM4SF1	0.5278808
TGFBI	COL4A2	0.50010854
TGFBI	THBS1	0.624939
TGFBI	MYOF	0.5623133
TGFBI	EFEMP2	0.5793569
TGFBI	HTRA1	0.5027021
TGFBI	IGFBP7	0.7361054
RBPMS	IL6ST	0.50238216
RBPMS	CAV1	0.5582231
RBPMS	COL4A2	0.50410664
RBPMS	LAMC1	0.6090323
RBPMS	MACF1	0.5052659
RBPMS	PMP22	0.50517446
RBPMS	ARHGAP9	0.55893064
RBPMS	DAZAP2	0.80418664
RBPMS	C1R	0.5667845
MACF1	PALLD	0.5772435
MACF1	TRIB2	0.51627755
PMP22	WWTR1	0.53143865
PMP22	FBN1	0.5244729
DAB2	CTSL	0.51734394
DAB2	FYN	0.9155131
DAB2	NPC2	0.5182889
DAB2	CD63	0.5216405
DAB2	ANXA4	0.5121301
DAB2	KCTD12	0.505083
DAB2	PALLD	0.5378775
DAB2	THBS1	0.52057433
DAB2	PPAP2A	0.5238942
DAB2	PRSS23	0.5777499
MSN	CD44	0.6247106
MSN	EMP3	0.5098419
MSN	IFITM2	0.52599496
MSN	WARS	0.5810816
C1S	C1R	0.6026922
ACSL1	SOD2	0.5123746
ACSL1	RHOQ	0.6135133
SCARB2	TPP1	0.6762078
FBN1	FERMT2	0.54291064
FBN1	COL4A2	0.5792388
CPQ	TPP1	0.5905597
PSMB4	ATP5C1	0.56354487
PSMB4	LSM7	0.57100576
PSMB4	MRPL9	0.6574435
PSMB4	PSMA4	0.52827656
LSM7	LSM5	0.6437649
PSMA4	DNAJC9	0.5795653
PSMB10	IFI35	0.5806656
BTN3A2	BTN3A3	0.889499
BTN3A2	IFI16	0.5091098
MX1	IRF9	0.6232208
MX1	IFITM1	0.557712
MX1	BST2	0.59703666
MX1	TRIM14	0.5192945
REL	NFKBIE	0.8037343
CCPG1	DNAJB9	0.5011461
IFIT2	IFIT3	0.94872445
CLPX	DLD	0.5122219
DLD	PSMA4	0.6146996
RAB32	NPC2	0.5379079
RAD51C	BUB3	0.64324737
RAD51C	MCM3	0.5479043
RAD51C	LSM5	0.62224555
RAD51C	DNAJC9	0.6377655
RAD51C	MLH1	0.63444585
FAM107A	EFEMP2	0.7262935
COL6A2	LAMC1	0.51653606
COL6A2	EFEMP2	0.6385828
COL6A2	COL6A1	0.6061795
COL6A3	COL6A1	0.5205899
COL5A2	COL5A1	0.61252826
COL5A2	C1S	0.5705869
LHFPL2	DAB2	0.5061813
CDC7	BUB3	0.68205905
CDC7	HPRT1	0.53754336
CDC7	MCM3	0.9692425
CDC7	ORC6	0.9245566
CDC7	DNAJC9	0.5773336
CDC7	MSH6	0.6386818
S100A6	TIMP1	0.7118207
NCF1	NCF2	0.6254831
NCF2	NCF4	0.8747679
CYP1B1	KCTD12	0.5609913
HTRA1	EFEMP2	0.5098419
TRIM21	IRF9	0.53857535
SH2D1A	FYN	0.6564126
SH2D1A	SLAMF1	0.6723603
ITM2B	B2M	0.6182491
ITM2B	BTG1	0.5070047
ITM2B	ANXA4	0.59553844
ITM2B	CTSB	0.5942441
ITM2B	SCARB2	0.5678636
PDGFC	FERMT2	0.50166464
PDGFC	PALLD	0.6232351
CDKN1C	FERMT2	0.58781135
IGFBP7	PEA15	0.6226477
IGFBP7	MYOF	0.51798356
CTSC	CPVL	0.5149969
MLH1	MSH6	0.6382025
CDC42EP3	TPM1	0.55957794
CDC42EP3	THBS1	0.5329891
CDC42EP3	RHOQ	0.77895504
RPS27L	ANXA4	0.5109712
MGST3	MPC2	0.54905355
GPC4	LTBP2	0.5052351
QSOX1	GRN	0.54757124
GPX1	PSME2	0.5535823
GPX1	TSPO	0.66816485
GPX1	GRN	0.5213967
GPX1	TIMP1	0.53617805
GPX1	FTH1	0.5216705
STAU1	RAC1	0.55005056
RAC1	ANXA2	0.52502066
RAC1	ARF4	0.64081997
RAC1	NCF2	0.61058515
CAPG	TSPO	0.55683863
CAPG	EMP3	0.6855167
TIMP2	TPP1	0.5229803
TIMP2	NPC2	0.5526773
TIMP2	MMP2	0.7204562
MVP	RRAS	0.51749605
RRAS	CD44	0.5436075
RRAS	FYN	0.5871908
RRAS	EFEMP2	0.5335658
SHC1	TIMP1	0.5451515
HCK	5175	0.55361295
5175	FYN	0.50880504
PDCD5	KIAA1377	0.54344034
ID2	BTG1	0.51304525
DCTPP1	MCM3	0.64998245
DCTPP1	DNAJC9	0.5141736
PRSS23	CD44	0.5391519
PRSS23	B2M	0.5821517
PRSS23	CTSL	0.5090192
PRSS23	FERMT2	0.53004086
PRSS23	THBS1	0.6326892
PON2	ANXA4	0.5730386
MAPRE2	LMO2	0.7776499
WDYHV1	BLOC1S6	0.57901543
CD46	SCARB2	0.7048348
KDELR3	ARF4	0.5161855
HSPA6	TNFRSF1B	0.6196884
TNFRSF1B	KCTD12	0.54723936
TNFRSF1B	VIM	0.63200766
TUBB6	ANXA5	0.54739004
NID1	CYR61	0.5306791
NID1	COL4A2	0.53875774
CXCL1	PLAU	0.62904966
CXCL1	PLAUR	0.6424757
PLAT	IGFBP7	0.5389391
BTN3A1	UBE2L6	0.5225235
BTN3A1	BTN3A3	0.59991205
BTN3A1	BTN3A2	0.6197027
TMA16	LSM5	0.54844826
COL4A5	COL4A6	0.6837242
GPNMB	CTSL	0.52097046
GPNMB	TPP1	0.61986107
GPNMB	NPC2	0.59073704
GPNMB	ANXA4	0.7152638
GPNMB	TGFBI	0.55813295
CMTM6	ARF4	0.5288547
TXNIP	DAZAP2	0.5552414
AQP1	EFEMP2	0.65878904
TACC1	PEA15	0.6217576
TACC1	FYN	0.5051128
TACC1	PMP22	0.54941535
TACC1	SASH1	0.5789703
SASH1	HEG1	0.69369495
SASH1	ZCCHC24	0.50706637
BATF2	DAZAP2	0.65555865
FBLN1	CTGF	0.5203307
CCNH	PSMA4	0.5135334
RAB7L1	TPP1	0.51060534
PRCP	TPP1	0.586303
PRCP	NPC2	0.59327245
TRIOBP	VIM	0.67932683
NID2	COL4A2	0.5370888
WIPF1	FYN	0.6164904
FYB	FYN	0.77468044
DBN1	PXDN	0.55426145
CCDC85B	SF3A3	0.55634063
