# Supplementary material for: A novel multi-network approach reveals tissue-specific cellular modulators of fibrosis in systemic sclerosis
Source: Genome Med. 2017 Mar 23;9:27. doi: 10.1186/s13073-017-0417-1 (PMC5363043; doi:10.1186/s13073-017-0417-1)
Supplement: Supplementary file 27 — Node attribute file for differential lung network (Fig. 4). (TXT 4 kb) [file 13073_2017_417_MOESM27_ESM.txt]

Id	community	DE_condition
SAT1	14	NA
PLAUR	10	Late SScPF
TNFAIP3	10	Late SScPF
DUSP1	3	NA
LYN	23	NA
IFNGR1	17	NA
GADD45B	1	NA
PLAU	22	NA
RAB31	23	NA
PLSCR1	10	NA
BTG1	9	NA
CEBPD	14	NA
BIRC3	17	Late SScPF
FNDC3B	23	Early SScPF
EGR1	3	Late SScPF
SGK1	23	NA
TM4SF1	22	Late SScPF
IER2	3	NA
LITAF	13	NA
TNFAIP8	22	NA
NFKBIE	10	NA
RELB	10	NA
DNAJB9	6	Early SScPF
BCL6	1	NA
SOD2	10	NA
HOMER3	22	NA
BCL3	10	NA
SLC16A3	22	NA
RAB27A	20	NA
TNFRSF10B	21	Late SScPF
SPRY2	21	NA
KLF9	14	NA
IL1R1	14	NA
REL	15	NA
CCPG1	6	Early SScPF
STK10	23	NA
LAPTM5	13	NA
NOTCH2	23	NA
HOXB6	14	NA
NPC2	13	Early SScPF
TIMP1	4	Early SScPF
EMP3	13	NA
CTSB	13	NA
GRN	13	NA
TGFBI	13	Late SScPF
ANXA5	13	NA
ANXA2	6	NA
CD44	22	NA
VIM	11	Early SScPF
LGALS1	4	Early SScPF
ARF4	6	Early SScPF
CTSL	13	NA
CD63	13	NA
TSPO	22	NA
FTL	13	NA
PEA15	22	NA
RAC2	10	Early SScPF
IGFBP7	22	SScPF
RRAS	13	NA
TPM4	6	NA
GLB1	13	Early SScPF
S100A4	13	NA
RAC1	6	NA
TIMP2	4	NA
GPX1	6	NA
SCARB2	9	NA
CTSC	13	NA
MVP	13	NA
NEU1	13	Early SScPF
HEXB	13	NA
ITM2B	9	NA
MSN	4	NA
CTSH	14	NA
ARHGDIB	5	NA
QSOX1	7	NA
SHC1	1	NA
CD46	9	NA
CMTM6	11	NA
PRCP	13	SScPF
PTP4A1	6	NA
SCPEP1	13	Early SScPF
LAMC1	8	Early SScPF
FYN	22	NA
FERMT2	19	NA
SPARC	23	NA
TPM1	8	Early SScPF
PALLD	7	NA
CALD1	2	NA
COL4A2	23	NA
THBS1	7	NA
FLNA	7	NA
FN1	4	NA
DAB2	13	SScPF
RBPMS	20	NA
EFEMP2	8	NA
PXDN	8	NA
TFPI	8	NA
VCAN	2	Early SScPF
PRSS23	13	Early SScPF
MACF1	8	NA
KCTD12	14	Early SScPF
AKAP12	2	NA
COL6A2	8	NA
TAGLN	18	NA
CDH11	2	Early SScPF
TACC1	22	NA
PMP22	22	NA
PTPRM	8	NA
LHFP	2	NA
PDGFC	7	Early SScPF
PDLIM7	7	NA
PPP1R12A	16	NA
SASH1	22	NA
ZCCHC24	22	NA
C1S	13	Early SScPF
GRK5	8	NA
DNAJB6	16	Early SScPF
ARHGAP29	8	NA
PRKCQ	22	NA
CDKN1C	19	NA
TRIB2	8	NA
DBN1	8	Late SScPF
ARHGAP9	20	NA
BUB3	16	Early SScPF
SYNCRIP	16	NA
MCM3	16	Early SScPF
DNAJC9	16	Early SScPF
MSH6	16	Early SScPF
DUT	16	NA
LSM5	16	Early SScPF
HPRT1	16	NA
PSMA4	16	NA
UBR7	16	Early SScPF
EIF4A3	16	NA
CDC7	16	NA
ATP5C1	6	Early SScPF
RAD51C	16	Early SScPF
SRSF10	16	Early SScPF
ITGB3BP	16	NA
PSMB4	6	Early SScPF
NCAPG2	16	NA
PTDSS1	16	NA
MTHFD2	16	NA
DLD	11	Early SScPF
MPC2	6	Early SScPF
MLH1	16	Early SScPF
SPDL1	16	Early SScPF
SF3A3	16	NA
UQCRFS1	6	NA
HNRNPF	16	Early SScPF
DCTPP1	16	Early SScPF
WDYHV1	16	NA
ORC6	16	NA
MRPL9	6	Early SScPF
CLPX	11	NA
MGST3	6	NA
WDR43	16	NA
YME1L1	6	NA
NAA15	16	NA
SLC25A32	8	NA
TMA16	16	NA
CCNH	16	NA
CKLF	20	NA
STAT1	12	NA
UBE2L6	10	NA
IFITM1	13	SScPF
HLA-F	14	NA
IRF9	4	NA
PSMB9	14	NA
IFI35	14	NA
HLA-E	13	NA
IFIT3	6	NA
HLA-B	22	NA
PSME1	4	Early SScPF
TAP1	10	NA
SP110	4	NA
IFITM2	4	Early SScPF
HLA-A	13	NA
TNFSF10	21	NA
OAS1	10	Early SScPF
IFI44	15	NA
PSMB8	4	Early SScPF
OAS2	11	NA
HLA-G	4	NA
BST2	17	Late SScPF
IFITM3	14	Early SScPF
HLA-C	5	NA
IRF1	22	Late SScPF
PARP12	10	NA
IFIT1	10	Early SScPF
HLA-J	4	NA
WARS	10	NA
PSME2	4	NA
TRIM22	15	NA
B2M	4	NA
TAPBP	10	NA
DDX60	4	NA
ADAR	10	NA
IFI16	22	NA
DDX58	4	NA
GBP2	6	NA
LY6E	10	NA
TRIM14	4	NA
LAP3	10	NA
PSMB10	14	NA
FAS	21	Early SScPF
IFIH1	21	NA
IFIT2	14	NA
BTN3A1	10	NA
RTP4	15	Early SScPF
TNFRSF10A	21	NA
PLXND1	4	NA
DAZAP2	20	NA
TXNIP	1	NA
STAT2		SScPF
IL6ST		NA
EIF2AK2		Early SScPF
ISG15		NA
SP100		NA
LMO2		Early SScPF
OAS3		Early SScPF
BTN3A3		NA
SERPINE1		Late SScPF
EMP1		Late SScPF
TIMP3		NA
NNMT		NA
SEMA3C		NA
FBLN5		NA
LTBP2		NA
GABARAPL1		NA
CASP4		NA
CASP1		NA
SRGN		NA
TPP1		NA
GCH1		NA
CYLD		NA
FOXF2		NA
ACKR3		NA
CYR61		Late SScPF
GLS		NA
FNBP1		NA
LGALS3BP		Early SScPF
HLA-DMA		NA
RARRES3		NA
IFI6		NA
PLP2		Early SScPF
GBP1		NA
TRIB1		Late SScPF
CXCL2		NA
ETS2		NA
DUSP6		Late SScPF
ICAM1		NA
TNFAIP2		NA
IFI30		NA
KYNU		NA
ANXA4		Early SScPF
DTX3L		NA
PARP9		NA
FCGRT		NA
C10ORF10		NA
TFRC		NA
PTRF		NA
EHD2		NA
CAV1		NA
WWTR1		NA
FOS		NA
FTH1		NA
ISG20		NA
CTSS		NA
NT5E		Early SScPF
SMTN		NA
CAMKK2		NA
IFI44L		SScPF
MX2		Late SScPF
CFLAR		NA
ITGB5		NA
SRPX		Early SScPF
HEG1		NA
SERPINE2		Early SScPF
AXL		NA
CTGF		NA
IFIT5		NA
USP18		Early SScPF
COL18A1		Late SScPF
COL5A1		Early SScPF
LAMB1		NA
SDCBP		NA
RNF19B		NA
KIAA1377		NA
ADM		NA
SAT2		NA
STOM		NA
GEM		Late SScPF
OASL		NA
MICAL2		NA
MYOF		Early SScPF
SDC2		Early SScPF
TNC		NA
C1R		Early SScPF
ACSL1		NA
FBN1		Early SScPF
CPQ		Early SScPF
LSM7		NA
BTN3A2		NA
MX1		NA
RAB32		NA
FAM107A		NA
COL6A1		Late SScPF
COL6A3		SScPF
COL5A2		SScPF
LHFPL2		NA
RHOQ		Late SScPF
S100A6		NA
ID1		NA
SFRP1		Early SScPF
PDGFRB		Late SScPF
NCF1		NA
NCF2		NA
CYP1B1		NA
HTRA1		SScPF
TRIM21		NA
LCP2		NA
PAG1		NA
SH2D1A		NA
SLAMF1		NA
CDC42EP3		Early SScPF
RPS27L		Early SScPF
GPC4		Early SScPF
TPM2		NA
STAU1		NA
CAPG		NA
HCK		NA
5175		NA
PDCD5		NA
ID2		NA
PPAP2A		SScPF
PON2		Early SScPF
MAPRE2		NA
CDC25B		NA
KDELR3		Early SScPF
HSPA6		NA
TNFRSF1B		NA
TUBB6		NA
NID1		NA
COL3A1		SScPF
NCF4		NA
CXCL1		NA
PLAT		NA
BLOC1S6		NA
LAMA4		NA
COL4A5		Late SScPF
FILIP1L		Late SScPF
GPNMB		NA
AQP1		Early SScPF
CPVL		NA
BATF2		NA
IFI27		NA
FBLN1		Early SScPF
RAB7L1		Early SScPF
SGCE		Early SScPF
BASP1		NA
MMP2		NA
TRIOBP		NA
NR4A2		Late SScPF
NID2		Early SScPF
WIPF1		NA
FYB		NA
NEDD9		NA
SH2B3		NA
CCDC85B		NA
COL4A6		Late SScPF
