# Supplementary material for: A novel multi-network approach reveals tissue-specific cellular modulators of fibrosis in systemic sclerosis
Source: Genome Med. 2017 Mar 23;9:27. doi: 10.1186/s13073-017-0417-1 (PMC5363043; doi:10.1186/s13073-017-0417-1)
Supplement: Supplementary file 28 — Edge list for differential lung network (Fig. 4). (TXT 7 kb) [file 13073_2017_417_MOESM28_ESM.txt]

Source	Target	Weight
SAT1	CEBPD	0.107586004
SAT1	IL1R1	0.079761125
SAT1	HOXB6	0.03561643
SAT1	HLA-F	0.38091466
SAT1	GBP2	0.019892279
PLAUR	GADD45B	0.055866744
PLAUR	PLAU	0.001518462
PLAUR	RAB31	0.08198528
PLAUR	BIRC3	0.004392318
PLAUR	NFKBIE	0.5197825
PLAUR	BCL3	0.005878182
PLAUR	RAC2	0.53201693
PLAUR	WARS	0.60052645
TNFAIP3	BTG1	0.006681731
TNFAIP3	NFKBIE	0.55635655
DUSP1	BTG1	0.090966776
DUSP1	EGR1	0.60353965
LYN	RAB31	0.29270327
LYN	PLSCR1	0.025592735
LYN	SGK1	0.33208826
LYN	TNFAIP8	0.31988296
IFNGR1	BIRC3	0.2725531
IFNGR1	TNFAIP8	0.001596165
GADD45B	LITAF	0.053469263
GADD45B	BCL6	0.5178769
PLAU	HOMER3	0.37038398
RAB31	FNDC3B	0.392061
RAB31	STK10	0.4955638
RAB31	CTSB	0.27482957
RAB31	SPARC	0.3917378
PLSCR1	SPRY2	0.006276306
PLSCR1	UBE2L6	0.10476774
PLSCR1	DAZAP2	0.07484464
BTG1	BCL6	0.15196748
BTG1	ITM2B	0.30259016
CEBPD	SOD2	0.03565824
CEBPD	KLF9	0.3760621
CEBPD	IFITM3	0.4141958
FNDC3B	DNAJB9	0.025069438
FNDC3B	NOTCH2	0.34996903
EGR1	IER2	0.07540129
TM4SF1	CD44	0.029713552
LITAF	CD44	0.09917591
LITAF	CTSL	0.60567
LITAF	HLA-F	0.12726021
LITAF	HLA-E	0.14790666
LITAF	TAP1	0.009787662
TNFAIP8	IFI16	0.34697112
NFKBIE	RELB	0.13651924
NFKBIE	REL	0.05847556
DNAJB9	CCPG1	0.33620086
DNAJB9	ARF4	0.13779962
BCL6	TXNIP	0.3188371
SOD2	LAP3	0.35802203
HOMER3	SLC16A3	0.41816124
HOMER3	TSPO	0.3827112
RAB27A	CKLF	0.35297373
TNFRSF10B	TNFSF10	0.17557414
TNFRSF10B	FAS	0.0945231
STK10	HLA-E	0.033525545
LAPTM5	CTSB	0.27946052
NPC2	CTSB	0.09088823
NPC2	GRN	0.20371966
NPC2	CTSL	0.12154394
NPC2	FTL	0.10030243
NPC2	RRAS	0.41969824
NPC2	GLB1	0.28439394
NPC2	TIMP2	0.19573791
NPC2	MVP	0.007305333
NPC2	CTSH	0.2169151
NPC2	PRCP	0.17067398
NPC2	SCPEP1	0.28741762
NPC2	DAB2	0.5182889
NPC2	IFITM1	0.1093792
NPC2	HLA-B	0.2336802
NPC2	B2M	0.04343772
TIMP1	EMP3	0.03672303
TIMP1	GRN	0.06712949
TIMP1	TGFBI	0.13882615
TIMP1	ANXA5	0.08321409
TIMP1	LGALS1	0.30262515
TIMP1	GPX1	9.10E-04
TIMP1	SHC1	0.015990935
TIMP1	THBS1	0.042158388
TIMP1	IFITM2	0.2956855
TIMP1	IFITM3	0.080316834
EMP3	ANXA5	0.053774513
EMP3	CD63	0.33015436
EMP3	S100A4	0.09389354
EMP3	CTSC	0.49604794
EMP3	IFI35	0.018392256
CTSB	ANXA5	0.5227976
CTSB	ANXA2	0.01790868
CTSB	CD63	0.101581484
CTSB	GLB1	0.1934442
CTSB	TIMP2	0.088313736
CTSB	SCARB2	0.10028436
CTSB	HEXB	0.027410455
CTSB	ITM2B	0.051756017
CTSB	HLA-E	3.16E-04
GRN	TGFBI	0.41519147
GRN	GLB1	0.22385667
GRN	TIMP2	0.13909563
GRN	MVP	0.028453352
GRN	QSOX1	0.020570323
GRN	HLA-E	0.02683835
TGFBI	CD44	0.094671
TGFBI	CTSL	0.56912065
TGFBI	TAGLN	0.007179652
ANXA5	ANXA2	0.006047711
ANXA5	CTSL	0.5258119
ANXA5	FTL	0.5576516
ANXA5	PXDN	0.50764537
ANXA5	WARS	0.57205236
ANXA2	VIM	0.033239923
ANXA2	ARF4	0.33493188
CD44	TSPO	0.46153176
CD44	PRSS23	0.025007712
CD44	HLA-B	0.3011791
CD44	IFI16	0.40175006
VIM	PEA15	0.003721884
LGALS1	S100A4	0.005294994
LGALS1	FN1	0.32538965
ARF4	CTSL	0.5189288
ARF4	TPM4	0.053582367
ARF4	RAC1	0.33254647
ARF4	CMTM6	0.019499242
ARF4	PTP4A1	0.20565659
CTSL	CD63	0.5110629
CTSL	PRSS23	0.5090192
CD63	FTL	0.16170554
CD63	DAB2	0.5216405
TSPO	PEA15	0.39303938
TSPO	RRAS	0.2849995
FTL	HLA-A	0.2331751
FTL	IFITM3	0.33206084
FTL	B2M	0.20591111
PEA15	IGFBP7	0.11853916
PEA15	TPM4	0.062860906
PEA15	FYN	0.45918247
PEA15	TACC1	0.43699878
RAC2	ARHGDIB	0.10542382
RAC2	TAPBP	0.04284667
RRAS	MVP	0.3151786
RRAS	EFEMP2	0.00976157
GLB1	NEU1	0.12423013
TIMP2	IFITM2	0.43308872
SCARB2	ITM2B	0.29172626
SCARB2	CD46	0.044809867
MSN	IFITM2	0.39452592
CTSH	HLA-F	0.48379454
CTSH	IFITM2	0.024167728
CTSH	IFITM3	0.4247353
ARHGDIB	HLA-C	0.35332885
LAMC1	SPARC	0.019923966
LAMC1	PALLD	0.3562507
LAMC1	PXDN	0.32112384
LAMC1	TFPI	0.08352756
LAMC1	MACF1	0.36495712
FYN	DAB2	0.02530678
FYN	TACC1	0.37974402
FYN	PPP1R12A	0.099033274
FYN	PRKCQ	0.1297411
FERMT2	PRSS23	0.013273957
FERMT2	ZCCHC24	0.026623802
FERMT2	CDKN1C	0.04598952
SPARC	CALD1	0.018749176
SPARC	EFEMP2	0.020522907
TPM1	PALLD	0.030050922
TPM1	THBS1	0.008698056
TPM1	EFEMP2	0.4823409
PALLD	THBS1	0.3658437
PALLD	FLNA	0.5014822
PALLD	PDGFC	0.08854279
CALD1	AKAP12	0.041656937
CALD1	CDH11	0.24577937
CALD1	LHFP	0.2969515
COL4A2	FLNA	0.004921481
THBS1	FN1	0.00196886
FLNA	PDLIM7	0.07601451
RBPMS	ARHGAP9	0.55893064
RBPMS	DAZAP2	0.16350502
EFEMP2	COL6A2	0.3703884
EFEMP2	IFITM2	0.034008615
PXDN	TFPI	0.42638525
PXDN	DBN1	0.29172117
TFPI	PTPRM	0.5217017
TFPI	GRK5	0.52658796
TFPI	ARHGAP29	0.38364697
VCAN	CDH11	0.02349403
MACF1	TRIB2	0.51627755
KCTD12	HLA-F	0.51460016
TACC1	PMP22	0.3499842
TACC1	SASH1	0.40764096
PPP1R12A	DNAJB6	0.28882796
PPP1R12A	BUB3	0.23036581
SASH1	ZCCHC24	0.34261134
C1S	IFITM1	0.08327168
BUB3	SYNCRIP	0.044930056
BUB3	MCM3	0.011654249
BUB3	DNAJC9	0.0750805
BUB3	MSH6	0.07644994
BUB3	DUT	0.07785913
BUB3	LSM5	0.07069011
BUB3	HPRT1	0.11975022
BUB3	PSMA4	0.11454237
BUB3	UBR7	0.05760918
BUB3	CDC7	0.124737695
BUB3	RAD51C	0.04844214
BUB3	SRSF10	0.10037091
BUB3	NCAPG2	0.090448245
BUB3	PTDSS1	0.38048187
BUB3	MLH1	0.19008633
BUB3	SPDL1	0.1397897
BUB3	SF3A3	0.4150687
BUB3	HNRNPF	0.15824084
SYNCRIP	MCM3	0.09318262
SYNCRIP	DNAJC9	0.30236974
SYNCRIP	MSH6	0.10876653
SYNCRIP	HPRT1	0.095134445
SYNCRIP	UBR7	0.24724482
SYNCRIP	EIF4A3	0.12350431
SYNCRIP	PTDSS1	0.267978
SYNCRIP	MTHFD2	0.29569376
SYNCRIP	SPDL1	0.1776067
SYNCRIP	WDR43	0.21910188
SYNCRIP	NAA15	0.07951158
SYNCRIP	SLC25A32	0.006166698
MCM3	DNAJC9	0.10007281
MCM3	MSH6	0.0723145
MCM3	UBR7	0.085223354
MCM3	EIF4A3	0.26504952
MCM3	CDC7	0.06795421
MCM3	RAD51C	0.15919077
MCM3	SRSF10	0.07749563
MCM3	NCAPG2	0.06096166
MCM3	PTDSS1	0.19828068
MCM3	SF3A3	0.22310135
MCM3	DCTPP1	0.14926149
DNAJC9	MSH6	0.078186624
DNAJC9	DUT	0.14923207
DNAJC9	HPRT1	0.12291803
DNAJC9	PSMA4	0.23931026
DNAJC9	EIF4A3	0.21492767
DNAJC9	RAD51C	0.03346555
DNAJC9	ITGB3BP	0.004726736
DNAJC9	MTHFD2	0.43617058
DNAJC9	SPDL1	0.1679134
DNAJC9	DCTPP1	0.18957
MSH6	DUT	0.006772734
MSH6	LSM5	0.17683712
MSH6	UBR7	0.15480301
MSH6	EIF4A3	0.20205863
MSH6	SRSF10	0.0831407
DUT	LSM5	0.14906783
DUT	HPRT1	0.09104394
DUT	SRSF10	0.02180738
DUT	ITGB3BP	0.022523496
LSM5	RAD51C	0.10489977
LSM5	MRPL9	0.12764345
LSM5	TMA16	0.10500809
LSM5	CKLF	0.17123538
HPRT1	ITGB3BP	0.04594699
HPRT1	WDYHV1	0.051002033
PSMA4	EIF4A3	0.24836248
PSMA4	ATP5C1	0.06374479
PSMA4	MTHFD2	0.38737705
PSMA4	CCNH	0.2739288
PSMA4	PSME2	0.04735172
UBR7	RAD51C	0.17469601
UBR7	NCAPG2	0.120816745
EIF4A3	HNRNPF	0.21788003
CDC7	ORC6	0.03298593
ATP5C1	PSMB4	0.22001542
ATP5C1	DLD	0.022298692
ATP5C1	MPC2	0.012597947
ATP5C1	UQCRFS1	0.08198552
ATP5C1	YME1L1	0.269881
RAD51C	MLH1	0.20110452
PSMB4	MRPL9	0.11534895
DLD	CLPX	0.26991504
MPC2	UQCRFS1	0.1711012
MPC2	MGST3	0.038720928
STAT1	IRF9	0.036437213
UBE2L6	HLA-F	0.007103815
UBE2L6	HLA-B	0.110115044
UBE2L6	TAP1	0.007481381
UBE2L6	HLA-A	0.06574874
UBE2L6	TNFSF10	0.0855257
UBE2L6	OAS1	0.105041355
UBE2L6	PSMB8	0.002985323
UBE2L6	BST2	0.009609072
UBE2L6	PARP12	0.07534684
UBE2L6	WARS	0.5037095
UBE2L6	TRIM22	0.037118647
UBE2L6	IFI16	0.043933537
UBE2L6	LY6E	0.09200185
UBE2L6	BTN3A1	0.21171509
HLA-F	BST2	0.05376652
HLA-F	HLA-C	0.005648708
HLA-F	HLA-J	0.022069164
IRF9	HLA-B	0.09412777
IRF9	PSME1	0.23870109
IRF9	TAP1	0.067174956
IRF9	SP110	0.032697592
IRF9	PARP12	0.008274232
IRF9	TRIM22	0.012173824
PSMB9	HLA-E	0.03153605
PSMB9	OAS1	0.03926086
PSMB9	OAS2	0.013109892
PSMB9	IFITM3	0.11683159
PSMB9	HLA-J	0.001201452
IFI35	TAP1	0.030955141
IFI35	PSMB8	0.020320838
IFI35	IFITM3	0.03701991
IFI35	TRIM22	0.002283063
IFI35	PSMB10	0.04645937
HLA-E	SP110	0.008288077
HLA-E	HLA-J	0.085892215
IFIT3	SP110	0.033378914
IFIT3	IFIT1	0.008528243
IFIT3	IFIT2	0.002763212
HLA-B	IFITM3	0.016996277
HLA-B	HLA-C	0.03839213
HLA-B	IRF1	0.008100214
HLA-B	HLA-J	0.002807029
HLA-B	B2M	0.013557298
PSME1	PSMB8	0.026670514
PSME1	HLA-G	0.05826216
PSME1	PSME2	0.013699613
TAP1	PARP12	0.12574008
TAP1	WARS	0.5042586
TAP1	TAPBP	0.006417408
SP110	IFITM2	0.2176182
SP110	PSMB8	0.054687627
SP110	PARP12	0.06719948
SP110	DDX60	0.14377373
SP110	DDX58	0.03999282
SP110	TRIM14	0.28241804
IFITM2	HLA-J	0.4162528
IFITM2	PSME2	0.08247855
IFITM2	PLXND1	0.39187324
HLA-A	HLA-G	0.023146648
HLA-A	HLA-C	0.001888388
HLA-A	HLA-J	0.08344778
HLA-A	B2M	0.04392989
TNFSF10	IFIH1	0.17850605
TNFSF10	TNFRSF10A	0.058319557
IFI44	TRIM22	0.037367687
IFI44	RTP4	0.07822694
HLA-G	HLA-J	0.039698966
IFIT1	DDX60	0.014267641
HLA-J	B2M	0.2419858
WARS	ADAR	0.5507145
WARS	GBP2	0.041163612
IFI16	DDX58	0.04795271
