# Supplementary material for: A novel multi-network approach reveals tissue-specific cellular modulators of fibrosis in systemic sclerosis
Source: Genome Med. 2017 Mar 23;9:27. doi: 10.1186/s13073-017-0417-1 (PMC5363043; doi:10.1186/s13073-017-0417-1)
Supplement: Supplementary file 32 — Table of p values of all Xue et al. modules tested. (TSV 526 bytes) [file 13073_2017_417_MOESM32_ESM.tsv]

	Christmann	Hinchcliff
Module7	0.327450980392157	0.109210423365771
Module8	0.798039215686274	0.761440937591942
Module9	0.157516339869281	0.359269199279953
Module13	0.00457516339869281	0.407792207792208
Module14	0.157516339869281	0.558710665372763
Module15	0.157516339869281	0.0412907078292078
Module17	0.0464052287581699	0.965565431527189
Module18	0.00130718954248366	0.631742810922377
Module19	0.00130718954248366	0.000561951375893252
Module20	0.573856209150327	0.138177117525792
Module21	0.061437908496732	0.948982665225033
